# Supplementary material for: Hidden Genetic Regulation of Human Complex Traits via Brain Isoforms
Source: Phenomics. 2023 Mar 20;3(3):217–27. doi: 10.1007/s43657-023-00100-6 (PMC10260721; doi:10.1007/s43657-023-00100-6)
Supplement: Supplementary file 6 — Supplementary Table 1 List of significant irQTL for the 13 brain regions. chr: chromosome; pos: base pair position; ref allele: reference allele; effect allele: coding allele; maf: minor allele frequency; n: sample size; beta: effect size; se: standard error; p: p-value (XLSX 269 KB) [file 43657_2023_100_MOESM6_ESM.xlsx]

## Sheet: Substantia nigra
gene_name	isoform	chr	pos	ref allele	effect allele	maf	n	beta	se	p
HES4	NM_001142467	1	940096	T	C	0.475806	62	-1.03709	0.12677	1.41e-11
HES4	NM_021170	1	940096	T	C	0.475806	62	1.03643	0.126917	1.48e-11
TP73	NM_001204185	1	2733587	A	G	0.0806452	62	0.079411	0.012673	3.36e-08
TP73	NM_001204186	1	2733587	A	G	0.0806452	62	0.079411	0.012673	3.36e-08
TP73	NM_001204187	1	2733587	A	G	0.0806452	62	0.079411	0.012673	3.36e-08
TP73	NM_001204188	1	2733587	A	G	0.0806452	62	0.079411	0.012673	3.36e-08
NBL1	NM_005380	1	19285944	T	G	0.0725806	62	0.23427	0.034345	3.59e-09
STPG1	NM_178122	1	24716529	A	C	0.233871	62	-0.652076	0.07872	9.17e-12
STPG1	NM_001199013	1	24747682	T	C	0.25	62	0.445705	0.063202	1.42e-09
STMN1	NM_001145454	1	25292598	T	C	0.0967742	62	0.757821	0.08701	1.62e-12
RHCE	NM_138616	1	25439833	C	T	0.104839	62	1.39876	0.173933	2.46e-11
RHCE	NM_138618	1	25700848	G	C	0.0725806	62	1.40258	0.220691	2.36e-08
SERINC2	NM_001199038	1	31026649	C	A	0.120968	62	1.34721	0.212552	2.52e-08
NDUFS5	NM_001184979	1	39499199	C	T	0.254098	61	-1.32933	0.108863	1.77e-18
NDUFS5	NM_004552	1	39499199	C	T	0.254098	61	1.32932	0.108864	1.77e-18
CCDC163P	NR_033298	1	45146735	T	C	0.0967742	62	1.60473	0.13717	1.23e-17
DOCK7	NM_001272002	1	63000731	G	GC	0.387097	62	-0.608719	0.086352	1.43e-09
TYW3	NR_027962	1	75224442	G	A	0.127119	59	-1.80686	0.18247	1.34e-14
ACADM	NM_001286042	1	76216649	A	G	0.352459	61	0.754865	0.115284	1.1e-08
IGSF3	NM_001007237	1	117384443	G	A	0.0725806	62	1.39713	0.204288	3.34e-09
SCAMP3	NM_005698	1	155277963	T	C	0.344262	61	1.03849	0.131633	4.59e-11
SCAMP3	NM_052837	1	155277963	T	C	0.344262	61	-1.03849	0.131633	4.59e-11
ADAM15	NM_207191	1	155667941	G	A	0.0725806	62	1.98183	0.265637	2.66e-10
MUC1	NM_001204287	1	155667941	G	A	0.0725806	62	1.61197	0.196106	1.21e-11
PMF1	NM_001199653	1	156206121	A	G	0.330645	62	-0.954752	0.135745	1.52e-09
FCGR2C	NM_201563	1	160816786	C	A	0.0645161	62	-2.25238	0.339238	7.48e-09
FCGR2C	NR_047648	1	160816786	C	A	0.0645161	62	-2.25238	0.339238	7.48e-09
C1orf100	NM_001012970	1	244470602	A	G	0.0901639	61	1.67083	0.246175	4.12e-09
SH3YL1	NM_015677	2	217334	C	G	0.258065	62	1.10838	0.119061	1.43e-13
SH3YL1	NM_001282682	2	242793	C	G	0.217742	62	-1.04274	0.071418	3.39e-22
FAM228B	NM_001291328	2	24390517	G	A	0.322581	62	0.556425	0.082441	4.8e-09
FAM228B	NR_111929	2	24390517	G	A	0.322581	62	-1.20088	0.111436	4.19e-16
SNX17	NM_001267059	2	26973024	G	T	0.0887097	62	1.05032	0.162303	1.48e-08
CTNNA2	NM_001282597	2	80101783	A	C	0.0725806	62	0.609156	0.077969	6.28e-11
CHMP3	NM_001193517	2	86475443	C	T	0.0564516	62	1.8092	0.281907	1.84e-08
PLGLB1	NM_001032392	2	87126250	G	T	0.451613	62	1.42796	0.131484	3.02e-16
PLGLB1	NM_001032392_1	2	87126250	G	T	0.451613	62	-1.42796	0.131484	3.02e-16
RPL31	NM_001098577	2	101652732	T	C	0.25	62	0.908632	0.112898	2.4e-11
RPL23AP7	NR_024531	2	114385204	T	C	0.314516	62	-0.895672	0.134196	6.5e-09
MAP3K19	NM_001018047	2	135443948	T	C	0.0725806	62	1.44901	0.230035	2.95e-08
GPR1	NM_001098199	2	206683854	G	A	0.104839	62	-0.16413	0.019122	2.71e-12
ZDBF2	NM_001285549	2	206683854	G	A	0.104839	62	1.15454	0.183791	3.16e-08
ZDBF2	NM_020923	2	206683854	G	A	0.104839	62	-1.15454	0.183791	3.16e-08
AP1S3	NR_110905	2	225187064	T	C	0.0725806	62	1.30277	0.209718	4.17e-08
GHRL	NR_024138	3	10878049	C	T	0.0725806	62	1.8731	0.282094	7.47e-09
ATG7	NM_001144912	3	11752872	G	A	0.0806452	62	1.5461	0.19808	6.47e-11
CCDC12	NR_102269	3	46435292	G	C	0.129032	62	1.27418	0.149608	3.54e-12
FLNB	NM_001164317	3	57437790	G	A	0.0645161	62	-1.97016	0.286086	2.76e-09
FLNB	NM_001164318	3	57437790	G	A	0.0645161	62	1.97016	0.286086	2.76e-09
FLNB	NM_001164319	3	57437790	G	A	0.0645161	62	1.97016	0.286086	2.76e-09
FLNB	NM_001457	3	57437790	G	A	0.0645161	62	1.97016	0.286086	2.76e-09
EIF4E3	NM_001134649	3	71088268	T	C	0.129032	62	-1.42088	0.195531	5.86e-10
EIF4E3	NM_001134650	3	71088268	T	C	0.129032	62	-1.42088	0.195531	5.86e-10
EIF4E3	NM_001134651	3	71088268	T	C	0.129032	62	-1.42088	0.195531	5.86e-10
EIF4E3	NM_001282886	3	71088268	T	C	0.129032	62	-1.42088	0.195531	5.86e-10
EIF4E3	NM_173359	3	71088268	T	C	0.129032	62	-1.42088	0.195531	5.86e-10
TNIK	NR_027767	3	171061886	A	G	0.483871	62	-0.512494	0.078524	1.2e-08
CC2D2A	NM_001080522	4	15468442	G	A	0.16129	62	-0.584307	0.081028	7.34e-10
CC2D2A	NM_001164720	4	15468442	G	A	0.16129	62	0.50787	0.081478	3.84e-08
SLC4A4	NM_001134742	4	71866170	A	G	0.131148	61	0.740614	0.099446	2.81e-10
SNHG8	NR_003584	4	119112057	C	A	0.362903	62	0.924658	0.115443	2.82e-11
SNHG8	NR_034011	4	119112057	C	A	0.362903	62	-1.02371	0.08908	2.65e-17
GUCY1B3	NM_001291951	4	156606684	T	C	0.0645161	62	1.70104	0.254011	5.94e-09
DDX60L	NM_001012967	4	169321009	T	G	0.451613	62	0.846608	0.136112	4.04e-08
DDX60L	NM_001291510	4	169321009	T	G	0.451613	62	-0.846608	0.136112	4.04e-08
DROSHA	NM_001100412	5	31645915	G	A	0.129032	62	1.30424	0.194274	5.55e-09
DROSHA	NM_013235	5	31645915	G	A	0.129032	62	-1.30424	0.194274	5.55e-09
XRCC4	NM_003401	5	82649969	G	A	0.169355	62	-1.772	0.157792	7.23e-17
XRCC4	NM_022406	5	82649969	G	A	0.169355	62	1.65546	0.158816	1.68e-15
CAST	NM_001190442	5	96056359	G	C	0.379032	62	-0.760028	0.088058	2.23e-12
TSLP	NR_045089	5	109812153	C	A	0.0806452	62	1.45697	0.234955	4.36e-08
HINT1	NM_005340	5	130454839	T	A	0.314516	62	-1.56275	0.094969	7.28e-25
HINT1	NR_024611	5	130455617	G	A	0.306452	62	1.82013	0.104962	4.5e-26
PAIP2	NR_109830	5	138412393	T	C	0.0564516	62	2.18997	0.280055	6.1e-11
PAIP2	NM_016480	5	138721426	G	GA	0.0887097	62	-1.2223	0.189225	1.55e-08
FGF1	NM_001257205	5	142079226	A	T	0.137097	62	0.554484	0.050161	1.44e-16
FGF1	NM_001257206	5	142079226	A	T	0.137097	62	0.554484	0.050161	1.44e-16
FABP6	NM_001130958	5	159600835	T	C	0.160714	56	-1.25963	0.202807	4.19e-08
RNF130	NM_001280801	5	179309046	G	GC	0.0655738	61	1.22853	0.17455	1.49e-09
RNF130	NM_018434	5	179309046	G	GC	0.0655738	61	-1.22847	0.174559	1.49e-09
NQO2	NM_000904	6	3015790	A	G	0.217742	62	1.2285	0.197044	3.82e-08
NQO2	NM_001290222	6	3015790	A	G	0.217742	62	-1.33564	0.16776	3.42e-11
PSMG4	NM_001128591	6	3260093	G	A	0.233871	62	-1.04116	0.130109	2.9e-11
MRS2	NM_001286264	6	24585253	G	A	0.0645161	62	1.46457	0.229197	2.05e-08
MOG	NM_206811_3	6	29903647	A	G	0.0673077	52	0.934307	0.136623	3.35e-09
RPP21	NM_001199120	6	30237859	A	G	0.298387	62	-0.950225	0.098812	4.13e-14
RPP21	NM_024839_6	6	30237859	A	G	0.298387	62	0.961934	0.109731	1.3e-12
MICA	NM_000247	6	31378768	A	G	0.467742	62	1.17593	0.06818	6.01e-26
MICA	NM_001177519	6	31382911	A	G	0.491935	62	-1.16519	0.099659	1.26e-17
RPS10	NM_001204091	6	34401330	T	G	0.104839	62	1.90614	0.222461	2.87e-12
TCP11	NM_001261821	6	35395578	A	G	0.0645161	62	1.65905	0.24882	6.68e-09
ETV7	NM_001207037	6	35439393	T	G	0.177419	62	1.32513	0.16555	2.88e-11
ETV7	NM_016135	6	35439393	T	G	0.177419	62	1.32513	0.16555	2.88e-11
GPR116	NM_001098518	6	46759315	C	T	0.0645161	62	-1.90538	0.278344	3.26e-09
GPR116	NM_015234	6	46759315	C	T	0.0645161	62	1.88775	0.279867	4.88e-09
TTK	NM_003318	6	80589877	A	G	0.0887097	62	-1.93935	0.311653	3.99e-08
FOXO3	NM_001455	6	109061368	G	A	0.0967742	62	-1.19997	0.171897	1.89e-09
FOXO3	NM_201559	6	109061368	G	A	0.0967742	62	1.19997	0.171897	1.89e-09
TPD52L1	NM_001292026	6	125766896	C	A	0.0517241	58	1.42542	0.220872	1.59e-08
TNFAIP3	NM_001270507	6	137339320	G	T	0.0901639	61	-1.48504	0.230219	1.61e-08
TNFAIP3	NM_001270508	6	137339320	G	T	0.0901639	61	-1.48504	0.230219	1.61e-08
TNFAIP3	NM_006290	6	137339320	G	T	0.0901639	61	-1.48504	0.230219	1.61e-08
EPM2A	NM_005670	6	145340499	T	C	0.0645161	62	-1.56429	0.244673	2.02e-08
RPS6KA2	NM_021135	6	166844900	C	T	0.0887097	62	-1.44558	0.190349	1.54e-10
RPS6KA2	NM_001006932	6	167532371	G	T	0.16129	62	1.22267	0.169302	7.03e-10
NUDT1	NM_198952	7	1913525	C	T	0.0725806	62	2.24915	0.225984	1.09e-14
C7orf50	NM_001134395	7	2111553	G	C	0.0887097	62	-1.39044	0.165166	5.29e-12
C7orf50	NM_001134396	7	2111553	G	C	0.0887097	62	-1.39044	0.165166	5.29e-12
C7orf50	NM_032350	7	2111553	G	C	0.0887097	62	1.31341	0.1641	2.88e-11
CHST12	NM_018641	7	2111553	G	C	0.0887097	62	-0.339164	0.049881	3.92e-09
CYP3A5	NM_001291829	7	98518524	A	G	0.0645161	62	2.04934	0.277622	3.67e-10
GS1-259H13.2	NM_001195541	7	98824306	G	A	0.193548	62	0.434465	0.068179	2.21e-08
PILRA	NM_178273	7	99203653	C	T	0.0725806	62	1.65807	0.264943	3.47e-08
SFTPC	NM_001172357	8	22021388	G	C	0.298387	62	-0.711621	0.104892	4.17e-09
ADRA1A	NM_000680	8	26656683	TA	T	0.0517241	58	-1.23018	0.191837	1.88e-08
NRG1	NM_001160007	8	32470573	T	A	0.0967742	62	1.37896	0.201986	3.5e-09
RALYL	NM_001100393	8	84527142	A	G	0.0901639	61	1.06615	0.160308	7.16e-09
C8orf59	NM_001099670	8	86130623	A	G	0.322581	62	-0.933022	0.107267	1.71e-12
C8orf59	NM_001099673	8	86130623	A	G	0.322581	62	0.696926	0.112901	4.88e-08
TP53INP1	NM_001135733	8	95058838	T	G	0.112903	62	1.51908	0.194755	6.62e-11
TP53INP1	NM_033285	8	95058838	T	G	0.112903	62	-1.5889	0.214826	3.45e-10
RRM2B	NM_001172477	8	104140782	C	T	0.225806	62	-1.04545	0.164624	2.4e-08
RRM2B	NM_015713	8	104140782	C	T	0.225806	62	1.00055	0.155439	1.71e-08
TBC1D31	NM_001145088	8	124154184	G	T	0.183333	60	-1.15671	0.170413	4.11e-09
TBC1D31	NM_145647	8	124154184	G	T	0.183333	60	1.15626	0.17046	4.19e-09
NUDT2	NM_001161	9	34320525	A	G	0.160714	56	1.18964	0.183261	1.38e-08
SPAG8	NM_001039592	9	35806831	C	A	0.347458	59	0.657923	0.105664	3.94e-08
SPAG8	NM_172312	9	35806831	C	A	0.347458	59	-0.657166	0.105629	4.01e-08
POLR1E	NM_001282766	9	36859845	A	C	0.0806452	62	1.02717	0.161172	2.2e-08
POLR1E	NM_022490	9	36859845	A	C	0.0806452	62	-1.02717	0.161172	2.2e-08
SARDH	NM_001134707	9	136549832	T	G	0.0806452	62	-1.3208	0.206116	1.91e-08
ABCA2	NM_001606	9	140722375	C	T	0.0806452	62	-1.61619	0.240827	5.61e-09
ABCA2	NM_212533	9	140722375	C	T	0.0806452	62	-1.61619	0.240827	5.61e-09
MKX	NM_001242702	10	28301983	CT	C	0.16129	62	1.0297	0.164242	3.32e-08
CCNY	NM_001282852	10	35595898	CAGTG	C	0.290323	62	-0.56536	0.043236	7.28e-20
CCNY	NM_145012	10	35595898	CAGTG	C	0.290323	62	-0.56536	0.043236	7.28e-20
CCNY	NM_001282853	10	35671151	T	C	0.306452	62	0.649007	0.045581	1.2e-21
CCNY	NM_181698	10	35701860	C	T	0.339286	56	0.564851	0.041604	1.23e-20
PTPN20B	NM_001042359	10	49807546	T	C	0.0645161	62	1.24208	0.179624	2.46e-09
PTPN20B	NM_001042361_1	10	49807546	T	C	0.0645161	62	1.24208	0.179624	2.46e-09
PTPN20B	NM_001042364_1	10	49807546	T	C	0.0645161	62	1.24208	0.179624	2.46e-09
PTPN20B	NM_015605_1	10	49807546	T	C	0.0645161	62	1.24208	0.179624	2.46e-09
CTNNA3	NM_001127384	10	69021287	G	T	0.0806452	62	-0.580929	0.084856	3.25e-09
CTNNA3	NM_013266	10	69021287	G	T	0.0806452	62	-0.580929	0.084856	3.25e-09
ZNF503-AS1	NR_038223	10	77407753	ATACCAAATGC	A	0.112903	62	1.35672	0.11774	2.36e-17
CDHR1	NM_001171971	10	85979519	G	A	0.45	60	-0.444406	0.059607	2.72e-10
CDHR1	NM_033100	10	85979519	G	A	0.45	60	0.444512	0.059492	2.54e-10
FGF8	NM_006119	10	102539831	G	C	0.0645161	62	1.70934	0.271116	2.88e-08
USMG5	NM_032747	10	105054963	T	C	0.314516	62	-1.10025	0.134092	1.29e-11
USMG5	NM_001206426	10	105776033	C	T	0.104839	62	-0.968134	0.155734	4.1e-08
GPAM	NM_001244949	10	113105888	A	G	0.104839	62	-1.58815	0.194674	1.53e-11
GPAM	NM_020918	10	113105888	A	G	0.104839	62	-1.58815	0.194674	1.53e-11
RNH1	NM_002939	11	450763	G	T	0.225806	62	0.915691	0.118512	8.94e-11
RNH1	NM_203387	11	450763	G	T	0.225806	62	0.974053	0.129287	1.97e-10
SERGEF	NM_012139	11	17950552	C	T	0.408333	60	0.805253	0.083083	3.05e-14
SERGEF	NR_104041	11	17950552	C	T	0.408333	60	-0.848233	0.09047	1.1e-13
ABCC8	NM_000352	11	18247699	T	C	0.137097	62	0.883144	0.117735	2.26e-10
ZFP91	NM_001197051	11	58366561	G	A	0.177419	62	-1.9969	0.193483	2.5e-15
ZFP91	NM_053023	11	58366561	G	A	0.177419	62	1.9963	0.193474	2.53e-15
VEGFB	NM_001243733	11	64005412	A	G	0.274194	62	1.27186	0.072101	1.81e-26
VEGFB	NM_003377	11	64005412	A	G	0.274194	62	-1.26678	0.072009	2.08e-26
CORO1B	NM_001018070	11	67262282	C	CGA	0.0737705	61	-1.72735	0.275483	3.31e-08
CORO1B	NM_020441	11	67262282	C	CGA	0.0737705	61	-1.72735	0.275483	3.31e-08
ALG8	NM_001007027	11	77810696	CT	C	0.193548	62	-1.11149	0.16202	3.07e-09
ALG8	NM_024079	11	77810696	CT	C	0.193548	62	1.1115	0.162022	3.07e-09
TSPAN9	NM_001168320	12	2727005	G	C	0.0806452	62	-1.39984	0.160841	1.67e-12
TSPAN9	NM_006675	12	2727005	G	C	0.0806452	62	1.37115	0.162612	4.99e-12
FRS2	NM_001042555	12	69326547	T	C	0.0887097	62	-1.58281	0.235192	5.2e-09
FRS2	NM_001278351	12	69326547	T	C	0.0887097	62	-1.58281	0.235192	5.2e-09
FRS2	NM_001278353	12	69326547	T	C	0.0887097	62	-1.58281	0.235192	5.2e-09
FRS2	NM_001278354	12	69326547	T	C	0.0887097	62	-1.58281	0.235192	5.2e-09
FRS2	NM_001278355	12	69326547	T	C	0.0887097	62	-1.58281	0.235192	5.2e-09
FRS2	NM_001278356	12	69326547	T	C	0.0887097	62	-1.58281	0.235192	5.2e-09
FRS2	NM_001278357	12	69326547	T	C	0.0887097	62	-1.58281	0.235192	5.2e-09
FRS2	NM_006654	12	69326547	T	C	0.0887097	62	-1.58281	0.235192	5.2e-09
SYCP3	NM_001177948	12	101749877	T	A	0.112903	62	-0.828407	0.13403	4.73e-08
MMAB	NM_052845	12	110000394	T	C	0.112903	62	1.54176	0.177911	1.93e-12
MMAB	NR_038118	12	110000394	T	C	0.112903	62	-1.54176	0.177911	1.93e-12
OAS1	NM_001032409	12	113357193	G	A	0.435484	62	1.12519	0.131223	2.8e-12
OAS1	NM_002534	12	113357193	G	A	0.435484	62	1.17618	0.090342	8.95e-20
OAS1	NM_016816	12	113357193	G	A	0.435484	62	-1.29024	0.095288	1.39e-20
ARL6IP4	NM_018694	12	123460719	C	G	0.346774	62	1.04565	0.092922	6.61e-17
ARL6IP4	NM_001278378	12	124149382	A	C	0.0806452	62	1.4994	0.19612	1.27e-10
ZNF664	NM_001204298	12	124328241	C	T	0.120968	62	-1.12332	0.162084	2.31e-09
MIPEPP3	NR_038939	13	21904902	C	T	0.370968	62	-1.22531	0.168618	5.85e-10
MIPEPP3	NR_046461	13	21904902	C	T	0.370968	62	1.22758	0.170794	8.09e-10
THTPA	NM_001256321	14	23905257	T	C	0.0645161	62	1.91169	0.235603	1.85e-11
THTPA	NM_001256323	14	23905257	T	C	0.0645161	62	1.91169	0.235603	1.85e-11
KHNYN	NM_001290256	14	24801325	C	G	0.129032	62	-1.44859	0.19697	4.1e-10
KHNYN	NM_001290257	14	24801325	C	G	0.129032	62	-1.44859	0.19697	4.1e-10
KHNYN	NM_015299	14	24801325	C	G	0.129032	62	-1.44859	0.19697	4.1e-10
SDR39U1	NM_001290292	14	24801325	C	G	0.129032	62	-1.44859	0.196983	4.1e-10
SDR39U1	NM_001290293	14	24801325	C	G	0.129032	62	-1.44859	0.196983	4.1e-10
SDR39U1	NM_020195	14	24801325	C	G	0.129032	62	-1.44859	0.196983	4.1e-10
MAP4K5	NM_006575	14	51454663	T	C	0.0819672	61	-1.67542	0.267637	3.44e-08
MAP4K5	NM_198794	14	51454663	T	C	0.0819672	61	-1.67542	0.267637	3.44e-08
TXNDC16	NM_001160047	14	52377914	T	A	0.274194	62	-1.34147	0.181041	3.27e-10
TXNDC16	NM_020784	14	52377914	T	A	0.274194	62	-1.34147	0.181041	3.27e-10
WDHD1	NM_001008396	14	55700997	C	T	0.0737705	61	-1.90007	0.256284	3.22e-10
WDHD1	NM_007086	14	55700997	C	T	0.0737705	61	-1.90007	0.256284	3.22e-10
C14orf105	NM_001283060	14	57663619	A	G	0.0725806	62	1.8938	0.275211	2.82e-09
C14orf105	NM_001283059	14	57730748	T	C	0.120968	62	1.83358	0.207255	9.23e-13
C14orf105	NM_001283058	14	57832126	G	C	0.104839	62	1.63167	0.202779	2.42e-11
C14orf105	NM_001283056	14	57915782	C	A	0.0603448	58	-1.4375	0.220115	1.18e-08
CHURC1	NM_001204063	14	65354729	T	TTTTGTTTG	0.114754	61	0.329213	0.052129	2.77e-08
GALNT16	NM_001168368	14	69861849	C	T	0.177419	62	1.07376	0.168397	2.17e-08
GALNT16	NM_020692	14	69861849	C	T	0.177419	62	-1.07721	0.168259	1.95e-08
SLIRP	NR_052025	14	78176851	G	A	0.346774	62	-0.808234	0.0733	1.6e-16
FOXN3	NM_001085471	14	90427091	C	T	0.137097	62	1.04576	0.142427	4.3e-10
FOXN3	NM_005197	14	90427091	C	T	0.137097	62	-1.04576	0.142428	4.3e-10
C14orf159	NM_001102366	14	91241820	C	T	0.0887097	62	1.12324	0.180836	4.18e-08
C14orf159	NM_001102368	14	91622583	A	G	0.282258	62	0.928555	0.105361	1.07e-12
C14orf159	NM_024952	14	91622583	A	G	0.282258	62	-1.00097	0.132499	1.82e-10
C14orf159	NM_001102367	14	91644121	C	T	0.33871	62	-1.10515	0.118709	1.43e-13
IFI27	NM_001288960	14	94578162	T	G	0.25	62	-1.09631	0.101721	4.17e-16
MEG3	NR_046470	14	100591384	G	GAC	0.137931	58	1.09834	0.174259	2.9e-08
C14orf2	NM_004894	14	104652524	A	G	0.0967742	62	-1.02446	0.164991	4.22e-08
NIPA1	NM_001142275	15	23780005	C	T	0.0887097	62	-1.68732	0.223527	1.86e-10
NIPA1	NM_144599	15	23780005	C	T	0.0887097	62	-1.68732	0.223527	1.86e-10
ULK4P2	NR_027470	15	29929330	G	A	0.0725806	62	1.68865	0.204478	1.02e-11
ULK4P2	NR_027470_1	15	29929330	G	A	0.0725806	62	1.68865	0.204478	1.02e-11
RYR3	NM_001036	15	33549961	C	T	0.0806452	62	-2.10648	0.259185	1.75e-11
RYR3	NM_001243996	15	33549961	C	T	0.0806452	62	-2.10648	0.259185	1.75e-11
CATSPER2	NM_001282310	15	43922003	T	C	0.316667	60	-0.830668	0.119463	2.11e-09
LEO1	NM_138792	15	52544424	G	C	0.0725806	62	-1.38085	0.204074	4.48e-09
ULK3	NM_001099436	15	75130093	T	C	0.427419	62	-1.78792	0.100368	1.07e-26
ULK3	NM_001284364	15	75130093	T	C	0.427419	62	1.80835	0.092625	6.89e-29
ULK3	NM_001284365	15	75130093	T	C	0.427419	62	-1.05478	0.131387	2.61e-11
SLC28A1	NM_201651	15	86398386	G	C	0.0819672	61	1.36613	0.210729	1.42e-08
CRTC3	NM_001042574	15	90511176	A	G	0.05	60	-2.48426	0.307248	2.06e-11
CRTC3	NM_022769	15	90511176	A	G	0.05	60	-2.48426	0.307248	2.06e-11
POLG	NM_001126131	15	90511176	A	G	0.05	60	-2.48426	0.307248	2.06e-11
POLG	NM_002693	15	90511176	A	G	0.05	60	-2.48426	0.307248	2.06e-11
FURIN	NM_001289823	15	92260362	T	A	0.209677	62	-1.2597	0.154702	1.64e-11
FURIN	NM_001289824	15	92260362	T	A	0.209677	62	-1.2597	0.154702	1.64e-11
FURIN	NM_002569	15	92260362	T	A	0.209677	62	-1.2597	0.154702	1.64e-11
PCSK6	NM_138324	15	101405738	T	A	0.0725806	62	1.26696	0.160932	4.92e-11
FAM173A	NM_001271285	16	770983	G	A	0.451613	62	-0.630108	0.099722	2.73e-08
FAM173A	NM_023933	16	770983	G	A	0.451613	62	0.628471	0.098204	1.97e-08
CLCN7	NM_001114331	16	1080694	G	GC	0.120968	62	-1.40995	0.211274	6.52e-09
CACNA1H	NM_001005407	16	1209925	A	C	0.0645161	62	-2.14137	0.295032	6.06e-10
CACNA1H	NM_021098	16	1209925	A	C	0.0645161	62	-2.14137	0.295032	6.06e-10
CREBBP	NM_001079846	16	3052379	C	A	0.112903	62	-1.4761	0.203718	6.38e-10
CREBBP	NM_004380	16	3052379	C	A	0.112903	62	-1.4761	0.203718	6.38e-10
PRM2	NM_001286359	16	10913152	T	A	0.141667	60	-1.2745	0.147938	2.38e-12
KIAA0430	NM_001184998	16	16284809	C	G	0.0901639	61	-1.95349	0.26301	3.04e-10
KIAA0430	NM_001184999	16	16284809	C	G	0.0901639	61	-1.95349	0.26301	3.04e-10
KIAA0430	NM_014647	16	16284809	C	G	0.0901639	61	-1.95349	0.26301	3.04e-10
NPIPA7	NM_001282507	16	16284809	C	G	0.0901639	61	-1.95353	0.263001	3.03e-10
NPIPA7	NM_001282507_1	16	16284809	C	G	0.0901639	61	-1.95353	0.263001	3.03e-10
EIF3CL	NM_001099661	16	29163790	T	C	0.0564516	62	-1.86109	0.3008	4.61e-08
EIF3CL	NM_001099661_1	16	29163790	T	C	0.0564516	62	-1.86109	0.3008	4.61e-08
MT1DP	NR_027781	16	56694230	T	C	0.0725806	62	-1.3692	0.210768	1.35e-08
CCDC135	NM_032269	16	57726964	A	G	0.0636364	55	1.91129	0.27655	2.49e-09
CMTM1	NM_181283	16	65762809	C	T	0.0806452	62	1.63175	0.173312	9.27e-14
NOL3	NM_001276307	16	66295323	A	C	0.0725806	62	1.96267	0.314803	3.82e-08
AP1G1	NM_001030007	16	72808530	C	T	0.0806452	62	-1.71398	0.263405	1.3e-08
AP1G1	NM_001128	16	72808530	C	T	0.0806452	62	-1.71398	0.263405	1.3e-08
CDH13	NM_001220491	16	82435824	T	A	0.0725806	62	1.56444	0.191383	1.44e-11
JPH3	NM_020655	16	88320991	A	T	0.057377	61	-0.500348	0.05826	2.65e-12
SPG7	NM_003119	16	89603698	C	CT	0.459677	62	0.683625	0.095992	1.07e-09
SPG7	NM_199367	16	89603698	C	CT	0.459677	62	-0.69325	0.094343	4.2e-10
DEF8	NM_207514	16	90015960	C	G	0.0645161	62	-1.95739	0.274307	9.98e-10
URAHP	NR_027335	16	90103087	T	C	0.451613	62	1.27765	0.100557	2.82e-19
URAHP	NR_027336	16	90103087	T	C	0.451613	62	-1.27873	0.100649	2.83e-19
DHX33	NM_001199699	17	4779109	G	A	0.5	61	-0.766414	0.119981	2.07e-08
DHX33	NM_020162	17	4779109	G	A	0.5	61	0.766414	0.119981	2.07e-08
RABEP1	NM_001291581	17	5176890	A	G	0.433333	60	-0.69282	0.105284	9.51e-09
RABEP1	NM_004703	17	5176890	A	G	0.433333	60	-0.629479	0.085854	4.48e-10
RABEP1	NM_001083585	17	5275918	G	A	0.459677	62	1.03822	0.114027	3.25e-13
ACADVL	NM_001033859	17	6462548	G	GTTACCAGAGTTACTGTGCCAGTAACT	0.0967742	62	-0.434087	0.050741	3.03e-12
SHBG	NM_001289116	17	6530751	A	G	0.104839	62	1.04347	0.165821	3.02e-08
DLG4	NM_001128827	17	7054018	GCT	G	0.0666667	60	-0.988549	0.159118	4.16e-08
ARHGEF15	NM_025014	17	7995183	G	A	0.0806452	62	-1.79864	0.278105	1.5e-08
ARHGEF15	NM_173728	17	7995183	G	A	0.0806452	62	-1.79864	0.278105	1.5e-08
MYH2	NM_001100112	17	11095714	AC	A	0.112903	62	-1.28048	0.202246	2.59e-08
MYH2	NM_017534	17	11095714	AC	A	0.112903	62	-1.28048	0.202246	2.59e-08
TBC1D3F	NM_032258_1	17	36407062	T	G	0.16129	62	-1.84119	0.211699	1.71e-12
TBC1D3F	NM_032258_2	17	36407062	T	G	0.16129	62	-1.84119	0.211699	1.71e-12
TBC1D3F	NM_032258	17	36476862	AT	A	0.1875	56	1.22551	0.193348	2.52e-08
ETV4	NM_001079675	17	41518972	A	G	0.0725806	62	2.14256	0.293001	4.86e-10
CALCOCO2	NM_001261393	17	46926615	A	G	0.137097	62	-1.2106	0.158184	1.23e-10
TEX2	NM_001288732	17	63232787	A	T	0.0655738	61	-2.32101	0.363522	2.1e-08
TEX2	NM_001288733	17	63232787	A	T	0.0655738	61	-2.32101	0.363522	2.1e-08
TEX2	NM_018469	17	63232787	A	T	0.0655738	61	-2.32101	0.363522	2.1e-08
TSPAN10	NR_110866	17	79691956	T	C	0.0806452	62	2.37415	0.319628	3.03e-10
ANAPC11	NM_001289418	17	80025047	G	A	0.120968	62	1.13362	0.172257	9.49e-09
PSMA8	NM_144662	18	24018796	AT	A	0.0806452	62	1.61091	0.225758	9.99e-10
MALT1	NM_173844	18	57190080	T	C	0.104839	62	-1.694	0.246301	2.86e-09
CYB5A	NM_001190807	18	71928150	T	C	0.209677	62	-1.57781	0.133347	7.27e-18
CYB5A	NM_001914	18	71928150	T	C	0.209677	62	-1.35545	0.161376	5.71e-12
CYB5A	NM_148923	18	71928150	T	C	0.209677	62	1.55282	0.144879	5.26e-16
MBP	NM_001025101	18	75837537	A	G	0.0725806	62	0.780458	0.124927	3.63e-08
ZFR2	NR_027149	19	3855477	C	T	0.274194	62	-0.750366	0.119218	3e-08
FCER2	NM_001220500	19	7158497	T	G	0.0725806	62	1.66398	0.222138	2.36e-10
TRMT1	NM_001136035	19	13220703	G	C	0.362903	62	0.815025	0.121838	6.12e-09
TRMT1	NM_001142554	19	13220703	G	C	0.362903	62	-0.935813	0.121619	1.02e-10
ZNF573	NM_001172692	19	39079340	T	C	0.05	60	2.21278	0.281161	4.97e-11
ATP5SL	NM_001167870	19	41890003	C	T	0.41129	62	0.896661	0.098661	3.47e-13
ATP5SL	NM_001167868	19	41929915	G	C	0.41129	62	1.05052	0.088315	5.74e-18
ATP5SL	NM_001167869	19	41929915	G	C	0.41129	62	0.983446	0.086758	4.82e-17
ATP5SL	NM_001167867	19	41932120	C	T	0.403226	62	-0.949321	0.150584	2.89e-08
ATP5SL	NM_018035	19	41932120	C	T	0.403226	62	-0.949321	0.150584	2.89e-08
MYH14	NM_001077186	19	49992093	G	C	0.225806	62	0.807025	0.129223	3.66e-08
MYH14	NM_024729	19	49992093	G	C	0.225806	62	0.807025	0.129223	3.66e-08
ZNF577	NM_032679	19	51783415	G	A	0.0806452	62	-1.24249	0.181255	3.13e-09
MCM8	NM_001281522	20	6820078	A	G	0.191667	60	1.14127	0.170892	6.4e-09
EIF6	NR_052023	20	34795372	T	C	0.0645161	62	1.8168	0.277065	1.05e-08
ITGB2	NM_000211	21	46328099	T	C	0.185484	62	-1.4006	0.166906	5.89e-12
ITGB2	NM_001127491	21	46328099	T	C	0.185484	62	1.39577	0.166991	6.75e-12
COMT	NM_007310	22	19645161	A	G	0.0645161	62	1.63385	0.217169	2.06e-10
TMPRSS6	NM_001289000	22	38004202	T	G	0.0887097	62	1.58658	0.238461	7.08e-09
DDX17	NM_001098504	22	39253421	C	G	0.0725806	62	-1.80716	0.274525	9.42e-09
DDX17	NM_006386	22	39253421	C	G	0.0725806	62	-1.80716	0.274525	9.42e-09
CRELD2	NM_001135101	22	50236789	C	T	0.233871	62	1.05839	0.110845	5.42e-14

## Sheet: Cerebellum
gene_name	isoform	chr	pos	ref allele	effect allele	maf	n	beta	se	p
TMEM51	NM_001136217	1	15477658	C	A	0.385965	114	-0.435625	0.062504	9.41e-11
TMEM51	NM_001136216	1	15490577	T	C	0.385965	114	0.590498	0.063472	1.55e-16
ALDH4A1	NM_170726	1	18678758	G	A	0.153509	114	1.01243	0.157568	1.66e-09
RCAN3	NM_001251982	1	24543710	T	A	0.0614035	114	0.817498	0.133653	7.93e-09
STPG1	NM_001199014	1	24716529	A	C	0.25	114	0.754582	0.048759	6.86e-33
STPG1	NM_178122	1	24716529	A	C	0.25	114	-0.597067	0.042639	5.05e-29
STPG1	NM_001199013	1	24759059	C	T	0.25	114	0.33901	0.045327	5.83e-12
RHCE	NM_138616	1	25592695	A	G	0.0637255	102	2.04123	0.232195	4.4e-14
TRAPPC3	NM_001270895	1	37041357	C	A	0.131579	114	0.952932	0.159858	1.74e-08
NDUFS5	NM_001184979	1	39518513	T	C	0.212389	113	-1.53052	0.084326	1.13e-39
NDUFS5	NM_004552	1	39518513	T	C	0.212389	113	1.53053	0.084326	1.13e-39
WDR65	NM_001167965	1	43588246	A	G	0.0964912	114	1.53661	0.254158	1.15e-08
ACOT11	NM_015547	1	55046446	A	G	0.442982	114	0.455648	0.074909	9.41e-09
ACOT11	NM_147161	1	55046446	A	G	0.442982	114	-0.455648	0.074909	9.41e-09
NFIA	NM_001134673	1	62110298	G	A	0.0657895	114	-0.884616	0.14759	1.47e-08
NFIA	NM_001145511	1	62110298	G	A	0.0657895	114	0.884616	0.14759	1.47e-08
NFIA	NM_001145512	1	62110298	G	A	0.0657895	114	0.884616	0.14759	1.47e-08
NFIA	NM_005595	1	62110298	G	A	0.0657895	114	-0.884616	0.14759	1.47e-08
DOCK7	NM_001272002	1	63015199	T	A	0.339286	112	-0.734414	0.080454	4.38e-16
TYW3	NM_138467	1	75187963	C	A	0.162281	114	0.129449	0.02121	8.48e-09
TYW3	NR_027962	1	75187963	C	A	0.162281	114	-1.00672	0.118719	1.98e-14
KCNC4	NR_036437	1	110433623	A	G	0.0526316	114	0.857976	0.124749	1.54e-10
PDE4DIP	NM_001195260	1	144896319	C	T	0.451754	114	0.568024	0.09696	2.86e-08
ADAM15	NM_001261465	1	155033308	A	G	0.131579	114	-1.51152	0.119765	2.43e-25
ADAM15	NM_207191	1	155619088	A	G	0.0752212	113	1.41776	0.128722	4.81e-21
MUC1	NM_001204297	1	155619088	A	G	0.0752212	113	1.35563	0.200895	3.06e-10
MUC1	NM_001204294	1	155667941	G	A	0.0789474	114	0.85425	0.125542	2.28e-10
MUC1	NM_001204292	1	155672107	C	CA	0.0803571	112	0.756198	0.130188	3.65e-08
MUC1	NM_001204287	1	156111578	T	C	0.0614035	114	1.65014	0.245064	3.31e-10
PMF1	NM_001199653	1	156206121	A	G	0.267544	114	-1.34843	0.102981	1.34e-26
RHBG	NR_046115	1	156354347	T	TC	0.328947	114	0.757171	0.058671	4.21e-26
RHBG	NM_001256395	1	156355445	A	T	0.302632	114	-0.514876	0.076858	3.96e-10
ATP1A4	NM_001001734	1	159171152	T	C	0.0614035	114	1.0153	0.144008	6.09e-11
ATP1A4	NM_144699	1	159171152	T	C	0.0614035	114	-0.915323	0.139718	8.59e-10
FCGR2C	NM_201563	1	160650913	A	G	0.0657895	114	-1.69209	0.178589	5.55e-17
FCGR2C	NR_047648	1	160650913	A	G	0.0657895	114	-1.69209	0.178589	5.55e-17
MAEL	NM_032858	1	167494928	A	G	0.0701754	114	1.02804	0.177248	3.8e-08
TROVE2	NM_001173525	1	192620601	TC	T	0.0707965	113	1.09151	0.158798	1.58e-10
TMEM9	NM_001288568	1	201296678	T	A	0.399123	114	0.799257	0.133219	1.43e-08
MDM4	NM_001204171	1	204987953	T	C	0.0877193	114	0.327741	0.052359	3.86e-09
MDM4	NM_001204172	1	204987953	T	C	0.0877193	114	-0.327741	0.052359	3.86e-09
MDM4	NM_001278516	1	204987953	T	C	0.0877193	114	0.327741	0.052359	3.86e-09
MDM4	NM_001278517	1	204987953	T	C	0.0877193	114	0.327741	0.052359	3.86e-09
MDM4	NM_001278518	1	204987953	T	C	0.0877193	114	-0.327741	0.052359	3.86e-09
MDM4	NM_001278519	1	204987953	T	C	0.0877193	114	-0.327741	0.052359	3.86e-09
MDM4	NM_002393	1	204987953	T	C	0.0877193	114	0.327741	0.052359	3.86e-09
DISC1	NM_001012958	1	232199520	A	G	0.0877193	114	0.892322	0.150109	1.88e-08
DISC1	NM_001164553	1	232199520	A	G	0.0877193	114	0.892322	0.150109	1.88e-08
DISC1	NM_001164556	1	232376187	G	C	0.0789474	114	1.12778	0.130089	6.55e-15
DISC1	NM_001164542	1	232393286	A	G	0.0614035	114	1.16265	0.183831	2.78e-09
DISC1	NM_001164546	1	232393286	A	G	0.0614035	114	1.16265	0.183831	2.78e-09
DISC1	NM_001164551	1	232409847	G	A	0.127193	114	0.838768	0.137	7.71e-09
DISC1	NM_001164555	1	232409847	G	A	0.127193	114	0.838768	0.137	7.71e-09
C1orf100	NM_001012970	1	244420967	A	C	0.0833333	114	1.35569	0.17446	1.16e-12
C1orf100	NM_001276348	1	245491399	G	A	0.118421	114	-1.02617	0.153617	4.38e-10
MKX	NM_001242702	10	27549961	T	C	0.100877	114	0.934896	0.132162	5.36e-11
CCNY	NM_001282852	10	35768836	C	G	0.355263	114	-0.296434	0.031252	5.22e-17
CCNY	NM_145012	10	35768836	C	G	0.355263	114	-0.296434	0.031252	5.22e-17
CCNY	NM_001282853	10	35843296	G	T	0.350877	114	0.582942	0.045251	4.85e-26
CCNY	NM_001282854	10	35843296	G	T	0.350877	114	-0.422847	0.031135	6.66e-28
CCNY	NM_181698	10	35843296	G	T	0.350877	114	0.503804	0.037355	1.21e-27
AGAP9	NM_001190810	10	48445554	G	A	0.0745614	114	1.15584	0.15969	2.21e-11
AGAP9	NM_001190810_1	10	48445554	G	A	0.0745614	114	-1.24697	0.155567	2.87e-13
COL13A1	NM_080801	10	70812128	T	G	0.0657895	114	0.491999	0.079221	4.94e-09
SPOCK2	NM_001244950	10	73729991	G	C	0.0701754	114	-0.490045	0.082153	1.7e-08
SPOCK2	NM_014767	10	73729991	G	C	0.0701754	114	-0.490045	0.082153	1.7e-08
CDHR1	NM_001171971	10	85979519	A	G	0.450893	112	0.45125	0.050322	1.16e-15
CDHR1	NM_033100	10	85979519	A	G	0.450893	112	-0.45248	0.050393	1.07e-15
HELLS	NM_001289075	10	97153218	T	TTAGAG	0.0745614	114	1.26991	0.189036	3.59e-10
FGF8	NM_033165	10	104217503	T	G	0.123894	113	-0.934281	0.144824	1.45e-09
USMG5	NM_032747	10	105054963	T	C	0.302632	114	-0.961175	0.070008	2.69e-28
GPAM	NM_001244949	10	113105888	A	G	0.0701754	114	-1.30831	0.227307	4.71e-08
GPAM	NM_020918	10	113105888	A	G	0.0701754	114	-1.30831	0.227307	4.71e-08
RNH1	NM_203384	11	467720	A	G	0.163717	113	-0.311059	0.039018	3.66e-13
RNH1	NM_203388	11	467720	A	G	0.163717	113	-0.409728	0.059918	1.91e-10
RNH1	NM_203389	11	467720	A	G	0.163717	113	-0.409728	0.059918	1.91e-10
TRIM3	NM_001248006	11	6494908	C	G	0.201754	114	-0.513487	0.064788	4.77e-13
SOX6	NM_001145819	11	15927818	G	C	0.0526316	114	1.2153	0.180002	3e-10
SOX6	NM_033326	11	15927818	G	C	0.0526316	114	1.2153	0.180002	3e-10
SERGEF	NM_012139	11	17946939	A	G	0.37037	108	0.64775	0.061719	1.17e-19
SERGEF	NR_104041	11	17946939	A	G	0.37037	108	-0.673291	0.071784	9.82e-17
ABCC8	NM_000352	11	18225742	A	G	0.327434	113	0.49573	0.07627	1.14e-09
TMEM138	NM_016464	11	61169495	C	CT	0.221154	104	-0.484697	0.080974	1.53e-08
TMEM138	NR_028473	11	61169495	C	CT	0.221154	104	0.473736	0.08092	2.92e-08
VEGFB	NM_001243733	11	64005412	A	G	0.302632	114	1.22695	0.060911	1.68e-44
VEGFB	NM_003377	11	64005412	A	G	0.302632	114	-1.22092	0.060421	1.2e-44
MRPL11	NM_016050	11	66206169	T	C	0.337719	114	1.02252	0.126307	1.83e-13
MRPL11	NM_170738	11	66206169	T	C	0.337719	114	-1.33208	0.116992	4.88e-22
GAB2	NM_012296	11	78144753	A	T	0.25	114	-1.0995	0.124081	2.14e-15
GAB2	NM_080491	11	78144753	A	T	0.25	114	-1.0995	0.124081	2.14e-15
TMPRSS13	NM_001244995	11	117633470	G	A	0.115044	113	0.846067	0.146483	4.27e-08
HINFP	NM_015517	11	119006760	T	A	0.415929	113	-0.459159	0.070562	1.09e-09
HINFP	NM_198971	11	119006760	T	A	0.415929	113	0.432142	0.071753	1.29e-08
C1QTNF5	NM_001278431	11	119404494	TC	T	0.0657895	114	-1.6352	0.213501	2.15e-12
HYOU1	NM_001130991	11	119471243	T	C	0.0570175	114	-1.7569	0.265108	5.78e-10
HYOU1	NM_006389	11	119471243	T	C	0.0570175	114	-1.7569	0.265108	5.78e-10
ARHGEF12	NM_001198665	11	120448463	T	G	0.0701754	114	-1.51578	0.215493	6.65e-11
ARHGEF12	NM_015313	11	120448463	T	G	0.0701754	114	-1.51578	0.215493	6.65e-11
TSPAN9	NM_001168320	12	2727005	G	C	0.0701754	114	-1.14524	0.131183	4.59e-15
TSPAN9	NM_006675	12	2727005	G	C	0.0701754	114	1.0819	0.130992	7.08e-14
ZNF641	NM_152320	12	49619364	C	T	0.0752212	113	0.648763	0.109061	1.85e-08
UBE3B	NM_130466	12	109858074	T	C	0.0789474	114	1.34708	0.157313	1.24e-14
UBE3B	NM_183415	12	109858074	T	C	0.0789474	114	1.34708	0.157313	1.24e-14
OAS1	NM_002534	12	113357193	G	A	0.403509	114	0.955037	0.090807	1.01e-19
OAS1	NM_016816	12	113357193	G	A	0.403509	114	-1.0539	0.087989	1.3e-23
GATC	NM_176818	12	120978739	G	A	0.279817	109	0.644385	0.098407	8.73e-10
GATC	NR_033684	12	120978739	G	A	0.279817	109	-0.644385	0.098407	8.73e-10
ARL6IP4	NM_018694	12	123460719	C	G	0.390351	114	1.04165	0.060979	5.21e-37
ARL6IP4	NM_001278378	12	123932719	A	T	0.0570175	114	1.34485	0.201898	4.84e-10
TPTE2	NR_073486	13	20089760	A	G	0.337719	114	0.646714	0.107445	1.31e-08
MIPEPP3	NR_038939	13	21904752	T	C	0.434211	114	-0.571396	0.096381	2.02e-08
MIPEPP3	NR_046461	13	21904752	T	C	0.434211	114	0.574192	0.096664	1.92e-08
ALOX5AP	NM_001204406	13	31140593	T	A	0.0789474	114	1.23872	0.168738	1.27e-11
ALOX5AP	NM_001629	13	31143391	G	A	0.122807	114	-1.00072	0.148301	3.06e-10
KIAA0226L	NM_001286762	13	47657864	C	T	0.0526316	114	1.02216	0.15832	1.42e-09
GRTP1	NM_001286733	13	113925695	T	TG	0.0657895	114	0.679772	0.117155	3.76e-08
KHNYN	NM_001290256	14	25272562	G	A	0.188596	114	-1.06065	0.175859	1.24e-08
KHNYN	NM_001290257	14	25272562	G	A	0.188596	114	-1.06065	0.175859	1.24e-08
KHNYN	NM_015299	14	25272562	G	A	0.188596	114	-1.06065	0.175859	1.24e-08
SDR39U1	NM_001290292	14	25272562	G	A	0.188596	114	-1.0606	0.175856	1.24e-08
SDR39U1	NM_001290293	14	25272562	G	A	0.188596	114	-1.0606	0.175856	1.24e-08
SDR39U1	NM_020195	14	25272562	G	A	0.188596	114	-1.0606	0.175856	1.24e-08
MIPOL1	NM_138731	14	36945739	A	C	0.0840708	113	0.454791	0.078188	3.5e-08
C14orf105	NM_001283058	14	57653198	C	A	0.105263	114	1.29774	0.119286	1.12e-20
C14orf105	NM_001283059	14	57653198	C	A	0.105263	114	1.27561	0.150506	2.03e-14
C14orf105	NM_001283060	14	57653198	C	A	0.105263	114	1.30891	0.13118	2.69e-18
DCAF5	NM_001284208	14	69567852	C	A	0.300885	113	0.697468	0.085717	1.44e-13
PSEN1	NM_000021	14	74253383	C	T	0.0745614	114	-1.2458	0.205059	9.76e-09
SLIRP	NR_052025	14	78176851	G	A	0.333333	114	-0.75787	0.083823	7.34e-16
C14orf159	NM_001102369	14	91622583	A	G	0.331858	113	-0.968192	0.054612	1.27e-38
C14orf159	NM_001286472	14	91622583	A	G	0.331858	113	0.944762	0.07011	1.29e-27
C14orf159	NM_001102367	14	91636395	T	C	0.333333	114	-1.03598	0.052027	5.88e-44
C14orf159	NM_001102368	14	91636395	T	C	0.333333	114	0.747832	0.067562	3.44e-21
C14orf159	NM_024952	14	91636395	T	C	0.333333	114	-0.69774	0.064756	2.09e-20
IFI27	NM_001288956	14	94578162	T	G	0.276316	114	0.249291	0.037669	6.07e-10
IFI27	NM_001288960	14	94578162	T	G	0.276316	114	-1.05397	0.100793	1.46e-19
IFI27	NM_001288995	14	94578162	T	G	0.276316	114	0.22343	0.031152	3.15e-11
IFI27	NM_001130080	14	94583864	A	G	0.355263	114	0.655055	0.072699	8.81e-16
MEG3	NR_046470	14	100848915	C	T	0.0833333	114	0.712178	0.119728	1.85e-08
KLC1	NM_001130107	14	103620614	G	A	0.0833333	114	0.408049	0.060561	3.24e-10
TMEM179	NM_001286389	14	104987452	T	C	0.179825	114	-0.125446	0.021394	2.79e-08
NIPA1	NM_001142275	15	23749808	G	A	0.135965	114	-1.00478	0.166468	1.21e-08
NIPA1	NM_144599	15	23749808	G	A	0.135965	114	-1.00478	0.166468	1.21e-08
GOLGA8B	NM_001023567	15	34671438	G	T	0.241228	114	0.739968	0.127289	3.56e-08
GOLGA8B	NR_027410	15	34671438	G	T	0.241228	114	-0.739968	0.127289	3.56e-08
LOXL1-AS1	NR_040066	15	74453873	G	A	0.131579	114	0.537436	0.080728	4.93e-10
ISLR2	NM_001130136	15	74463656	G	A	0.267544	114	0.573591	0.091595	3.81e-09
ULK3	NM_001099436	15	75130093	T	C	0.416667	114	0.380135	0.041796	5.34e-16
ULK3	NM_001284364	15	75130093	T	C	0.416667	114	0.456489	0.051232	1.6e-15
ULK3	NM_001284365	15	75130093	T	C	0.416667	114	-0.425232	0.050714	3.43e-14
ULK3	NR_104307	15	75130093	T	C	0.416667	114	-1.74682	0.058613	8.5e-65
ULK3	NR_104308	15	75130093	T	C	0.416667	114	1.57533	0.059652	5.11e-58
GOLGA6L9	NM_001291420	15	83166213	A	T	0.277273	110	-1.09892	0.088095	5.98e-25
POLG	NM_001126131	15	90025507	G	A	0.0526316	114	-1.81889	0.275515	6.6e-10
POLG	NM_002693	15	90025507	G	A	0.0526316	114	-1.81889	0.275515	6.6e-10
SEMA4B	NM_020210	15	90025507	G	A	0.0526316	114	-1.72525	0.277963	5.04e-09
SEMA4B	NM_198925	15	90025507	G	A	0.0526316	114	-1.72525	0.277963	5.04e-09
CRTC3	NM_001042574	15	90086127	A	G	0.0657895	114	-1.22527	0.211951	4.17e-08
CRTC3	NM_022769	15	90086127	A	G	0.0657895	114	-1.22527	0.211951	4.17e-08
PCSK6	NM_138324	15	101409161	C	A	0.0614035	114	1.03775	0.14611	4.59e-11
PIGQ	NM_004204	16	638264	G	C	0.455752	113	0.639136	0.077617	8.17e-14
PIGQ	NM_148920	16	638264	G	C	0.455752	113	-0.638561	0.077772	9.38e-14
CACNA1H	NM_001005407	16	1111860	C	T	0.0877193	114	-1.25688	0.191295	7.77e-10
CACNA1H	NM_021098	16	1111860	C	T	0.0877193	114	-1.25688	0.191295	7.77e-10
CLCN7	NM_001114331	16	1111860	C	T	0.0877193	114	-0.864595	0.147054	2.58e-08
BAIAP3	NM_001199097	16	1209925	A	C	0.0570175	114	0.734613	0.105556	9.92e-11
BAIAP3	NM_003933	16	1209925	A	C	0.0570175	114	0.734613	0.105556	9.92e-11
CREBBP	NM_001079846	16	3796148	G	A	0.0701754	114	-1.58314	0.230801	1.71e-10
CREBBP	NM_004380	16	3796148	G	A	0.0701754	114	-1.58314	0.230801	1.71e-10
PDXDC1	NM_001285444	16	14972980	T	C	0.219048	105	0.812179	0.117025	1.12e-10
PDXDC1	NM_001285445	16	14972980	T	C	0.219048	105	0.812179	0.117025	1.12e-10
PDXDC1	NM_001285447	16	14972980	T	C	0.219048	105	0.536372	0.080927	5.76e-10
PDXDC1	NM_001285449	16	14972980	T	C	0.219048	105	-1.52217	0.13192	1.92e-22
PDXDC1	NM_015027	16	14972980	T	C	0.219048	105	0.536372	0.080927	5.76e-10
NPIPA3	NM_001277323	16	15184257	C	T	0.105263	114	-1.07944	0.147389	1.39e-11
NPIPA3	NM_001277323_1	16	15184257	C	T	0.105263	114	1.07966	0.14788	1.56e-11
KIAA0430	NM_001184998	16	16548036	G	T	0.0533981	103	-2.00052	0.320891	4.38e-09
KIAA0430	NM_001184999	16	16548036	G	T	0.0533981	103	-2.00052	0.320891	4.38e-09
KIAA0430	NM_014647	16	16548036	G	T	0.0533981	103	-2.00052	0.320891	4.38e-09
SULT1A1	NM_177529	16	28089531	G	A	0.0701754	114	0.999916	0.149804	4.5e-10
CMTM1	NM_181296	16	65762809	C	T	0.0789474	114	-1.16748	0.187969	4.93e-09
CMTM1	NM_181283	16	66398641	A	C	0.0504587	109	1.78257	0.282818	3.09e-09
NAE1	NM_001018159	16	66906385	G	A	0.183036	112	-0.930176	0.089035	1.55e-19
DPEP3	NM_001129758	16	68551052	A	G	0.0701754	114	1.18459	0.138771	1.44e-14
DPEP3	NM_022357	16	68551052	A	G	0.0701754	114	-1.24563	0.179851	1.21e-10
NQO1	NM_001286137	16	68795214	G	GC	0.0614035	114	0.612599	0.096406	2.38e-09
HYDIN	NM_001198542	16	71087738	T	TG	0.147059	102	-0.668258	0.089047	2.61e-11
HYDIN	NM_001198543	16	71087738	T	TG	0.147059	102	-0.668258	0.089047	2.61e-11
HYDIN	NM_001270974	16	71087738	T	TG	0.147059	102	0.706743	0.101094	3.12e-10
MTHFSD	NM_001159377	16	86584198	C	T	0.131579	114	-0.888431	0.150443	2.28e-08
MTHFSD	NM_001159378	16	86584198	C	T	0.131579	114	0.96142	0.162579	2.19e-08
MTHFSD	NM_001159379	16	86584198	C	T	0.131579	114	0.96142	0.162579	2.19e-08
MTHFSD	NM_001159380	16	86584198	C	T	0.131579	114	-0.888431	0.150443	2.28e-08
MTHFSD	NM_022764	16	86584198	C	T	0.131579	114	-0.888431	0.150443	2.28e-08
JPH3	NM_001271604	16	88590292	C	T	0.0570175	114	0.634999	0.10939	3.71e-08
ZNF276	NR_110129	16	89789311	A	G	0.153509	114	0.917965	0.132048	1.04e-10
DEF8	NM_207514	16	90015960	C	G	0.0833333	114	-1.19193	0.125247	4.32e-17
CPNE7	NM_014427	16	90077661	G	C	0.166667	114	0.939087	0.145915	1.57e-09
CPNE7	NM_153636	16	90077661	G	C	0.166667	114	-0.852333	0.141326	1.24e-08
URAHP	NR_027335	16	90103087	C	T	0.482456	114	-1.13553	0.06251	1.02e-39
URAHP	NR_027336	16	90103087	C	T	0.482456	114	1.13885	0.062843	1.33e-39
TRPV1	NM_018727	17	3514598	T	C	0.210526	114	1.35867	0.082646	2.26e-35
TRPV1	NM_080704	17	3514598	T	C	0.210526	114	1.35867	0.082646	2.26e-35
TRPV1	NM_080705	17	3514598	T	C	0.210526	114	1.35867	0.082646	2.26e-35
TRPV1	NM_080706	17	3514598	T	C	0.210526	114	-1.35867	0.082646	2.26e-35
MYH2	NM_001100112	17	10806754	G	A	0.0614035	114	-1.1795	0.196356	1.39e-08
MYH2	NM_017534	17	10806754	G	A	0.0614035	114	-1.1795	0.196356	1.39e-08
ZNF286A	NM_001130842	17	15220856	A	T	0.0614035	114	-0.130929	0.021929	1.66e-08
ZNF286A	NM_001288642	17	15220856	A	T	0.0614035	114	-0.130929	0.021929	1.66e-08
SHMT1	NM_148918	17	18227081	T	C	0.376106	113	0.672223	0.064693	2.19e-19
TBC1D3F	NM_032258	17	36378425	TA	T	0.186916	107	1.19182	0.166012	3.03e-11
TBC1D3F	NM_032258_1	17	36407062	T	G	0.192982	114	-1.32214	0.120283	5.5e-21
TBC1D3F	NM_032258_2	17	36407062	T	G	0.192982	114	-1.32214	0.120283	5.5e-21
PLEKHM1	NR_027782_1	17	43673277	C	G	0.0841121	107	0.695549	0.114214	9.07e-09
CRHR1	NM_001145146_1	17	44005413	G	A	0.216814	113	0.17777	0.025775	1.4e-10
ARL17A	NM_016632_3	17	44173215	C	T	0.196429	112	-0.857913	0.10674	2.53e-13
ARL17A	NM_016632_4	17	44173215	C	T	0.196429	112	-0.855911	0.137315	4.41e-09
CRHR1	NM_001145148	17	44246997	A	G	0.207207	111	-0.15491	0.021144	1.37e-11
TOB1	NM_005749	17	48976232	C	A	0.241228	114	0.640647	0.098593	1.15e-09
BZRAP1-AS1	NR_038411	17	56427656	T	C	0.188596	114	0.967196	0.069873	1.37e-28
BZRAP1-AS1	NR_038412	17	56427656	T	C	0.188596	114	-1.38661	0.102475	9.02e-28
BZRAP1-AS1	NR_038413	17	56427656	T	C	0.188596	114	0.967196	0.069873	1.37e-28
BZRAP1-AS1	NR_038417	17	56427656	T	C	0.188596	114	0.967196	0.069873	1.37e-28
BZRAP1-AS1	NR_038418	17	56427656	T	C	0.188596	114	-1.38661	0.102475	9.02e-28
TEX2	NM_001288732	17	62926647	T	G	0.192982	114	-0.771036	0.133138	3.96e-08
TEX2	NM_001288733	17	62926647	T	G	0.192982	114	-0.771036	0.133138	3.96e-08
TEX2	NM_018469	17	62926647	T	G	0.192982	114	-0.771036	0.133138	3.96e-08
KCNJ16	NM_001291622	17	68111189	C	T	0.102679	112	0.700969	0.119242	2.59e-08
LLGL2	NM_004524	17	73556777	G	A	0.316038	106	-0.397138	0.068133	3.3e-08
LLGL2	NM_001031803	17	73557037	T	C	0.298246	114	0.423479	0.055833	3.25e-12
C1QTNF1	NM_153372	17	77415705	T	C	0.100877	114	0.527095	0.090483	3.36e-08
SLC26A11	NM_001166348	17	78829069	A	C	0.105263	114	0.092667	0.010615	4.61e-15
BAIAP2	NM_006340	17	79093822	G	A	0.372807	114	0.267043	0.045224	2.28e-08
FN3KRP	NM_024619	17	80828281	T	C	0.140351	114	0.578932	0.095645	1.11e-08
FN3KRP	NR_046408	17	80828281	T	C	0.140351	114	-0.586094	0.096315	9.29e-09
MYL12B	NM_001144944	18	3265304	A	G	0.350877	114	0.432656	0.06608	8.76e-10
KCTD1	NM_198991	18	24549063	A	C	0.230088	113	0.645628	0.111437	3.92e-08
LINC00907	NR_046458	18	39127434	A	G	0.0921053	114	0.968361	0.167626	4.25e-08
RPL17	NM_001199345	18	47045027	C	G	0.285088	114	-0.709745	0.110987	1.94e-09
PIGN	NM_012327	18	59624270	G	A	0.162281	114	0.567458	0.089421	2.48e-09
PIGN	NM_176787	18	59624270	G	A	0.162281	114	-0.621331	0.08884	8.26e-11
MBP	NM_001025101	18	75588104	A	T	0.0745614	114	0.745344	0.106938	9.39e-11
GZMM	NM_005317	19	440005	G	A	0.110619	113	-0.870496	0.103384	2.81e-14
CREB3L3	NM_032607	19	3932461	G	A	0.0884956	113	1.1669	0.17918	1.06e-09
FCER2	NM_002002	19	6967422	C	T	0.0570175	114	1.05578	0.15163	9.75e-11
TRMT1	NM_001136035	19	13220703	G	C	0.337719	114	0.885506	0.059656	3.07e-31
TRMT1	NM_001142554	19	13220703	G	C	0.337719	114	-0.899731	0.059758	8.5e-32
LSM4	NM_012321	19	18019205	C	T	0.0614035	114	-1.08925	0.173237	3.35e-09
FXYD3	NM_001136009	19	35553972	C	T	0.114035	114	-0.754357	0.130507	4.18e-08
LYPD5	NM_001288763	19	44689764	T	G	0.109091	110	0.711562	0.092859	2.1e-12
LYPD5	NM_182573	19	44689764	T	G	0.109091	110	-0.480612	0.079787	1.29e-08
KLK8	NM_007196	19	51400044	C	T	0.0526316	114	1.32349	0.175389	4.02e-12
KLK11	NM_001167605	19	51488197	A	ATATT	0.0745614	114	1.0527	0.170951	6.44e-09
MYH14	NM_001077186	19	51626942	G	A	0.0526316	114	1.25063	0.211244	2.11e-08
MYH14	NM_001145809	19	51626942	G	A	0.0526316	114	-1.29182	0.198326	1.05e-09
MYH14	NM_024729	19	51626942	G	A	0.0526316	114	1.25063	0.211244	2.11e-08
KLK10	NM_002776	19	51784461	A	G	0.0657895	114	1.26718	0.202077	3.64e-09
KLK2	NR_045763	19	51861346	G	C	0.0657895	114	1.67075	0.224199	6.77e-12
KLK8	NR_104008	19	51861346	G	C	0.0657895	114	-1.23845	0.199306	4.86e-09
FCAR	NM_002000	19	54413257	C	T	0.0877193	114	0.787436	0.122981	1.86e-09
FCAR	NM_133269	19	54413257	C	T	0.0877193	114	0.728504	0.118487	6.76e-09
FCAR	NM_133272	19	54413257	C	T	0.0877193	114	0.787436	0.122981	1.86e-09
TNNT1	NM_003283	19	54782327	C	G	0.0657895	114	0.957281	0.133316	3e-11
LILRA2	NM_001290270	19	55071888	T	C	0.0701754	114	0.669129	0.114857	3.35e-08
ZNF419	NM_001098491	19	58001096	G	T	0.333333	114	1.19258	0.069477	3.22e-37
ZNF419	NM_001098492	19	58001096	G	T	0.333333	114	1.19258	0.069477	3.22e-37
ZNF419	NM_001098493	19	58001096	G	T	0.333333	114	1.17086	0.067783	1.73e-37
ZNF419	NM_001291744	19	58001512	A	T	0.390351	114	0.944475	0.091324	2.93e-19
ZNF419	NM_001098494	19	58009216	A	AACACACACACAT	0.339286	112	-1.00455	0.06626	4.53e-32
ZNF419	NM_001098495	19	58009216	A	AACACACACACAT	0.339286	112	-0.980556	0.064443	3.27e-32
ZNF419	NM_001098496	19	58009216	A	AACACACACACAT	0.339286	112	-0.980556	0.064443	3.27e-32
ZNF419	NM_001291743	19	58009216	A	AACACACACACAT	0.339286	112	-1.00455	0.06626	4.53e-32
ZNF419	NM_024691	19	58109005	T	A	0.193694	111	-0.777929	0.101682	2.26e-12
ZNF211	NM_001265597	19	58151338	T	TG	0.311404	114	0.644609	0.089212	2.36e-11
ZNF211	NM_001265598	19	58151338	T	TG	0.311404	114	0.644609	0.089212	2.36e-11
ZNF211	NM_001265599	19	58151338	T	TG	0.311404	114	0.644609	0.089212	2.36e-11
ZNF211	NR_049752	19	58151338	T	TG	0.311404	114	0.644609	0.089212	2.36e-11
ZIM2	NM_001146326	19	58290009	C	T	0.0614035	114	1.18087	0.176641	4.27e-10
ZIM2	NM_001146327	19	58290009	C	T	0.0614035	114	1.18087	0.176641	4.27e-10
ZIM2	NM_015363	19	58290009	C	T	0.0614035	114	1.18087	0.176641	4.27e-10
ACP1	NM_004300	2	70187	A	G	0.0701754	114	0.939452	0.142276	6.56e-10
ACP1	NM_007099	2	70187	A	G	0.0701754	114	-1.14062	0.175025	1.03e-09
SH3YL1	NM_001159597	2	217334	C	G	0.315789	114	-1.01623	0.075936	2.25e-27
SH3YL1	NM_015677	2	217334	C	G	0.315789	114	1.02962	0.087663	5.35e-23
SH3YL1	NM_001282682	2	242793	C	G	0.223214	112	-0.391752	0.060098	1.02e-09
TTC7A	NM_001288951	2	46625608	C	T	0.0614035	114	0.838706	0.144763	3.92e-08
DGUOK-AS1	NR_104029	2	75078201	T	G	0.0789474	114	0.657979	0.097015	2.56e-10
DGUOK-AS1	NR_104030	2	75078201	T	G	0.0789474	114	-0.656382	0.097	2.78e-10
RPL31	NM_000993	2	101609827	T	C	0.285088	114	-0.265316	0.038126	9.95e-11
RPL31	NM_001098577	2	101622728	T	C	0.276316	114	0.44326	0.038786	3.77e-22
SCN3A	NM_001081676	2	165433597	C	T	0.0745614	114	0.539813	0.092043	2.78e-08
SCN3A	NM_001081677	2	165433597	C	T	0.0745614	114	0.539813	0.092043	2.78e-08
SCN3A	NM_006922	2	165433597	C	T	0.0745614	114	-0.600713	0.09139	7.67e-10
ERBB4	NM_001042599	2	212868114	G	C	0.113208	106	1.06507	0.159212	4.17e-10
ERBB4	NM_005235	2	212868114	G	C	0.113208	106	1.06507	0.159212	4.17e-10
BCS1L	NM_001257343	2	219728518	G	A	0.100877	114	0.831636	0.125497	5.79e-10
ITM2C	NM_001012514	2	231738168	A	G	0.482456	114	0.514954	0.079895	1.49e-09
ZNF295-AS1	NR_119385	21	43440838	T	C	0.0745614	114	1.28706	0.206723	4.57e-09
CBS	NM_001178009	21	44484723	A	G	0.127193	114	0.614907	0.08696	5.44e-11
EMID1	NM_001267895	22	30528221	C	T	0.0840708	113	-0.774397	0.101218	2.26e-12
EMID1	NM_133455	22	30528221	C	T	0.0840708	113	0.811875	0.101205	2.77e-13
APOL3	NM_145642	22	36445592	C	T	0.0570175	114	1.44468	0.183397	6.27e-13
ELFN2	NM_052906	22	37193419	G	T	0.0614035	114	-1.16937	0.177803	7.52e-10
ELFN2	NR_110512	22	38711683	T	C	0.0575221	113	1.55282	0.240708	1.45e-09
CRELD2	NM_024324	22	50300562	G	A	0.171053	114	-0.480836	0.077119	4.37e-09
C22orf34	NM_001289922	22	50315228	C	T	0.0877193	114	0.548363	0.086613	2.68e-09
CHL1	NM_001253388	3	228710	A	G	0.0964912	114	0.502873	0.07938	2.63e-09
CHL1	NM_006614	3	238321	G	C	0.100877	114	-0.524562	0.087437	1.44e-08
SRGAP3	NM_001033117	3	8672133	G	A	0.0789474	114	1.07687	0.152522	5.77e-11
SRGAP3	NM_014850	3	8672133	G	A	0.0789474	114	-1.07687	0.152522	5.77e-11
TMEM40	NM_001284407	3	11839931	T	C	0.0877193	114	0.684813	0.116588	2.65e-08
CTDSPL	NM_001008392	3	38353118	CCA	C	0.0614035	114	-1.62035	0.210863	1.87e-12
CTDSPL	NM_005808	3	38353118	CCA	C	0.0614035	114	1.62035	0.210863	1.87e-12
CX3CR1	NM_001171171	3	38353118	CCA	C	0.0614035	114	1.30148	0.186844	9.61e-11
RPL14	NM_001034996	3	40516190	G	A	0.355263	114	-0.503145	0.086917	4.01e-08
RPL14	NM_003973	3	40516190	G	A	0.355263	114	0.503145	0.086917	4.01e-08
TDGF1	NM_001174136	3	46908706	T	C	0.0745614	114	-1.03107	0.155985	6.32e-10
TDGF1	NM_003212	3	46908706	T	C	0.0745614	114	1.03107	0.155984	6.32e-10
HYAL1	NM_153283	3	50534635	A	G	0.0570175	114	0.979575	0.152674	1.75e-09
ITIH1	NM_001166435	3	51824028	T	TG	0.0833333	114	1.31737	0.176281	6.03e-12
FLNB	NM_001164317	3	58066755	G	A	0.0964912	114	-0.994254	0.156397	2.35e-09
FLNB	NM_001164318	3	58066755	G	A	0.0964912	114	0.994258	0.156398	2.35e-09
FLNB	NM_001164319	3	58066755	G	A	0.0964912	114	0.994258	0.156398	2.35e-09
FLNB	NM_001457	3	58066755	G	A	0.0964912	114	0.994258	0.156398	2.35e-09
ZBTB20	NM_001164343	3	114811524	C	A	0.140351	114	-0.544406	0.09275	2.71e-08
SLC35G2	NM_001097599	3	136587117	A	G	0.27193	114	-0.601696	0.097985	7.02e-09
LRRC31	NM_001277127	3	169003634	C	T	0.131579	114	1.39468	0.140283	3.34e-18
EHHADH	NM_001166415	3	184530138	C	G	0.114035	114	0.931812	0.1202	1.29e-12
EHHADH	NM_001966	3	184530138	C	G	0.114035	114	-0.931827	0.120199	1.29e-12
MUC20	NM_001291833	3	195329888	G	A	0.324561	114	-0.765493	0.107954	4.89e-11
MUC20	NM_020790	3	195329888	G	A	0.324561	114	-0.765493	0.107954	4.89e-11
RGS12	NM_002926	4	3433782	A	T	0.241228	114	0.667033	0.09152	1.68e-11
SPINK2	NM_001271721	4	58172350	T	C	0.0654206	107	0.960545	0.160358	1.49e-08
SLC4A4	NM_001134742	4	72830634	T	C	0.0789474	114	0.720858	0.09069	4.19e-13
SNCA	NM_001146054	4	90759047	T	G	0.254386	114	-0.199251	0.031986	4.49e-09
SNHG8	NR_003584	4	119204851	A	G	0.359649	114	0.826667	0.071332	1.41e-22
SNHG8	NR_034011	4	119219187	A	G	0.355856	111	-0.859554	0.059036	1.72e-30
IL15	NM_000585	4	143089502	T	G	0.109091	110	0.669063	0.091945	1.79e-11
DCHS2	NM_001142553	4	155827674	G	A	0.311404	114	-0.530385	0.091612	3.99e-08
CEP44	NM_001040157	4	175236366	A	G	0.294393	107	0.265817	0.038637	1.52e-10
CEP44	NM_001145314	4	175236366	A	G	0.294393	107	-0.265817	0.038637	1.52e-10
DROSHA	NM_001100412	5	31518651	C	G	0.424779	113	-0.786388	0.101689	1.42e-12
DROSHA	NM_013235	5	31518651	C	G	0.424779	113	0.786389	0.101688	1.42e-12
LIFR-AS1	NR_103553	5	38469349	T	C	0.0745614	114	0.854873	0.145458	2.61e-08
LIFR-AS1	NR_103554	5	38469349	T	C	0.0745614	114	-0.854864	0.145459	2.61e-08
ITGA2	NM_002203	5	52457383	C	T	0.235849	106	-0.664143	0.102714	1.36e-09
ITGA2	NR_073103	5	52457383	C	T	0.235849	106	-0.664143	0.102714	1.36e-09
ITGA2	NR_073104	5	52457383	C	T	0.235849	106	0.664181	0.102716	1.36e-09
ITGA2	NR_073105	5	52457383	C	T	0.235849	106	-0.664143	0.102714	1.36e-09
ITGA2	NR_073106	5	52457383	C	T	0.235849	106	-0.664143	0.102714	1.36e-09
ITGA2	NR_073107	5	52457383	C	T	0.235849	106	-0.664143	0.102714	1.36e-09
CAST	NM_173060	5	96056119	T	G	0.337719	114	0.679779	0.093361	1.75e-11
CAST	NM_001190442	5	96059890	CT	C	0.327434	113	-0.911505	0.070773	4.94e-26
TSLP	NR_045089	5	109823217	C	G	0.10177	113	1.1164	0.177345	3.22e-09
TNFAIP8	NM_001286813	5	118643300	G	A	0.0964912	114	-0.811744	0.12839	2.81e-09
HINT1	NR_024611	5	130454839	T	A	0.298246	114	1.26337	0.061355	1.47e-45
HINT1	NM_005340	5	130499335	T	C	0.301802	111	-0.953925	0.073418	2.46e-26
PAIP2	NR_109830	5	138412393	T	C	0.0789474	114	1.12419	0.190056	2.17e-08
PCDHA11	NM_018902	5	140227876	G	A	0.447368	114	-0.261438	0.04328	1.18e-08
PCDHA11	NM_031861	5	140227876	G	A	0.447368	114	0.305638	0.048193	2.53e-09
PCDHGA11	NM_032092	5	141256315	C	T	0.0701754	114	-0.515595	0.082651	4.3e-09
FGF1	NM_001257205	5	142077467	T	TACCC	0.144737	114	0.482676	0.047423	7.95e-19
FGF1	NM_001257206	5	142077467	T	TACCC	0.144737	114	0.482676	0.047423	7.95e-19
TRIM7	NM_203293	5	179837513	A	G	0.189189	111	0.647888	0.107169	1.15e-08
IRF4	NM_002460	6	980237	G	A	0.153509	114	0.377969	0.062625	1.21e-08
PSMG4	NM_001128591	6	2745351	G	C	0.0614035	114	-1.09883	0.161024	2.05e-10
NQO2	NM_001290222	6	3009944	A	G	0.261062	113	-1.35313	0.100853	1.83e-27
LYRM4	NR_104418	6	5298607	A	G	0.0884956	113	0.703292	0.106509	6.55e-10
TBC1D7	NM_001258457	6	13458662	A	G	0.0614035	114	-1.52473	0.222205	1.69e-10
KIAA0319	NM_001168377	6	24551664	C	T	0.157895	114	-0.386493	0.053268	2e-11
BTN2A2	NM_001197238	6	26391395	G	A	0.171053	114	-0.790006	0.11446	1.37e-10
BTN3A1	NM_001145009	6	26424033	T	A	0.178571	112	-0.940953	0.102538	3.3e-16
ZNRD1	NM_001278786_6	6	29497002	A	G	0.0745614	114	1.10268	0.1792	6.59e-09
ATP6V1G2	NM_001204078_3	6	31615167	A	G	0.166667	114	0.603046	0.090518	4.81e-10
CSNK2B	NM_001320_4	6	31740003	G	A	0.114035	114	-1.04743	0.180327	3.65e-08
TNXB	NM_032470_6	6	32094593	C	T	0.434211	114	-0.587294	0.084294	9.53e-11
TAP2	NM_000544	6	32796480	C	T	0.288462	104	1.31717	0.088215	1.82e-31
TAP2	NM_001290043_3	6	32796480	C	T	0.288462	104	1.31717	0.088215	1.82e-31
TAP2	NM_018833_3	6	32796480	C	T	0.288462	104	-1.31717	0.088215	1.82e-31
PFDN6	NM_001265595_2	6	33957134	A	G	0.0570175	114	1.28808	0.216171	1.76e-08
ETV7	NM_001207037	6	35439393	T	G	0.157895	114	0.898746	0.113486	4.94e-13
ETV7	NM_016135	6	35439393	T	G	0.157895	114	0.898746	0.113486	4.94e-13
TCP11	NM_001261821	6	35444601	G	GT	0.146018	113	1.01626	0.114105	1.64e-15
GPR116	NM_001098518	6	46934881	T	C	0.171569	102	-0.854397	0.136958	1.08e-08
GPR116	NM_015234	6	46934881	T	C	0.171569	102	0.863198	0.136392	7.05e-09
COL9A1	NM_078485	6	70083244	G	A	0.0570175	114	-0.73525	0.12422	2.13e-08
FOXO3	NM_001455	6	108331729	GAGAC	G	0.115044	113	-0.96449	0.15708	7.05e-09
FOXO3	NM_201559	6	108331729	GAGAC	G	0.115044	113	0.96449	0.15708	7.05e-09
TRAF3IP2-AS1	NR_034109	6	111929862	T	G	0.135965	114	0.572218	0.086806	6.95e-10
WISP3	NM_198239	6	112354399	A	G	0.0701754	114	0.809358	0.120141	3.26e-10
TPD52L1	NM_001003395	6	125810798	G	C	0.162281	114	0.959867	0.142985	3.69e-10
EPM2A	NM_005670	6	145518128	C	T	0.122807	114	-0.980564	0.14868	6.83e-10
RPS6KA2	NM_001006932	6	167515233	G	A	0.109649	114	1.08758	0.131811	7.43e-14
RPS6KA2	NM_021135	6	167515233	G	A	0.109649	114	-1.19713	0.133189	1.01e-15
C7orf50	NM_001134395	7	1939052	C	A	0.0570175	114	-1.60689	0.169175	4.82e-17
C7orf50	NM_001134396	7	1939052	C	A	0.0570175	114	-1.60689	0.169175	4.82e-17
C7orf50	NM_032350	7	1939052	C	A	0.0570175	114	1.54048	0.164381	1.04e-16
SCRN1	NM_001145515	7	31013590	C	T	0.0614035	114	-1.17262	0.18269	1.72e-09
MDH2	NR_104165	7	75739571	T	C	0.277273	110	-0.581111	0.076697	3.4e-12
CYP3A5	NM_001291829	7	98456946	G	A	0.0614035	114	1.41273	0.100377	3.27e-29
CYP3A43	NM_057096	7	98518524	A	G	0.0745614	114	-0.989426	0.16562	1.63e-08
PILRA	NM_178273	7	99245013	G	T	0.0657895	114	0.619224	0.103824	1.71e-08
CYP3A43	NR_103869	7	99348055	A	G	0.0614035	114	1.40278	0.171855	1.26e-13
RASA4	NM_001079877	7	102364101	G	A	0.425439	114	-0.668314	0.078813	1.98e-14
RASA4	NM_006989	7	102364101	G	A	0.425439	114	0.668314	0.078813	1.98e-14
ST7-AS2	NR_002331	7	116835208	T	TA	0.0590909	110	1.48466	0.214757	1.3e-10
FGL1	NM_201553	8	17453539	G	A	0.0964912	114	1.11622	0.153369	1.78e-11
PSD3	NM_015310	8	19426149	G	A	0.115044	113	0.314337	0.050009	3.38e-09
PSD3	NM_206909	8	19426149	G	A	0.115044	113	-0.318738	0.050186	2.42e-09
NPM2	NM_001286680	8	21684298	A	G	0.144737	114	-0.1981	0.03368	2.55e-08
NRG1	NM_001160007	8	31478718	T	C	0.118421	114	0.865242	0.147843	2.94e-08
KAT6A	NM_001099412	8	41734824	C	A	0.0701754	114	1.12582	0.190943	2.38e-08
KAT6A	NM_001099413	8	41734824	C	A	0.0701754	114	1.12582	0.190943	2.38e-08
KAT6A	NM_006766	8	41734824	C	A	0.0701754	114	1.12582	0.190943	2.38e-08
MCMDC2	NM_001136160	8	67481557	T	C	0.0537634	93	1.74089	0.279002	1.07e-08
XKR9	NM_001287259	8	72396377	C	T	0.0614035	114	1.31587	0.140939	1.29e-16
EYA1	NM_172058	8	72603018	C	T	0.0833333	114	1.14094	0.140541	1.6e-13
TP53INP1	NM_001135733	8	95059683	G	A	0.131579	114	0.916257	0.123341	7.71e-12
TP53INP1	NM_033285	8	95059683	G	A	0.131579	114	-1.04383	0.145558	3.17e-11
RNF19A	NM_015435	8	102050512	T	C	0.0964912	114	0.87077	0.110434	6e-13
RRM2B	NM_001172477	8	102303785	A	G	0.0789474	114	-0.93551	0.150849	5.17e-09
RRM2B	NM_001172478	8	102303785	A	G	0.0789474	114	1.05391	0.143325	1.19e-11
ANGPT1	NM_001146	8	109236344	A	G	0.0848214	112	-0.886379	0.132844	4.56e-10
SYBU	NM_001099745	8	110679170	T	C	0.0526316	114	-1.27261	0.156312	1.41e-13
TBC1D31	NM_001145088	8	124153689	AATTTCCTTAAATTCCTTAAATGTATTTCAGAGATGT	A	0.184211	114	-1.0884	0.066818	5.45e-35
TBC1D31	NM_145647	8	124153689	AATTTCCTTAAATTCCTTAAATGTATTTCAGAGATGT	A	0.184211	114	1.08847	0.066941	6.46e-35
LRRC14	NM_001272036	8	145175173	C	T	0.1	110	-1.33563	0.216853	6.41e-09
LRRC14	NM_014665	8	145175173	C	T	0.1	110	-1.33563	0.216853	6.41e-09
PLEC	NM_000445	8	145175173	C	T	0.1	110	-1.33563	0.216853	6.41e-09
PLEC	NM_201378	8	145175173	C	T	0.1	110	-1.33563	0.216853	6.41e-09
PLEC	NM_201379	8	145175173	C	T	0.1	110	-1.33563	0.216853	6.41e-09
PLEC	NM_201380	8	145175173	C	T	0.1	110	-1.33563	0.216853	6.41e-09
PLEC	NM_201381	8	145175173	C	T	0.1	110	-1.33563	0.216853	6.41e-09
PLEC	NM_201382	8	145175173	C	T	0.1	110	-1.33563	0.216853	6.41e-09
PLEC	NM_201383	8	145175173	C	T	0.1	110	-1.33563	0.216853	6.41e-09
PLEC	NM_201384	8	145175173	C	T	0.1	110	-1.33563	0.216853	6.41e-09
EQTN	NM_001161585	9	27931734	T	C	0.0833333	114	1.23235	0.202074	8.68e-09
POLR1E	NM_001282766	9	37489298	C	T	0.212389	113	-0.878791	0.112333	8.51e-13
POLR1E	NM_022490	9	37489298	C	T	0.212389	113	0.878791	0.112333	8.51e-13
CDK20	NM_178432	9	90589016	A	G	0.381579	114	-0.598682	0.0951	3.22e-09
LINC00476	NR_023389	9	98574108	AGGTGT	A	0.381579	114	0.518116	0.067239	1.66e-12
LINC00476	NR_023390	9	98574108	AGGTGT	A	0.381579	114	-0.518116	0.067239	1.66e-12
NUTM2G	NM_001045477	9	99212909	C	G	0.159292	113	-0.70627	0.12116	3.3e-08
NUTM2G	NM_001170741	9	99212909	C	G	0.159292	113	0.710002	0.122129	3.55e-08
NKRF	NM_017544	X	118843565	A	T	0.30814	86	-0.51363	0.084457	2.2e-08

## Sheet: Anterior cingulate cortex BA24
gene_name	isoform	chr	pos	ref allele	effect allele	maf	n	beta	se	p
HES4	NM_001142467	1	924528	A	C	0.48125	80	-0.733027	0.100804	8.06e-11
HES4	NM_021170	1	924528	A	C	0.48125	80	0.73056	0.100579	8.39e-11
SLC35E2B	NM_001110781	1	1665702	C	T	0.297468	79	0.78339	0.085787	7.91e-15
SLC35E2B	NM_001290264	1	1665702	C	T	0.297468	79	-0.78339	0.085787	7.91e-15
CASP9	NR_102733	1	15426216	C	T	0.05	80	1.17031	0.191509	1.93e-08
STPG1	NM_178122	1	24732854	C	T	0.214286	77	-0.599831	0.090929	2.02e-09
RHCE	NM_138616	1	25555672	T	C	0.05625	80	1.58227	0.177696	2.49e-14
TRAPPC3	NM_014408	1	36679092	T	TA	0.05625	80	-1.50818	0.242347	1.17e-08
NDUFS5	NM_001184979	1	39499199	C	T	0.224359	78	-1.30139	0.089987	2.99e-26
NDUFS5	NM_004552	1	39499199	C	T	0.224359	78	1.30139	0.089987	2.99e-26
ST3GAL3	NM_001270459	1	45029939	A	G	0.05625	80	1.35999	0.199367	6.99e-10
CCDC163P	NR_033298	1	45146735	T	C	0.05625	80	1.62887	0.160664	4.93e-17
NSUN4	NM_001256127	1	46825676	T	C	0.25	76	-0.827631	0.131825	8.9e-09
TYW3	NR_027962	1	75195812	C	T	0.128205	78	-1.68216	0.179588	2.43e-15
ACADM	NM_001286042	1	76203456	G	A	0.333333	78	0.7769	0.112128	4.2e-10
RHOC	NM_001042678	1	113230394	A	G	0.16875	80	-0.942655	0.150356	9.27e-09
IGSF3	NM_001007237	1	116286286	A	G	0.177215	79	0.855305	0.143802	4.02e-08
PDE4DIP	NM_001195260	1	144896319	C	T	0.48125	80	1.09058	0.134039	1.18e-12
ADAM15	NM_207191	1	154535527	C	T	0.0875	80	1.57482	0.176447	2.25e-14
PMF1	NM_001199653	1	155592161	C	T	0.05	80	1.56249	0.206273	1.86e-11
FCGR2C	NM_201563	1	162021058	C	T	0.128378	74	-1.53614	0.208197	4.81e-11
FCGR2C	NR_047648	1	162021058	C	T	0.128378	74	-1.53614	0.208197	4.81e-11
SH3YL1	NM_015677	2	217334	C	G	0.28125	80	1.18973	0.092636	6.97e-23
SH3YL1	NM_001159597	2	242426	G	A	0.269231	78	-0.822965	0.110585	3.53e-11
SH3YL1	NM_001282682	2	242793	C	G	0.198718	78	-0.762277	0.073746	1.83e-17
FAM228B	NM_001291328	2	24390517	G	A	0.375	80	0.514814	0.069796	4.87e-11
FAM228B	NR_111929	2	24390517	G	A	0.375	80	-0.988162	0.079085	3.84e-22
PLGLB1	NM_001032392	2	87170954	C	T	0.475	80	1.203	0.120722	1.21e-16
PLGLB1	NM_001032392_1	2	87170954	C	T	0.475	80	-1.203	0.120722	1.21e-16
RPL31	NM_001098577	2	101609827	T	C	0.29375	80	0.803139	0.098422	1.03e-12
MAP3K19	NM_001018047	2	135043880	T	C	0.05625	80	1.28315	0.21457	3.47e-08
ZDBF2	NM_001285549	2	206683854	G	A	0.05625	80	1.52671	0.17415	4.96e-14
ZDBF2	NM_020923	2	206683854	G	A	0.05625	80	-1.52671	0.17415	4.96e-14
CCL20	NM_004591	2	229390795	C	G	0.0625	80	1.32109	0.220059	3.13e-08
NEU4	NM_001167600	2	242751691	T	A	0.24375	80	-0.470526	0.058461	1.8e-12
SRGAP3	NM_001033117	3	9358035	T	C	0.0666667	75	1.77234	0.227031	5.91e-12
SRGAP3	NM_014850	3	9358035	T	C	0.0666667	75	-1.77234	0.227031	5.91e-12
FGD5-AS1	NR_046252	3	14993212	T	C	0.311688	77	0.508068	0.084239	2.76e-08
FGD5-AS1	NR_046253	3	14993212	T	C	0.311688	77	0.508068	0.084239	2.76e-08
FGD5-AS1	NR_046254	3	14993212	T	C	0.311688	77	0.508068	0.084239	2.76e-08
PXK	NM_001289095	3	58371332	G	C	0.1625	80	-1.12586	0.163336	4.98e-10
ACKR4	NM_016557	3	131373740	T	G	0.05	80	2.04919	0.321099	5.51e-09
ACKR4	NM_178445	3	131373740	T	G	0.05	80	-2.01134	0.321952	1.03e-08
PCCB	NM_000532	3	135620271	A	T	0.05	80	-1.59473	0.229513	3.83e-10
PCCB	NM_001178014	3	135620271	A	T	0.05	80	1.59467	0.229542	3.85e-10
MLF1	NM_001130157	3	158298005	C	G	0.462025	79	-0.948959	0.122148	7.11e-12
SCHIP1	NM_001197108	3	158687391	C	T	0.11875	80	1.00952	0.156995	4.4e-09
TNIK	NR_027767	3	171061886	A	G	0.48125	80	-0.464514	0.077827	3.66e-08
EHHADH	NM_001166415	3	184534639	T	C	0.05	80	1.58181	0.181342	6.19e-14
EHHADH	NM_001966	3	184534639	T	C	0.05	80	-1.58181	0.181342	6.19e-14
DCUN1D4	NM_001287757	4	52680923	T	G	0.28125	80	-0.701765	0.113943	1.54e-08
SLC4A4	NM_003759	4	71764921	T	TAC	0.138889	72	-0.643038	0.10456	1.62e-08
DDX60L	NM_001012967	4	169302750	C	T	0.466667	75	-0.789714	0.09831	1.94e-12
DDX60L	NM_001291510	4	169302750	C	T	0.466667	75	0.789714	0.09831	1.94e-12
CAST	NM_001190442	5	96057891	T	C	0.31875	80	-0.867267	0.089524	4.8e-16
GRAMD3	NM_001146321	5	125802027	A	G	0.33125	80	-0.529031	0.080224	2.05e-09
HINT1	NM_005340	5	130454839	T	A	0.29375	80	-1.48824	0.081681	1.53e-33
HINT1	NR_024611	5	130454839	T	A	0.29375	80	1.62424	0.092116	1.89e-32
NQO2	NM_001290222	6	3009944	A	G	0.246835	79	-1.27852	0.131069	3.42e-16
PSMG4	NM_001128591	6	3178056	T	C	0.08125	80	-1.42949	0.153161	2.87e-15
LYRM4	NR_104418	6	5738756	AAGG	A	0.06875	80	1.04524	0.146761	1.68e-10
KIF13A	NM_001243423	6	17979853	A	G	0.1375	80	0.971878	0.135492	1.32e-10
RPP21	NM_001199120	6	30237859	A	G	0.275	80	-1.22914	0.104681	1.59e-20
RPP21	NM_024839_6	6	30237859	A	G	0.275	80	1.26009	0.099574	1.77e-22
DDX39B	NM_080598_1	6	31508452	GA	G	0.391026	78	0.674615	0.110282	1.88e-08
CUTA	NM_001014837	6	33368524	T	C	0.13125	80	-0.867654	0.132532	2.56e-09
PFDN6	NM_001265595_2	6	33968128	C	T	0.0875	80	1.34679	0.208192	3.68e-09
TPD52L1	NM_001003395	6	125475515	G	C	0.43125	80	0.842811	0.115213	6.53e-11
TNFAIP3	NM_001270507	6	137339320	G	T	0.0506329	79	-1.68831	0.27943	2.63e-08
TNFAIP3	NM_001270508	6	137339320	G	T	0.0506329	79	-1.68831	0.27943	2.63e-08
TNFAIP3	NM_006290	6	137339320	G	T	0.0506329	79	-1.68831	0.27943	2.63e-08
ARID1B	NM_017519	6	157554604	G	A	0.1	80	-1.35417	0.194635	3.66e-10
ARID1B	NM_020732	6	157554604	G	A	0.1	80	-1.35417	0.194635	3.66e-10
ERMARD	NM_001278533	6	170190418	G	T	0.20625	80	-0.621218	0.103059	2.81e-08
C7orf50	NM_001134395	7	1913525	C	T	0.05625	80	-1.66798	0.174208	8.48e-16
C7orf50	NM_001134396	7	1913525	C	T	0.05625	80	-1.66798	0.174208	8.48e-16
C7orf50	NM_032350	7	1913525	C	T	0.05625	80	1.6251	0.173129	2.2e-15
NUDT1	NM_198952	7	2163604	CGG	C	0.0625	80	1.61767	0.212405	1.51e-11
ICA1	NM_001276478	7	9300304	A	C	0.05625	80	-0.720541	0.119036	2.49e-08
ICA1	NM_004968	7	9300304	A	C	0.05625	80	-0.549604	0.090611	2.37e-08
FAM221A	NM_001127364	7	23717271	G	C	0.4875	80	-0.745482	0.093054	2.16e-12
FAM221A	NM_199136	7	23733040	C	T	0.453947	76	0.645114	0.059813	1.9e-18
RASA4B	NM_001277335	7	102394358	C	G	0.253165	79	-0.862811	0.129596	1.52e-09
RASA4B	NM_001277335_1	7	102394358	C	G	0.253165	79	0.862999	0.12967	1.54e-09
CEP41	NR_046443	7	129744275	T	C	0.05625	80	1.06572	0.174623	1.99e-08
ADRA1A	NM_000680	8	26613851	T	A	0.06875	80	-1.06804	0.148279	1.14e-10
DUSP4	NM_001394	8	28289523	AG	A	0.0625	80	-1.05186	0.174031	2.6e-08
DUSP4	NM_057158	8	28289523	AG	A	0.0625	80	1.05186	0.174031	2.6e-08
NRG1	NM_001159996	8	30582623	G	T	0.05	80	1.04717	0.152625	5.8e-10
DDHD2	NM_001164234	8	38039940	G	C	0.189873	79	-0.568178	0.095406	3.89e-08
C8orf59	NM_001099673	8	86253345	G	GC	0.30625	80	0.812895	0.109588	3.97e-11
TP53INP1	NM_001135733	8	95055504	A	AT	0.202532	79	0.863511	0.132895	3.22e-09
UQCRB	NM_001199975	8	97238032	A	C	0.0625	80	1.41937	0.238032	3.76e-08
UQCRB	NM_006294	8	97238032	A	C	0.0625	80	1.41937	0.238032	3.76e-08
RNF19A	NM_015435	8	101811997	G	T	0.0822785	79	0.996931	0.147731	9.9e-10
LY6K	NM_017527	8	143861171	G	A	0.10625	80	-1.18289	0.164534	1.23e-10
JRK	NM_001279352	8	144087158	T	C	0.0625	80	0.760368	0.122962	1.39e-08
FAM203A	NM_016458	8	145180067	G	A	0.0769231	78	-1.3741	0.211386	3.18e-09
FAM203A	NM_016458_1	8	145180067	G	A	0.0769231	78	1.3641	0.2117	4.14e-09
CDKN2B-AS1	NR_120536	9	21932366	G	A	0.05625	80	-0.955799	0.135337	2.23e-10
C9orf24	NM_032596	9	34799535	T	C	0.05625	80	0.876617	0.12601	3.68e-10
MKX	NM_001242702	10	27202375	A	C	0.0512821	78	1.52204	0.220988	5.11e-10
CCNY	NM_001282852	10	35768836	C	G	0.3125	80	-0.728309	0.041861	5.16e-32
CCNY	NM_145012	10	35768836	C	G	0.3125	80	-0.728309	0.041861	5.16e-32
CCNY	NM_181698	10	35768836	C	G	0.3125	80	0.655283	0.032098	1.92e-37
CCNY	NM_001282853	10	35772402	A	G	0.303797	79	0.711371	0.032107	2.33e-40
RET	NM_020630	10	43610366	G	A	0.225	80	-0.523604	0.087933	3.9e-08
RET	NM_020975	10	43610366	G	A	0.225	80	0.524156	0.088246	4.17e-08
STOX1	NM_152709	10	70639453	C	G	0.39375	80	0.231893	0.034699	1.37e-09
FAS	NR_028036	10	91635714	C	T	0.08125	80	1.26826	0.210711	2.92e-08
HELLS	NM_001289075	10	95549595	C	A	0.05	80	1.89381	0.294614	4.45e-09
MYOF	NM_013451	10	95869759	C	T	0.056962	79	-1.69187	0.23298	8.46e-11
MYOF	NM_133337	10	95869759	C	T	0.056962	79	-1.69187	0.23298	8.46e-11
CYP2C8	NM_001198853	10	97401282	C	G	0.126761	71	0.780945	0.123062	6.51e-09
MRPL43	NM_176792	10	102733407	A	C	0.1875	80	-0.887691	0.115709	1.17e-11
MRPL43	NM_032112	10	102735835	G	C	0.19375	80	1.13441	0.106281	3.33e-18
MRPL43	NM_176793	10	102735835	G	C	0.19375	80	-1.09337	0.110122	1.43e-16
MRPL43	NM_176794	10	102735835	G	C	0.19375	80	-1.22684	0.133765	6.47e-15
USMG5	NM_032747	10	104995788	T	C	0.2875	80	-1.19082	0.095289	3.8e-22
GPAM	NM_001244949	10	113105888	A	G	0.05	80	-1.90842	0.252734	2.08e-11
GPAM	NM_020918	10	113105888	A	G	0.05	80	-1.90842	0.252734	2.08e-11
AFAP1L2	NM_001287824	10	116085639	A	G	0.09375	80	-1.34866	0.196155	5.41e-10
AKIP1	NM_001206648	11	8938819	C	T	0.0625	80	-1.49302	0.248535	3.07e-08
SERGEF	NM_012139	11	18012337	A	G	0.378205	78	0.798115	0.068483	2.45e-20
SERGEF	NR_104041	11	18012337	A	G	0.378205	78	-0.831267	0.068889	3.17e-21
ACCS	NM_032592	11	44356968	A	G	0.06875	80	-1.59537	0.269604	4.61e-08
MS4A14	NM_001079692	11	59809465	T	G	0.05625	80	0.654701	0.108139	2.48e-08
VEGFB	NM_001243733	11	64005412	A	G	0.30625	80	1.18258	0.068579	1.01e-31
VEGFB	NM_003377	11	64005412	A	G	0.30625	80	-1.17987	0.068434	1.03e-31
MRPL11	NM_170738	11	66239147	T	C	0.4125	80	-0.89006	0.141888	9.12e-09
GUCY1A2	NM_000855	11	106251514	A	G	0.125	80	-1.23524	0.199494	1.35e-08
GUCY1A2	NM_001256424	11	106251514	A	G	0.125	80	-1.23524	0.199494	1.35e-08
ACRV1	NM_020108	11	126423476	A	T	0.05	80	1.09774	0.136747	1.99e-12
CACNA1C	NM_000719	12	1438231	A	G	0.0821918	73	-1.44009	0.226602	6.24e-09
CACNA1C	NM_001129827	12	1438231	A	G	0.0821918	73	-1.44009	0.226602	6.24e-09
CACNA1C	NM_001129829	12	1438231	A	G	0.0821918	73	-1.44009	0.226602	6.24e-09
CACNA1C	NM_001129830	12	1438231	A	G	0.0821918	73	-1.44009	0.226602	6.24e-09
CACNA1C	NM_001129831	12	1438231	A	G	0.0821918	73	-1.44009	0.226602	6.24e-09
CACNA1C	NM_001129832	12	1438231	A	G	0.0821918	73	-1.44009	0.226602	6.24e-09
CACNA1C	NM_001129833	12	1438231	A	G	0.0821918	73	-1.44009	0.226602	6.24e-09
CACNA1C	NM_001129834	12	1438231	A	G	0.0821918	73	-1.44009	0.226602	6.24e-09
CACNA1C	NM_001129835	12	1438231	A	G	0.0821918	73	-1.44009	0.226602	6.24e-09
CACNA1C	NM_001129836	12	1438231	A	G	0.0821918	73	-1.44009	0.226602	6.24e-09
CACNA1C	NM_001129837	12	1438231	A	G	0.0821918	73	-1.44009	0.226602	6.24e-09
CACNA1C	NM_001129838	12	1438231	A	G	0.0821918	73	-1.44009	0.226602	6.24e-09
CACNA1C	NM_001129839	12	1438231	A	G	0.0821918	73	-1.44009	0.226602	6.24e-09
CACNA1C	NM_001129840	12	1438231	A	G	0.0821918	73	-1.44009	0.226602	6.24e-09
CACNA1C	NM_001129841	12	1438231	A	G	0.0821918	73	-1.44009	0.226602	6.24e-09
CACNA1C	NM_001129842	12	1438231	A	G	0.0821918	73	-1.44009	0.226602	6.24e-09
CACNA1C	NM_001129843	12	1438231	A	G	0.0821918	73	-1.44009	0.226602	6.24e-09
CACNA1C	NM_001129844	12	1438231	A	G	0.0821918	73	-1.44009	0.226602	6.24e-09
CACNA1C	NM_001129846	12	1438231	A	G	0.0821918	73	-1.44009	0.226602	6.24e-09
CACNA1C	NM_001167623	12	1438231	A	G	0.0821918	73	-1.44009	0.226602	6.24e-09
CACNA1C	NM_001167624	12	1438231	A	G	0.0821918	73	-1.44009	0.226602	6.24e-09
CACNA1C	NM_001167625	12	1438231	A	G	0.0821918	73	-1.44009	0.226602	6.24e-09
CACNA1C	NM_199460	12	1438231	A	G	0.0821918	73	-1.44009	0.226602	6.24e-09
TSPAN9	NM_001168320	12	2247432	G	A	0.0625	80	-1.42184	0.163159	6.45e-14
TSPAN9	NM_006675	12	2247432	G	A	0.0625	80	1.39361	0.165423	2.76e-13
CNPY2	NM_001190991	12	56706421	C	T	0.123377	77	0.797652	0.13424	4.13e-08
CNPY2	NM_014255	12	56706421	C	T	0.123377	77	-0.794259	0.133862	4.29e-08
UBE3B	NM_130466	12	109887436	T	C	0.0875	80	1.55024	0.243261	5.75e-09
UBE3B	NM_183415	12	109887436	T	C	0.0875	80	1.55024	0.243261	5.75e-09
MMAB	NM_052845	12	110003672	A	G	0.1875	80	1.38707	0.11958	3.22e-20
MMAB	NR_038118	12	110003672	A	G	0.1875	80	-1.38707	0.11958	3.22e-20
OAS1	NM_002534	12	113357193	G	A	0.41875	80	1.23647	0.112919	8.27e-19
OAS1	NM_016816	12	113357193	G	A	0.41875	80	-1.23911	0.115953	3.12e-18
ARL6IP4	NM_018694	12	123486282	A	T	0.329114	79	0.843222	0.079002	3.33e-18
MIPEPP3	NR_038939	13	21904902	C	T	0.4125	80	-1.06758	0.113015	1.63e-15
MIPEPP3	NR_046461	13	21904902	C	T	0.4125	80	1.06749	0.11337	1.9e-15
SPATA13	NR_104595	13	24600866	A	G	0.39375	80	-0.747992	0.108764	5.37e-10
N4BP2L1	NM_001286461	13	32289878	T	A	0.05	80	1.55972	0.262519	4.14e-08
IPO4	NM_024658	14	24649669	T	C	0.11875	80	1.62439	0.268968	2.66e-08
IPO4	NR_051979	14	24649669	T	C	0.11875	80	-1.62813	0.268672	2.42e-08
TRAPPC6B	NM_001079537	14	39330739	G	T	0.475	80	-0.705004	0.113039	1.09e-08
TRAPPC6B	NM_177452	14	39330739	G	T	0.475	80	0.705004	0.113039	1.09e-08
DCAF5	NM_001284208	14	69567852	C	A	0.329114	79	0.780702	0.122473	5.71e-09
SLIRP	NM_031210	14	78176851	G	A	0.30625	80	0.694235	0.075961	7.62e-15
SLIRP	NR_052025	14	78176851	G	A	0.30625	80	-0.885699	0.072707	1.81e-21
FOXN3	NM_001085471	14	90429749	G	A	0.10625	80	0.961205	0.135374	1.86e-10
FOXN3	NM_005197	14	90429749	G	A	0.10625	80	-0.961205	0.135374	1.86e-10
C14orf159	NM_001102366	14	91241820	C	T	0.05625	80	1.30151	0.180567	1.11e-10
IFI27	NM_001288960	14	94578162	T	G	0.26875	80	-1.03075	0.102666	8.1e-17
IFI27	NM_001130080	14	94582130	T	TGGCCATGGC	0.375	80	0.732991	0.061811	8.86e-21
IFI27	NM_005532	14	94582130	T	TGGCCATGGC	0.375	80	-0.649868	0.084035	8.47e-12
IFI27	NM_001288959	14	94583864	A	G	0.35625	80	0.760348	0.119349	5.8e-09
SETD3	NM_032233	14	99876505	A	G	0.48125	80	-0.672015	0.09715	4.43e-10
SETD3	NM_199123	14	99876505	A	G	0.48125	80	0.665913	0.096909	5.51e-10
MEG3	NR_046470	14	100428349	T	C	0.056962	79	1.09269	0.148389	5.17e-11
NIPA1	NM_001142275	15	24082764	A	T	0.05625	80	-1.79699	0.240228	2.93e-11
NIPA1	NM_144599	15	24082764	A	T	0.05625	80	-1.79699	0.240228	2.93e-11
UBE3A	NM_130838	15	26219941	G	C	0.29375	80	0.579811	0.094246	1.6e-08
RYR3	NM_001036	15	34271648	T	C	0.05625	80	-1.82904	0.237107	9.33e-12
RYR3	NM_001243996	15	34271648	T	C	0.05625	80	-1.82904	0.237107	9.33e-12
C15orf57	NM_001080792	15	40771097	G	A	0.05625	80	1.61303	0.219197	5.29e-11
C15orf57	NM_052849	15	40981455	G	C	0.08125	80	-1.66712	0.180329	4.48e-15
ZFYVE19	NM_001077268	15	41104874	C	G	0.397436	78	-0.876263	0.116981	2.79e-11
ZFYVE19	NM_001258420	15	41123681	G	A	0.38125	80	0.808255	0.096346	3.29e-13
CATSPER2	NM_001282310	15	43922003	T	C	0.2625	80	-0.838001	0.11675	1.29e-10
CATSPER2	NR_110319	15	43922003	T	C	0.2625	80	0.879648	0.102763	1.41e-13
ULK3	NM_001284365	15	75130093	T	C	0.43125	80	-0.744264	0.114952	3.58e-09
ULK3	NR_104307	15	75130093	T	C	0.43125	80	-1.36387	0.086589	7.72e-29
ULK3	NR_104308	15	75130093	T	C	0.43125	80	1.37034	0.092919	7.84e-27
ULK3	NM_001099436	15	75131959	A	G	0.425	80	0.564792	0.059467	1.28e-15
ULK3	NM_001284364	15	75131959	A	G	0.425	80	0.535473	0.073079	6.16e-11
PCSK6	NM_138324	15	101414657	A	C	0.0625	80	1.28052	0.194634	2.21e-09
PDPK1	NM_031268	16	2712928	A	G	0.375	80	1.07592	0.109205	2.1e-16
PDPK1	NM_002613	16	2713402	C	T	0.36875	80	-0.927617	0.119136	6.53e-12
SULT1A1	NM_177529	16	28954860	C	T	0.05	80	1.91546	0.179019	2.92e-18
KIF22	NM_007317	16	30010353	G	A	0.0961538	78	-1.25283	0.196012	5.27e-09
NETO2	NM_001201477	16	48144689	T	C	0.05	80	-0.348146	0.058039	3.2e-08
NETO2	NM_018092	16	48144689	T	C	0.05	80	0.347197	0.058037	3.44e-08
MT1DP	NR_027781	16	57598362	C	T	0.05	80	-1.48301	0.194959	1.59e-11
MT1DP	NR_003658	16	57623601	G	A	0.152778	72	1.2299	0.18685	2.18e-09
CES4A	NM_173815	16	66398525	G	A	0.05	80	1.14254	0.155476	5.56e-11
NOL3	NM_001276307	16	66398525	G	A	0.05	80	1.72126	0.263488	2.74e-09
AP1G1	NM_001030007	16	72808530	C	T	0.05	80	-1.61539	0.269487	3.26e-08
AP1G1	NM_001128	16	72808530	C	T	0.05	80	-1.61539	0.269487	3.26e-08
KIAA0513	NM_001286566	16	85857938	T	C	0.0625	80	0.744506	0.114128	2.86e-09
CPNE7	NM_153636	16	88858875	A	G	0.056962	79	-0.949083	0.071663	9.97e-24
SPG7	NM_003119	16	89583809	T	C	0.40411	73	0.630873	0.088144	1.42e-10
RABEP1	NM_001083585	17	4400392	C	T	0.18125	80	-0.11322	0.019086	4.32e-08
ACADVL	NM_001033859	17	7995183	G	A	0.05	80	-0.414333	0.053682	9.13e-12
ARHGEF15	NM_025014	17	7995183	G	A	0.05	80	-1.81889	0.258094	2.39e-10
ARHGEF15	NM_173728	17	7995183	G	A	0.05	80	-1.81889	0.258094	2.39e-10
TBC1D3F	NM_032258	17	36407062	T	G	0.175	80	1.48568	0.174134	1.62e-13
TBC1D3F	NM_032258_1	17	36407062	T	G	0.175	80	-1.93959	0.169115	6.16e-20
TBC1D3F	NM_032258_2	17	36407062	T	G	0.175	80	-1.93959	0.169115	6.16e-20
HAP1	NM_001079870	17	39884091	G	C	0.20625	80	0.41612	0.059383	2.89e-10
HAP1	NM_177977	17	39884091	G	C	0.20625	80	-0.435813	0.045079	5.3e-16
HAP1	NM_001079871	17	39884583	G	A	0.2375	80	0.306459	0.040022	1.26e-11
ARL17A	NM_016632_4	17	44173215	C	T	0.217949	78	-1.16249	0.145178	2.21e-12
CALCOCO2	NM_001261393	17	46926615	A	G	0.13125	80	-1.24613	0.130421	9.39e-16
APPBP2	NM_001282476	17	58655916	C	G	0.0625	72	-0.873264	0.114557	1.46e-11
APPBP2	NM_006380	17	58655916	C	G	0.0625	72	0.873264	0.114557	1.46e-11
METTL23	NM_001206986	17	74275031	A	G	0.29375	80	-1.10517	0.178483	1.34e-08
PYCR1	NM_001282279	17	80198190	C	G	0.05625	80	1.25526	0.196873	5.67e-09
ENOSF1	NM_001126123	18	689818	T	C	0.2375	80	0.982475	0.140475	3.08e-10
MYL12B	NM_001144944	18	3262379	G	A	0.36875	80	0.602871	0.091903	2.41e-09
ELP2	NM_001242875	18	33719191	C	T	0.322785	79	0.790753	0.130908	2.65e-08
C18orf32	NM_001035005	18	46221152	T	C	0.09375	80	-1.4311	0.239758	3.66e-08
C18orf32	NM_001199346	18	46221152	T	C	0.09375	80	-1.4311	0.239758	3.66e-08
SERPINB2	NM_001143818	18	60704462	C	G	0.0696203	79	1.52838	0.209374	7.04e-11
CYB5A	NM_001190807	18	71928150	T	C	0.16875	80	-1.84788	0.124446	4.9e-27
CYB5A	NM_001914	18	71928150	T	C	0.16875	80	-1.52323	0.162606	2.42e-15
CYB5A	NM_148923	18	71928150	T	C	0.16875	80	1.84495	0.134184	8.76e-25
ZFR2	NR_027149	19	3855477	C	T	0.25625	80	-0.472242	0.067745	3.43e-10
FCER2	NM_001220500	19	6920781	A	G	0.05	80	1.53197	0.211106	8.67e-11
ELAVL3	NM_001420	19	11641375	T	C	0.05	80	-0.762627	0.122449	1.14e-08
ZNF20	NM_021143	19	12879545	C	T	0.0625	80	0.798131	0.1302	1.77e-08
ZNF20	NM_001203250	19	12885891	T	C	0.06875	80	-0.782336	0.129872	2.86e-08
TRMT1	NM_001136035	19	13220703	G	C	0.375	80	0.963385	0.110208	5.63e-14
TRMT1	NM_001142554	19	13220703	G	C	0.375	80	-1.24627	0.107548	3.41e-20
KIRREL2	NM_199179	19	36129216	A	G	0.1375	80	0.76867	0.122754	9.61e-09
KLK7	NM_001243126	19	51485013	C	T	0.3875	80	0.897487	0.11468	5.37e-12
KLK7	NM_139277	19	51485013	C	T	0.3875	80	-0.929208	0.140456	1.86e-09
LILRA6	NM_024318	19	55648270	A	G	0.08125	80	1.16295	0.164087	1.97e-10
LILRA6	NR_104098	19	55648270	A	G	0.08125	80	-1.16295	0.164088	1.97e-10
ZNF667-AS1	NR_036521	19	56991302	T	C	0.2	80	-0.863505	0.110675	6.04e-12
ZNF667-AS1	NR_036522	19	56991302	T	C	0.2	80	0.863572	0.110856	6.41e-12
ITPA	NM_001267623	20	3194173	A	G	0.1125	80	-1.59912	0.24412	2.51e-09
CPNE1	NM_001198863	20	34214723	C	T	0.05	80	-2.41362	0.319232	1.98e-11
CPNE1	NM_152925	20	34410064	A	G	0.05625	80	2.31734	0.275215	2.82e-13
CPNE1	NM_152926	20	34410064	A	G	0.05625	80	2.31734	0.275215	2.82e-13
CPNE1	NM_152927	20	34410064	A	G	0.05625	80	2.31734	0.275215	2.82e-13
CPNE1	NM_152928	20	34410064	A	G	0.05625	80	2.31734	0.275215	2.82e-13
CPNE1	NR_037188	20	34410064	A	G	0.05625	80	2.31734	0.275215	2.82e-13
ZNF295-AS1	NR_119385	21	42588377	T	A	0.1	80	1.21977	0.200724	2.25e-08
ITGB2	NM_000211	21	46328099	T	C	0.1375	80	-1.32236	0.210516	8.77e-09
ITGB2	NM_001127491	21	46328099	T	C	0.1375	80	1.3233	0.210916	9.08e-09
PPIL2	NM_014337	22	22048862	T	C	0.41875	80	-0.828833	0.103393	2.1e-12
PPIL2	NM_148175	22	22048862	T	C	0.41875	80	0.917813	0.124223	4.58e-11
DDX17	NM_001098504	22	39253421	C	G	0.05625	80	-1.71096	0.231868	4.8e-11
DDX17	NM_006386	22	39253421	C	G	0.05625	80	-1.71096	0.231868	4.8e-11
CRELD2	NM_001135101	22	50259984	G	A	0.20625	80	1.20544	0.108705	4.12e-19

## Sheet: Hypothalamus
gene_name	isoform	chr	pos	ref allele	effect allele	maf	n	beta	se	p
HES4	NM_001142467	1	921716	A	C	0.494186	86	-0.581013	0.094339	1.55e-08
HES4	NM_021170	1	921716	A	C	0.494186	86	0.583467	0.094175	1.32e-08
SLC35E2	NM_001199787	1	1596500	T	C	0.25	86	0.601915	0.101044	3.86e-08
SLC35E2	NM_182838	1	1596500	T	C	0.25	86	-0.601919	0.101044	3.86e-08
RHD	NM_001282870	1	25558152	T	C	0.0813953	86	1.08892	0.17569	1.31e-08
NDUFS5	NM_001184979	1	39483152	A	T	0.226744	86	-1.15271	0.095129	2.46e-21
NDUFS5	NM_004552	1	39483152	A	T	0.226744	86	1.15271	0.095129	2.46e-21
DOCK7	NM_001272002	1	63129082	C	T	0.363095	84	-0.641126	0.059543	2.08e-18
RHOC	NM_001042678	1	113230758	A	G	0.122093	86	-1.11365	0.158851	2.84e-10
RHOC	NM_175744	1	113230758	A	G	0.122093	86	0.974805	0.161191	2.56e-08
PDE4DIP	NM_001195260	1	144816305	C	G	0.411765	85	-0.969926	0.140264	4.48e-10
ADAM15	NM_001261465	1	155033308	A	G	0.168605	86	-1.41523	0.199869	2.03e-10
ADAM15	NM_207191	1	155033308	A	G	0.168605	86	-1.30048	0.144259	1.44e-14
PMF1	NM_001199653	1	156206121	A	G	0.290698	86	-0.661942	0.102104	3.45e-09
LEMD1	NM_001199051	1	204438334	C	T	0.0872093	86	1.55909	0.171894	1.09e-14
LRRN2	NM_006338	1	205020688	G	C	0.19186	86	0.808062	0.12841	8.32e-09
LRRN2	NM_201630	1	205020688	G	C	0.19186	86	-0.742939	0.120516	1.5e-08
IL24	NM_001185157	1	207763367	T	TG	0.0581395	86	1.37607	0.188842	7.49e-11
EPHX1	NM_000120	1	225223252	G	C	0.0647059	85	1.3515	0.163567	6.17e-13
MRPL55	NM_181463	1	228373962	A	G	0.282353	85	0.682598	0.095597	1.52e-10
C1orf100	NM_001276348	1	244742235	A	G	0.102564	78	1.39945	0.188313	3.72e-11
CCNY	NM_001282852	10	35768836	C	G	0.30814	86	-0.353793	0.052852	1.3e-09
CCNY	NM_145012	10	35768836	C	G	0.30814	86	-0.353793	0.052852	1.3e-09
CCNY	NM_181698	10	35768836	C	G	0.30814	86	-0.475881	0.053693	3.06e-14
CCNY	NM_001282853	10	35822780	A	G	0.296512	86	1.14751	0.117696	3.5e-16
CHAT	NM_001142933	10	51794958	G	A	0.0639535	86	1.67279	0.227618	5.54e-11
CHAT	NM_001142934	10	51794958	G	A	0.0639535	86	1.67279	0.227618	5.54e-11
CDHR1	NM_001171971	10	85979519	A	G	0.47619	84	0.347351	0.040518	1.33e-13
CDHR1	NM_033100	10	85979519	A	G	0.47619	84	-0.346663	0.040446	1.35e-13
LIPF	NM_001198830	10	91215058	T	A	0.0697674	86	1.31051	0.203653	4.31e-09
HELLS	NM_001289067	10	95610115	C	G	0.0581395	86	1.83584	0.252581	8.2e-11
PKD2L1	NM_001253837	10	102539831	G	C	0.0639535	86	1.17731	0.16397	1.28e-10
USMG5	NM_032747	10	105054963	T	C	0.319767	86	-0.966495	0.076149	1.46e-22
MXI1	NM_130439	10	112537734	G	A	0.151163	86	0.471302	0.077724	2.39e-08
AFAP1L2	NM_001287824	10	116085639	A	G	0.0813953	86	-1.33977	0.171599	5.88e-12
RNH1	NM_002939	11	474982	T	TTGTGATACGGACATATTCACGAGTTTG	0.22093	86	0.951908	0.103771	6.43e-15
RNH1	NM_203387	11	474982	T	TTGTGATACGGACATATTCACGAGTTTG	0.22093	86	0.999657	0.10718	2.96e-15
RNH1	NM_203384	11	511516	T	C	0.244186	86	-0.221262	0.029666	3.27e-11
RNH1	NM_203388	11	511516	T	C	0.244186	86	-0.494808	0.074369	1.55e-09
RNH1	NM_203389	11	511516	T	C	0.244186	86	-0.494808	0.074369	1.55e-09
RNH1	NM_203385	11	523218	G	A	0.222892	83	-0.453876	0.052091	6.49e-14
WEE1	NM_001143976	11	10065453	T	A	0.470588	85	-0.893232	0.14943	3.51e-08
WEE1	NM_003390	11	10065453	T	A	0.470588	85	0.892343	0.149225	3.48e-08
SERGEF	NM_012139	11	17942831	G	T	0.389535	86	0.652236	0.074506	5.29e-14
SERGEF	NR_104041	11	17942831	G	T	0.389535	86	-0.689323	0.075073	6.15e-15
C11orf74	NM_001276725	11	37397873	G	A	0.133721	86	1.0085	0.15982	7.68e-09
B3GAT3	NM_012200	11	62380027	T	C	0.284884	86	0.681293	0.106807	5.59e-09
B3GAT3	NM_001288723	11	62423856	C	G	0.343023	86	-1.44303	0.115536	3.93e-22
VEGFB	NM_001243733	11	64004692	T	C	0.246914	81	1.06096	0.060579	3.14e-32
VEGFB	NM_003377	11	64004692	T	C	0.246914	81	-1.06222	0.06056	2.81e-32
MRPL11	NM_170738	11	66245851	T	G	0.366279	86	-0.882536	0.139173	6.65e-09
PLEKHB1	NM_001130034	11	73366751	G	T	0.133721	86	-0.433089	0.054756	3.56e-12
PLEKHB1	NM_001130035	11	73366751	G	T	0.133721	86	0.386126	0.05642	6.29e-10
PLEKHB1	NM_001130036	11	73366751	G	T	0.133721	86	0.386126	0.05642	6.29e-10
NOX4	NR_120406	11	88690993	G	T	0.0639535	86	1.53764	0.192299	2.33e-12
PAFAH1B2	NM_001184747	11	117787517	A	G	0.0872093	86	1.16634	0.17407	1.27e-09
CLECL1	NM_001253750	12	10253418	C	CA	0.0704225	71	1.75631	0.237434	4.39e-11
OR7E47P	NR_120438	12	52281643	A	C	0.0697674	86	1.16775	0.178247	2.5e-09
TAC3	NR_033654	12	56455958	A	G	0.0697674	86	1.30151	0.171604	1.78e-11
CNPY2	NM_001190991	12	56727705	A	G	0.123529	85	0.927917	0.127343	7.5e-11
CNPY2	NM_014255	12	56727705	A	G	0.123529	85	-0.926123	0.127012	7.33e-11
NR1H4	NM_001206977	12	101746806	G	A	0.0892857	84	-0.9977	0.163406	1.97e-08
MMAB	NM_052845	12	110002133	T	C	0.156627	83	1.71588	0.143604	5.67e-21
MMAB	NR_038118	12	110002133	T	C	0.156627	83	-1.71588	0.143604	5.67e-21
OAS1	NM_001032409	12	113361117	C	T	0.401163	86	0.966225	0.128129	2.19e-11
OAS1	NM_016816	12	113361117	C	T	0.401163	86	-1.03457	0.082288	2.63e-22
OAS1	NM_002534	12	113363550	C	T	0.412791	86	0.910038	0.084556	2.13e-18
P2RX7	NR_033948	12	121186007	G	A	0.0654762	84	1.65045	0.210837	5.32e-12
P2RX7	NR_033949	12	121186007	G	A	0.0654762	84	1.65045	0.210837	5.32e-12
ARL6IP4	NM_018694	12	123460719	C	G	0.343023	86	0.689255	0.073532	2.35e-15
P2RX2	NM_001282165	12	132549300	G	A	0.0581395	86	1.65381	0.238911	4.33e-10
TPTE2	NM_130785	13	19340318	A	C	0.1	85	1.10869	0.161471	5.66e-10
MIPEPP3	NR_038939	13	21904752	T	C	0.44186	86	-0.906062	0.110984	1.01e-12
MIPEPP3	NR_046461	13	21904752	T	C	0.44186	86	0.904651	0.110076	7.69e-13
N4BP2L1	NM_001286460	13	32171381	G	A	0.0813953	86	1.35382	0.217041	1.09e-08
SMAD9	NM_001127217	13	38045784	G	C	0.127907	86	0.568192	0.089707	6.88e-09
SMAD9	NM_005905	13	38045784	G	C	0.127907	86	-0.568192	0.089707	6.88e-09
PARP2	NM_001042618	14	20812467	A	C	0.273256	86	1.21771	0.07117	1.83e-31
PARP2	NM_005484	14	20812467	A	C	0.273256	86	-1.21728	0.071123	1.79e-31
DHRS4	NM_001282988	14	23610825	AT	A	0.0769231	78	1.62271	0.22955	2.15e-10
IPO4	NM_024658	14	24649669	T	C	0.145349	86	1.34231	0.22213	2.62e-08
IPO4	NR_051979	14	24649669	T	C	0.145349	86	-1.34132	0.221614	2.5e-08
ZBTB1	NM_001123329	14	64982171	T	G	0.261905	84	-0.597799	0.08694	5.4e-10
ZBTB1	NM_014950	14	64982171	T	G	0.261905	84	0.598904	0.087377	5.98e-10
DCAF5	NM_001284208	14	69567852	C	A	0.311765	85	0.79021	0.093779	2.74e-13
GALNT16	NM_001168368	14	69818891	A	G	0.19186	86	0.684663	0.073617	3.39e-15
GALNT16	NM_020692	14	69818891	A	G	0.19186	86	-0.693023	0.073877	2.27e-15
SLIRP	NR_052025	14	78176851	G	A	0.331395	86	-0.752424	0.080204	2.26e-15
SLIRP	NM_031210	14	78310762	G	T	0.354651	86	0.515387	0.082312	9.63e-09
C14orf159	NM_001102367	14	91631360	A	G	0.331395	86	-1.44613	0.094516	6.06e-28
C14orf159	NM_001102368	14	91631360	A	G	0.331395	86	0.880364	0.078895	2.91e-19
C14orf159	NM_001102369	14	91631360	A	G	0.331395	86	-0.692469	0.104743	1.9e-09
IFI27	NM_001288960	14	94578162	T	G	0.273256	86	-0.99328	0.110357	1.54e-14
IFI27	NM_001288995	14	94578162	T	G	0.273256	86	0.738876	0.114471	3.93e-09
IFI27	NM_001130080	14	94582130	T	TGGCCATGGC	0.377907	86	0.875255	0.065137	3.92e-24
IFI27	NM_005532	14	94582130	T	TGGCCATGGC	0.377907	86	-0.678649	0.073986	6.44e-15
FMN1	NM_001277314	15	33155935	T	G	0.0755814	86	1.39164	0.209687	1.69e-09
ZFYVE19	NM_001258420	15	41098510	A	G	0.347059	85	0.886367	0.09784	1.16e-14
ZFYVE19	NM_001077268	15	41104874	C	G	0.376471	85	-0.83923	0.080018	8.45e-18
CATSPER2	NM_001282310	15	43922003	T	C	0.309524	84	-0.808498	0.090407	2.05e-14
CATSPER2	NR_110319	15	43995789	T	C	0.313953	86	0.670131	0.074416	1.5e-14
ULK3	NM_001099436	15	75130093	T	C	0.401163	86	-1.27147	0.063615	1.06e-36
ULK3	NM_001284364	15	75130093	T	C	0.401163	86	1.53029	0.062457	4.67e-44
ULK3	NM_001284365	15	75139696	A	G	0.389535	86	-0.932703	0.130274	1.4e-10
FAM173A	NM_001271285	16	773313	GC	G	0.458333	84	0.434621	0.063407	5.98e-10
FAM173A	NM_023933	16	773313	GC	G	0.458333	84	-0.432897	0.063164	6e-10
PDPK1	NM_031268	16	2710415	C	T	0.133721	86	1.07341	0.167643	5e-09
NPIPA2	NM_001277324	16	15083383	A	G	0.133721	86	-1.14637	0.165029	3.86e-10
NPIPA2	NM_001277324_1	16	15083383	A	G	0.133721	86	1.145	0.165014	4e-10
ITGAX	NM_000887	16	31019762	T	C	0.0755814	86	-1.12327	0.175043	4.68e-09
ITGAX	NM_001286375	16	31019762	T	C	0.0755814	86	1.12327	0.175043	4.68e-09
SALL1	NM_001127892	16	50703698	C	A	0.0697674	86	-0.371666	0.056901	2.75e-09
RPGRIP1L	NM_001127897	16	53685739	T	C	0.352941	85	0.615971	0.103909	4.4e-08
RPGRIP1L	NM_015272	16	53685739	T	C	0.352941	85	-0.615971	0.103909	4.4e-08
CMTM1	NM_181296	16	66369463	A	G	0.151163	86	1.05714	0.166617	6.55e-09
DDX19B	NM_007242	16	71293362	G	C	0.0872093	86	1.55953	0.24688	7.44e-09
SPG7	NM_003119	16	89602006	C	G	0.465116	86	0.550091	0.068761	2.29e-12
SPG7	NM_199367	16	89602006	C	G	0.465116	86	-0.558827	0.068323	9.35e-13
DEF8	NM_207514	16	90015960	C	G	0.0813953	86	-1.26723	0.192951	2.33e-09
URAHP	NR_027335	16	90103087	T	C	0.459302	86	1.23968	0.089019	3.78e-25
URAHP	NR_027336	16	90103087	T	C	0.459302	86	-1.2429	0.089166	3.54e-25
TRPV1	NM_018727	17	3515275	C	T	0.209302	86	0.986504	0.116551	2.27e-13
TRPV1	NM_080704	17	3515275	C	T	0.209302	86	0.986504	0.116551	2.27e-13
TRPV1	NM_080705	17	3515275	C	T	0.209302	86	0.986504	0.116551	2.27e-13
TRPV1	NM_080706	17	3515275	C	T	0.209302	86	-0.986504	0.116551	2.27e-13
VMO1	NM_001144941	17	4689313	C	G	0.168605	86	-0.720443	0.087577	7.39e-13
ACADVL	NM_001033859	17	6469086	A	AC	0.122093	86	0.251048	0.033857	4.03e-11
RDM1	NM_001163121	17	33552385	A	G	0.0697674	86	1.21489	0.203233	3.51e-08
RDM1	NM_001163122	17	33552385	A	G	0.0697674	86	1.21489	0.203233	3.51e-08
TBC1D3F	NM_032258_1	17	36407062	T	G	0.209302	86	-1.0918	0.121049	1.41e-14
TBC1D3F	NM_032258_2	17	36407062	T	G	0.209302	86	-1.0918	0.121049	1.41e-14
TBC1D3F	NM_032258	17	36448760	G	A	0.214286	84	0.724944	0.115463	8.89e-09
LASP1	NR_073384	17	37746777	T	G	0.0581395	86	1.17106	0.161223	8.39e-11
HAP1	NM_001079870	17	39884091	G	C	0.267442	86	0.43732	0.041656	8.02e-18
HAP1	NM_001079871	17	39884091	G	C	0.267442	86	0.348908	0.028675	1.93e-21
HAP1	NM_177977	17	39884091	G	C	0.267442	86	-0.448171	0.030463	9.27e-27
PSMC3IP	NM_001256016	17	40332141	C	G	0.0639535	86	1.49307	0.219961	8.2e-10
GFAP	NM_001242376	17	42075980	T	C	0.0581395	86	1.4611	0.153645	1.2e-15
ARL17A	NM_016632_4	17	44852612	C	A	0.284884	86	-0.90537	0.116999	8.27e-12
CALCOCO2	NM_001261393	17	46926615	A	G	0.122093	86	-0.997911	0.117187	1.76e-13
GH1	NM_022560	17	61652337	ATAAT	A	0.0581395	86	1.50049	0.215705	3.69e-10
TSPAN10	NM_031945	17	79606704	G	A	0.373494	83	-0.779845	0.123266	7.12e-09
ENOSF1	NM_001126123	18	661647	A	G	0.180233	86	1.1157	0.134376	5.05e-13
ENOSF1	NM_017512	18	661647	A	G	0.180233	86	-0.913203	0.132277	4.73e-10
MYL12B	NM_001144944	18	3262490	A	C	0.372093	86	0.589903	0.098351	3.21e-08
RPL17	NM_001199345	18	47005371	C	A	0.395349	86	-0.82664	0.132621	1.11e-08
CYB5A	NM_001190807	18	71928150	T	C	0.168605	86	-1.68412	0.134382	3.2e-22
CYB5A	NM_001914	18	71928150	T	C	0.168605	86	-1.31623	0.159973	7.34e-13
CYB5A	NM_148923	18	71928150	T	C	0.168605	86	1.53916	0.13727	2.23e-19
ZFR2	NR_027149	19	3855477	C	T	0.232558	86	-0.412152	0.057441	1.31e-10
PLIN3	NM_001164189	19	5075227	A	G	0.215116	86	-1.20808	0.187448	4.12e-09
CLEC4M	NM_001144905	19	8564288	T	C	0.0639535	86	1.32669	0.211857	9.59e-09
CLEC4M	NM_001144910	19	8564288	T	C	0.0639535	86	1.32669	0.211857	9.59e-09
CLEC4M	NM_014257	19	8564288	T	C	0.0639535	86	1.32669	0.211857	9.59e-09
TRMT1	NM_001136035	19	13220703	G	C	0.325581	86	0.984025	0.098978	1.35e-16
TRMT1	NM_001142554	19	13220703	G	C	0.325581	86	-1.23186	0.098348	3.31e-22
FXYD3	NM_001136009	19	35647174	C	T	0.156977	86	0.875672	0.117467	3.32e-11
TNNT1	NM_001291774	19	54782327	C	G	0.0581395	86	1.65055	0.242328	7.34e-10
ZNF667-AS1	NR_036521	19	56993261	T	C	0.203488	86	-0.852737	0.122342	3.45e-10
ZNF667-AS1	NR_036522	19	56993261	T	C	0.203488	86	0.850906	0.122294	3.66e-10
ZIM2	NM_001146326	19	57784634	C	T	0.0697674	86	-1.05547	0.162022	2.98e-09
ZIM2	NM_001146327	19	57784634	C	T	0.0697674	86	-1.05547	0.162022	2.98e-09
ZIM2	NM_015363	19	57784634	C	T	0.0697674	86	-1.05547	0.162022	2.98e-09
SH3YL1	NM_015677	2	211317	T	C	0.284884	86	0.971751	0.074875	3.62e-23
SH3YL1	NM_001282682	2	242793	C	G	0.214286	84	-1.09908	0.067508	7.09e-30
COLEC11	NM_001255982	2	3690183	C	G	0.0581395	86	2.28539	0.234554	3.62e-16
COLEC11	NM_001255989	2	3690183	C	G	0.0581395	86	1.46837	0.246843	4e-08
SOCS5	NM_014011	2	46625608	C	T	0.0755814	86	-1.0279	0.171074	3.06e-08
SOCS5	NM_144949	2	46625608	C	T	0.0755814	86	1.0279	0.171074	3.06e-08
PLGLB1	NM_001032392	2	87126250	T	G	0.488372	86	-1.10918	0.101154	7.67e-19
PLGLB1	NM_001032392_1	2	87126250	T	G	0.488372	86	1.10918	0.101154	7.67e-19
RPL31	NM_001098577	2	101629986	T	G	0.27907	86	0.737357	0.088051	3.54e-13
RPL23AP7	NR_024531	2	114385204	T	C	0.319767	86	-0.746369	0.101683	5.79e-11
SCN3A	NM_001081676	2	166804772	A	ATT	0.22093	86	-0.443369	0.067973	2.87e-09
SCN3A	NM_001081677	2	166804772	A	ATT	0.22093	86	-0.443369	0.067973	2.87e-09
SCN3A	NM_006922	2	166804772	A	ATT	0.22093	86	0.450025	0.067197	1.28e-09
DHRS9	NM_001142270	2	170281801	A	G	0.211765	85	0.962525	0.102557	2.22e-15
GPR1	NM_001098199	2	206683854	G	A	0.0755814	86	1.47798	0.125288	1.23e-20
GPR1	NM_001261454	2	206683854	G	A	0.0755814	86	-1.0975	0.164519	1.44e-09
GPR1	NM_001261455	2	206683854	G	A	0.0755814	86	-1.0975	0.164519	1.44e-09
NEU4	NM_001167600	2	242750460	T	C	0.267442	86	-0.452443	0.057121	3.37e-12
NEU4	NM_001167601	2	242750460	T	C	0.267442	86	0.404826	0.059059	5.97e-10
ZNF343	NM_001282496	20	3438953	CAACAAA	C	0.105882	85	-0.995217	0.165943	3.22e-08
CPNE1	NM_001198863	20	34214723	C	T	0.0523256	86	-2.30888	0.297151	7.07e-12
CPNE1	NM_152925	20	34214723	C	T	0.0523256	86	2.53791	0.244868	1.58e-17
CPNE1	NM_152926	20	34214723	C	T	0.0523256	86	2.53791	0.244868	1.58e-17
CPNE1	NM_152927	20	34214723	C	T	0.0523256	86	2.53791	0.244868	1.58e-17
CPNE1	NM_152928	20	34214723	C	T	0.0523256	86	2.53791	0.244868	1.58e-17
CPNE1	NR_037188	20	34214723	C	T	0.0523256	86	2.53791	0.244868	1.58e-17
C21orf62	NM_001162495	21	34169317	C	CT	0.255814	86	-0.748535	0.081599	6.42e-15
C21orf62	NM_001162496	21	34169317	C	CT	0.255814	86	0.759782	0.082626	5.75e-15
C21orf62	NM_019596	21	34169317	C	CT	0.255814	86	0.578284	0.065669	4.08e-14
KCNE1	NM_001127670	21	35236435	G	A	0.0523256	86	1.78995	0.250692	1.53e-10
LSS	NM_001001438	21	47666332	G	A	0.133721	86	0.760442	0.108621	2.97e-10
MIAT	NR_003491	22	26213684	T	C	0.0581395	86	1.67321	0.275815	2.36e-08
MIAT	NR_033320	22	26213684	T	C	0.0581395	86	1.67321	0.275815	2.36e-08
IFT27	NM_006860	22	36686108	G	A	0.0872093	86	1.14388	0.190107	2.94e-08
SLC25A17	NR_104236	22	41923651	C	T	0.0755814	86	1.42577	0.180594	3.83e-12
PRR5	NM_001017530	22	44693518	C	T	0.0988372	86	1.14495	0.15938	1.26e-10
PRR5	NM_181333	22	44795976	A	G	0.0755814	86	0.71721	0.120704	4.13e-08
CRELD2	NM_001135101	22	50180497	C	A	0.162791	86	0.800683	0.118837	1.05e-09
IL5RA	NM_175724	3	3910869	CTCTT	C	0.0755814	86	1.6997	0.169028	7.47e-17
IL5RA	NM_175727	3	3910869	CTCTT	C	0.0755814	86	1.6997	0.169028	7.47e-17
FGD5-AS1	NR_046251	3	14309514	C	T	0.0639535	86	0.398397	0.065924	2.61e-08
FGD5-AS1	NR_046252	3	14309514	C	T	0.0639535	86	-0.448935	0.063526	2.18e-10
FGD5-AS1	NR_046253	3	14309514	C	T	0.0639535	86	-0.448935	0.063526	2.18e-10
FGD5-AS1	NR_046254	3	14309514	C	T	0.0639535	86	-0.448935	0.063526	2.18e-10
FGD5-AS1	NR_046255	3	14320561	G	A	0.0755814	86	-0.431493	0.072431	3.85e-08
RPSA	NM_001012321	3	39448581	T	G	0.447674	86	1.15996	0.059626	9.1e-36
RPSA	NM_002295	3	39448581	T	G	0.447674	86	-1.15996	0.059626	9.1e-36
PXK	NM_001289095	3	58451634	A	G	0.158824	85	-1.0012	0.144481	4.18e-10
DRD3	NM_001290809	3	113873372	A	G	0.0813953	86	1.38156	0.227248	2.22e-08
NR1I2	NM_022002	3	118582552	T	C	0.0523256	86	-1.4016	0.14254	2.31e-16
NR1I2	NM_033013	3	118582552	T	C	0.0523256	86	1.51322	0.193645	5.69e-12
ANAPC13	NM_001242375	3	133591303	T	C	0.0523256	86	1.15162	0.172851	1.49e-09
SLC35G2	NM_001097599	3	136579199	C	A	0.383721	86	-0.508606	0.074715	7.48e-10
MLF1	NM_001130157	3	158345671	T	C	0.488372	86	-0.752029	0.114331	2.22e-09
IL1RAP	NM_001167928	3	189555929	T	G	0.0755814	86	1.1418	0.170788	1.35e-09
RHOH	NM_001278363	4	40970912	G	T	0.0581395	86	1.25538	0.165017	1.58e-11
SNHG8	NR_003584	4	119112057	C	A	0.348837	86	0.804208	0.100001	1.86e-12
SNHG8	NR_034011	4	119219168	T	C	0.341176	85	-0.940479	0.080032	1.51e-20
FAT4	NM_001291285	4	126527004	A	G	0.296512	86	0.8551	0.133532	4.98e-09
FAT4	NM_001291303	4	126527004	A	G	0.296512	86	0.8551	0.133532	4.98e-09
FAT4	NM_024582	4	126527004	A	G	0.296512	86	0.8551	0.133532	4.98e-09
DDX60L	NM_001012967	4	169120838	A	ACACTGAAGGCAAAGGTTGAAAGTATATGCACATACACCTGCAGTCTGGCATGTGCCCCAGCTACTAACTACTTCAAGGACATAGCC	0.262195	82	0.668403	0.111128	2.97e-08
DDX60L	NM_001291510	4	169120838	A	ACACTGAAGGCAAAGGTTGAAAGTATATGCACATACACCTGCAGTCTGGCATGTGCCCCAGCTACTAACTACTTCAAGGACATAGCC	0.262195	82	-0.668403	0.111128	2.97e-08
ADAM29	NM_001278126	4	176414439	T	C	0.0523256	86	2.64734	0.307755	1.15e-13
FAM173B	NR_047669	5	10443478	T	TA	0.203488	86	0.783229	0.115953	9.61e-10
CAST	NM_001190442	5	96057891	T	C	0.319767	86	-0.812194	0.07807	1.32e-17
CAST	NM_173060	5	96059890	CT	C	0.337209	86	0.907812	0.120146	2.02e-11
TNFAIP8	NM_001286813	5	118637458	T	A	0.0755814	86	2.08594	0.243816	1.44e-13
GRAMD3	NM_001146321	5	125802027	A	G	0.273256	86	-0.512982	0.071393	1.25e-10
HINT1	NM_005340	5	130454839	T	A	0.337209	86	-1.41236	0.0742	5.08e-35
HINT1	NR_024611	5	130454839	T	A	0.337209	86	1.44106	0.074644	1.68e-35
PPP2R2B	NM_181674	5	145974478	T	C	0.0639535	86	0.610208	0.092379	1.95e-09
NQO2	NM_000904	6	3005559	G	A	0.406977	86	1.01074	0.152595	1.8e-09
NQO2	NM_001290222	6	3015790	A	G	0.25	86	-1.31652	0.148078	2.67e-14
PRL	NM_001163558	6	21665766	C	A	0.0930233	86	-1.33016	0.175091	1.67e-11
PRL	NM_000948	6	22204198	T	C	0.0872093	86	1.30495	0.196699	1.71e-09
C4B	NM_001002029_5	6	32168771	T	G	0.122093	86	1.09527	0.151523	9.94e-11
C4B	NM_001002029_6	6	32168771	T	G	0.122093	86	-1.09564	0.151535	9.86e-11
RUNX2	NR_103533	6	44585273	C	T	0.0523256	86	1.65981	0.248033	1.31e-09
SMIM8	NM_001042493	6	88071825	A	G	0.476471	85	0.342561	0.040259	1.82e-13
MED23	NM_001270521	6	131327446	T	C	0.0930233	86	0.76683	0.103459	4.09e-11
RPS6KA2	NM_001006932	6	167250912	A	G	0.0697674	86	-1.40844	0.211821	1.59e-09
RPS6KA2	NM_021135	6	167250912	A	G	0.0697674	86	1.42807	0.220635	3.62e-09
ERMARD	NM_001278533	6	170176467	G	A	0.215116	86	-0.827603	0.13613	2.23e-08
GNA12	NM_001282440	7	1913525	C	T	0.0581395	86	-0.587765	0.084507	3.7e-10
NUDT1	NM_198949	7	1913525	C	T	0.0581395	86	1.48631	0.219938	9.47e-10
DGKB	NM_004080	7	14187203	C	T	0.0581395	86	-1.80488	0.214881	3.13e-13
DGKB	NM_145695	7	14187203	C	T	0.0581395	86	1.8049	0.214871	3.12e-13
GGCT	NM_001199816	7	30966925	G	C	0.116279	86	0.833081	0.135662	1.69e-08
GS1-259H13.2	NM_001195543	7	98225036	G	A	0.290698	86	0.418273	0.070145	3.76e-08
RASA4	NM_001079877	7	102364101	G	A	0.389535	86	-0.686102	0.113038	2.33e-08
RASA4	NM_006989	7	102364101	G	A	0.389535	86	0.686102	0.113038	2.33e-08
CA1	NM_001291967	8	85939779	G	A	0.0639535	86	1.45624	0.229414	6.46e-09
C8orf59	NM_001099670	8	86181870	T	C	0.343023	86	-1.13833	0.074904	9.76e-28
C8orf59	NM_001099673	8	86181870	T	C	0.343023	86	0.794385	0.107591	4.7e-11
RNF19A	NM_015435	8	101132538	A	AACATTTATT	0.0755814	86	-0.927478	0.102246	1.09e-14
RRM2B	NM_001172478	8	102745422	A	G	0.0639535	86	-1.10109	0.143952	1.31e-11
ANGPT1	NM_001146	8	108820995	A	AT	0.0523256	86	1.91944	0.256587	2.93e-11
ANGPT1	NM_001199859	8	108820995	A	AT	0.0523256	86	-1.67891	0.257378	2.86e-09
TBC1D31	NM_001145088	8	124154184	G	T	0.154762	84	-1.22508	0.129587	1.57e-15
TBC1D31	NM_145647	8	124154184	G	T	0.154762	84	1.225	0.129593	1.58e-15
LYNX1	NM_023946	8	143241227	A	G	0.0813953	86	0.812855	0.114724	1.98e-10
CDKN2B-AS1	NR_120536	9	21936381	C	T	0.0755814	86	1.59269	0.14178	2e-19
NUDT2	NM_001161	9	34224631	T	C	0.313953	86	0.608851	0.09645	7.6e-09
NUDT2	NM_147172	9	34799535	T	C	0.0639535	86	1.21055	0.183737	2.11e-09
SPAG8	NM_001039592	9	35808334	G	C	0.267442	86	0.70546	0.103281	6.7e-10
SPAG8	NM_172312	9	35808334	G	C	0.267442	86	-0.705422	0.103259	6.67e-10
MELK	NM_001256687	9	36745892	G	A	0.0755814	86	0.981592	0.16077	1.97e-08
WDR5	NM_017588	9	137285477	A	G	0.0581395	86	1.35296	0.223426	2.47e-08
WDR5	NM_052821	9	137285477	A	G	0.0581395	86	1.35296	0.223426	2.47e-08
RXRA	NM_001291921	9	137420841	A	G	0.0813953	86	0.892229	0.14382	1.28e-08
FOXO4	NM_001170931	X	71211242	C	G	0.322581	62	0.970948	0.146419	7.74e-09
FOXO4	NM_005938	X	71211242	C	G	0.322581	62	-0.973282	0.1468	7.78e-09

## Sheet: Frontal Cortex BA9
gene_name	isoform	chr	pos	ref allele	effect allele	maf	n	beta	se	p
HES4	NM_001142467	1	921716	A	C	0.485577	104	-0.542872	0.091705	2.12e-08
HES4	NM_021170	1	921716	A	C	0.485577	104	0.54648	0.09168	1.74e-08
SLC35E2	NM_001199787	1	1599981	T	C	0.242718	103	0.782283	0.097983	3.43e-13
SLC35E2	NM_182838	1	1599981	T	C	0.242718	103	-0.782283	0.097983	3.43e-13
PARK7	NM_001123377	1	7982816	A	G	0.158654	104	-0.910379	0.134443	2.71e-10
PARK7	NM_007262	1	7982816	A	G	0.158654	104	0.910379	0.134443	2.71e-10
MINOS1	NM_001032363	1	19387119	T	C	0.0555556	90	-1.1803	0.175236	1.06e-09
MINOS1	NM_001204082	1	19387119	T	C	0.0555556	90	-1.1803	0.175236	1.06e-09
MINOS1	NM_001204083	1	19387119	T	C	0.0555556	90	1.25908	0.208372	2.63e-08
MINOS1	NR_033758	1	19387119	T	C	0.0555556	90	-1.1803	0.175236	1.06e-09
DIO1	NM_001039716	1	54936364	T	C	0.0625	104	1.51095	0.203458	7.81e-12
DOCK7	NM_001272002	1	62926371	G	A	0.407767	103	-0.751599	0.073827	7.83e-19
TYW3	NR_027962	1	75258237	A	G	0.145631	103	-1.31563	0.129008	7.04e-19
ACADM	NM_001286042	1	76204502	G	C	0.364078	103	-0.719864	0.094167	2.33e-12
ACADM	NM_000016	1	76217169	A	G	0.286408	103	-0.905709	0.112121	2e-13
RHOC	NM_001042678	1	113247713	A	G	0.115385	104	-0.933206	0.154975	1.3e-08
SYT6	NM_205848	1	113745455	C	T	0.0528846	104	0.368326	0.062848	2.83e-08
IGSF3	NM_001007237	1	117803822	A	C	0.0865385	104	-1.06827	0.166171	1.63e-09
ADAM15	NM_207191	1	155033308	A	G	0.149038	104	-1.20086	0.122338	7.13e-18
EFNA1	NM_004428	1	155100265	A	G	0.485577	104	0.738682	0.108763	2.43e-10
EFNA1	NM_182685	1	155100265	A	G	0.485577	104	-0.738699	0.108765	2.43e-10
PMF1	NM_001199653	1	156206121	A	G	0.317308	104	-0.648947	0.080696	2.46e-13
FCGR2C	NM_201563	1	162041164	G	A	0.0913462	104	1.51985	0.183415	6.06e-14
FCGR2C	NR_047648	1	162041164	G	A	0.0913462	104	1.51985	0.183415	6.06e-14
FMO1	NM_001282693	1	171018263	G	A	0.163462	104	0.60196	0.095635	3.24e-09
KLHDC8A	NM_018203	1	204358907	G	GA	0.125	104	0.510585	0.082261	5.03e-09
LRRN2	NM_006338	1	204438334	C	T	0.0961538	104	0.878291	0.138999	2.86e-09
LRRN2	NM_201630	1	204987953	T	C	0.105769	104	-0.753	0.127821	2.44e-08
NENF	NM_013349	1	212620214	G	A	0.408654	104	0.345458	0.058157	1.92e-08
NENF	NR_026598	1	212620214	G	A	0.408654	104	-0.345458	0.058157	1.92e-08
ESRRG	NM_001243518	1	217199626	C	T	0.0865385	104	0.983016	0.136109	2.4e-11
ACP1	NM_004300	2	70187	A	G	0.0625	104	1.15695	0.165676	8.74e-11
ACP1	NM_007099	2	70187	A	G	0.0625	104	-1.43234	0.188079	2.74e-12
SH3YL1	NM_001159597	2	217334	C	G	0.288462	104	-1.10438	0.08166	9.43e-28
SH3YL1	NM_015677	2	217334	C	G	0.288462	104	1.25964	0.084548	2.21e-31
SH3YL1	NM_001282682	2	242793	C	G	0.210784	102	-0.642073	0.055403	3.39e-20
COLEC11	NM_024027	2	3767740	C	T	0.0817308	104	1.08959	0.159644	2.04e-10
FAM228B	NR_111929	2	24390517	G	A	0.360577	104	-0.722815	0.0734	5.89e-18
FAM228B	NM_001145710	2	24468132	T	C	0.394231	104	0.484765	0.061824	7.7e-13
DYNC2LI1	NM_015522	2	44015550	T	G	0.120192	104	-0.894397	0.141153	2.61e-09
SIX3-AS1	NR_103785	2	45830117	C	G	0.120192	104	1.09178	0.173556	3.3e-09
SOCS5	NM_014011	2	46625608	C	T	0.0769231	104	-0.897794	0.155069	3.99e-08
SOCS5	NM_144949	2	46625608	C	T	0.0769231	104	0.897794	0.155069	3.99e-08
PLGLB1	NM_001032392	2	87126250	G	T	0.480769	104	1.02972	0.084855	4.84e-24
PLGLB1	NM_001032392_1	2	87126250	G	T	0.480769	104	-1.02972	0.084855	4.84e-24
RPL31	NM_001098577	2	101629986	T	G	0.254808	104	0.915525	0.074771	2.47e-24
RPL31	NM_000993	2	101652732	T	C	0.269231	104	-0.543711	0.086054	2.86e-09
LIMS1	NM_001193482	2	109586437	T	C	0.0528846	104	-1.15504	0.183998	3.52e-09
LIMS1	NM_001193483	2	109586437	T	C	0.0528846	104	-1.15504	0.183998	3.52e-09
LIMS1	NM_001193484	2	109586437	T	C	0.0528846	104	-1.15504	0.183998	3.52e-09
LIMS1	NM_001193485	2	109586437	T	C	0.0528846	104	1.15504	0.183998	3.52e-09
LIMS1	NM_001193488	2	109586437	T	C	0.0528846	104	-1.15504	0.183998	3.52e-09
LIMS1	NM_004987	2	109586437	T	C	0.0528846	104	-1.15504	0.183998	3.52e-09
CFC1	NM_001270421	2	130496884	G	A	0.105769	104	1.1769	0.106559	3.98e-21
DHRS9	NM_001142270	2	169436023	C	T	0.221154	104	0.899184	0.08507	7.29e-20
GAD1	NM_000817	2	171116423	T	A	0.0769231	104	-0.555353	0.096029	4.12e-08
GPR1	NM_001098199	2	206683854	G	A	0.0865385	104	0.254365	0.017467	1.69e-30
GPR1	NM_001261454	2	206683854	G	A	0.0865385	104	-0.579622	0.036831	1.45e-33
GPR1	NM_001261455	2	206683854	G	A	0.0865385	104	-0.579622	0.036831	1.45e-33
ACSL3	NM_004457	2	223788507	A	AGTAGTTTC	0.237864	103	-0.504686	0.084925	1.9e-08
ACSL3	NM_203372	2	223788507	A	AGTAGTTTC	0.237864	103	0.504686	0.084925	1.9e-08
ITM2C	NM_001012514	2	231737798	A	G	0.466346	104	0.369434	0.064201	4.74e-08
NEU4	NM_001167600	2	242751691	T	A	0.288462	104	-0.58431	0.036645	4.18e-34
NEU4	NM_001167601	2	242751691	T	A	0.288462	104	0.527486	0.034899	5.99e-32
SRGAP3	NM_001033117	3	8856459	T	C	0.115385	104	-0.908861	0.132724	1.82e-10
SRGAP3	NM_014850	3	8856459	T	C	0.115385	104	0.908864	0.132723	1.82e-10
GHRL	NM_001134944	3	10449877	G	A	0.0769231	104	1.45912	0.155714	1.04e-16
LZTFL1	NM_001276378	3	46038453	C	T	0.0631068	103	0.934646	0.149593	4.09e-09
PXK	NM_001289095	3	58462632	C	G	0.177885	104	-1.00215	0.1417	5.41e-11
SLC35G2	NM_001097599	3	136510266	C	T	0.360577	104	-0.579606	0.079252	1.46e-11
MLF1	NM_001130157	3	158295171	T	C	0.456311	103	-1.07204	0.100411	3.81e-20
KCNMB3	NM_171828	3	178989744	T	C	0.0528846	104	1.17342	0.191316	7.29e-09
MUC20	NM_001291833	3	195329888	G	A	0.293269	104	-0.861089	0.121706	5.33e-11
MUC20	NM_020790	3	195329888	G	A	0.293269	104	-0.861089	0.121706	5.33e-11
MUC20	NM_152673	3	195335265	G	A	0.432692	104	-0.847693	0.1012	3.61e-14
RNF212	NM_001193318	4	1062028	C	T	0.129808	104	-1.05318	0.137662	2.26e-12
RGS12	NM_002926	4	3389527	T	C	0.25	104	0.528743	0.087345	1.1e-08
NPFFR2	NM_001144756	4	72553407	C	T	0.092233	103	1.08521	0.14235	2.62e-12
NDUFC1	NM_001184986	4	140840002	A	G	0.0528846	104	1.08794	0.135597	2.75e-13
ADAM29	NM_001278126	4	175428308	C	T	0.0625	104	1.71138	0.225605	3.23e-12
CKMT2	NM_001825	5	80548231	T	C	0.274038	104	-0.424404	0.06795	4.14e-09
XRCC4	NM_022406	5	82651913	A	AC	0.142157	102	1.24197	0.12366	7.95e-17
XRCC4	NM_003401	5	82651919	T	A	0.143564	101	-1.29612	0.125063	1.59e-17
TNFAIP8	NM_001286813	5	118251138	T	C	0.0776699	103	1.53811	0.162388	5.65e-17
GRAMD3	NM_001146321	5	125802027	A	G	0.264423	104	-0.481359	0.071058	2.67e-10
HINT1	NM_005340	5	130454839	T	A	0.317308	104	-1.08009	0.066584	8.11e-35
HINT1	NR_024611	5	130454839	T	A	0.317308	104	1.13877	0.065827	1.48e-37
GLRA1	NM_001146040	5	152246747	A	AT	0.147368	95	1.10199	0.163812	1.11e-09
NQO2	NM_000904	6	3015790	A	G	0.240385	104	1.09834	0.133715	9.19e-14
NQO2	NM_001290222	6	3015790	A	G	0.240385	104	-1.24194	0.113167	6.13e-21
RNF182	NM_001165034	6	14679632	G	A	0.11165	103	-0.194497	0.028364	1.73e-10
KIF13A	NM_001105568	6	17979853	A	G	0.125	104	-0.813842	0.140206	3.72e-08
KIF13A	NM_001243423	6	17979853	A	G	0.125	104	0.854627	0.134219	2.23e-09
PRL	NM_000948	6	21665766	C	A	0.110577	104	0.989188	0.1519	1.06e-09
PRL	NM_001163558	6	21673993	T	C	0.0631068	103	-1.56262	0.270005	4.04e-08
KIAA0319	NM_001168377	6	24551664	C	T	0.120192	104	-0.468195	0.064663	2.18e-11
BTN3A1	NM_001145009	6	26422206	G	A	0.1875	104	-0.984355	0.142101	1.2e-10
RPP21	NM_001199120	6	30237859	A	G	0.25	104	-1.1056	0.069822	8.06e-34
RPP21	NM_024839_6	6	30237859	A	G	0.25	104	1.05686	0.07728	3.73e-28
CUTA	NM_001014837	6	33317432	T	C	0.115385	104	-1.01798	0.111151	3.67e-16
PTK7	NR_072998	6	43498364	G	GT	0.105769	104	0.974901	0.143339	2.32e-10
FOXO3	NM_001455	6	108341817	A	G	0.0721154	104	1.38478	0.228901	1.13e-08
FOXO3	NM_201559	6	108341817	A	G	0.0721154	104	-1.38478	0.228901	1.13e-08
WISP3	NM_198239	6	112343900	G	A	0.163462	104	-0.581045	0.08826	7.27e-10
TPD52L1	NM_001003395	6	125472226	G	A	0.475962	104	-0.626935	0.080704	1.18e-12
TMEM200A	NM_052913	6	130627908	T	C	0.0673077	104	1.3001	0.20439	2.31e-09
MED23	NM_001270521	6	131866682	A	G	0.0576923	104	0.929165	0.129836	3.43e-11
VNN2	NR_110143	6	132960875	C	T	0.0679612	103	1.14044	0.178392	1.95e-09
RPS6KA2	NM_001006932	6	166844900	C	T	0.0721154	104	-1.00097	0.158545	2.93e-09
RPS6KA2	NM_021135	6	166844900	C	T	0.0721154	104	0.998654	0.166059	1.35e-08
ERMARD	NM_001278533	6	169656029	G	T	0.0865385	104	1.02536	0.137882	7.38e-12
SNX10	NM_001199835	7	25831408	G	T	0.0576923	104	0.583036	0.097556	1.61e-08
CRHR2	NM_001202481	7	29817973	A	G	0.0576923	104	-0.947316	0.162649	3.38e-08
SCRN1	NM_001145515	7	30912007	A	C	0.149038	104	0.780478	0.132894	2.67e-08
GS1-259H13.2	NM_001195541	7	98637850	G	A	0.144231	104	-0.272575	0.040898	4.75e-10
CYP3A5	NM_000777	7	98824306	G	A	0.177885	104	0.598357	0.101891	2.67e-08
PIK3CG	NM_001282426	7	105786095	G	C	0.0721154	104	0.589557	0.086679	2.32e-10
PIK3CG	NM_001282427	7	105786095	G	C	0.0721154	104	0.589557	0.086679	2.32e-10
PIK3CG	NM_002649	7	105786095	G	C	0.0721154	104	-0.589568	0.086679	2.31e-10
FAM3C	NM_001040020	7	120261706	T	A	0.0721154	104	-1.01559	0.173389	2.88e-08
FAM3C	NM_014888	7	120261706	T	A	0.0721154	104	1.02055	0.173052	2.37e-08
DPP6	NM_001290253	7	153664837	C	A	0.427885	104	-0.439939	0.07643	4.7e-08
NAT1	NM_001160173	8	17921810	C	G	0.0817308	104	1.07246	0.170846	3.52e-09
PDLIM2	NM_021630	8	22497745	T	C	0.0769231	104	0.855936	0.11542	8.27e-12
PDLIM2	NM_198042	8	22497745	T	C	0.0769231	104	-0.987365	0.124709	4.99e-13
ADRA1A	NM_000680	8	26613851	T	A	0.0769231	104	-0.906752	0.135349	3.96e-10
KAT6A	NM_001099412	8	41982866	T	C	0.177885	104	-0.975772	0.153728	2.46e-09
KAT6A	NM_001099413	8	41982866	T	C	0.177885	104	-0.975772	0.153728	2.46e-09
KAT6A	NM_006766	8	41982866	T	C	0.177885	104	-0.975772	0.153728	2.46e-09
CHCHD7	NM_001011669	8	56205604	AT	A	0.0817308	104	0.943759	0.153637	6.95e-09
CA1	NM_001291967	8	86924799	C	T	0.0970874	103	1.18651	0.189532	3.85e-09
TP53INP1	NM_001135733	8	95769029	A	AC	0.0673077	104	-1.2079	0.157127	1.84e-12
TP53INP1	NM_033285	8	95769029	A	AC	0.0673077	104	1.19081	0.18489	1.53e-09
UQCRB	NM_001254752	8	97259840	T	C	0.0539216	102	-1.37087	0.198403	4.6e-10
RNF19A	NM_015435	8	102050512	T	C	0.105769	104	-0.797266	0.082341	1.6e-17
RNF19A	NM_183419	8	102303785	A	G	0.0961538	104	0.652913	0.113131	4.37e-08
ANGPT1	NM_001146	8	108820995	A	AT	0.0528846	104	1.64372	0.241678	2.32e-10
TBC1D31	NM_001145088	8	124153689	AATTTCCTTAAATTCCTTAAATGTATTTCAGAGATGT	A	0.168269	104	-1.0643	0.100309	5.71e-20
TBC1D31	NM_145647	8	124153689	AATTTCCTTAAATTCCTTAAATGTATTTCAGAGATGT	A	0.168269	104	1.06398	0.100109	5.11e-20
LYNX1	NM_023946	8	143241227	A	G	0.0865385	104	0.826473	0.102832	2.53e-13
CDKN2B-AS1	NR_047538	9	22218406	T	G	0.0728155	103	1.3179	0.178911	1.1e-11
NUDT2	NM_147172	9	34572825	G	C	0.0673077	104	1.204	0.18607	1.33e-09
C9orf116	NM_001048265	9	137655320	A	G	0.0673077	104	-0.852554	0.131778	1.33e-09
C9orf116	NM_144654	9	137655320	A	G	0.0673077	104	0.873177	0.128935	2.7e-10
SLC39A12	NM_001282733	10	17280950	T	C	0.0625	104	0.66789	0.114028	2.88e-08
PTER	NM_001261836	10	17339770	C	T	0.144231	104	0.549269	0.090238	9.21e-09
CCNY	NM_001282852	10	35768836	C	G	0.317308	104	-0.428655	0.040893	1.27e-19
CCNY	NM_001282853	10	35768836	C	G	0.317308	104	1.3128	0.096184	4.39e-28
CCNY	NM_001282854	10	35768836	C	G	0.317308	104	-0.278746	0.016715	5.57e-36
CCNY	NM_145012	10	35768836	C	G	0.317308	104	-0.428655	0.040893	1.27e-19
CCNY	NM_181698	10	35768836	C	G	0.317308	104	-0.349449	0.026809	1.91e-26
RET	NM_020630	10	43612609	C	T	0.278846	104	-0.363409	0.06172	2.47e-08
RET	NM_020975	10	43612609	C	T	0.278846	104	0.365362	0.061667	2.06e-08
DUSP13	NM_001007272	10	77409760	TTCTG	T	0.100962	104	1.3459	0.163949	9.45e-14
CDHR1	NM_001171971	10	85975246	T	G	0.461538	104	-0.316368	0.036721	8.97e-15
CDHR1	NM_033100	10	85975246	T	G	0.461538	104	0.315185	0.036647	9.79e-15
LIPF	NM_001198830	10	91322096	C	T	0.0528846	104	1.77084	0.278832	2.42e-09
HELLS	NM_001289067	10	95558773	T	A	0.0721154	104	1.4137	0.242419	3.26e-08
PDZD7	NM_001195263	10	102777768	C	G	0.346154	104	-0.447201	0.072906	7.27e-09
PDZD7	NM_024895	10	102777768	C	G	0.346154	104	0.447201	0.072906	7.27e-09
USMG5	NM_032747	10	105054963	T	C	0.293269	104	-1.17433	0.072626	1.12e-34
AFAP1L2	NM_001001936	10	116085639	A	G	0.0721154	104	1.01662	0.170579	1.75e-08
AFAP1L2	NM_001287824	10	116085639	A	G	0.0721154	104	-1.24465	0.140058	1.84e-15
PGAP2	NM_001256235	11	4648261	C	T	0.0673077	104	0.986991	0.128791	2.1e-12
PGAP2	NR_104271	11	4648261	C	T	0.0673077	104	0.986991	0.128791	2.1e-12
SERGEF	NM_012139	11	17967260	G	A	0.346154	104	0.804794	0.054694	6.7e-31
SERGEF	NR_104041	11	17967260	G	A	0.346154	104	-0.83506	0.057351	1.72e-30
VEGFB	NM_001243733	11	64005412	A	G	0.274038	104	1.01436	0.065261	4.58e-33
VEGFB	NM_003377	11	64005412	A	G	0.274038	104	-1.01436	0.065156	3.95e-33
PLEKHB1	NM_001130034	11	73366751	G	T	0.144231	104	-0.400072	0.056284	4.45e-11
PLEKHB1	NM_001130035	11	73366751	G	T	0.144231	104	0.350872	0.055063	2.18e-09
PLEKHB1	NM_001130036	11	73366751	G	T	0.144231	104	0.350872	0.055063	2.18e-09
NOX4	NR_120406	11	88696662	C	A	0.0673077	104	1.26861	0.208327	9.08e-09
RAD51AP1	NM_001130862	12	5529911	C	T	0.0769231	104	0.801183	0.136088	2.48e-08
RAD51AP1	NM_006479	12	5529911	C	T	0.0769231	104	-0.810411	0.13621	1.84e-08
LRRC23	NM_201650	12	6381443	TTAAA	T	0.0582524	103	-0.864686	0.147772	2.95e-08
PRB1	NM_199354	12	12465936	A	G	0.0528846	104	1.21029	0.181737	4.88e-10
PIK3C2G	NM_001288774	12	19075979	T	G	0.302885	104	0.564802	0.085997	7.88e-10
SMUG1	NM_001243788	12	54580273	G	A	0.442308	104	-0.480042	0.076569	3.67e-09
CNPY2	NM_001190991	12	56747744	T	C	0.108247	97	0.858725	0.125416	6.2e-10
CNPY2	NM_014255	12	56747744	T	C	0.108247	97	-0.856583	0.125182	6.32e-10
FRS2	NM_001042555	12	69245233	C	T	0.0625	104	1.3105	0.226663	4.15e-08
FRS2	NM_001278351	12	69245233	C	T	0.0625	104	1.3105	0.226663	4.15e-08
FRS2	NM_001278353	12	69245233	C	T	0.0625	104	1.3105	0.226663	4.15e-08
FRS2	NM_001278354	12	69245233	C	T	0.0625	104	1.3105	0.226663	4.15e-08
FRS2	NM_001278355	12	69245233	C	T	0.0625	104	1.3105	0.226663	4.15e-08
FRS2	NM_001278356	12	69245233	C	T	0.0625	104	1.3105	0.226663	4.15e-08
FRS2	NM_001278357	12	69245233	C	T	0.0625	104	1.3105	0.226663	4.15e-08
FRS2	NM_006654	12	69245233	C	T	0.0625	104	1.3105	0.226663	4.15e-08
MMAB	NM_052845	12	109953331	T	C	0.144231	104	1.71227	0.120502	1.44e-29
MMAB	NR_038118	12	109953331	T	C	0.144231	104	-1.71227	0.120502	1.44e-29
OAS1	NM_002534	12	113357193	G	A	0.4375	104	0.922033	0.078897	7.67e-23
OAS1	NM_016816	12	113357193	G	A	0.4375	104	-0.942245	0.092352	6.84e-19
ARL6IP4	NM_018694	12	123483426	G	A	0.368932	103	0.583766	0.058519	2.72e-18
ZNF664	NM_001204298	12	124655451	A	G	0.0576923	104	1.25947	0.215372	3e-08
P2RX2	NM_001282165	12	132549300	G	A	0.0576923	104	1.82496	0.234448	1.07e-12
TPTE2	NM_130785	13	20767383	A	G	0.105769	104	1.36586	0.138076	4.5e-18
MIPEPP3	NR_038939	13	21904902	C	T	0.365385	104	-1.04869	0.094134	2.22e-21
MIPEPP3	NR_046461	13	21904902	C	T	0.365385	104	1.04739	0.09418	2.49e-21
N4BP2L1	NM_001286460	13	33987974	G	T	0.0728155	103	1.15218	0.169185	2.21e-10
SMAD9	NM_001127217	13	37997719	A	T	0.163462	104	0.438529	0.063745	1.53e-10
SMAD9	NM_005905	13	37997719	A	T	0.163462	104	-0.438529	0.063745	1.53e-10
PARP2	NM_001042618	14	20812467	A	C	0.230769	104	1.22466	0.068473	5.05e-39
PARP2	NM_005484	14	20812467	A	C	0.230769	104	-1.22411	0.068336	4.31e-39
SLC39A2	NM_014579	14	22159088	G	C	0.178218	101	0.690132	0.114494	2.81e-08
MDGA2	NR_103766	14	48885469	A	AGTT	0.0528846	104	1.22952	0.198155	5.09e-09
TXNDC16	NM_001160047	14	52435046	C	G	0.102041	98	1.21376	0.191763	7.02e-09
TXNDC16	NM_020784	14	52435046	C	G	0.102041	98	1.21376	0.191763	7.02e-09
WDHD1	NM_001008396	14	56423470	T	C	0.0769231	104	1.29281	0.201495	1.75e-09
WDHD1	NM_007086	14	56423470	T	C	0.0769231	104	1.29281	0.201495	1.75e-09
ESR2	NM_001040275	14	64141782	A	T	0.0913978	93	0.93182	0.133922	3.66e-10
ZBTB1	NM_001123329	14	64982171	T	G	0.262376	101	-0.579652	0.097189	3.74e-08
ZBTB1	NM_014950	14	64982171	T	G	0.262376	101	0.582574	0.097769	3.83e-08
DCAF5	NM_001284208	14	69566311	A	T	0.296117	103	0.799685	0.111034	2.68e-11
PROX2	NM_001080408	14	74890427	C	A	0.0673077	104	1.09081	0.131083	4.95e-14
PROX2	NM_001243007	14	74890427	C	A	0.0673077	104	-1.03683	0.132389	8.11e-13
SLIRP	NM_031210	14	78176851	G	A	0.317308	104	0.734853	0.072221	8.09e-19
SLIRP	NR_052025	14	78176851	G	A	0.317308	104	-0.856039	0.060438	1.9e-29
FOXN3	NM_001085471	14	90077209	C	G	0.0913462	104	-1.36711	0.130725	1.45e-19
FOXN3	NM_005197	14	90077209	C	G	0.0913462	104	1.36711	0.130725	1.45e-19
C14orf159	NM_001102367	14	91622583	A	G	0.326923	104	-0.793101	0.089101	1.7e-15
C14orf159	NM_001102368	14	91622583	A	G	0.326923	104	0.824396	0.065483	2.94e-25
C14orf159	NM_024952	14	91622583	A	G	0.326923	104	-1.21207	0.069482	6.38e-38
C14orf159	NM_001102369	14	91631360	A	G	0.331731	104	-0.557326	0.091673	9.56e-09
IFI27	NM_001288960	14	94578162	T	G	0.240385	104	-1.00292	0.10705	1.06e-16
IFI27	NM_001288995	14	94580185	A	C	0.451923	104	0.697189	0.104354	4.36e-10
IFI27	NM_001130080	14	94582130	T	TGGCCATGGC	0.336538	104	0.903977	0.090463	2.45e-18
IFI27	NM_005532	14	94582130	T	TGGCCATGGC	0.336538	104	-0.667439	0.095278	7.76e-11
SETD3	NM_032233	14	99876505	G	A	0.490385	104	-0.604199	0.082525	1.41e-11
SETD3	NM_199123	14	99876505	G	A	0.490385	104	0.603101	0.082438	1.44e-11
TRPM1	NM_001252030	15	32074496	G	A	0.0528846	104	2.24774	0.324876	1.26e-10
ZFYVE19	NM_001077268	15	41101145	T	C	0.394231	104	-0.892583	0.091975	1.41e-17
ZFYVE19	NM_001258420	15	41104874	C	G	0.393204	103	0.738509	0.081416	6.16e-16
CATSPER2	NM_001282310	15	43750237	A	C	0.371287	101	-0.442673	0.074017	3.46e-08
CATSPER2	NR_110319	15	43923955	C	A	0.307692	104	0.658586	0.087675	4.87e-12
ULK3	NM_001099436	15	75130093	T	C	0.403846	104	-1.56112	0.070773	6.16e-49
ULK3	NM_001284364	15	75130093	T	C	0.403846	104	1.59678	0.059577	6.94e-59
LINC00928	NR_027077	15	90509897	C	A	0.0528846	104	1.51683	0.243647	4.58e-09
CRTC3	NM_001042574	15	91255194	T	A	0.0679612	103	1.40327	0.219463	1.94e-09
CRTC3	NM_022769	15	91255194	T	A	0.0679612	103	1.40327	0.219463	1.94e-09
FURIN	NM_001289823	15	91255194	T	A	0.0679612	103	1.40323	0.219458	1.94e-09
FURIN	NM_001289824	15	91255194	T	A	0.0679612	103	1.40323	0.219458	1.94e-09
FURIN	NM_002569	15	91255194	T	A	0.0679612	103	1.40323	0.219458	1.94e-09
SEMA4B	NM_020210	15	91255194	T	A	0.0679612	103	1.24657	0.203174	7.22e-09
SEMA4B	NM_198925	15	91255194	T	A	0.0679612	103	1.24657	0.203174	7.22e-09
CERS3	NM_001290342	15	100746082	C	G	0.0913462	104	0.801461	0.131404	8.65e-09
FAM173A	NM_001271285	16	771108	A	C	0.471154	104	0.376263	0.060051	3.74e-09
FAM173A	NM_023933	16	771108	A	C	0.471154	104	-0.366619	0.057938	2.73e-09
RBFOX1	NM_145891	16	5875057	G	T	0.490291	103	-0.147869	0.025613	4.33e-08
TMEM114	NM_001290098	16	8367831	C	T	0.0576923	104	1.43814	0.235341	8.16e-09
MVP	NM_005115	16	28954860	C	T	0.0961538	104	0.773491	0.121226	2.08e-09
MVP	NM_017458	16	29163790	T	C	0.0576923	104	-1.02687	0.173907	2.29e-08
RNF40	NM_001207033	16	29775993	G	A	0.0673077	104	1.09394	0.164191	4.8e-10
ITGAX	NM_000887	16	31153105	A	G	0.0576923	104	-1.20592	0.204494	2.37e-08
ITGAX	NM_001286375	16	31153105	A	G	0.0576923	104	1.20593	0.204495	2.37e-08
CMTM1	NM_181296	16	65640078	A	T	0.115385	104	0.920011	0.147977	4.78e-09
SPG7	NM_003119	16	89603698	C	CT	0.451923	104	0.57493	0.076654	5.19e-12
SPG7	NM_199367	16	89603698	C	CT	0.451923	104	-0.570378	0.076844	7.97e-12
DEF8	NM_207514	16	90015960	C	G	0.0625	104	-2.09325	0.198259	7.84e-20
URAHP	NR_027335	16	90103087	T	C	0.5	104	1.31846	0.078877	4.44e-36
URAHP	NR_027336	16	90103087	T	C	0.5	104	-1.32154	0.07936	6.41e-36
TRPV1	NM_018727	17	3515275	C	T	0.197115	104	0.932516	0.147623	2.88e-09
TRPV1	NM_080704	17	3515275	C	T	0.197115	104	0.932516	0.147623	2.88e-09
TRPV1	NM_080705	17	3515275	C	T	0.197115	104	0.932516	0.147623	2.88e-09
TRPV1	NM_080706	17	3515275	C	T	0.197115	104	-0.9325	0.147622	2.88e-09
SPATA22	NM_001170699	17	3623910	T	C	0.0670103	97	1.50815	0.185279	1.16e-12
VMO1	NM_001144940	17	4689313	C	G	0.139423	104	1.01469	0.16383	5.38e-09
VMO1	NM_001144941	17	4689313	C	G	0.139423	104	-0.985076	0.146935	3.86e-10
ACADVL	NM_001033859	17	6469086	A	AC	0.140777	103	0.211642	0.028764	1.16e-11
NEURL4	NM_001005408	17	6945940	G	A	0.0576923	104	-1.13748	0.188155	1.15e-08
NEURL4	NM_032442	17	7239457	C	T	0.0625	104	1.0038	0.161861	5.17e-09
PIK3R5	NM_001251853	17	9698244	C	G	0.139423	104	-0.412527	0.064756	2.2e-09
SHMT1	NM_148918	17	18171926	G	C	0.293269	104	0.742515	0.118403	3.64e-09
TBC1D3F	NM_032258	17	36407062	T	G	0.211538	104	0.761115	0.113373	3.68e-10
TBC1D3F	NM_032258_1	17	36407062	T	G	0.211538	104	-1.08915	0.105066	2.53e-19
TBC1D3F	NM_032258_2	17	36407062	T	G	0.211538	104	-1.08915	0.105066	2.53e-19
HAP1	NM_001079870	17	39884091	G	C	0.264423	104	0.53674	0.049156	8.6e-21
HAP1	NM_001079871	17	39884091	G	C	0.264423	104	0.386573	0.035355	7.84e-21
HAP1	NM_177977	17	39884091	G	C	0.264423	104	-0.495906	0.0405	2.46e-24
GFAP	NM_001242376	17	42075980	T	C	0.0528846	104	1.07332	0.157088	1.96e-10
KANSL1	NM_001193465	17	44091988	C	T	0.192308	104	-0.808326	0.140173	4.46e-08
ARL17A	NM_016632_4	17	44173215	C	T	0.20098	102	-0.950914	0.158127	2.98e-08
ARL17A	NM_016632_3	17	44852612	C	A	0.274038	104	-0.641409	0.095616	3.78e-10
CALCOCO2	NM_001261393	17	46926615	A	G	0.110577	104	-1.66486	0.155781	3.56e-20
BZRAP1-AS1	NR_038412	17	56427656	T	C	0.201923	104	-1.1258	0.133502	2.6e-14
BZRAP1-AS1	NR_038418	17	56427656	T	C	0.201923	104	-1.1258	0.133502	2.6e-14
BZRAP1-AS1	NR_038411	17	56438301	A	G	0.206731	104	0.851923	0.10133	3.01e-14
BZRAP1-AS1	NR_038413	17	56438301	A	G	0.206731	104	0.851923	0.10133	3.01e-14
BZRAP1-AS1	NR_038417	17	56438301	A	G	0.206731	104	0.851923	0.10133	3.01e-14
GH1	NM_022560	17	62016704	G	A	0.0673077	104	1.29212	0.192446	3.66e-10
ICAM2	NM_001099786	17	62851023	T	G	0.0865385	104	1.11069	0.157455	5.97e-11
MYL12B	NM_001144944	18	3261899	A	G	0.394231	104	0.624785	0.078525	4e-13
MALT1	NM_173844	18	55768995	C	T	0.139423	104	0.958505	0.151458	2.72e-09
MALT1	NM_006785	18	57186122	C	T	0.0913462	104	-1.32673	0.184626	2.92e-11
CYB5A	NM_001190807	18	71928150	T	C	0.197115	104	-1.9868	0.115525	2.67e-37
CYB5A	NM_001914	18	71928150	T	C	0.197115	104	-1.46742	0.132553	3.4e-21
CYB5A	NM_148923	18	71928150	T	C	0.197115	104	1.83272	0.111959	3.39e-35
CLEC4M	NM_001144905	19	7783952	T	C	0.0673077	104	1.54891	0.15009	3.36e-19
CLEC4M	NM_001144910	19	7783952	T	C	0.0673077	104	1.54891	0.15009	3.36e-19
CLEC4M	NM_014257	19	7783952	T	C	0.0673077	104	1.54891	0.15009	3.36e-19
DNMT1	NM_001130823	19	10031745	C	T	0.100962	104	-0.706573	0.119978	2.46e-08
DNMT1	NM_001379	19	10031745	C	T	0.100962	104	0.726228	0.121258	1.5e-08
TRMT1	NM_001136035	19	13220703	G	C	0.302885	104	0.951451	0.091307	1.83e-19
TRMT1	NM_001142554	19	13220703	G	C	0.302885	104	-1.23601	0.095228	2.68e-26
ARRDC2	NM_015683	19	18117242	C	G	0.230769	104	0.861607	0.148725	3.92e-08
FXYD3	NM_001136009	19	36191517	G	C	0.100962	104	0.862378	0.140997	7.94e-09
ARHGAP33	NM_001172630	19	36270052	G	A	0.447115	104	-0.458114	0.07416	5.84e-09
ARHGAP33	NM_052948	19	36270052	G	A	0.447115	104	0.459576	0.074672	6.55e-09
TTYH1	NM_001201461	19	53974402	G	C	0.115385	104	-0.249733	0.039972	4.09e-09
TNNT1	NM_001291774	19	54931246	C	T	0.0769231	104	1.42984	0.130967	8.68e-21
ZNF667-AS1	NR_036521	19	56993261	T	C	0.192308	104	-0.746498	0.121487	6.89e-09
ZNF667-AS1	NR_036522	19	56993261	T	C	0.192308	104	0.745888	0.121344	6.81e-09
ZIM2	NM_001146326	19	57784634	C	T	0.0769231	104	-1.05673	0.14806	3.81e-11
ZIM2	NM_001146327	19	57784634	C	T	0.0769231	104	-1.05673	0.14806	3.81e-11
ZIM2	NM_015363	19	57784634	C	T	0.0769231	104	-1.05673	0.14806	3.81e-11
ZNF419	NM_024691	19	57966462	A	C	0.230769	104	-0.849228	0.112647	4.19e-12
ITPA	NM_001267623	20	3189117	G	A	0.259615	104	-0.892325	0.145334	7.06e-09
YWHAB	NM_003404	20	43528962	T	G	0.252427	103	-0.50981	0.082813	6.5e-09
YWHAB	NM_139323	20	43528962	T	G	0.252427	103	0.50981	0.082813	6.5e-09
ITGB2	NM_000211	21	46328099	T	C	0.144231	104	-1.16733	0.192372	1.01e-08
ITGB2	NM_001127491	21	46328099	T	C	0.144231	104	1.16374	0.192592	1.17e-08
SPATC1L	NM_001142854	21	47592017	G	GA	0.241935	93	0.400868	0.059579	1.1e-09
PPIL2	NM_014337	22	22048862	T	C	0.442308	104	-1.10356	0.096236	2.97e-22
PPIL2	NM_148175	22	22048862	T	C	0.442308	104	1.22396	0.110626	3.54e-21
MIAT	NR_003491	22	26193036	C	A	0.0721154	104	1.35375	0.217346	4.51e-09
MIAT	NR_033320	22	26193036	C	A	0.0721154	104	1.35375	0.217346	4.51e-09
SLC25A17	NR_104236	22	41794798	C	G	0.0817308	104	0.90832	0.132286	1.65e-10
CRELD2	NM_001135101	22	50325770	T	C	0.228723	94	0.770433	0.095885	1.92e-12

## Sheet: Cortex
gene_name	isoform	chr	pos	ref allele	effect allele	maf	n	beta	se	p
HES4	NM_001142467	1	935222	A	C	0.476415	106	-0.605871	0.083592	2.09e-11
HES4	NM_021170	1	935222	A	C	0.476415	106	0.637075	0.081007	6.74e-13
SLC35E2	NM_001199787	1	1592638	G	A	0.233333	105	0.874956	0.103094	1.91e-14
SLC35E2	NM_182838	1	1592638	G	A	0.233333	105	-0.874973	0.103095	1.91e-14
SLC35E2B	NM_001110781	1	1663402	C	A	0.495192	104	-0.624889	0.077921	2.81e-13
SLC35E2B	NM_001290264	1	1663402	C	A	0.495192	104	0.624889	0.077921	2.81e-13
CLCN6	NM_001286	1	10929009	A	G	0.0660377	106	-0.779284	0.129243	1.25e-08
STMN1	NM_001145454	1	25592695	A	G	0.0698925	93	0.892291	0.106132	3e-13
THEMIS2	NM_001039477	1	28209305	A	G	0.419048	105	-0.421076	0.06211	2.6e-10
THEMIS2	NM_001105556	1	28209305	A	G	0.419048	105	0.393209	0.068303	4.69e-08
SERINC2	NM_001199038	1	31026649	C	A	0.117925	106	1.11794	0.19236	3.59e-08
NDUFS5	NM_001184979	1	39492080	G	T	0.216981	106	-1.18555	0.06705	1.64e-38
NDUFS5	NM_004552	1	39492080	G	T	0.216981	106	1.18555	0.06705	1.64e-38
WDR65	NM_001195831	1	43592912	TA	T	0.0754717	106	-0.971344	0.143487	2.74e-10
WDR65	NM_152498	1	43688320	C	T	0.188679	106	0.595373	0.099736	1.67e-08
CCDC163P	NR_033298	1	45142295	G	T	0.0896226	106	0.938108	0.121251	1.4e-12
DOCK7	NM_001272000	1	62980410	C	T	0.338095	105	0.686076	0.115103	1.74e-08
DOCK7	NM_001272001	1	62980410	C	T	0.338095	105	0.686076	0.115103	1.74e-08
DOCK7	NM_001272002	1	62980410	C	T	0.338095	105	-0.735813	0.06664	4.06e-21
ACADM	NM_000016	1	76137606	C	T	0.283019	106	-0.581893	0.097172	1.5e-08
ACADM	NM_001286042	1	76137606	C	T	0.283019	106	0.765246	0.114186	3.91e-10
LRRC39	NM_001256385	1	100540289	G	A	0.221698	106	0.629636	0.107399	2.81e-08
SARS	NM_006513	1	109757295	A	G	0.0754717	106	-0.872131	0.141119	5.76e-09
SARS	NR_034072	1	109757295	A	G	0.0754717	106	0.872127	0.141119	5.76e-09
GSTM3	NM_000849	1	110661223	C	T	0.174528	106	-0.579498	0.082397	6.69e-11
GSTM3	NR_024537	1	110661223	C	T	0.174528	106	0.579498	0.082397	6.69e-11
IGSF3	NM_001007237	1	117779249	T	C	0.108491	106	1.0394	0.133582	1.09e-12
PDE4DIP	NM_001195260	1	144896319	C	T	0.448113	106	1.06481	0.099083	2.48e-20
ADAM15	NM_207191	1	154535633	TA	T	0.183962	106	1.00609	0.112166	1.14e-15
ADAM15	NM_001261465	1	155033308	A	G	0.132075	106	-1.20695	0.136626	2.49e-15
SCAMP3	NM_005698	1	155240077	G	A	0.395238	105	0.701803	0.114186	6.84e-09
SCAMP3	NM_052837	1	155240077	G	A	0.395238	105	-0.701803	0.114186	6.84e-09
PMF1	NM_001199653	1	156206121	A	G	0.264151	106	-0.805654	0.101131	3.79e-13
MRPL24	NM_024540	1	156701372	C	T	0.25	106	-0.891936	0.125167	4.04e-11
MRPL24	NM_145729	1	156701372	C	T	0.25	106	0.891936	0.125167	4.04e-11
ATP1A4	NM_001001734	1	159509251	T	C	0.0801887	106	0.64725	0.102226	2.68e-09
FCGR2C	NM_201563	1	162453420	T	C	0.0801887	106	-1.77601	0.223408	4.16e-13
FCGR2C	NR_047648	1	162453420	T	C	0.0801887	106	-1.77601	0.223408	4.16e-13
MAEL	NM_032858	1	167491554	C	T	0.0990566	106	1.0412	0.16952	6.98e-09
MDM4	NM_001204171	1	204987953	T	C	0.117925	106	0.303506	0.046656	1.11e-09
MDM4	NM_001204172	1	204987953	T	C	0.117925	106	-0.303479	0.046655	1.11e-09
MDM4	NM_001278516	1	204987953	T	C	0.117925	106	0.303506	0.046656	1.11e-09
MDM4	NM_001278517	1	204987953	T	C	0.117925	106	0.303506	0.046656	1.11e-09
MDM4	NM_001278518	1	204987953	T	C	0.117925	106	-0.303479	0.046655	1.11e-09
MDM4	NM_001278519	1	204987953	T	C	0.117925	106	-0.303479	0.046655	1.11e-09
MDM4	NM_002393	1	204987953	T	C	0.117925	106	0.303506	0.046656	1.11e-09
DISC1	NM_001164551	1	232409847	G	A	0.122642	106	1.04053	0.145495	3.52e-11
DISC1	NM_001164555	1	232409847	G	A	0.122642	106	1.04053	0.145495	3.52e-11
C1orf100	NM_001276348	1	244417178	C	A	0.179245	106	-0.841128	0.12995	1.31e-09
C1orf100	NM_001012970	1	244420967	A	C	0.0990566	106	1.23815	0.162937	3e-12
SH3YL1	NM_001159597	2	217334	C	G	0.278302	106	-0.955156	0.087007	5.99e-21
SH3YL1	NM_015677	2	217334	C	G	0.278302	106	1.1608	0.085912	1.02e-27
SH3YL1	NM_001282682	2	242793	C	G	0.182692	104	-0.619548	0.067776	4.06e-16
ITGB1BP1	NM_004763	2	8753628	T	C	0.0801887	106	-1.13219	0.180329	3.5e-09
ITGB1BP1	NM_022334	2	8753628	T	C	0.0801887	106	1.13219	0.180329	3.5e-09
CGREF1	NM_006569	2	27334900	T	G	0.34434	106	-0.52443	0.085224	6.59e-09
DYNC2LI1	NM_015522	2	44016602	A	G	0.114286	105	-0.923222	0.139291	5.76e-10
CHMP3	NM_001193517	2	85981797	A	G	0.0660377	106	1.33903	0.218936	7.95e-09
RPL31	NM_001098577	2	101622728	T	C	0.264151	106	0.753424	0.066564	7.38e-22
RPL23AP7	NR_024531	2	114385204	T	C	0.264151	106	-0.706871	0.105999	4.65e-10
MAP3K19	NM_001018047	2	135225935	C	G	0.165094	106	0.843498	0.102008	6.7e-14
SCN3A	NM_006922	2	165430142	GT	G	0.0896226	106	-0.603724	0.095301	2.63e-09
DHRS9	NM_001142270	2	170271626	G	A	0.193396	106	-0.69058	0.093935	1.2e-11
GPR1	NM_001098199	2	206683854	G	A	0.0943396	106	-0.789597	0.116648	2.75e-10
GPR1	NM_001261454	2	206683854	G	A	0.0943396	106	0.701972	0.111413	3.13e-09
GPR1	NM_001261455	2	206683854	G	A	0.0943396	106	0.701972	0.111413	3.13e-09
ZDBF2	NM_001285549	2	206683854	G	A	0.0943396	106	0.99587	0.145384	1.8e-10
ZDBF2	NM_020923	2	206683854	G	A	0.0943396	106	-0.99587	0.145384	1.8e-10
ERBB4	NM_001042599	2	213033914	C	G	0.0761905	105	1.36402	0.208776	9.43e-10
ERBB4	NM_005235	2	213033914	C	G	0.0761905	105	1.36402	0.208776	9.43e-10
NEU4	NM_001167600	2	242751691	T	A	0.311321	106	-0.560063	0.049749	1.09e-21
NEU4	NM_001167601	2	242751691	T	A	0.311321	106	0.425862	0.036997	2.28e-22
SRGAP3	NM_001033117	3	8680116	T	C	0.117925	106	0.807322	0.128328	3.29e-09
SRGAP3	NM_014850	3	8680116	T	C	0.117925	106	-0.807322	0.128328	3.29e-09
GHRL	NM_001134945	3	10449877	G	A	0.0801887	106	1.4591	0.196139	7.28e-12
GHRL	NR_024138	3	10489487	T	C	0.0707547	106	1.30792	0.18291	3.54e-11
FGD5-AS1	NR_046251	3	14309514	C	T	0.0518868	106	-0.90463	0.082184	5e-21
FGD5-AS1	NR_046252	3	14309514	C	T	0.0518868	106	0.909484	0.083288	8.57e-21
FGD5-AS1	NR_046253	3	14309514	C	T	0.0518868	106	0.909484	0.083288	8.57e-21
FGD5-AS1	NR_046254	3	14309514	C	T	0.0518868	106	0.909484	0.083288	8.57e-21
FGD5-AS1	NR_046255	3	14309514	C	T	0.0518868	106	0.53072	0.071159	6.55e-12
UBE2E1	NM_182666	3	24480882	T	C	0.0849057	106	0.687158	0.107352	1.88e-09
CTDSPL	NM_001008392	3	37243566	T	C	0.0660377	106	-1.26943	0.187322	2.64e-10
CTDSPL	NM_005808	3	37243566	T	C	0.0660377	106	1.26943	0.187322	2.64e-10
HYAL1	NM_153283	3	50524623	A	AG	0.0943396	106	0.793957	0.134392	2.25e-08
FLNB	NM_001164317	3	58066755	G	A	0.108491	106	-0.936873	0.141828	6.46e-10
FLNB	NM_001164318	3	58066755	G	A	0.108491	106	0.936873	0.141828	6.46e-10
FLNB	NM_001164319	3	58066755	G	A	0.108491	106	0.936873	0.141828	6.46e-10
FLNB	NM_001457	3	58066755	G	A	0.108491	106	0.936873	0.141828	6.46e-10
EIF4E3	NM_001134649	3	72341774	TA	T	0.0961538	104	-1.36386	0.15816	8.57e-15
EIF4E3	NM_001134650	3	72341774	TA	T	0.0961538	104	-1.36386	0.15816	8.57e-15
EIF4E3	NM_001134651	3	72341774	TA	T	0.0961538	104	-1.36386	0.15816	8.57e-15
EIF4E3	NM_001282886	3	72341774	TA	T	0.0961538	104	-1.36386	0.15816	8.57e-15
EIF4E3	NM_173359	3	72341774	TA	T	0.0961538	104	-1.36386	0.15816	8.57e-15
POU1F1	NM_001122757	3	86643029	CT	C	0.257282	103	-0.722383	0.120281	1.4e-08
FAM86JP	NR_024250	3	125829966	C	T	0.0943396	106	-0.923145	0.136145	2.58e-10
FAM86JP	NR_024251	3	125829966	C	T	0.0943396	106	0.923144	0.135625	2.26e-10
PCCB	NM_000532	3	135620271	A	T	0.0613208	106	-1.35557	0.190616	4.38e-11
PCCB	NM_001178014	3	135620271	A	T	0.0613208	106	1.35558	0.190618	4.38e-11
ARMC8	NM_213654	3	137497373	C	T	0.0849057	106	0.942534	0.125042	4.22e-12
MLF1	NM_001130157	3	158391919	C	G	0.456731	104	-0.984308	0.106907	2.75e-16
TNIK	NR_027767	3	171061886	A	G	0.466981	106	-0.414033	0.051224	1.95e-13
ECT2	NM_018098	3	172055506	TCTCA	T	0.0943396	106	0.751309	0.126873	2.1e-08
EHHADH	NM_001166415	3	184896026	G	C	0.0896226	106	1.32634	0.180171	1.13e-11
EHHADH	NM_001966	3	184896026	G	C	0.0896226	106	-1.32634	0.180172	1.13e-11
KLHL5	NM_001007075	4	39054994	T	A	0.226415	106	0.573558	0.088693	1.35e-09
KLHL5	NM_001171654	4	39054994	T	A	0.226415	106	-0.59593	0.095235	3.9e-09
KLHL5	NM_015990	4	39054994	T	A	0.226415	106	0.564738	0.091927	6.93e-09
KLHL5	NM_199039	4	39054994	T	A	0.226415	106	0.564738	0.091927	6.93e-09
SLC4A4	NM_003759	4	72083374	C	T	0.235849	106	-0.463387	0.064163	2.4e-11
SLC4A4	NM_001134742	4	72832962	T	C	0.0801887	106	0.739108	0.103267	3.42e-11
ANKRD17	NM_001286771	4	74478351	C	A	0.0571429	105	-0.567612	0.093659	1.06e-08
MGST2	NM_001204368	4	140616462	A	G	0.367925	106	0.762273	0.129827	2.69e-08
GUCY1B3	NM_001291951	4	156539639	T	C	0.122642	106	0.977709	0.140105	8.96e-11
ETFDH	NM_001281737	4	158640824	C	CTTAGGAGT	0.104762	105	1.0081	0.127263	4.89e-13
DDX60L	NM_001012967	4	169314327	T	C	0.471698	106	1.03577	0.14466	3.37e-11
DDX60L	NM_001291510	4	169314327	T	C	0.471698	106	-1.03581	0.144662	3.36e-11
GUSBP9	NR_033968	5	71281255	C	T	0.0666667	105	-0.97257	0.145408	4.19e-10
GUSBP9	NR_033968_1	5	71281255	C	T	0.0666667	105	0.97257	0.145408	4.19e-10
SERINC5	NM_001174071	5	79633942	G	A	0.0776699	103	1.24367	0.208277	1.65e-08
XRCC4	NM_003401	5	82643365	A	G	0.188679	106	-1.77764	0.119317	2.21e-31
XRCC4	NM_022406	5	82643365	A	G	0.188679	106	1.64851	0.122177	1.16e-27
CAST	NM_173060	5	96056359	G	C	0.311321	106	0.74481	0.077884	3.28e-17
CAST	NM_001190442	5	96072162	A	AAAAC	0.304762	105	-0.762135	0.080553	6.01e-17
TSLP	NR_045089	5	109828383	T	C	0.116505	103	1.05141	0.171952	8.01e-09
APC	NM_000038	5	111097698	A	G	0.0801887	106	-1.07627	0.167462	1.65e-09
APC	NM_001127510	5	111097698	A	G	0.0801887	106	-1.07627	0.167462	1.65e-09
APC	NM_001127511	5	111097698	A	G	0.0801887	106	1.07626	0.167461	1.65e-09
TNFAIP8	NM_001286813	5	118200452	G	A	0.168269	104	-0.694711	0.108453	1.84e-09
CEP120	NM_001166226	5	123695277	T	A	0.127358	106	-0.857375	0.137985	4.87e-09
CEP120	NM_153223	5	123695277	T	A	0.127358	106	0.857375	0.137985	4.87e-09
GRAMD3	NM_001146321	5	125802027	A	G	0.287736	106	-0.565191	0.061426	2.85e-16
HINT1	NM_005340	5	130454839	T	A	0.34434	106	-1.31738	0.058863	1.18e-49
HINT1	NR_024611	5	130454839	T	A	0.34434	106	1.48603	0.067022	3.41e-49
PCDHGA11	NM_032092	5	141592728	C	T	0.0943396	106	-0.472226	0.074595	2.69e-09
HTR4	NM_199453	5	147655521	G	A	0.120192	104	0.79819	0.136526	3.03e-08
NQO2	NM_000904	6	3009944	A	G	0.252381	105	1.14217	0.128898	2.14e-15
NQO2	NM_001290222	6	3009944	A	G	0.252381	105	-1.37624	0.133183	3.09e-19
TBC1D7	NM_001258457	6	13458662	A	G	0.0660377	106	-1.43689	0.213476	3.36e-10
KIF13A	NM_001243423	6	17979853	A	G	0.113208	106	1.03443	0.103223	2.06e-18
KIF13A	NM_001105568	6	18010585	C	G	0.148936	94	-0.833941	0.125593	1.66e-09
KIAA0319	NM_001168377	6	24533505	C	G	0.141509	106	-0.464726	0.062647	8.17e-12
RPP21	NM_001199120	6	30237859	A	G	0.268868	106	-0.9491	0.07656	9.65e-25
RPP21	NM_024839_6	6	30237859	A	G	0.268868	106	0.949833	0.074655	1.32e-25
CSNK2B	NM_001320_4	6	30749844	T	C	0.0660377	106	-1.5749	0.274039	4.91e-08
CYP21A2	NM_000500_3	6	32019746	C	G	0.301887	106	-0.805375	0.138984	3.9e-08
C6orf48	NM_001287486_2	6	32393062	G	C	0.113208	106	1.15049	0.183003	3.36e-09
TCP11	NM_001261821	6	35280971	T	C	0.0849057	106	1.41066	0.171023	7.54e-14
RPS10	NM_001204091	6	35302275	A	G	0.179245	106	0.974268	0.135476	2.84e-11
FOXO3	NM_001455	6	108462854	G	A	0.0990566	106	-1.06813	0.175153	8.69e-09
FOXO3	NM_201559	6	108462854	G	A	0.0990566	106	1.06813	0.175153	8.69e-09
WISP3	NM_198239	6	112354399	A	G	0.0849057	106	0.852615	0.098772	8.14e-15
EPM2A	NM_005670	6	145107700	A	G	0.207547	106	-0.730303	0.119916	9.06e-09
C7orf50	NM_001134395	7	2111553	G	C	0.108491	106	-0.97825	0.11855	7.4e-14
C7orf50	NM_001134396	7	2111553	G	C	0.108491	106	-0.97825	0.11855	7.4e-14
C7orf50	NM_032350	7	2111553	G	C	0.108491	106	0.96984	0.116177	4.25e-14
CHN2	NM_001293070	7	29552213	C	T	0.0660377	106	1.0954	0.146255	5.5e-12
SCRN1	NM_001145515	7	31017860	C	T	0.0613208	106	-1.49333	0.193415	1.52e-12
ADCY1	NM_001281768	7	45715714	T	C	0.385714	105	-0.415394	0.053777	1.49e-12
ADCY1	NM_021116	7	45715714	T	C	0.385714	105	0.415394	0.053777	1.49e-12
DDC	NM_001242887	7	50947405	A	T	0.45283	106	-0.656942	0.106622	6.33e-09
GTF2IP1	NR_002206	7	75241325	G	C	0.20283	106	0.448198	0.072652	6.09e-09
GTF2IP1	NR_002206_1	7	75241325	G	C	0.20283	106	-0.448194	0.072652	6.09e-09
GTF2IRD2	NM_173537	7	75243991	A	G	0.157143	105	-0.557434	0.095656	3.33e-08
ZP3	NM_001110354	7	76135400	T	G	0.254717	106	0.573926	0.095284	1.29e-08
ZP3	NM_007155	7	76135400	T	G	0.254717	106	-0.573577	0.095238	1.29e-08
CD36	NM_001001547	7	80119690	T	G	0.0754717	106	1.05754	0.18359	4.6e-08
GS1-259H13.2	NM_001195541	7	98518524	A	G	0.0801887	106	0.370623	0.059005	3.45e-09
GS1-259H13.2	NM_001195543	7	99102777	C	G	0.278302	106	-0.218204	0.031027	6.69e-11
CYP3A43	NR_103869	7	99451715	T	C	0.117925	106	1.00212	0.172536	3.65e-08
RASA4	NM_001079877	7	102364101	G	A	0.410377	106	-0.77702	0.103702	5.41e-12
RASA4	NM_006989	7	102364101	G	A	0.410377	106	0.77702	0.103702	5.41e-12
SLC26A5	NM_206883	7	103832655	G	A	0.0613208	106	1.66642	0.223548	6.69e-12
LRRN3	NM_001099660	7	111426682	A	G	0.132075	106	0.599036	0.080242	6.3e-12
FGL1	NM_201553	8	18396405	T	C	0.419811	106	0.795161	0.138426	4.97e-08
SFTPC	NM_001172357	8	22021388	G	C	0.235849	106	-0.631258	0.078751	2.86e-13
RHOBTB2	NM_001160036	8	22227079	A	G	0.0754717	106	0.52394	0.083046	2.99e-09
MCMDC2	NM_001136160	8	67495789	A	G	0.0582524	103	1.44798	0.233832	5.42e-09
XKR9	NM_001287259	8	72491212	C	G	0.0707547	106	1.251	0.140587	1.72e-15
CA1	NM_001128829	8	87042977	T	C	0.0896226	106	-1.15105	0.176279	9.62e-10
TP53INP1	NM_001135733	8	95059683	G	A	0.165094	106	1.02125	0.111884	4.4e-16
TP53INP1	NM_033285	8	95059683	G	A	0.165094	106	-1.12489	0.134394	3.74e-14
RNF19A	NM_015435	8	101421536	A	G	0.183962	106	0.74983	0.082127	4.34e-16
RRM2B	NM_001172477	8	102303785	A	G	0.103774	106	-0.848459	0.141177	1.37e-08
RRM2B	NM_001172478	8	102303785	A	G	0.103774	106	0.981695	0.140105	7.7e-11
NCALD	NM_001040630	8	102889569	C	A	0.316038	106	0.411052	0.031619	2.36e-26
NCALD	NM_001040625	8	102899476	T	C	0.292453	106	-0.122688	0.019337	2.49e-09
NCALD	NM_001040627	8	102899476	T	C	0.292453	106	-0.122688	0.019337	2.49e-09
NCALD	NM_001040628	8	102899476	T	C	0.292453	106	-0.122688	0.019337	2.49e-09
NCALD	NM_001040629	8	102899476	T	C	0.292453	106	-0.122688	0.019337	2.49e-09
NCALD	NM_001040624	8	102900082	T	C	0.314286	105	-0.111911	0.012734	3.26e-15
NCALD	NM_001040626	8	102900082	T	C	0.314286	105	-0.111911	0.012734	3.26e-15
TBC1D31	NM_001145088	8	124153689	AATTTCCTTAAATTCCTTAAATGTATTTCAGAGATGT	A	0.165094	106	-1.16881	0.092984	3.32e-25
TBC1D31	NM_145647	8	124153689	AATTTCCTTAAATTCCTTAAATGTATTTCAGAGATGT	A	0.165094	106	1.16831	0.09296	3.37e-25
TMEM249	NM_001252404	8	145575977	T	TA	0.424528	106	0.611857	0.105276	3.58e-08
POLR1E	NM_001282766	9	37499870	C	CAG	0.223301	103	-0.563398	0.09126	5.96e-09
POLR1E	NM_022490	9	37499870	C	CAG	0.223301	103	0.563398	0.09126	5.96e-09
FAM27E2	NR_103714	9	46376160	A	G	0.126214	103	0.950533	0.16053	2.1e-08
FAM27E2	NR_103714_1	9	46376160	A	G	0.126214	103	-0.950152	0.160336	2.05e-08
TRPM6	NM_001177310	9	78469421	A	G	0.0943396	106	-1.12114	0.185781	1.22e-08
TRPM6	NM_001177311	9	78469421	A	G	0.0943396	106	-1.12114	0.185781	1.22e-08
TRPM6	NM_017662	9	78469421	A	G	0.0943396	106	-1.12114	0.185781	1.22e-08
SMC2	NM_001042551	9	107562557	G	A	0.339623	106	-0.596803	0.102371	3.29e-08
SMC2	NM_001265602	9	107562557	G	A	0.339623	106	-0.596803	0.102371	3.29e-08
SMC2	NM_006444	9	107562557	G	A	0.339623	106	-0.596803	0.102371	3.29e-08
WDR5	NM_017588	9	136549832	T	G	0.0896226	106	-1.05266	0.163925	1.7e-09
WDR5	NM_052821	9	136549832	T	G	0.0896226	106	-1.05266	0.163925	1.7e-09
SARDH	NM_001134707	9	136777805	A	G	0.0707547	106	-1.03328	0.165485	4.18e-09
FRMPD2P1	NR_033172_1	10	48303741	A	G	0.20283	106	0.689584	0.103201	4.34e-10
AGAP9	NM_001190810	10	48445554	G	A	0.0849057	106	1.05776	0.166644	2.46e-09
AGAP9	NM_001190810_1	10	48445554	G	A	0.0849057	106	-1.13634	0.165789	1.76e-10
PTPN20B	NM_001042357_1	10	48526832	T	C	0.117925	106	1.3191	0.125857	1.28e-19
PTPN20B	NM_001042358_1	10	48526832	T	C	0.117925	106	1.3191	0.125857	1.28e-19
PTPN20B	NM_001042360	10	48526832	T	C	0.117925	106	1.3191	0.125857	1.28e-19
PTPN20B	NM_001042363_1	10	48526832	T	C	0.117925	106	1.3191	0.125857	1.28e-19
STOX1	NM_152709	10	70637445	A	G	0.338095	105	0.214604	0.033481	1.8e-09
STOX1	NM_001130161	10	70656087	C	T	0.193396	106	-0.296361	0.046285	1.86e-09
ALDH18A1	NM_001017423	10	98077526	A	G	0.141509	106	-0.959059	0.157536	9.16e-09
ALDH18A1	NM_002860	10	98077526	A	G	0.141509	106	-0.959059	0.157536	9.16e-09
USMG5	NM_032747	10	105054963	T	C	0.292453	106	-1.31947	0.080768	4.12e-35
USMG5	NM_001206426	10	105170649	T	G	0.290476	105	0.582945	0.08021	1.88e-11
GPAM	NM_001244949	10	113862942	A	AT	0.127358	106	-1.12387	0.157664	3.99e-11
GPAM	NM_020918	10	113862942	A	AT	0.127358	106	-1.12387	0.157664	3.99e-11
HABP2	NM_001177660	10	114498476	A	G	0.127358	106	-0.203734	0.030027	2.52e-10
AFAP1L2	NM_001287824	10	116085639	A	G	0.0613208	106	-1.34692	0.208602	1.42e-09
SERGEF	NM_012139	11	17946975	G	A	0.359223	103	0.719348	0.051862	1.15e-28
SERGEF	NR_104041	11	17946975	G	A	0.359223	103	-0.736235	0.053113	1.22e-28
ABCC8	NM_000352	11	18225742	A	G	0.338095	105	0.555125	0.077702	3.67e-11
VEGFB	NM_001243733	11	64005412	A	G	0.278302	106	1.21131	0.056598	1.94e-47
VEGFB	NM_003377	11	64005412	A	G	0.278302	106	-1.20843	0.056623	2.66e-47
MRPL11	NM_016050	11	66206169	T	C	0.292453	106	0.851064	0.110271	1.54e-12
MRPL11	NM_170738	11	66206169	T	C	0.292453	106	-1.09662	0.130481	3.07e-14
PLEKHB1	NM_001130034	11	73366751	G	T	0.141509	106	-0.344126	0.052349	7.64e-10
ALG8	NM_001007027	11	77803180	T	C	0.204762	105	-1.14013	0.12912	2.56e-15
ALG8	NM_024079	11	77803180	T	C	0.204762	105	1.14013	0.12912	2.56e-15
GAB2	NM_012296	11	78249478	A	T	0.339623	106	-0.840364	0.120731	9.87e-11
GAB2	NM_080491	11	78249478	A	T	0.339623	106	-0.840364	0.120731	9.87e-11
NOX4	NR_120406	11	89772112	G	C	0.215789	95	-0.606027	0.098678	1.68e-08
GUCY1A2	NM_000855	11	106251514	A	G	0.174528	106	-1.03531	0.131209	5.82e-13
GUCY1A2	NM_001256424	11	106251514	A	G	0.174528	106	-1.03531	0.131209	5.82e-13
HYOU1	NM_001130991	11	118039224	T	C	0.113208	106	-1.2538	0.180035	9.68e-11
HYOU1	NM_006389	11	118039224	T	C	0.113208	106	-1.2538	0.180035	9.68e-11
ARHGEF12	NM_001198665	11	120463699	T	C	0.0943396	106	-1.33959	0.186717	3.11e-11
ARHGEF12	NM_015313	11	120463699	T	C	0.0943396	106	-1.33959	0.186717	3.11e-11
CACNA1C	NM_000719	12	1695677	G	A	0.0801887	106	-1.40927	0.207809	2.57e-10
CACNA1C	NM_001129827	12	1695677	G	A	0.0801887	106	-1.40927	0.207809	2.57e-10
CACNA1C	NM_001129829	12	1695677	G	A	0.0801887	106	-1.40927	0.207809	2.57e-10
CACNA1C	NM_001129830	12	1695677	G	A	0.0801887	106	-1.40927	0.207809	2.57e-10
CACNA1C	NM_001129831	12	1695677	G	A	0.0801887	106	-1.40927	0.207809	2.57e-10
CACNA1C	NM_001129832	12	1695677	G	A	0.0801887	106	-1.40927	0.207809	2.57e-10
CACNA1C	NM_001129833	12	1695677	G	A	0.0801887	106	-1.40927	0.207809	2.57e-10
CACNA1C	NM_001129834	12	1695677	G	A	0.0801887	106	-1.40927	0.207809	2.57e-10
CACNA1C	NM_001129835	12	1695677	G	A	0.0801887	106	-1.40927	0.207809	2.57e-10
CACNA1C	NM_001129836	12	1695677	G	A	0.0801887	106	-1.40927	0.207809	2.57e-10
CACNA1C	NM_001129837	12	1695677	G	A	0.0801887	106	-1.40927	0.207809	2.57e-10
CACNA1C	NM_001129838	12	1695677	G	A	0.0801887	106	-1.40927	0.207809	2.57e-10
CACNA1C	NM_001129839	12	1695677	G	A	0.0801887	106	-1.40927	0.207809	2.57e-10
CACNA1C	NM_001129840	12	1695677	G	A	0.0801887	106	-1.40927	0.207809	2.57e-10
CACNA1C	NM_001129841	12	1695677	G	A	0.0801887	106	-1.40927	0.207809	2.57e-10
CACNA1C	NM_001129842	12	1695677	G	A	0.0801887	106	-1.40927	0.207809	2.57e-10
CACNA1C	NM_001129843	12	1695677	G	A	0.0801887	106	-1.40927	0.207809	2.57e-10
CACNA1C	NM_001129844	12	1695677	G	A	0.0801887	106	-1.40927	0.207809	2.57e-10
CACNA1C	NM_001129846	12	1695677	G	A	0.0801887	106	-1.40927	0.207809	2.57e-10
CACNA1C	NM_001167623	12	1695677	G	A	0.0801887	106	-1.40927	0.207809	2.57e-10
CACNA1C	NM_001167624	12	1695677	G	A	0.0801887	106	-1.40927	0.207809	2.57e-10
CACNA1C	NM_001167625	12	1695677	G	A	0.0801887	106	-1.40927	0.207809	2.57e-10
CACNA1C	NM_199460	12	1695677	G	A	0.0801887	106	-1.40927	0.207809	2.57e-10
TSPAN9	NM_001168320	12	2727005	G	C	0.0943396	106	-1.002	0.119053	2.87e-14
TSPAN9	NM_006675	12	2727005	G	C	0.0943396	106	0.958539	0.119564	2.85e-13
PRMT8	NM_019854	12	4419190	G	A	0.052381	105	0.583392	0.093712	4.58e-09
ATN1	NM_001007026	12	6217104	G	T	0.0707547	106	-1.50691	0.24203	4.57e-09
ATN1	NM_001940	12	6217104	G	T	0.0707547	106	-1.50691	0.24203	4.57e-09
SMUG1	NM_001243788	12	54575800	A	C	0.45283	106	0.596775	0.070947	2.94e-14
CD63	NM_001780	12	56447138	G	GA	0.128571	105	-0.870337	0.146904	2.07e-08
CNPY2	NM_001190991	12	56747744	T	C	0.1	100	0.720204	0.103094	3.2e-10
CNPY2	NM_014255	12	56747744	T	C	0.1	100	-0.718091	0.102822	3.23e-10
OSBPL8	NM_001003712	12	76522419	T	C	0.127358	106	-1.29056	0.190598	2.72e-10
OSBPL8	NM_020841	12	76522419	T	C	0.127358	106	-1.29056	0.190598	2.72e-10
SYCP3	NM_001177948	12	101893326	T	G	0.0613208	106	-1.11072	0.173656	1.93e-09
SYCP3	NM_001177949	12	101893326	T	G	0.0613208	106	1.06834	0.176837	1.18e-08
UBE3B	NM_130466	12	109858074	T	C	0.0849057	106	1.58785	0.203038	8.64e-13
UBE3B	NM_183415	12	109858074	T	C	0.0849057	106	1.58785	0.203038	8.64e-13
MMAB	NM_052845	12	109974151	T	C	0.127358	106	1.54167	0.124999	1.44e-24
MMAB	NR_038118	12	109974151	T	C	0.127358	106	-1.54167	0.124999	1.44e-24
OAS1	NM_001032409	12	113357193	G	A	0.424528	106	0.985788	0.142961	1.41e-10
OAS1	NM_002534	12	113357193	G	A	0.424528	106	1.18013	0.07509	1.64e-33
OAS1	NM_016816	12	113357193	G	A	0.424528	106	-1.27463	0.083427	2.25e-32
RBM19	NM_001146698	12	114258660	T	C	0.0660377	106	0.941641	0.152699	6.17e-09
TBX5	NM_000192	12	115150801	C	T	0.0849057	106	1.23563	0.168952	1.46e-11
ARL6IP4	NM_018694	12	123486282	A	T	0.4	105	0.907111	0.054688	9.43e-36
ARL6IP4	NM_001002251	12	123632264	A	G	0.0666667	105	-1.06269	0.154943	1.72e-10
ZNF664	NM_001204298	12	125277323	C	T	0.0797872	94	-1.46148	0.230192	6.42e-09
P2RX2	NM_170682	12	132549300	G	A	0.0707547	106	1.53764	0.171262	1.08e-15
MIPEPP3	NR_038939	13	21906934	T	TA	0.372642	106	-0.989099	0.095368	2.45e-19
MIPEPP3	NR_046461	13	21906934	T	TA	0.372642	106	0.989659	0.095372	2.38e-19
ALOX5AP	NM_001204406	13	31130245	G	A	0.160377	106	0.997794	0.148891	3.91e-10
ALOX5AP	NM_001629	13	31130245	G	A	0.160377	106	-1.05652	0.155019	2.15e-10
KIAA0226L	NM_001286761	13	46999628	ATTACT	A	0.4	105	-0.446827	0.062801	4.3e-11
KIAA0226L	NM_001286765	13	46999628	ATTACT	A	0.4	105	0.677434	0.101748	4.92e-10
KIAA0226L	NM_001286766	13	46999628	ATTACT	A	0.4	105	0.629128	0.095324	6.67e-10
KIAA0226L	NM_025113	13	46999628	ATTACT	A	0.4	105	-0.485318	0.066393	1.49e-11
EFS	NM_032459	14	23842040	T	C	0.339623	106	-0.532904	0.091048	2.93e-08
KHNYN	NM_001290256	14	24505963	A	G	0.0566038	106	-1.67369	0.238479	7.24e-11
KHNYN	NM_001290257	14	24505963	A	G	0.0566038	106	-1.67369	0.238479	7.24e-11
KHNYN	NM_015299	14	24505963	A	G	0.0566038	106	-1.67369	0.238479	7.24e-11
THTPA	NM_001256321	14	24621850	A	G	0.0754717	106	1.34392	0.174018	1.5e-12
THTPA	NM_001256323	14	24621850	A	G	0.0754717	106	1.34392	0.174018	1.5e-12
TXNDC16	NM_001160047	14	53479254	T	C	0.0849057	106	-1.36801	0.220457	5.07e-09
TXNDC16	NM_020784	14	53479254	T	C	0.0849057	106	-1.36801	0.220457	5.07e-09
DDHD1	NM_001160147	14	53479293	G	C	0.136792	106	0.944091	0.159231	2.02e-08
DDHD1	NM_001160148	14	53479293	G	C	0.136792	106	0.944091	0.159231	2.02e-08
DDHD1	NM_030637	14	53479293	G	C	0.136792	106	0.944091	0.159231	2.02e-08
WDHD1	NM_001008396	14	54879962	T	A	0.0613208	106	-1.84273	0.240592	2.15e-12
WDHD1	NM_007086	14	54879962	T	A	0.0613208	106	-1.84273	0.240592	2.15e-12
DCAF5	NM_001284208	14	69610478	G	A	0.291262	103	0.929864	0.1045	1.73e-15
PSEN1	NM_000021	14	73057721	A	G	0.0849057	106	-1.16907	0.188819	5.44e-09
SLIRP	NM_031210	14	78176851	G	A	0.283019	106	0.652573	0.057171	4.1e-22
SLIRP	NR_052025	14	78176851	G	A	0.283019	106	-0.924938	0.06844	9.98e-28
FOXN3	NM_001085471	14	90429749	G	A	0.136792	106	0.860359	0.111138	1.37e-12
FOXN3	NM_005197	14	90429749	G	A	0.136792	106	-0.860359	0.111138	1.37e-12
C14orf159	NM_001102368	14	91619960	T	G	0.311321	106	1.0315	0.080043	4.72e-26
C14orf159	NM_001102369	14	91621154	G	A	0.316038	106	-0.669989	0.057238	6.84e-23
C14orf159	NM_001102367	14	91622583	A	G	0.309524	105	-1.32074	0.06947	8.6e-42
C14orf159	NM_001286472	14	91622583	A	G	0.309524	105	0.822633	0.06664	1.35e-24
C14orf159	NM_024952	14	91622583	A	G	0.309524	105	-0.801481	0.065493	2.58e-24
IFI27	NM_001288960	14	94578162	T	G	0.228571	105	-0.982604	0.091891	3.44e-20
SETD3	NM_032233	14	99860890	G	A	0.383838	99	-0.589941	0.098932	3.76e-08
SETD3	NM_199123	14	99860890	G	A	0.383838	99	0.587225	0.098909	4.22e-08
TMEM179	NM_001286390	14	105015214	G	C	0.0555556	90	0.643692	0.092359	3.46e-10
TMEM179	NM_001286389	14	105915049	A	AAC	0.0660377	106	-0.372226	0.052347	4.39e-11
NIPA1	NM_001142275	15	23749808	G	A	0.160377	106	-1.04996	0.158355	5.68e-10
NIPA1	NM_144599	15	23749808	G	A	0.160377	106	-1.04996	0.158355	5.68e-10
RYR3	NM_001036	15	34256726	C	A	0.0990566	106	-1.33677	0.186504	3.23e-11
RYR3	NM_001243996	15	34256726	C	A	0.0990566	106	-1.33677	0.186504	3.23e-11
ZFYVE19	NM_001258420	15	41099111	A	AG	0.415094	106	0.775748	0.069036	1.25e-21
ZFYVE19	NM_001077268	15	41104874	C	G	0.409524	105	-0.859559	0.077108	2.13e-21
CATSPER2	NR_110319	15	44030579	G	A	0.319048	105	0.603097	0.084056	3.1e-11
CATSPER2	NM_001282310	15	44038899	C	T	0.320755	106	-0.716783	0.086078	4.79e-14
USP8	NM_001128610	15	50730720	A	T	0.0566038	106	-1.13292	0.135696	4.23e-14
USP8	NM_001283049	15	50730720	A	T	0.0566038	106	1.12047	0.135162	5.94e-14
USP8	NM_005154	15	50730720	A	T	0.0566038	106	-1.06999	0.132783	2.26e-13
LEO1	NM_138792	15	52941535	G	A	0.0857143	105	-0.965024	0.161382	1.58e-08
CRTC3	NM_001042574	15	91578533	G	T	0.0707547	106	-1.34444	0.222321	1.14e-08
CRTC3	NM_022769	15	91578533	G	T	0.0707547	106	-1.34444	0.222321	1.14e-08
FURIN	NM_001289823	15	91578533	G	T	0.0707547	106	-1.34438	0.222317	1.14e-08
FURIN	NM_001289824	15	91578533	G	T	0.0707547	106	-1.34438	0.222317	1.14e-08
FURIN	NM_002569	15	91578533	G	T	0.0707547	106	-1.34438	0.222317	1.14e-08
PCSK6	NM_138324	15	101903153	G	A	0.0613208	106	1.21801	0.198964	7.73e-09
SSTR5	NM_001053	16	127905	T	C	0.122642	106	-0.632998	0.109212	3.87e-08
SSTR5	NM_001172560	16	127905	T	C	0.122642	106	-0.632998	0.109212	3.87e-08
FAM173A	NM_001271285	16	772061	T	C	0.466981	106	0.408016	0.061187	4.66e-10
FAM173A	NM_023933	16	772061	T	C	0.466981	106	-0.399422	0.059542	3.78e-10
MAPK8IP3	NM_001040439	16	863336	C	T	0.198113	106	-0.89814	0.140271	1.86e-09
MAPK8IP3	NM_015133	16	863336	C	T	0.198113	106	-0.89814	0.140271	1.86e-09
BAIAP3	NM_001199097	16	864097	G	A	0.0801887	106	0.584855	0.088631	6.71e-10
BAIAP3	NM_003933	16	864097	G	A	0.0801887	106	0.584855	0.088631	6.71e-10
CACNA1H	NM_001005407	16	1111860	C	T	0.0943396	106	-1.36972	0.198826	1.46e-10
CACNA1H	NM_021098	16	1111860	C	T	0.0943396	106	-1.36972	0.198826	1.46e-10
PKD1	NM_000296	16	1209925	A	C	0.0707547	106	-1.43113	0.232446	6.48e-09
PKD1	NM_001009944	16	1209925	A	C	0.0707547	106	-1.43113	0.232446	6.48e-09
BAIAP3	NM_001199098	16	1484348	G	T	0.141509	106	-0.393511	0.067121	2.8e-08
BAIAP3	NM_001199099	16	1484348	G	T	0.141509	106	-0.393511	0.067121	2.8e-08
IGFALS	NM_004970	16	2002623	T	C	0.0801887	106	0.963368	0.157632	8.14e-09
PDPK1	NM_002613	16	2716435	G	A	0.382075	106	-0.738295	0.108812	2.52e-10
PDPK1	NM_031268	16	2716435	G	A	0.382075	106	0.911484	0.106804	1.45e-14
FLYWCH2	NM_001142499	16	2943069	C	G	0.466981	106	-0.637448	0.107466	1.99e-08
PRSS21	NM_006799	16	3130733	T	C	0.0761905	105	1.43174	0.23068	5.04e-09
CREBBP	NM_001079846	16	3868099	C	A	0.0619048	105	-1.92814	0.295496	9.84e-10
CREBBP	NM_004380	16	3868099	C	A	0.0619048	105	-1.92814	0.295496	9.84e-10
PRM2	NM_001286359	16	10970902	G	A	0.339623	106	-0.785737	0.129324	9.74e-09
NPIPA2	NM_001277324	16	14968859	T	C	0.127358	106	-1.14785	0.153199	5.41e-12
NPIPA2	NM_001277324_1	16	14968859	T	C	0.127358	106	1.14748	0.153329	5.68e-12
NPIPA3	NM_001277323	16	14968859	T	C	0.127358	106	-1.14785	0.153199	5.41e-12
NPIPA3	NM_001277323_1	16	14968859	T	C	0.127358	106	1.14748	0.153329	5.68e-12
KIAA0430	NM_001184998	16	15636069	C	T	0.0849057	106	-1.25047	0.213895	3.03e-08
KIAA0430	NM_001184999	16	15636069	C	T	0.0849057	106	-1.25047	0.213895	3.03e-08
KIAA0430	NM_014647	16	15636069	C	T	0.0849057	106	-1.25047	0.213895	3.03e-08
SULT1A1	NM_177529	16	28954860	C	T	0.113208	106	0.87586	0.121733	2.79e-11
CMTM1	NM_181283	16	65762809	C	T	0.0896226	106	1.03663	0.168598	6.76e-09
CMTM1	NM_181296	16	65762809	C	T	0.0896226	106	-1.21226	0.155207	9.14e-13
NAE1	NM_001018159	16	66886581	G	A	0.204762	105	-0.959852	0.12381	1.29e-12
NQO1	NM_001025434	16	69566679	C	T	0.0518868	106	-1.27051	0.178169	3.94e-11
AP1G1	NM_001030007	16	72709645	G	A	0.132075	106	-1.09545	0.184488	1.94e-08
AP1G1	NM_001128	16	72709645	G	A	0.132075	106	-1.09545	0.184488	1.94e-08
CDH13	NM_001220489	16	82110955	G	A	0.0566038	106	-0.721969	0.11987	1.29e-08
CDH13	NM_001220491	16	82110955	G	A	0.0566038	106	1.43716	0.189932	3.59e-12
CDH13	NM_001220492	16	82433008	A	C	0.150943	106	0.651678	0.086595	4.5e-12
SPG7	NM_003119	16	89510869	C	G	0.452381	105	0.561583	0.071899	9.14e-13
SPG7	NM_199367	16	89510869	C	G	0.452381	105	-0.562986	0.070192	2.79e-13
CPNE7	NM_014427	16	89649635	G	A	0.216981	106	0.283126	0.044832	2.91e-09
CPNE7	NM_153636	16	89649635	G	A	0.216981	106	-0.310879	0.046046	3e-10
ZNF276	NR_110129	16	89789311	A	G	0.169811	106	0.899931	0.137539	8.96e-10
TRPV1	NM_018727	17	3514598	T	C	0.193396	106	0.888244	0.13559	8.6e-10
TRPV1	NM_080704	17	3514598	T	C	0.193396	106	0.888244	0.13559	8.6e-10
TRPV1	NM_080705	17	3514598	T	C	0.193396	106	0.888244	0.13559	8.6e-10
TRPV1	NM_080706	17	3514598	T	C	0.193396	106	-0.888244	0.13559	8.6e-10
VMO1	NM_001144941	17	4689313	C	G	0.136792	106	-0.894667	0.13327	3.68e-10
RABEP1	NM_001083585	17	5326341	T	C	0.415094	106	-0.78444	0.100652	1.01e-12
RABEP1	NM_001291581	17	5326341	T	C	0.415094	106	0.561639	0.079518	5.69e-11
RABEP1	NM_004703	17	5326341	T	C	0.415094	106	0.529857	0.072815	1.79e-11
ARHGEF15	NM_025014	17	7995183	G	A	0.0849057	106	-1.25947	0.163666	1.76e-12
ARHGEF15	NM_173728	17	7995183	G	A	0.0849057	106	-1.25947	0.163666	1.76e-12
MYH2	NM_001100112	17	11293788	C	T	0.0801887	106	-1.11643	0.179337	4.59e-09
MYH2	NM_017534	17	11293788	C	T	0.0801887	106	-1.11643	0.179337	4.59e-09
ZNF286A	NM_001288645	17	15605697	T	C	0.471698	106	-0.594707	0.093762	2.52e-09
ZNF286A	NM_020652	17	15605697	T	C	0.471698	106	-0.594707	0.093762	2.52e-09
SLC5A10	NM_001270648	17	18861595	G	A	0.0613208	106	1.56659	0.215113	1.74e-11
TBC1D3F	NM_032258	17	36378425	TA	T	0.163366	101	1.33663	0.178733	2.96e-11
TBC1D3F	NM_032258_1	17	36417198	A	G	0.216981	106	-1.29956	0.127205	6.31e-19
TBC1D3F	NM_032258_2	17	36417198	A	G	0.216981	106	-1.29956	0.127205	6.31e-19
ARL17A	NM_016632_4	17	44173215	C	T	0.174757	103	-1.19557	0.16454	1.9e-11
CALCOCO2	NM_001261393	17	46926615	A	G	0.122642	106	-1.16596	0.117356	3.47e-18
CALCOCO2	NM_005831	17	47011090	A	C	0.103774	106	0.74664	0.126331	2.23e-08
PCTP	NM_001102402	17	54693049	T	C	0.117925	106	-0.951496	0.163441	3.42e-08
PCTP	NM_021213	17	54693049	T	C	0.117925	106	0.909798	0.15218	1.59e-08
BZRAP1-AS1	NR_038411	17	56429094	G	A	0.174528	106	0.874466	0.076677	4.36e-22
BZRAP1-AS1	NR_038412	17	56429094	G	A	0.174528	106	-1.46205	0.112559	2.51e-26
BZRAP1-AS1	NR_038413	17	56429094	G	A	0.174528	106	0.874466	0.076677	4.36e-22
BZRAP1-AS1	NR_038417	17	56429094	G	A	0.174528	106	0.874466	0.076677	4.36e-22
BZRAP1-AS1	NR_038418	17	56429094	G	A	0.174528	106	-1.46205	0.112559	2.51e-26
TUBD1	NM_001193610	17	58847842	C	T	0.111702	94	0.839157	0.140537	3.62e-08
C17orf80	NM_017941	17	71209372	A	ACT	0.382353	102	0.617596	0.095744	4.01e-09
ENDOV	NM_001164637	17	78397589	T	C	0.353774	106	0.345498	0.056951	1.02e-08
ACTG1	NM_001614	17	78929973	T	C	0.103774	106	0.574235	0.081223	5.48e-11
ACTG1	NR_037688	17	78929973	T	C	0.103774	106	-0.530614	0.080843	8.06e-10
ENOSF1	NM_017512	18	661647	A	G	0.165094	106	-0.788096	0.117079	3.35e-10
ENOSF1	NM_001126123	18	677931	G	C	0.160377	106	1.06579	0.12564	1.95e-14
MYL12B	NM_001144944	18	3262784	C	T	0.391509	106	0.578478	0.084618	1.92e-10
TXNDC2	NM_001098529	18	8967695	T	G	0.113208	106	0.935104	0.152483	7.32e-09
TPGS2	NM_001271951	18	34815167	C	T	0.193396	106	-0.48253	0.082565	3.06e-08
C18orf32	NM_001035005	18	46066724	G	T	0.298077	104	-1.00741	0.136632	1.06e-11
C18orf32	NM_001199346	18	46066724	G	T	0.298077	104	-1.00741	0.136632	1.06e-11
RPL17	NM_001199345	18	47041337	T	A	0.307692	104	-0.641596	0.108087	1.95e-08
MRO	NM_001127174	18	48326378	T	G	0.462264	106	-0.225837	0.038649	3.08e-08
MRO	NM_001127175	18	48326378	T	G	0.462264	106	-0.225837	0.038649	3.08e-08
MRO	NM_031939	18	48326378	T	G	0.462264	106	0.212131	0.034157	4.94e-09
MALT1	NM_006785	18	55890479	A	G	0.0943396	106	1.25236	0.12419	1.42e-18
MALT1	NM_173844	18	55890479	A	G	0.0943396	106	-1.41658	0.158501	1.38e-15
SERPINB2	NM_001143818	18	61407201	ATGTT	A	0.0707547	106	1.38218	0.202891	2.19e-10
MBP	NM_001025101	18	74764131	A	G	0.103774	106	0.536334	0.078281	1.79e-10
AES	NM_198969	19	3063499	A	G	0.226415	106	0.473627	0.066117	3.31e-11
ZFR2	NM_001145640	19	3881499	T	TG	0.349057	106	0.427306	0.072654	2.55e-08
SLC44A2	NM_020428	19	11433643	C	A	0.150943	106	-0.797025	0.131263	9.92e-09
ZNF20	NM_001203250	19	11856270	G	A	0.146226	106	-0.611729	0.068918	1.95e-15
ZNF20	NM_021143	19	11856270	G	A	0.146226	106	0.604967	0.067557	1.25e-15
GCDH	NM_013976	19	12110074	C	T	0.113208	106	0.797716	0.136066	2.8e-08
TRMT1	NM_001136035	19	13220703	G	C	0.316038	106	0.788033	0.080592	8.96e-18
TRMT1	NM_001142554	19	13220703	G	C	0.316038	106	-1.12621	0.084199	2.35e-27
TRMT1	NM_017722	19	13220703	G	C	0.316038	106	0.607035	0.086913	8.68e-11
MYO9B	NM_001130065	19	16813692	T	C	0.0673077	104	-1.30291	0.21778	1.55e-08
MYO9B	NM_004145	19	16813692	T	C	0.0673077	104	-1.30291	0.21778	1.55e-08
LSM4	NM_012321	19	18035529	T	G	0.0707547	106	-0.908277	0.129938	8.42e-11
TMEM91	NM_001098822	19	41895071	C	G	0.396226	106	-0.497771	0.082551	1.25e-08
LYPD5	NM_001288763	19	44915902	T	C	0.245283	106	0.539783	0.093113	3.86e-08
MYH14	NM_001077186	19	51451687	T	C	0.0613208	106	1.01192	0.175519	4.49e-08
MYH14	NM_024729	19	51451687	T	C	0.0613208	106	1.01192	0.175519	4.49e-08
KLK2	NR_045763	19	51676568	G	A	0.0707547	106	1.51719	0.192533	6.17e-13
ZNF347	NM_001172675	19	54056863	A	AAGT	0.0666667	105	1.17141	0.181964	1.55e-09
FCAR	NM_002000	19	54415272	G	A	0.0849057	106	0.937806	0.143372	9.06e-10
FCAR	NM_133272	19	54415272	G	A	0.0849057	106	0.937806	0.143372	9.06e-10
LILRA1	NR_103502	19	54782327	C	G	0.0754717	106	1.07408	0.172826	4.84e-09
SSC5D	NM_001144950	19	55675436	A	T	0.108491	106	-0.913202	0.157475	3.82e-08
ZIM2	NM_001146326	19	58158743	G	A	0.117925	106	0.924609	0.12311	4.9e-12
ZIM2	NM_001146327	19	58158743	G	A	0.117925	106	0.924609	0.12311	4.9e-12
ZIM2	NM_015363	19	58158743	G	A	0.117925	106	0.924609	0.12311	4.9e-12
ITPA	NM_001267623	20	3189117	G	A	0.254717	106	-1.05955	0.120716	3.48e-15
TMEM230	NM_001009923	20	5045307	A	G	0.0990566	106	-1.15537	0.199203	3.8e-08
CPNE1	NM_001198863	20	34214723	C	T	0.0518868	106	-2.26235	0.261273	6.96e-15
CPNE1	NM_152925	20	34214723	C	T	0.0518868	106	1.94845	0.217664	1.27e-15
CPNE1	NM_152926	20	34214723	C	T	0.0518868	106	1.94845	0.217664	1.27e-15
CPNE1	NM_152927	20	34214723	C	T	0.0518868	106	1.94845	0.217664	1.27e-15
CPNE1	NM_152928	20	34214723	C	T	0.0518868	106	1.94845	0.217664	1.27e-15
CPNE1	NR_037188	20	34214723	C	T	0.0518868	106	1.94845	0.217664	1.27e-15
EIF6	NR_052023	20	34828459	C	T	0.0613208	106	1.41898	0.236196	1.38e-08
CTNNBL1	NM_001281495	20	35960600	G	A	0.0613208	106	1.7033	0.202267	2.79e-14
B3GALT5	NM_006057	21	41917406	G	T	0.0849057	106	0.794658	0.136462	3.39e-08
ITGB2-AS1	NR_038311	21	45465860	A	G	0.238095	105	0.025808	0.004448	3.77e-08
ITGB2-AS1	NR_038313	21	45475489	C	G	0.269231	104	0.019607	0.003364	3.3e-08
ITGB2-AS1	NR_038315	21	45475489	C	G	0.269231	104	-0.034728	0.005803	1.54e-08
AGPAT3	NM_001037553	21	46042537	T	C	0.0896226	106	-1.48928	0.231536	1.6e-09
AGPAT3	NM_020132	21	46042537	T	C	0.0896226	106	-1.48928	0.231536	1.6e-09
LSS	NM_001001438	21	47608710	T	C	0.0660377	106	1.02771	0.158224	1.17e-09
PPIL2	NM_014337	22	22048862	T	C	0.410377	106	-1.07469	0.080641	3.17e-27
PPIL2	NM_148175	22	22048862	T	C	0.410377	106	1.24607	0.091836	7.18e-28
HPS4	NR_073136	22	26840477	T	C	0.122642	106	0.896885	0.119803	5.6e-12
MIAT	NR_003491	22	27831461	T	C	0.165094	106	-1.00841	0.139154	2.1e-11
MIAT	NR_033320	22	27831461	T	C	0.165094	106	-1.00841	0.139154	2.1e-11
EMID1	NM_001267895	22	30554204	G	A	0.0904762	105	-0.885712	0.109551	1.93e-13
EMID1	NM_133455	22	30554204	G	A	0.0904762	105	0.875539	0.107477	1.37e-13
TEF	NM_003216	22	41792641	A	G	0.0660377	106	-1.41293	0.232019	9.07e-09
CYP2D6	NM_000106	22	42468246	C	T	0.358491	106	-0.602459	0.072568	5.54e-14
CYP2D6	NM_001025161	22	42468246	C	T	0.358491	106	0.603354	0.073201	7.8e-14
CRELD2	NM_001135101	22	50259984	G	A	0.240566	106	1.01741	0.082789	1.88e-24

## Sheet: Amygdala
gene_name	isoform	chr	pos	ref allele	effect allele	maf	n	beta	se	p
SLC35E2B	NM_001110781	1	1669142	C	A	0.296875	64	0.820782	0.123333	7.03e-09
SLC35E2B	NM_001290264	1	1669142	C	A	0.296875	64	-0.820782	0.123333	7.03e-09
STPG1	NM_178122	1	24732854	C	T	0.230159	63	-0.675889	0.089314	1.73e-10
NDUFS5	NM_001184979	1	39518513	T	C	0.246032	63	-1.08436	0.104189	1.79e-15
NDUFS5	NM_004552	1	39518513	T	C	0.246032	63	1.08436	0.104189	1.79e-15
DOCK7	NM_001272002	1	63015199	T	A	0.375	64	-0.679222	0.087915	8.96e-11
TYW3	NR_027962	1	75242494	A	G	0.140625	64	-1.77142	0.245711	7.4e-10
ACADM	NM_001286042	1	76203456	G	A	0.357143	63	1.00608	0.119452	5.2e-12
PDE4DIP	NM_001195260	1	144816305	C	G	0.453125	64	-1.16822	0.125762	1.54e-13
PDE4DIP	NM_022359	1	144816305	C	G	0.453125	64	0.690393	0.079458	1.77e-12
ADAM15	NM_207191	1	155033308	A	G	0.169231	65	-1.46606	0.154293	6.53e-14
PMF1	NM_001199653	1	156206121	A	G	0.292308	65	-1.03709	0.153943	5.05e-09
ESRRG	NM_001243518	1	217225394	T	C	0.05	60	2.38042	0.275613	2.18e-12
SH3YL1	NM_001282682	2	242793	C	G	0.222222	63	-0.945675	0.096496	1.98e-14
SH3YL1	NM_015677	2	296361	A	AGTGCTGACAACCAGGTGTGATACCCTCACATGTACAAGCACTGTGCATTTCAGAGGTGACCTT	0.3125	64	1.14237	0.093404	1.64e-18
COLEC11	NM_024027	2	3463978	A	G	0.0538462	65	1.8877	0.163906	2.41e-17
FAM228B	NR_111929	2	24390517	G	A	0.338462	65	-0.995046	0.090031	1.44e-16
FAM228B	NM_001145710	2	24468132	T	C	0.392308	65	0.511127	0.07786	1.01e-08
PLGLB1	NM_001032392	2	87142360	G	A	0.5	65	1.06891	0.116948	2.82e-13
PLGLB1	NM_001032392_1	2	87142360	G	A	0.5	65	-1.06891	0.116948	2.82e-13
RPL31	NM_001098577	2	101609827	T	C	0.276923	65	0.938743	0.107639	1.54e-12
NEU4	NM_001167600	2	242749764	C	T	0.292308	65	-0.54472	0.068765	4.03e-11
RPSA	NM_001012321	3	39448581	T	G	0.446154	65	1.17769	0.063318	1e-27
RPSA	NM_002295	3	39448581	T	G	0.446154	65	-1.17769	0.063318	1e-27
MLF1	NM_001130157	3	158316650	G	A	0.461538	65	-1.02217	0.127378	2.65e-11
DGKG	NM_001346	3	186937037	A	G	0.0615385	65	-0.203387	0.031801	2e-08
XRCC4	NM_003401	5	82639670	C	T	0.146154	65	-1.14758	0.13553	4.33e-12
XRCC4	NM_022406	5	82639670	C	T	0.146154	65	1.1242	0.154731	5.88e-10
CAST	NM_173060	5	96056359	G	C	0.376923	65	0.803883	0.113629	1.3e-09
CAST	NM_001190442	5	96057891	T	C	0.369231	65	-0.883056	0.094731	1.37e-13
TNFAIP8	NM_001286813	5	118326072	T	C	0.0692308	65	1.64054	0.197934	8.98e-12
GRAMD3	NM_001146321	5	125802027	A	G	0.315385	65	-0.744168	0.068803	3.59e-16
HINT1	NM_005340	5	130499335	T	C	0.293651	63	-1.17222	0.096159	1.9e-18
HINT1	NR_024611	5	130499335	T	C	0.293651	63	1.2295	0.093303	5.05e-20
BTNL8	NM_001159707	5	179562369	T	G	0.0615385	65	1.35452	0.198796	3.71e-09
KIAA0319	NM_001168377	6	24533505	C	G	0.146154	65	-0.597771	0.089631	6.64e-09
RPP21	NM_001199120	6	30237859	A	G	0.315385	65	-1.06203	0.097033	2.18e-16
RPP21	NM_024839_6	6	30237859	A	G	0.315385	65	1.10537	0.099595	1.22e-16
SLC22A7	NM_006672	6	43679923	G	A	0.0625	64	1.46669	0.221037	7.61e-09
TPD52L1	NM_001003395	6	125472226	G	A	0.476923	65	-0.511451	0.080824	2.63e-08
GTF2IP1	NR_002206	7	75289372	G	A	0.0625	64	-0.882752	0.128747	3.11e-09
GTF2IP1	NR_002206_1	7	75289372	G	A	0.0625	64	0.882752	0.128747	3.11e-09
RASA4B	NM_001277335	7	102403790	T	TG	0.246154	65	-0.908702	0.134355	4.53e-09
RASA4B	NM_001277335_1	7	102403790	T	TG	0.246154	65	0.909287	0.134513	4.6e-09
RGS20	NM_170587	8	53919610	C	A	0.0538462	65	1.537	0.174662	1.14e-12
C8orf59	NM_001099673	8	86253345	G	GC	0.315385	65	0.860558	0.134077	1.84e-08
UQCRB	NM_001254752	8	97278493	A	G	0.0769231	65	-1.59642	0.232848	3.12e-09
UQCRB	NM_001199975	8	97278741	C	A	0.0923077	65	1.51531	0.24078	3.01e-08
UQCRB	NM_006294	8	97278741	C	A	0.0923077	65	1.51531	0.24078	3.01e-08
CDHR1	NM_001171971	10	85977175	A	G	0.492308	65	0.349737	0.055615	3.07e-08
CDHR1	NM_033100	10	85977175	A	G	0.492308	65	-0.349231	0.055542	3.09e-08
LIPF	NM_001198830	10	91053260	C	T	0.0615385	65	1.64734	0.239125	2.73e-09
USMG5	NM_032747	10	105046689	C	G	0.284615	65	-0.991716	0.1049	7.92e-14
AFAP1L2	NM_001287824	10	116085639	A	G	0.0615385	65	-1.37218	0.139812	1.88e-14
RNH1	NM_002939	11	455008	A	G	0.207692	65	0.781592	0.114239	3.31e-09
RNH1	NM_203387	11	455008	A	G	0.207692	65	0.869205	0.12571	2.46e-09
IGF2	NM_001007139	11	1933518	C	CT	0.0714286	63	1.57862	0.222406	1.19e-09
AMPD3	NM_001025389	11	11189970	C	T	0.0538462	65	0.744259	0.107459	2.36e-09
SERGEF	NM_012139	11	17946975	G	A	0.325	60	0.599509	0.08416	1.06e-09
SERGEF	NR_104041	11	17946975	G	A	0.325	60	-0.596873	0.086499	2.61e-09
VEGFB	NM_001243733	11	64005412	A	G	0.261538	65	0.943794	0.079558	6.47e-18
VEGFB	NM_003377	11	64005412	A	G	0.261538	65	-0.945319	0.079517	5.88e-18
MRPL11	NM_016050	11	66206169	T	C	0.323077	65	1.09996	0.176369	3.78e-08
MRPL11	NM_170738	11	66206169	T	C	0.323077	65	-1.23294	0.197798	3.83e-08
ALG8	NM_001007027	11	77828680	T	C	0.144068	59	-1.29127	0.196407	9.74e-09
ALG8	NM_024079	11	77828680	T	C	0.144068	59	1.29127	0.196405	9.74e-09
NOX4	NM_001143837	11	88787886	G	GGA	0.0538462	65	1.78598	0.262891	4.01e-09
NOX4	NR_120406	11	88873908	C	T	0.0769231	65	1.60716	0.18917	3.86e-12
CASP5	NR_024239	11	105090711	C	G	0.0517241	58	2.12696	0.342353	4.16e-08
MDM2	NM_001145337	12	70180892	G	A	0.0538462	65	-1.47739	0.226268	1.19e-08
UBE3B	NM_130466	12	109887436	T	C	0.0923077	65	1.5273	0.243371	3.24e-08
UBE3B	NM_183415	12	109887436	T	C	0.0923077	65	1.5273	0.243371	3.24e-08
MMAB	NM_052845	12	109953331	T	C	0.153846	65	1.58819	0.157338	6.13e-15
MMAB	NR_038118	12	109953331	T	C	0.153846	65	-1.58819	0.157338	6.13e-15
HRK	NR_073189	12	118011769	G	A	0.0538462	65	1.68542	0.271091	4.09e-08
CCDC62	NR_027918	12	123155209	C	CTCCTT	0.0546875	64	0.970752	0.152168	2.14e-08
PARP2	NM_001042618	14	20812467	A	C	0.223077	65	1.07545	0.088446	2.14e-18
PARP2	NM_005484	14	20812467	A	C	0.223077	65	-1.07574	0.088321	1.97e-18
SLIRP	NR_052025	14	78176851	G	A	0.307692	65	-0.72085	0.099153	5.78e-10
FOXN3	NM_001085471	14	90077209	C	G	0.0692308	65	-1.34477	0.173884	8.68e-11
FOXN3	NM_005197	14	90077209	C	G	0.0692308	65	1.34477	0.173884	8.68e-11
C14orf159	NM_001102367	14	91621154	G	A	0.384615	65	-0.849623	0.069303	1.47e-18
C14orf159	NM_001102368	14	91621154	G	A	0.384615	65	0.660696	0.07922	7.28e-12
C14orf159	NM_001102369	14	91621154	G	A	0.384615	65	-0.824424	0.09262	7.4e-13
C14orf159	NM_001286472	14	91621154	G	A	0.384615	65	0.782237	0.105225	2.96e-10
C14orf159	NM_024952	14	91621154	G	A	0.384615	65	-0.811045	0.058253	3.56e-21
IFI27	NM_001288960	14	94578162	T	G	0.253846	65	-1.10055	0.115439	5.75e-14
SETD3	NM_032233	14	99988851	A	AAGAGCCAGTG	0.423077	65	-0.574027	0.09301	4.9e-08
ZFYVE19	NM_001258420	15	41099111	A	AG	0.407692	65	0.713534	0.114277	3.68e-08
ZFYVE19	NM_001077268	15	41112360	G	A	0.449153	59	-0.864077	0.11435	1.81e-10
GABPB1	NM_016655	15	51513921	A	G	0.0846154	65	-1.64203	0.264553	4.26e-08
GABPB1	NM_181427	15	51513921	A	G	0.0846154	65	-1.64203	0.264553	4.26e-08
ULK3	NM_001099436	15	75130093	T	C	0.407692	65	0.582605	0.078311	2.9e-10
ULK3	NR_104308	15	75130093	T	C	0.407692	65	1.29499	0.089867	6.51e-22
ULK3	NR_104307	15	75130573	A	G	0.390625	64	-1.11302	0.07998	3.64e-21
PRM2	NM_001286359	16	10923304	T	C	0.0538462	65	1.62384	0.24396	7e-09
TEPP	NM_199456	16	57611856	C	T	0.107692	65	-1.22852	0.196466	3.54e-08
SPG7	NM_003119	16	89608342	T	C	0.375	64	0.674608	0.087475	9.5e-11
SPG7	NM_199367	16	89608342	T	C	0.375	64	-0.665475	0.085703	7.64e-11
URAHP	NR_027335	16	90103087	C	T	0.461538	65	-1.30349	0.101344	1.6e-19
URAHP	NR_027336	16	90103087	C	T	0.461538	65	1.30663	0.102002	1.93e-19
RABEP1	NM_001083585	17	5311338	C	CT	0.453125	64	-1.15268	0.121425	6.77e-14
RABEP1	NM_001291581	17	5311338	C	CT	0.453125	64	0.668937	0.086033	7.32e-11
RABEP1	NM_004703	17	5311338	C	CT	0.453125	64	0.704794	0.082865	3.71e-12
TBC1D3F	NM_032258	17	36407062	T	G	0.192308	65	0.966433	0.145518	7.43e-09
TBC1D3F	NM_032258_1	17	36407062	T	G	0.192308	65	-1.19555	0.136422	1.32e-12
TBC1D3F	NM_032258_2	17	36407062	T	G	0.192308	65	-1.19555	0.136422	1.32e-12
HAP1	NM_001079871	17	39884091	G	C	0.246154	65	0.294918	0.045833	1.73e-08
HAP1	NM_177977	17	39884091	G	C	0.246154	65	-0.386378	0.049835	8.01e-11
ARL17A	NM_001113738	17	44571182	T	C	0.153226	62	-1.17644	0.163001	7.16e-10
CALCOCO2	NM_001261393	17	46926615	A	G	0.107692	65	-1.59292	0.179785	8.74e-13
BZRAP1-AS1	NR_038411	17	56440526	A	G	0.192308	65	0.760739	0.121533	3.45e-08
BZRAP1-AS1	NR_038413	17	56440526	A	G	0.192308	65	0.760739	0.121533	3.45e-08
BZRAP1-AS1	NR_038417	17	56440526	A	G	0.192308	65	0.760739	0.121533	3.45e-08
TMEM235	NM_001204211	17	75801587	T	G	0.117188	64	0.823514	0.131517	3.42e-08
ACTG1	NM_001614	17	79992401	C	T	0.0615385	65	-0.945851	0.131579	8.05e-10
ACTG1	NR_037688	17	79992401	C	T	0.0615385	65	1.04199	0.12471	6.83e-12
ENOSF1	NM_001126123	18	690702	AAGCTGTTTCCCCTGGAGAGTCC	A	0.253846	65	0.989553	0.141467	1.79e-09
CYB5A	NM_001190807	18	71928150	T	C	0.169231	65	-1.86882	0.152896	1.69e-18
CYB5A	NM_148923	18	71928150	T	C	0.169231	65	1.43644	0.151573	7.22e-14
ZFR2	NR_027149	19	3840157	T	C	0.265625	64	-0.787107	0.085876	2.54e-13
TRMT1	NM_001142554	19	13220703	G	C	0.384615	65	-0.965859	0.128302	2.01e-10
FXYD3	NM_001136009	19	35840896	C	T	0.1	65	1.05972	0.146221	6.34e-10
ATP5SL	NM_001167870	19	41936608	C	A	0.423077	65	1.12058	0.1511	3.19e-10
DEDD2	NR_073049	19	42418605	C	T	0.0615385	65	1.20267	0.175664	3.25e-09
ZNF667-AS1	NR_036521	19	56983716	C	T	0.184615	65	-0.890631	0.132205	5.05e-09
ZNF667-AS1	NR_036522	19	56983716	C	T	0.184615	65	0.889815	0.132359	5.35e-09
XPNPEP3	NM_001204827	22	41194909	C	T	0.28125	64	1.12542	0.1552	6.23e-10
XPNPEP3	NM_022098	22	41194909	C	T	0.28125	64	-1.12542	0.1552	6.23e-10

## Sheet: Hippocampus
gene_name	isoform	chr	pos	ref allele	effect allele	maf	n	beta	se	p
HES4	NM_001142467	1	928347	G	GGGAGGGTCCATGTGTCCGTCATCTGA	0.469136	81	-0.795677	0.111808	1.72e-10
HES4	NM_021170	1	928347	G	GGGAGGGTCCATGTGTCCGTCATCTGA	0.469136	81	0.791872	0.111592	1.89e-10
CDK11B	NM_001291345	1	1651727	G	A	0.138554	83	-0.838769	0.13279	7.46e-09
SLC35E2B	NM_001110781	1	1674026	C	G	0.494118	85	-0.605861	0.08961	9.32e-10
SLC35E2B	NM_001290264	1	1674026	C	G	0.494118	85	0.605861	0.08961	9.32e-10
ECE1	NM_001113347	1	21908721	T	C	0.141176	85	-0.886552	0.135368	2.53e-09
ECE1	NM_001113348	1	21908721	T	C	0.141176	85	0.886552	0.135368	2.53e-09
ECE1	NM_001113349	1	21908721	T	C	0.141176	85	0.886552	0.135368	2.53e-09
ECE1	NM_001397	1	21908721	T	C	0.141176	85	0.886552	0.135368	2.53e-09
STPG1	NM_178122	1	24747682	T	C	0.264706	85	-0.820849	0.098955	5.25e-13
STPG1	NM_001199014	1	24773091	C	T	0.288235	85	0.666422	0.09725	6.03e-10
RCAN3	NM_001251982	1	25491606	T	C	0.0595238	84	1.53177	0.254903	3.05e-08
RHD	NM_001282870	1	25558152	T	C	0.1	85	-0.873015	0.145285	3.05e-08
STMN1	NM_001145454	1	25700848	G	C	0.0647059	85	0.695098	0.112652	1.47e-08
CLSPN	NM_001190481	1	35719156	G	A	0.097561	82	-0.915383	0.145634	8.61e-09
CLSPN	NM_022111	1	35719156	G	A	0.097561	82	0.915383	0.145634	8.61e-09
NDUFS5	NM_001184979	1	39518513	T	C	0.244048	84	-1.44727	0.094011	3.93e-28
NDUFS5	NM_004552	1	39518513	T	C	0.244048	84	1.44727	0.094011	3.93e-28
WDR65	NM_001195831	1	43417031	G	GA	0.0588235	85	-1.06009	0.145038	6.73e-11
WDR65	NM_152498	1	43417031	G	GA	0.0588235	85	1.21741	0.157378	8.38e-12
CCDC163P	NR_033298	1	45146735	T	C	0.1	85	1.24531	0.101559	1.23e-21
ATG4C	NM_032852	1	62620287	A	G	0.108434	83	0.544122	0.086278	7.81e-09
ATG4C	NM_178221	1	62620287	A	G	0.108434	83	-0.536769	0.085622	9.29e-09
DOCK7	NM_001272002	1	63111069	G	T	0.373494	83	-0.670082	0.081112	6.22e-13
TYW3	NR_027962	1	75252095	G	A	0.158824	85	-1.53039	0.180726	2.23e-13
ACADM	NM_001286042	1	76149749	A	G	0.341176	85	0.752745	0.090642	5.01e-13
RHOC	NM_001042678	1	113247713	A	G	0.147059	85	-0.85055	0.129281	2.21e-09
RHOC	NM_175744	1	113247713	A	G	0.147059	85	0.900052	0.137777	2.74e-09
NBPF9	NM_001037675	1	144612613	A	G	0.373494	83	0.696243	0.097624	1.59e-10
PDE4DIP	NM_001195260	1	144896319	C	T	0.482353	85	1.17114	0.137547	1.77e-13
MRPS21	NM_018997	1	150351594	TA	T	0.444444	81	-0.563103	0.085957	2.5e-09
MRPS21	NM_031901	1	150351594	TA	T	0.444444	81	0.563103	0.085957	2.5e-09
ADAM15	NM_207191	1	154535527	C	T	0.123529	85	1.30922	0.152833	1.37e-13
PMF1	NM_001199653	1	156206121	A	G	0.288235	85	-0.998985	0.122676	1.14e-12
ATP1A4	NM_001001734	1	160327098	C	T	0.0588235	85	0.956771	0.150277	5.91e-09
ATP1A4	NM_144699	1	160327098	C	T	0.0588235	85	-0.897001	0.143897	1.11e-08
FCGR2C	NM_201563	1	161665117	A	G	0.1	85	-1.61152	0.208627	8.86e-12
FCGR2C	NR_047648	1	161665117	A	G	0.1	85	-1.61152	0.208627	8.86e-12
FCGR3B	NM_001271036	1	162488879	G	T	0.0764706	85	1.14938	0.193476	4.15e-08
MAEL	NM_032858	1	167160515	T	C	0.0892857	84	1.20763	0.18575	3.17e-09
TMEM9	NM_001288568	1	200917130	A	G	0.0941176	85	1.15599	0.174587	1.82e-09
LEFTY2	NM_001172425	1	225313678	A	G	0.0941176	85	1.28623	0.207905	1.38e-08
LEFTY2	NM_003240	1	225313678	A	G	0.0941176	85	-1.30855	0.201085	3.07e-09
C1orf100	NM_001276348	1	244122235	T	G	0.1	85	-1.29913	0.192023	9.12e-10
C1orf100	NM_001012970	1	244417958	G	A	0.0588235	85	1.97484	0.27502	1.28e-10
MKX	NM_001242702	10	27475017	CA	C	0.056962	79	2.10763	0.230358	7.25e-15
CCNY	NM_001282852	10	35768836	C	G	0.323529	85	-0.551667	0.059703	4.58e-15
CCNY	NM_145012	10	35768836	C	G	0.323529	85	-0.551667	0.059703	4.58e-15
CCNY	NM_001282853	10	35843296	G	T	0.317647	85	0.748588	0.055843	4.57e-24
CCNY	NM_181698	10	35843296	G	T	0.317647	85	0.615974	0.045111	1.4e-24
FXYD4	NM_173160	10	43997062	CCTGT	C	0.352941	85	0.438938	0.06741	3.01e-09
AGAP9	NM_001190810	10	47569859	G	C	0.1	85	1.05474	0.178626	4.88e-08
AGAP9	NM_001190810_1	10	47569859	G	C	0.1	85	-1.19216	0.175876	8.58e-10
SEC24C	NM_004922	10	75851729	C	T	0.0588235	85	-1.89015	0.315167	3.22e-08
SEC24C	NM_198597	10	75851729	C	T	0.0588235	85	-1.89015	0.315167	3.22e-08
ZNF503-AS1	NR_038224	10	76534348	G	GA	0.0987654	81	1.50633	0.23002	2.53e-09
ZNF503-AS1	NR_038223	10	77434058	A	C	0.0941176	85	1.39102	0.124117	2.29e-19
CDHR1	NM_001171971	10	85979519	A	G	0.493976	83	0.447873	0.052373	1.47e-13
CDHR1	NM_033100	10	85979519	A	G	0.493976	83	-0.447962	0.052287	1.37e-13
USMG5	NM_032747	10	105046689	C	G	0.282353	85	-1.27806	0.096512	1e-23
GPAM	NM_001244949	10	113105888	A	G	0.0764706	85	-1.40409	0.20573	6.88e-10
GPAM	NM_020918	10	113105888	A	G	0.0764706	85	-1.40409	0.20573	6.88e-10
AFAP1L2	NM_001287824	10	116085639	A	G	0.0882353	85	-1.75791	0.213753	7.48e-13
RNH1	NM_002939	11	455008	A	G	0.202381	84	1.0891	0.108978	1.03e-16
RNH1	NM_203387	11	455008	A	G	0.202381	84	1.14337	0.11796	4.67e-16
SERGEF	NM_012139	11	17967260	G	A	0.352941	85	0.753031	0.07316	2.27e-17
SERGEF	NR_104041	11	17967260	G	A	0.352941	85	-0.797748	0.078504	4.38e-17
ABCC8	NM_000352	11	18247699	T	C	0.105882	85	0.882868	0.113817	7.55e-12
APLNR	NR_027991	11	56648989	C	T	0.0529412	85	1.34073	0.225549	4.08e-08
MS4A6A	NM_022349	11	60633532	A	G	0.175325	77	0.848591	0.131778	4.22e-09
MS4A15	NM_001278242	11	61295316	T	A	0.123529	85	0.978283	0.137312	1.66e-10
MS4A15	NR_103481	11	61362439	G	A	0.0705882	85	1.89019	0.238683	3.39e-12
VEGFB	NM_001243733	11	64005412	A	G	0.3	85	1.19049	0.062767	6.72e-35
VEGFB	NM_003377	11	64005412	A	G	0.3	85	-1.18069	0.062487	9.05e-35
MRPL11	NM_170738	11	66206169	T	C	0.329412	85	-1.09336	0.162226	1.04e-09
MRPL11	NM_016050	11	66277969	T	C	0.323529	85	0.990268	0.153005	3.63e-09
GUCY1A2	NM_000855	11	106241163	GT	G	0.135714	70	-1.39646	0.190124	5.66e-11
GUCY1A2	NM_001256424	11	106241163	GT	G	0.135714	70	-1.39646	0.190124	5.66e-11
HYOU1	NM_001130991	11	118039273	C	T	0.0941176	85	-1.3029	0.213791	2.07e-08
HYOU1	NM_006389	11	118039273	C	T	0.0941176	85	-1.3029	0.213791	2.07e-08
ARHGEF12	NM_001198665	11	120649962	C	G	0.217647	85	-0.951836	0.158386	3.04e-08
ARHGEF12	NM_015313	11	120649962	C	G	0.217647	85	-0.951836	0.158386	3.04e-08
CACNA1C	NM_000719	12	2219095	C	T	0.111765	85	-1.17809	0.184479	5.41e-09
CACNA1C	NM_001129827	12	2219095	C	T	0.111765	85	-1.17809	0.184479	5.41e-09
CACNA1C	NM_001129829	12	2219095	C	T	0.111765	85	-1.17809	0.184479	5.41e-09
CACNA1C	NM_001129830	12	2219095	C	T	0.111765	85	-1.17809	0.184479	5.41e-09
CACNA1C	NM_001129831	12	2219095	C	T	0.111765	85	-1.17809	0.184479	5.41e-09
CACNA1C	NM_001129832	12	2219095	C	T	0.111765	85	-1.17809	0.184479	5.41e-09
CACNA1C	NM_001129833	12	2219095	C	T	0.111765	85	-1.17809	0.184479	5.41e-09
CACNA1C	NM_001129834	12	2219095	C	T	0.111765	85	-1.17809	0.184479	5.41e-09
CACNA1C	NM_001129835	12	2219095	C	T	0.111765	85	-1.17809	0.184479	5.41e-09
CACNA1C	NM_001129836	12	2219095	C	T	0.111765	85	-1.17809	0.184479	5.41e-09
CACNA1C	NM_001129837	12	2219095	C	T	0.111765	85	-1.17809	0.184479	5.41e-09
CACNA1C	NM_001129838	12	2219095	C	T	0.111765	85	-1.17809	0.184479	5.41e-09
CACNA1C	NM_001129839	12	2219095	C	T	0.111765	85	-1.17809	0.184479	5.41e-09
CACNA1C	NM_001129840	12	2219095	C	T	0.111765	85	-1.17809	0.184479	5.41e-09
CACNA1C	NM_001129841	12	2219095	C	T	0.111765	85	-1.17809	0.184479	5.41e-09
CACNA1C	NM_001129842	12	2219095	C	T	0.111765	85	-1.17809	0.184479	5.41e-09
CACNA1C	NM_001129843	12	2219095	C	T	0.111765	85	-1.17809	0.184479	5.41e-09
CACNA1C	NM_001129844	12	2219095	C	T	0.111765	85	-1.17809	0.184479	5.41e-09
CACNA1C	NM_001129846	12	2219095	C	T	0.111765	85	-1.17809	0.184479	5.41e-09
CACNA1C	NM_001167623	12	2219095	C	T	0.111765	85	-1.17809	0.184479	5.41e-09
CACNA1C	NM_001167624	12	2219095	C	T	0.111765	85	-1.17809	0.184479	5.41e-09
CACNA1C	NM_001167625	12	2219095	C	T	0.111765	85	-1.17809	0.184479	5.41e-09
CACNA1C	NM_199460	12	2219095	C	T	0.111765	85	-1.17809	0.184479	5.41e-09
TSPAN9	NM_001168320	12	2727005	G	C	0.0823529	85	-1.2309	0.129287	1.13e-15
TSPAN9	NM_006675	12	2727005	G	C	0.0823529	85	1.17473	0.130625	1.6e-14
ZNF641	NM_152320	12	48304181	C	T	0.0823529	85	0.850657	0.128678	1.9e-09
SMUG1	NM_001243788	12	54572119	A	C	0.435294	85	-0.630621	0.096105	2.39e-09
OSBPL8	NM_001003712	12	76647428	G	GA	0.0722892	83	-1.66294	0.25761	3.92e-09
OSBPL8	NM_020841	12	76647428	G	GA	0.0722892	83	-1.66294	0.25761	3.92e-09
SYCP3	NM_001177948	12	101989845	C	T	0.0882353	85	-0.919859	0.11848	7.3e-12
SYCP3	NM_001177949	12	101989845	C	T	0.0882353	85	0.81677	0.12598	3.44e-09
MMAB	NM_052845	12	110002133	T	C	0.138554	83	1.51917	0.132333	5.84e-20
MMAB	NR_038118	12	110002133	T	C	0.138554	83	-1.51917	0.132333	5.84e-20
OAS1	NM_001032409	12	113357193	G	A	0.411765	85	1.1688	0.15863	5.05e-11
OAS1	NM_002534	12	113357193	G	A	0.411765	85	1.1137	0.102584	1.35e-18
OAS1	NM_016816	12	113357193	G	A	0.411765	85	-1.35039	0.100898	5.07e-24
ZNF664	NM_001204298	12	125159672	A	G	0.0882353	85	-1.12285	0.168957	1.62e-09
MIPEPP3	NR_038939	13	21904902	C	T	0.394118	85	-1.15598	0.123781	2.8e-15
MIPEPP3	NR_046461	13	21904902	C	T	0.394118	85	1.16063	0.124058	2.57e-15
SPATA13	NR_104595	13	24611395	A	G	0.364706	85	-0.553948	0.080149	4.56e-10
GRTP1	NM_001286733	13	113925695	T	TG	0.0764706	85	1.17116	0.196055	3.58e-08
PARP2	NM_001042618	14	20812467	A	C	0.270588	85	1.33044	0.117483	1.29e-19
PARP2	NM_005484	14	20812467	A	C	0.270588	85	-1.33204	0.117618	1.29e-19
EFS	NM_032459	14	23824162	C	A	0.352941	85	-0.606248	0.091794	1.96e-09
IPO4	NM_024658	14	24649669	T	C	0.129412	85	1.73147	0.265529	2.89e-09
IPO4	NR_051979	14	24649669	T	C	0.129412	85	-1.73169	0.265297	2.81e-09
KHNYN	NM_001290256	14	25271815	C	T	0.147059	85	-1.07635	0.176308	1.97e-08
KHNYN	NM_001290257	14	25271815	C	T	0.147059	85	-1.07635	0.176308	1.97e-08
KHNYN	NM_015299	14	25271815	C	T	0.147059	85	-1.07635	0.176308	1.97e-08
SDR39U1	NM_001290292	14	25271815	C	T	0.147059	85	-1.07629	0.176296	1.97e-08
SDR39U1	NM_001290293	14	25271815	C	T	0.147059	85	-1.07629	0.176296	1.97e-08
SDR39U1	NM_020195	14	25271815	C	T	0.147059	85	-1.07629	0.176296	1.97e-08
TXNDC16	NM_001160047	14	52207369	C	G	0.111765	85	-1.35869	0.198387	6.15e-10
TXNDC16	NM_020784	14	52207369	C	G	0.111765	85	-1.35869	0.198387	6.15e-10
WDHD1	NM_001008396	14	55757139	A	T	0.0705882	85	-1.74397	0.210008	5.01e-13
WDHD1	NM_007086	14	55757139	A	T	0.0705882	85	-1.74397	0.210008	5.01e-13
DCAF5	NM_001284208	14	69579619	T	C	0.305882	85	0.875172	0.128697	7.74e-10
PSEN1	NM_000021	14	73277061	A	G	0.0705882	85	-1.29683	0.190982	8.11e-10
PSEN1	NM_007318	14	73277061	A	G	0.0705882	85	-1.10791	0.18388	2.84e-08
SLIRP	NM_031210	14	78176851	G	A	0.317647	85	0.598764	0.08831	8.5e-10
SLIRP	NR_052025	14	78176851	G	A	0.317647	85	-0.813383	0.082611	2.17e-16
FOXN3	NM_001085471	14	90427091	C	T	0.158824	85	0.888375	0.115786	1.16e-11
FOXN3	NM_005197	14	90427091	C	T	0.158824	85	-0.888375	0.115786	1.16e-11
C14orf159	NM_001102367	14	91619960	T	G	0.323529	85	-1.1513	0.08533	3.01e-24
C14orf159	NM_001102368	14	91622583	A	G	0.329412	85	0.889247	0.073441	2.58e-21
C14orf159	NM_024952	14	91632771	A	G	0.376471	85	-0.813469	0.092394	4.11e-14
IFI27	NM_001288960	14	94578162	T	G	0.264706	85	-1.00723	0.093308	1.82e-18
IFI27	NM_001288959	14	94582130	T	TGGCCATGGC	0.370588	85	0.791043	0.098848	2.26e-12
DICER1	NM_001195573	14	96263269	A	G	0.0823529	85	-1.30381	0.206098	7.14e-09
DICER1	NM_001271282	14	96263269	A	G	0.0823529	85	-1.30381	0.206098	7.14e-09
DICER1	NM_001291628	14	96263269	A	G	0.0823529	85	-1.30381	0.206098	7.14e-09
DICER1	NM_030621	14	96263269	A	G	0.0823529	85	-1.30381	0.206098	7.14e-09
DICER1	NM_177438	14	96263269	A	G	0.0823529	85	-1.30381	0.206098	7.14e-09
SETD3	NM_032233	14	99946512	G	C	0.423529	85	-0.586811	0.092681	6.96e-09
SETD3	NM_199123	14	99946512	G	C	0.423529	85	0.584658	0.0927	7.8e-09
MEG3	NR_046470	14	100428024	G	A	0.117284	81	0.91898	0.124457	4.68e-11
TMEM179	NM_001286389	14	105923941	A	C	0.0588235	85	-0.678917	0.106061	5.04e-09
RYR3	NM_001036	15	34272822	G	GCACC	0.0529412	85	-2.01353	0.257154	5.27e-12
RYR3	NM_001243996	15	34272822	G	GCACC	0.0529412	85	-2.01353	0.257154	5.27e-12
CATSPER2	NM_172095	15	43920488	C	T	0.294118	85	0.688911	0.113357	2.25e-08
CATSPER2	NM_001282310	15	43922003	T	C	0.309524	84	-0.897186	0.086163	1.26e-17
LEO1	NM_138792	15	51574305	G	C	0.0617284	81	-1.16654	0.188782	1.42e-08
ULK3	NM_001099436	15	75130093	T	C	0.417647	85	0.415928	0.065399	6.1e-09
ULK3	NM_001284364	15	75130093	T	C	0.417647	85	0.535831	0.072056	3.63e-11
ULK3	NR_104307	15	75130093	T	C	0.417647	85	-1.31071	0.073881	1.2e-32
ULK3	NR_104308	15	75130093	T	C	0.417647	85	1.42796	0.080406	1.1e-32
PCSK6	NM_138324	15	101373356	C	T	0.0882353	85	1.26349	0.142937	3.45e-14
FAM173A	NM_001271285	16	771286	T	C	0.444444	81	0.473411	0.071536	1.85e-09
FAM173A	NM_023933	16	771286	T	C	0.444444	81	-0.4672	0.07052	1.79e-09
CLCN7	NM_001287	16	1108884	C	T	0.129412	85	0.99008	0.148548	1.47e-09
PDPK1	NM_031268	16	2722530	A	G	0.364706	85	0.941377	0.14	1.13e-09
CREBBP	NM_001079846	16	4193806	C	T	0.1	85	-1.52565	0.193884	4.35e-12
CREBBP	NM_004380	16	4193806	C	T	0.1	85	-1.52565	0.193884	4.35e-12
PRM2	NM_001286359	16	10644959	G	A	0.0529412	85	-2.02479	0.269127	2.38e-11
KIAA0430	NM_001184998	16	16284809	C	G	0.0833333	84	-1.63982	0.203499	1.72e-12
KIAA0430	NM_001184999	16	16284809	C	G	0.0833333	84	-1.63982	0.203499	1.72e-12
KIAA0430	NM_014647	16	16284809	C	G	0.0833333	84	-1.63982	0.203499	1.72e-12
NPIPA7	NM_001282507	16	16284809	C	G	0.0833333	84	-1.63987	0.203498	1.72e-12
NPIPA7	NM_001282507_1	16	16284809	C	G	0.0833333	84	-1.63987	0.203498	1.72e-12
BOLA2	NM_001031827	16	29163708	G	A	0.0705882	85	-1.44253	0.227576	6.74e-09
BOLA2	NM_001031827_1	16	29163708	G	A	0.0705882	85	-1.44253	0.227576	6.74e-09
EIF3CL	NM_001099661	16	29163790	T	C	0.0647059	85	-1.5898	0.22716	3e-10
EIF3CL	NM_001099661_1	16	29163790	T	C	0.0647059	85	-1.5898	0.22716	3e-10
CCDC135	NM_032269	16	57955613	G	A	0.0764706	85	1.08317	0.139688	7.65e-12
CMTM1	NM_181283	16	66361749	A	T	0.0647059	85	1.78478	0.14333	4.73e-22
AP1G1	NM_001030007	16	72808530	C	T	0.0764706	85	-1.52225	0.221432	5.43e-10
AP1G1	NM_001128	16	72808530	C	T	0.0764706	85	-1.52225	0.221432	5.43e-10
CDH13	NM_001220489	16	81842212	T	C	0.0529412	85	-0.894042	0.147726	2.51e-08
CDH13	NM_001220490	16	81842212	T	C	0.0529412	85	-0.901584	0.149033	2.54e-08
CDH13	NM_001220491	16	81842212	T	C	0.0529412	85	1.54607	0.188185	7.8e-13
CDH13	NM_001220492	16	83202686	A	T	0.0647059	85	1.30702	0.20026	2.82e-09
SPG7	NM_199367	16	89594731	T	C	0.404762	84	-0.660984	0.078305	2.53e-13
SPG7	NM_003119	16	89595509	T	C	0.39881	84	0.676388	0.081575	5.34e-13
URAHP	NR_027335	16	90103087	T	C	0.5	85	1.17785	0.091566	6.32e-23
URAHP	NR_027336	16	90103087	T	C	0.5	85	-1.18284	0.091894	6.07e-23
CPNE7	NM_153636	16	90112891	C	G	0.2	85	-0.487159	0.077125	7.46e-09
EMC6	NM_001014764	17	4479052	T	G	0.0941176	85	-1.50026	0.23448	5.11e-09
EMC6	NM_031298	17	4479052	T	G	0.0941176	85	-1.50026	0.23448	5.11e-09
VMO1	NM_001144941	17	4689313	C	G	0.129412	85	-0.871263	0.142143	1.78e-08
RABEP1	NM_001083585	17	5284770	A	G	0.452941	85	-0.943416	0.118555	2.81e-12
RABEP1	NM_001291581	17	5284770	A	G	0.452941	85	0.58637	0.082952	2.16e-10
RABEP1	NM_004703	17	5284770	A	G	0.452941	85	0.601493	0.081493	4.75e-11
ACADVL	NM_000018	17	6462548	G	GTTACCAGAGTTACTGTGCCAGTAACT	0.0941176	85	0.302614	0.050949	4.17e-08
ACADVL	NM_001270447	17	6462548	G	GTTACCAGAGTTACTGTGCCAGTAACT	0.0941176	85	0.302614	0.050949	4.17e-08
ACADVL	NM_001033859	17	7413020	G	A	0.0882353	85	-0.333686	0.041799	2.47e-12
ARHGEF15	NM_025014	17	7413020	G	A	0.0882353	85	-1.48452	0.186781	2.95e-12
ARHGEF15	NM_173728	17	7413020	G	A	0.0882353	85	-1.48452	0.186781	2.95e-12
SHMT1	NM_148918	17	18181794	G	A	0.341176	85	0.877443	0.115345	1.58e-11
SLC5A10	NM_001270648	17	18861595	G	A	0.0823529	85	1.22125	0.180226	8.67e-10
TBC1D3F	NM_032258	17	36407062	T	G	0.2	85	1.40104	0.156303	1.86e-14
TBC1D3F	NM_032258_1	17	36407062	T	G	0.2	85	-1.83628	0.172735	4.12e-18
TBC1D3F	NM_032258_2	17	36407062	T	G	0.2	85	-1.83628	0.172735	4.12e-18
HAP1	NM_001079870	17	39884091	G	C	0.247059	85	0.540147	0.055218	2.98e-16
HAP1	NM_001079871	17	39884091	G	C	0.247059	85	0.409607	0.037948	1.83e-18
HAP1	NM_177977	17	39884091	G	C	0.247059	85	-0.522643	0.044774	2.24e-20
ARL17A	NM_016632_4	17	44173215	C	T	0.228916	83	-1.42684	0.165214	9.55e-14
CALCOCO2	NM_001261391	17	46909751	A	G	0.0535714	84	1.56956	0.265542	4.75e-08
CALCOCO2	NM_001261393	17	46926615	A	G	0.111765	85	-1.24788	0.156302	2.47e-12
BZRAP1-AS1	NR_038411	17	56427656	T	C	0.205882	85	0.89322	0.119478	2.99e-11
BZRAP1-AS1	NR_038412	17	56427656	T	C	0.205882	85	-1.17123	0.162319	1.07e-10
BZRAP1-AS1	NR_038413	17	56427656	T	C	0.205882	85	0.89322	0.119478	2.99e-11
BZRAP1-AS1	NR_038417	17	56427656	T	C	0.205882	85	0.89322	0.119478	2.99e-11
BZRAP1-AS1	NR_038418	17	56427656	T	C	0.205882	85	-1.17123	0.162319	1.07e-10
ENOSF1	NM_017512	18	667950	C	T	0.329114	79	-0.756878	0.116373	3.13e-09
ENOSF1	NM_001126123	18	690702	AAGCTGTTTCCCCTGGAGAGTCC	A	0.194118	85	0.993374	0.102718	5.22e-16
ELP2	NM_001242875	18	33727565	T	C	0.311765	85	0.881199	0.113948	8.47e-12
C18orf32	NM_001035005	18	46472142	T	C	0.123529	85	-1.24898	0.198777	8.69e-09
C18orf32	NM_001199346	18	46472142	T	C	0.123529	85	-1.24898	0.198777	8.69e-09
MALT1	NM_173844	18	57190080	T	C	0.0823529	85	-1.71961	0.210007	8.93e-13
CYB5A	NM_001190807	18	71928150	T	C	0.194118	85	-1.55146	0.131387	1.16e-20
CYB5A	NM_001914	18	71928150	T	C	0.194118	85	-1.46196	0.136621	2.9e-18
CYB5A	NM_148923	18	71928150	T	C	0.194118	85	1.54633	0.122338	1.89e-22
AES	NM_198970	19	3134869	C	G	0.0941176	85	-0.786318	0.131927	3.8e-08
NMRK2	NM_170678	19	4663475	T	C	0.0592105	76	-1.73045	0.2853	2.37e-08
INSR	NM_000208	19	8169144	T	C	0.184524	84	-1.18706	0.195285	2.23e-08
INSR	NM_001079817	19	8169144	T	C	0.184524	84	-1.18706	0.195285	2.23e-08
TRMT1	NM_001136035	19	13220703	G	C	0.341176	85	0.809434	0.080999	1.03e-16
TRMT1	NM_001142554	19	13220703	G	C	0.341176	85	-1.02134	0.086777	1.4e-20
LPHN1	NM_001008701	19	14130215	C	T	0.144578	83	-1.31514	0.206145	5.57e-09
LPHN1	NM_014921	19	14130215	C	T	0.144578	83	-1.31514	0.206145	5.57e-09
ATP5SL	NM_001167870	19	41914153	C	CCCAGCAT	0.396341	82	1.03501	0.135116	1.24e-11
ATP5SL	NM_001167867	19	41932084	G	T	0.452941	85	-1.05741	0.077572	1.55e-24
ATP5SL	NM_001167871	19	41932084	G	T	0.452941	85	-1.11819	0.077489	3.47e-26
ATP5SL	NM_018035	19	41932084	G	T	0.452941	85	-1.05741	0.077572	1.55e-24
ATP5SL	NM_001167869	19	41942708	G	C	0.458824	85	1.09039	0.137685	3.39e-12
LYPD5	NM_001288763	19	45170097	G	A	0.0705882	85	1.09836	0.171749	5.19e-09
ZNF155	NM_001260486	19	45195313	G	T	0.0647059	85	1.11504	0.187461	4.01e-08
MYH14	NM_001145809	19	51451687	T	C	0.0529412	85	-1.28979	0.217183	4.19e-08
ZNF347	NM_001172675	19	54056863	A	AAGT	0.0714286	84	1.38131	0.202654	7.18e-10
LILRA1	NR_103502	19	54187856	ATGTT	A	0.0647059	85	1.40274	0.216695	3.61e-09
ZNF667-AS1	NR_036521	19	56992995	T	C	0.211765	85	-0.733598	0.109053	1.11e-09
ZNF667-AS1	NR_036522	19	56992995	T	C	0.211765	85	0.732919	0.109094	1.16e-09
ZIM2	NM_001146326	19	57601030	T	C	0.152941	85	0.804567	0.116115	4.2e-10
ZIM2	NM_001146327	19	57601030	T	C	0.152941	85	0.804567	0.116115	4.2e-10
ZIM2	NM_015363	19	57601030	T	C	0.152941	85	0.804567	0.116115	4.2e-10
SH3YL1	NM_015677	2	211317	T	C	0.282353	85	1.11993	0.098452	9.83e-20
SH3YL1	NM_001282682	2	242793	C	G	0.210843	83	-0.93354	0.084499	5.06e-19
TACR1	NM_001058	2	75116527	A	G	0.0705882	85	-1.03463	0.159352	3.3e-09
PLGLB1	NM_001032392	2	87126250	G	T	0.470588	85	1.44534	0.1197	3.04e-21
PLGLB1	NM_001032392_1	2	87126250	G	T	0.470588	85	-1.44534	0.1197	3.04e-21
CHMP3	NM_001193517	2	87778058	A	C	0.1	85	0.986936	0.16002	1.48e-08
RPL31	NM_001098577	2	101609827	T	C	0.276471	85	0.908843	0.105174	9.31e-14
SCN3A	NM_001081676	2	165210503	C	T	0.117647	85	0.627406	0.102309	1.75e-08
SCN3A	NM_001081677	2	165210503	C	T	0.117647	85	0.627406	0.102309	1.75e-08
SCN3A	NM_006922	2	165438473	C	T	0.1	85	-0.596117	0.090778	2.34e-09
ZDBF2	NM_001285549	2	206683703	G	A	0.097561	82	1.22568	0.143731	1.66e-13
ZDBF2	NM_020923	2	206683703	G	A	0.097561	82	-1.22568	0.143731	1.66e-13
ACSL3	NM_004457	2	223757198	A	ACT	0.323529	85	0.688923	0.114128	2.7e-08
ACSL3	NM_203372	2	223757198	A	ACT	0.323529	85	-0.688923	0.114128	2.7e-08
IQCA1	NR_073043	2	237210122	C	T	0.1	85	0.706884	0.119508	4.66e-08
NEU4	NM_001167600	2	242751691	T	A	0.294118	85	-0.621924	0.053902	4.37e-20
NEU4	NM_001167601	2	242751691	T	A	0.294118	85	0.558655	0.051383	1.25e-18
ITPA	NM_001267623	20	3188521	A	G	0.29878	82	-1.03153	0.166207	1.26e-08
CPNE1	NM_001198863	20	35180573	G	A	0.0588235	85	1.64285	0.275745	3.85e-08
SNHG17	NR_015366	20	37063671	C	T	0.435294	85	-0.852841	0.114319	3.24e-11
SNHG17	NR_027241	20	37063671	C	T	0.435294	85	0.852841	0.114319	3.24e-11
ITGB2	NM_000211	21	46328099	T	C	0.158824	85	-1.39162	0.155392	1.93e-14
ITGB2	NM_001127491	21	46328099	T	C	0.158824	85	1.38887	0.156503	2.9e-14
SPATC1L	NM_001142854	21	47602249	T	C	0.223529	85	-0.515103	0.083427	1.44e-08
SPATC1L	NM_032261	21	47602249	T	C	0.223529	85	0.5078	0.08294	1.83e-08
P2RX6	NM_001159554	22	21399187	G	C	0.0764706	85	0.898512	0.114933	5.6e-12
P2RX6	NM_005446	22	21399187	G	C	0.0764706	85	-0.904133	0.114951	4.43e-12
PPIL2	NM_014337	22	22057273	A	G	0.482353	85	-1.03128	0.122858	3.21e-13
PPIL2	NM_148175	22	22057273	A	G	0.482353	85	1.11181	0.133245	4.12e-13
EMID1	NM_001267895	22	30554204	G	A	0.077381	84	-0.867664	0.124392	3.37e-10
EMID1	NM_133455	22	30554204	G	A	0.077381	84	0.857975	0.127311	1.04e-09
TMPRSS6	NM_001289000	22	37193419	G	T	0.0647059	85	1.52792	0.232763	2.36e-09
APOL3	NM_145642	22	37423142	C	T	0.105882	85	1.2311	0.190773	3.96e-09
CYP2D6	NM_001025161	22	42493098	G	A	0.313253	83	0.607261	0.098409	1.46e-08
CYP2D6	NM_000106	22	42519230	T	C	0.301471	68	-0.616869	0.099604	1.34e-08
EIF4E3	NM_001134649	3	71088268	T	C	0.123529	85	-1.34931	0.161853	4.27e-13
EIF4E3	NM_001134650	3	71088268	T	C	0.123529	85	-1.34931	0.161853	4.27e-13
EIF4E3	NM_001134651	3	71088268	T	C	0.123529	85	-1.34931	0.161853	4.27e-13
EIF4E3	NM_001282886	3	71088268	T	C	0.123529	85	-1.34931	0.161853	4.27e-13
EIF4E3	NM_173359	3	71088268	T	C	0.123529	85	-1.34931	0.161853	4.27e-13
MLF1	NM_001130157	3	158287455	A	G	0.47561	82	-0.804651	0.110372	7.37e-11
EHHADH	NM_001166415	3	184894478	A	T	0.0823529	85	1.38329	0.186655	4.11e-11
EHHADH	NM_001966	3	184894478	A	T	0.0823529	85	-1.38331	0.186651	4.1e-11
DGKG	NM_001346	3	186874641	A	C	0.276471	85	0.092243	0.013573	7.89e-10
NSG1	NM_001040101	4	5276863	G	A	0.0588235	85	1.19762	0.197047	2.24e-08
DCUN1D4	NM_001287757	4	52680923	T	G	0.282353	85	-0.740774	0.096724	1.25e-11
SLC4A4	NM_001134742	4	72551449	C	T	0.0882353	85	0.68542	0.103632	1.88e-09
GUCY1B3	NM_001291951	4	156317884	A	G	0.0714286	84	1.41683	0.169998	4.32e-13
DDX60L	NM_001012967	4	169306106	A	C	0.429412	85	0.766306	0.117901	3.19e-09
DDX60L	NM_001291510	4	169306106	A	C	0.429412	85	-0.766306	0.117901	3.19e-09
LIFR-AS1	NR_103553	5	39249206	A	G	0.0882353	85	0.919346	0.1488	1.42e-08
LIFR-AS1	NR_103554	5	39249206	A	G	0.0882353	85	-0.919346	0.148799	1.42e-08
MOCS2	NM_004531	5	52405377	CCGGGGG	C	0.391566	83	0.584472	0.092479	7.34e-09
MOCS2	NM_176806	5	52405377	CCGGGGG	C	0.391566	83	-0.584472	0.092479	7.34e-09
ITGA2	NM_002203	5	52456098	G	A	0.269231	78	-0.795411	0.132233	2.96e-08
ITGA2	NR_073103	5	52456098	G	A	0.269231	78	-0.795411	0.132233	2.96e-08
ITGA2	NR_073104	5	52456098	G	A	0.269231	78	0.795411	0.132233	2.96e-08
ITGA2	NR_073105	5	52456098	G	A	0.269231	78	-0.795411	0.132233	2.96e-08
ITGA2	NR_073106	5	52456098	G	A	0.269231	78	-0.795411	0.132233	2.96e-08
ITGA2	NR_073107	5	52456098	G	A	0.269231	78	-0.795411	0.132233	2.96e-08
DDX4	NM_001166533	5	54862613	A	G	0.0647059	85	1.48676	0.210701	2.29e-10
ERBB2IP	NM_001253699	5	65264090	G	A	0.394118	85	0.384016	0.047698	1.78e-12
SMN2	NM_017411_1	5	68595227	T	C	0.154762	84	0.94058	0.153093	1.66e-08
XRCC4	NM_003401	5	82649969	G	A	0.129412	85	-1.76997	0.147869	5.11e-21
XRCC4	NM_022406	5	82649969	G	A	0.129412	85	1.69402	0.16267	1.25e-17
LNPEP	NM_005575	5	95839515	T	C	0.0882353	85	-0.649992	0.110139	4.95e-08
LNPEP	NM_175920	5	95839515	T	C	0.0882353	85	0.649992	0.110139	4.95e-08
GRAMD3	NM_001146321	5	125802027	A	G	0.3	85	-0.67447	0.080622	3.7e-13
HINT1	NR_024611	5	130454839	T	A	0.317647	85	1.7371	0.0914	5.73e-35
HINT1	NM_005340	5	130455617	G	A	0.305882	85	-1.54518	0.092861	1.44e-30
FGF1	NM_001257205	5	142563913	T	G	0.0823529	85	0.577791	0.06034	8.44e-16
FGF1	NM_001257206	5	142563913	T	G	0.0823529	85	0.577791	0.06034	8.44e-16
HTR4	NM_199453	5	147655521	G	A	0.0963855	83	1.00442	0.163502	1.67e-08
PPARGC1B	NM_001172698	5	148129195	C	T	0.0823529	85	-1.36167	0.220605	1.46e-08
PPARGC1B	NM_001172699	5	148129195	C	T	0.0823529	85	-1.36167	0.220605	1.46e-08
PPARGC1B	NM_133263	5	148129195	C	T	0.0823529	85	-1.36167	0.220605	1.46e-08
NQO2	NM_001290222	6	3011149	C	T	0.429412	85	-1.03228	0.112367	6e-15
NQO2	NM_000904	6	3014483	T	C	0.329412	85	-0.742625	0.116738	6.06e-09
KIF13A	NM_001243423	6	17979853	A	G	0.158824	85	0.880604	0.116483	1.98e-11
ZNRD1	NM_001278785	6	29837482	G	C	0.0617284	81	-1.65498	0.270894	1.94e-08
RPP21	NM_001199120	6	30237859	A	G	0.264706	85	-1.08964	0.091632	7.53e-21
RPP21	NM_024839_6	6	30237859	A	G	0.264706	85	1.11499	0.09495	1.58e-20
MICA	NM_001289152	6	31596675	G	A	0.0529412	85	2.47769	0.399888	1.32e-08
C4B	NM_001002029_5	6	31909941	G	A	0.0783133	83	1.2304	0.192017	4.89e-09
C4B	NM_001002029_6	6	31909941	G	A	0.0783133	83	-1.23083	0.192131	4.93e-09
CUTA	NM_001014837	6	33340510	C	T	0.105882	85	-1.01602	0.141963	1.42e-10
CUTA	NM_001014840	6	33507991	C	T	0.364706	85	0.462205	0.076033	2.23e-08
TCP11	NM_001261821	6	35439784	C	A	0.223529	85	0.853838	0.118134	9.98e-11
PTCRA	NM_001243168	6	42201265	C	T	0.141176	85	1.29283	0.200085	3.81e-09
WISP3	NM_198239	6	111856276	T	C	0.292208	77	0.641156	0.088504	9.21e-11
TPD52L1	NM_001003395	6	125472226	G	A	0.488235	85	-0.794056	0.109722	9.55e-11
LAMA2	NM_000426	6	129046845	T	C	0.0952381	84	-1.40705	0.219457	4.81e-09
LAMA2	NM_001079823	6	129046845	T	C	0.0952381	84	-1.40705	0.219457	4.81e-09
TNFAIP3	NM_001270507	6	137339320	G	T	0.0833333	84	-1.38865	0.198984	3.31e-10
TNFAIP3	NM_001270508	6	137339320	G	T	0.0833333	84	-1.38865	0.198984	3.31e-10
TNFAIP3	NM_006290	6	137339320	G	T	0.0833333	84	-1.38865	0.198984	3.31e-10
RPS6KA2	NM_001006932	6	166835794	T	C	0.0882353	85	1.37533	0.178242	9.23e-12
RPS6KA2	NM_021135	6	167173625	C	T	0.0882353	85	-1.77903	0.214303	5.09e-13
ERMARD	NM_001278533	6	170176407	A	G	0.217647	85	-0.739768	0.117989	9.26e-09
CHST12	NM_001243794	7	3123454	T	C	0.0882353	85	0.285603	0.045398	8.39e-09
CYP3A43	NR_103869	7	98456946	G	A	0.0647059	85	1.54116	0.242684	6.38e-09
CYP3A5	NM_001291829	7	99203653	C	T	0.0823529	85	1.54349	0.223085	4.4e-10
RASA4	NM_001079877	7	102092671	G	A	0.0542169	83	2.30852	0.320944	1.2e-10
RASA4	NM_006989	7	102092671	G	A	0.0542169	83	-2.30852	0.320944	1.2e-10
LRRN3	NM_001099660	7	111689617	G	C	0.105882	85	0.888056	0.111595	2.81e-12
HIPK2	NM_001113239	7	139444024	T	C	0.111765	85	-1.1708	0.181909	4.29e-09
HIPK2	NM_022740	7	139444024	T	C	0.111765	85	-1.1708	0.181909	4.29e-09
TBXAS1	NM_030984	7	139444024	T	C	0.111765	85	0.928734	0.156079	3.97e-08
ZYX	NM_001010972	7	142586442	T	C	0.0764706	85	-1.65117	0.248035	1.53e-09
ZYX	NM_003461	7	142586442	T	C	0.0764706	85	-1.65117	0.248035	1.53e-09
WDR86	NM_001284260	7	151418444	T	C	0.0535714	84	0.8606	0.131082	2.35e-09
FGL1	NM_201553	8	17452964	C	T	0.1	85	1.25008	0.180575	4.32e-10
SFTPC	NM_001172357	8	22021388	G	C	0.270588	85	-0.704008	0.091738	1.15e-11
PDLIM2	NM_021630	8	22497745	T	C	0.0764706	85	0.822756	0.125691	2.57e-09
DDHD2	NM_001164234	8	38110215	C	T	0.192771	83	-0.655449	0.089961	7.53e-11
XKR9	NM_001287259	8	71402464	G	A	0.0529412	85	2.27089	0.251783	1.41e-14
C8orf59	NM_001099673	8	86156680	C	T	0.329412	85	0.845234	0.102586	6.93e-13
C8orf59	NM_001099670	8	86188491	G	C	0.333333	84	-1.21972	0.103566	1.35e-20
C8orf59	NM_001099671	8	86253345	G	GC	0.282353	85	-0.932462	0.115998	1.89e-12
TP53INP1	NM_001135733	8	95058838	T	G	0.1	85	1.30984	0.161133	1.22e-12
TP53INP1	NM_033285	8	95058838	T	G	0.1	85	-1.47827	0.181372	1.09e-12
POP1	NM_001145860	8	98819195	G	C	0.1	85	-1.17082	0.188412	1.22e-08
POP1	NM_001145861	8	98819195	G	C	0.1	85	-1.17082	0.188412	1.22e-08
POP1	NM_015029	8	98819195	G	C	0.1	85	-1.17082	0.188412	1.22e-08
FZD6	NM_001164615	8	104138266	A	C	0.352941	85	0.266998	0.045114	4.59e-08
LRRC14	NM_001272036	8	145942492	G	A	0.0705882	85	-1.62496	0.23242	3.11e-10
LRRC14	NM_014665	8	145942492	G	A	0.0705882	85	-1.62496	0.23242	3.11e-10
PLEC	NM_000445	8	145942492	G	A	0.0705882	85	-1.62496	0.23242	3.11e-10
PLEC	NM_201378	8	145942492	G	A	0.0705882	85	-1.62496	0.23242	3.11e-10
PLEC	NM_201379	8	145942492	G	A	0.0705882	85	-1.62496	0.23242	3.11e-10
PLEC	NM_201380	8	145942492	G	A	0.0705882	85	-1.62496	0.23242	3.11e-10
PLEC	NM_201381	8	145942492	G	A	0.0705882	85	-1.62496	0.23242	3.11e-10
PLEC	NM_201382	8	145942492	G	A	0.0705882	85	-1.62496	0.23242	3.11e-10
PLEC	NM_201383	8	145942492	G	A	0.0705882	85	-1.62496	0.23242	3.11e-10
PLEC	NM_201384	8	145942492	G	A	0.0705882	85	-1.62496	0.23242	3.11e-10
SARDH	NM_001134707	9	136544943	C	T	0.123529	85	-0.890907	0.139951	5.94e-09
ZNF630	NM_001282202	X	48091556	C	T	0.33871	62	-1.01421	0.163634	4.41e-08

## Sheet: Putamen basal ganglia
gene_name	isoform	chr	pos	ref allele	effect allele	maf	n	beta	se	p
HES4	NM_001142467	1	940096	C	T	0.452941	85	0.620445	0.102069	2.23e-08
HES4	NM_021170	1	940096	C	T	0.452941	85	-0.624019	0.102114	1.93e-08
NPHP4	NR_111987	1	6055332	T	C	0.1	85	-0.953626	0.161392	4.79e-08
PARK7	NM_001123377	1	7969507	A	G	0.164706	85	-0.771961	0.117943	2.58e-09
PARK7	NM_007262	1	7969507	A	G	0.164706	85	0.771965	0.117942	2.58e-09
LINC00339	NR_109760	1	23205508	T	G	0.0764706	85	1.24015	0.202146	1.74e-08
RHD	NM_001282870	1	25595398	C	A	0.0945946	74	1.08319	0.157909	5.84e-10
TMEM200B	NM_001003682	1	28888499	A	AC	0.0892857	84	0.199256	0.030724	3.41e-09
TMEM200B	NM_001171868	1	28888499	A	AC	0.0892857	84	-0.192151	0.030409	7.38e-09
NDUFS5	NM_001184979	1	39482931	G	A	0.2	85	-0.973251	0.087954	4.64e-19
NDUFS5	NM_004552	1	39482931	G	A	0.2	85	0.973251	0.087954	4.64e-19
TYW3	NR_027962	1	75224442	G	A	0.103659	82	-1.67727	0.158093	4.59e-18
ACADM	NM_001286042	1	76148473	A	C	0.339286	84	0.721032	0.102477	2.51e-10
RHOC	NM_001042678	1	113244433	T	C	0.164706	85	-1.02515	0.129298	3.25e-12
VANGL1	NM_001172411	1	116931225	A	G	0.0529412	85	-1.96375	0.267594	5.84e-11
VANGL1	NM_001172412	1	116931225	A	G	0.0529412	85	-1.96375	0.267594	5.84e-11
VANGL1	NM_138959	1	116931225	A	G	0.0529412	85	-1.96375	0.267594	5.84e-11
IGSF3	NM_001007237	1	117407104	A	G	0.0529412	85	-1.66274	0.259247	4.76e-09
PDE4DIP	NM_001195260	1	144816305	C	G	0.404762	84	-0.935902	0.129805	1.1e-10
MSTO1	NR_046292	1	154828409	A	G	0.5	85	0.672301	0.11223	3.32e-08
ADAM15	NM_207195	1	155033308	A	G	0.135294	85	-1.51583	0.178891	2.17e-13
PMF1	NM_001199653	1	156206121	A	G	0.276471	85	-1.00249	0.114371	5e-14
FCGR2C	NM_201563	1	162453420	T	C	0.0647059	85	1.88791	0.29752	6.52e-09
FCGR2C	NR_047648	1	162453420	T	C	0.0647059	85	1.88791	0.29752	6.52e-09
LRRN2	NM_006338	1	204446313	T	C	0.0941176	85	1.00454	0.16102	1.08e-08
NENF	NM_013349	1	212615875	C	T	0.434524	84	0.394791	0.064996	2.28e-08
NENF	NR_026598	1	212615875	C	T	0.434524	84	-0.394791	0.064996	2.28e-08
ESRRG	NM_001243515	1	217089233	T	C	0.208333	84	0.853216	0.144059	4.5e-08
ESRRG	NM_001243519	1	217089233	T	C	0.208333	84	0.853216	0.144059	4.5e-08
CNIH4	NM_001277198	1	225223252	G	C	0.0892857	84	0.866862	0.145881	4.12e-08
RGS7	NM_001282775	1	242302403	T	C	0.0764706	85	0.831731	0.125779	1.89e-09
C1orf100	NM_001276348	1	244122235	T	G	0.0823529	85	1.63477	0.186169	4.62e-14
ACP1	NM_007099	2	70187	A	G	0.0705882	85	-1.4042	0.227691	1.49e-08
SH3YL1	NM_015677	2	217334	C	G	0.305882	85	1.11294	0.085672	3.4e-23
SH3YL1	NM_001282682	2	242793	C	G	0.247059	85	-0.823493	0.067105	1.17e-21
SH3YL1	NM_001159597	2	264227	A	G	0.309524	84	-0.686119	0.110208	1.15e-08
COLEC11	NM_001255982	2	3690183	C	G	0.0705882	85	2.0385	0.206762	2.02e-16
COLEC11	NM_001255989	2	3690183	C	G	0.0705882	85	1.52342	0.205656	4.18e-11
C2orf43	NM_001282723	2	20410174	A	G	0.1	85	1.03742	0.161662	4.68e-09
C2orf43	NM_001282724	2	20410174	A	G	0.1	85	1.03742	0.161662	4.68e-09
C2orf43	NR_104233	2	20410174	A	G	0.1	85	1.03742	0.161662	4.68e-09
FAM228B	NM_001145710	2	24374314	T	C	0.285714	84	0.468543	0.068308	5.85e-10
OTOF	NM_001287489	2	26687761	A	G	0.0588235	85	1.02022	0.138299	4.85e-11
SOCS5	NM_014011	2	46010306	C	T	0.0941176	85	-0.907526	0.145468	1.08e-08
SOCS5	NM_144949	2	46010306	C	T	0.0941176	85	0.907526	0.145468	1.08e-08
PLGLB1	NM_001032392	2	87126250	T	G	0.488235	85	-1.16548	0.119528	3.49e-16
PLGLB1	NM_001032392_1	2	87126250	T	G	0.488235	85	1.16548	0.119528	3.49e-16
RPL31	NM_001098577	2	101629986	T	G	0.235294	85	0.703146	0.095088	4.44e-11
IL1RN	NM_173841	2	113482779	A	C	0.0588235	85	1.07454	0.17878	3.03e-08
ZRANB3	NM_001286569	2	135528828	C	T	0.0764706	85	1.8358	0.259925	2.22e-10
ACVR1	NM_001105	2	158666571	G	C	0.0588235	85	2.08437	0.262365	2.99e-12
ACVR1	NM_001111067	2	158666571	G	C	0.0588235	85	-2.08437	0.262362	2.99e-12
SCN3A	NM_001081676	2	165433597	C	T	0.0764706	85	-0.623518	0.087323	1.52e-10
SCN3A	NM_001081677	2	165433597	C	T	0.0764706	85	-0.623518	0.087323	1.52e-10
SCN3A	NM_006922	2	165433597	C	T	0.0764706	85	0.620346	0.087762	2.16e-10
DHRS9	NM_001142270	2	169451776	T	C	0.111765	85	1.2545	0.137937	9.55e-15
DLX1	NM_001038493	2	173642237	C	T	0.0588235	85	1.02869	0.162296	6.75e-09
DLX1	NM_178120	2	173642237	C	T	0.0588235	85	-1.00736	0.152002	1.77e-09
GPR1	NM_001261454	2	206409682	C	A	0.0705882	85	-1.16234	0.083881	5.25e-25
GPR1	NM_001261455	2	206409682	C	A	0.0705882	85	-1.16234	0.083881	5.25e-25
GPR1	NM_001098199	2	206417747	AAAG	A	0.103659	82	0.850494	0.053656	4.92e-29
ZDBF2	NM_001285549	2	206417747	AAAG	A	0.103659	82	-0.921249	0.149638	1.56e-08
ZDBF2	NM_020923	2	206417747	AAAG	A	0.103659	82	0.921249	0.149638	1.56e-08
CHRND	NM_001256657	2	232575892	G	A	0.0764706	85	1.65208	0.251954	2.44e-09
NEU4	NM_001167600	2	242751691	T	A	0.294118	85	-0.539122	0.051432	8.7e-18
NEU4	NM_001167601	2	242751691	T	A	0.294118	85	0.418909	0.055874	2.7e-11
SRGAP3	NM_001033117	3	8866047	T	C	0.0882353	85	-1.18382	0.190959	1.3e-08
SRGAP3	NM_014850	3	8866047	T	C	0.0882353	85	1.18382	0.190959	1.3e-08
ARPP21	NM_016300	3	35410681	A	G	0.141176	85	0.329088	0.05355	1.65e-08
ANAPC13	NM_001242375	3	134097202	G	A	0.0764706	85	1.09042	0.161277	9.32e-10
MLF1	NM_001130157	3	158287455	A	G	0.481707	82	-0.94012	0.092482	4.3e-17
TNIK	NR_027767	3	171061886	A	G	0.5	85	-0.470063	0.059673	4.17e-12
MUC20	NM_152673	3	195319698	A	C	0.464286	84	-0.742295	0.112146	1.84e-09
RNF212	NM_001193318	4	1074436	A	G	0.123529	85	-1.09642	0.131926	4.86e-13
FAT4	NM_001291285	4	126531417	T	C	0.135294	85	0.943821	0.152465	1.35e-08
FAT4	NM_001291303	4	126531417	T	C	0.135294	85	0.943821	0.152465	1.35e-08
FAT4	NM_024582	4	126531417	T	C	0.135294	85	0.943821	0.152465	1.35e-08
FAM173B	NR_047669	5	10443478	T	TA	0.217647	85	0.843872	0.104111	1.37e-12
MOCS2	NM_004531	5	52395310	T	C	0.441176	85	0.630764	0.101437	1.2e-08
MOCS2	NM_176806	5	52395310	T	C	0.441176	85	-0.630764	0.101437	1.2e-08
ERBB2IP	NM_001006600	5	65264090	G	A	0.382353	85	-0.425938	0.067156	6.62e-09
ERBB2IP	NM_001253698	5	65264090	G	A	0.382353	85	-0.425938	0.067156	6.62e-09
ERBB2IP	NM_001253699	5	65264090	G	A	0.382353	85	0.406603	0.058486	3.76e-10
ERBB2IP	NM_001253701	5	65264090	G	A	0.382353	85	-0.425938	0.067156	6.62e-09
ERBB2IP	NM_018695	5	65264090	G	A	0.382353	85	-0.425938	0.067156	6.62e-09
XRCC4	NM_003401	5	82639670	C	T	0.111765	85	-1.27707	0.196306	3.1e-09
XRCC4	NM_022406	5	82639670	C	T	0.111765	85	1.3395	0.1964	7.03e-10
GRAMD3	NM_001146321	5	125802027	A	G	0.288235	85	-0.649355	0.088989	7.14e-11
HINT1	NM_005340	5	130454839	T	A	0.258824	85	-1.03767	0.089145	2.63e-20
HINT1	NR_024611	5	130454839	T	A	0.258824	85	1.12656	0.080531	2.8e-25
HTR4	NM_001040169	5	147602473	A	G	0.0705882	85	1.36072	0.127369	3.17e-18
GLRA1	NM_001146040	5	150881537	A	G	0.0952381	84	1.32634	0.185129	1.37e-10
NQO2	NM_000904	6	3028266	G	A	0.345238	84	0.857767	0.143169	3.31e-08
ECI2	NM_001166010	6	4166508	T	C	0.0529412	85	1.69168	0.224571	2.28e-11
PRL	NM_000948	6	22204198	T	C	0.0941176	85	1.37042	0.189159	9.19e-11
KIAA0319	NM_001168377	6	24551664	C	T	0.135294	85	-0.49577	0.073222	8.89e-10
RPP21	NM_001199120	6	30237859	A	G	0.258824	85	-1.25106	0.092939	3.49e-24
RPP21	NM_024839_6	6	30237859	A	G	0.258824	85	1.26753	0.102187	5.99e-22
CUTA	NM_001014837	6	33524092	A	AC	0.123529	85	-1.04998	0.162148	3.57e-09
RPS10	NM_001014	6	34264631	A	G	0.178571	84	0.237196	0.038282	1.32e-08
RPS10	NM_001203245	6	34264631	A	G	0.178571	84	-0.240526	0.038637	1.16e-08
RUNX2	NR_103532	6	45602719	C	A	0.0625	80	1.7645	0.270092	2.74e-09
FOXO3	NM_001455	6	109609460	C	T	0.0823529	85	1.47394	0.249302	4.72e-08
FOXO3	NM_201559	6	109609460	C	T	0.0823529	85	-1.47394	0.249302	4.72e-08
TPD52L1	NM_001003395	6	125475515	G	C	0.476471	85	0.474202	0.074179	5.25e-09
MED23	NM_001270521	6	132586747	C	T	0.0705882	85	0.965492	0.1362	1.95e-10
RPS6KA2	NM_001006932	6	167139136	G	A	0.111765	85	-0.993352	0.153018	3.31e-09
RPS6KA2	NM_021135	6	167139136	G	A	0.111765	85	1.02689	0.157265	2.78e-09
C7orf50	NM_001134395	7	1092925	G	C	0.0882353	85	0.84142	0.132319	6.13e-09
C7orf50	NM_001134396	7	1092925	G	C	0.0882353	85	0.84142	0.132319	6.13e-09
C7orf50	NM_032350	7	1092925	G	C	0.0882353	85	-0.839966	0.132217	6.31e-09
NUDT1	NM_198949	7	2111555	C	A	0.0764706	85	1.07706	0.151737	1.88e-10
CHN2	NM_001293073	7	28919672	A	G	0.0764706	85	1.30201	0.184234	2.17e-10
CHN2	NM_001293075	7	28919672	A	G	0.0764706	85	1.30201	0.184234	2.17e-10
DDC	NM_001082971	7	51528084	T	C	0.111765	85	0.834982	0.139093	3.14e-08
MDH2	NR_104165	7	75823948	G	A	0.145833	72	-0.699047	0.116322	3.04e-08
GS1-259H13.2	NM_001195543	7	98637857	C	CT	0.14881	84	0.553559	0.080194	4.75e-10
RASA4B	NM_001277335	7	102394358	C	G	0.270588	85	-0.721998	0.121321	3.96e-08
RASA4B	NM_001277335_1	7	102394358	C	G	0.270588	85	0.722265	0.121416	4e-08
SFTPC	NM_001172357	8	22021388	G	C	0.3	85	-0.697879	0.070646	1.84e-16
BMP1	NM_006129	8	22330328	C	T	0.0705882	85	1.20773	0.189023	5.33e-09
BMP1	NR_033403	8	22330328	C	T	0.0705882	85	1.20773	0.189023	5.33e-09
PDLIM2	NM_021630	8	22491349	A	G	0.0941176	85	0.98647	0.128753	1.23e-11
PDLIM2	NM_198042	8	22497745	T	C	0.0823529	85	-1.18358	0.148795	2.86e-12
C8orf59	NM_001099670	8	86181870	T	C	0.329412	85	-1.15301	0.092939	5.93e-22
C8orf59	NM_001099673	8	86181870	T	C	0.329412	85	0.7915	0.094561	3.61e-13
RNF19A	NM_015435	8	102050512	T	C	0.0941176	85	-0.823767	0.10218	1.69e-12
RRM2B	NM_001172478	8	102288176	T	C	0.0705882	85	-1.31139	0.163309	1.96e-12
ANGPT1	NM_001146	8	107850532	A	G	0.0764706	85	1.24601	0.193328	4.11e-09
SYBU	NM_001099745	8	111414644	A	C	0.0823529	85	1.41868	0.131335	1.76e-18
TBC1D31	NM_001145088	8	124153689	AATTTCCTTAAATTCCTTAAATGTATTTCAGAGATGT	A	0.158824	85	-0.970462	0.120002	1.48e-12
TBC1D31	NM_145647	8	124153689	AATTTCCTTAAATTCCTTAAATGTATTTCAGAGATGT	A	0.158824	85	0.970339	0.119857	1.43e-12
PSCA	NM_005672	8	143240395	G	A	0.0705882	85	-1.44726	0.22627	5.16e-09
LYNX1	NM_023946	8	143963177	A	G	0.117647	85	0.712678	0.107678	1.84e-09
SLC39A4	NM_130849	8	145788143	C	T	0.0547945	73	1.68984	0.27872	2.39e-08
CDKN2B-AS1	NR_047538	9	22115078	T	G	0.0764706	85	1.38273	0.162157	1.66e-13
PTPN20B	NM_001042357	10	49801412	C	T	0.0764706	85	1.05981	0.121926	7.21e-14
PTPN20B	NM_001042358	10	49801412	C	T	0.0764706	85	1.05981	0.121926	7.21e-14
PTPN20B	NM_001042363	10	49801412	C	T	0.0764706	85	1.05981	0.121926	7.21e-14
CHAT	NM_001142933	10	50433556	A	C	0.0588235	85	2.17876	0.294812	4.54e-11
CHAT	NM_001142934	10	50433556	A	C	0.0588235	85	2.17876	0.294812	4.54e-11
CHAT	NM_020984	10	50825931	G	C	0.0941176	85	-0.822452	0.118157	3.61e-10
CHAT	NM_020985	10	50825931	G	C	0.0941176	85	-0.822452	0.118157	3.61e-10
CHAT	NM_020986	10	50825931	G	C	0.0941176	85	-0.822452	0.118157	3.61e-10
TMEM254-AS1	NR_027429	10	81787715	T	C	0.46988	83	0.717368	0.093038	9.49e-12
TMEM254-AS1	NR_027432	10	81787715	T	C	0.46988	83	-0.65375	0.078378	4.18e-13
ZFYVE27	NM_001174119	10	99502430	T	G	0.369048	84	-0.598359	0.090954	2.21e-09
PKD2L1	NM_001253837	10	102539831	G	C	0.0529412	85	1.28461	0.1868	5.37e-10
USMG5	NM_032747	10	105054963	T	C	0.276471	85	-1.16142	0.081119	5.9e-26
AFAP1L2	NM_001287824	10	116085639	A	G	0.0764706	85	-1.53861	0.149168	2.03e-17
APBB1	NR_047512	11	6416959	C	T	0.141176	85	-0.680605	0.108015	8.01e-09
SERGEF	NM_012139	11	17994314	G	A	0.394118	85	0.796794	0.077701	2.75e-17
SERGEF	NR_104041	11	17994314	G	A	0.394118	85	-0.839436	0.082157	3.31e-17
ASRGL1	NM_001083926	11	62087343	T	C	0.129412	85	-0.534068	0.087313	1.88e-08
ASRGL1	NM_025080	11	62087343	T	C	0.129412	85	0.534068	0.087313	1.88e-08
VEGFB	NM_001243733	11	64023971	A	G	0.285714	84	0.926727	0.068425	2.36e-24
VEGFB	NM_003377	11	64023971	A	G	0.285714	84	-0.926959	0.068345	2.15e-24
RBM14	NM_001198836	11	66755207	A	C	0.0529412	85	1.41477	0.233416	2.41e-08
CORO1B	NM_001018070	11	67717311	T	C	0.0588235	85	1.59022	0.253616	9.24e-09
CORO1B	NM_020441	11	67717311	T	C	0.0588235	85	1.59022	0.253616	9.24e-09
ANAPC15	NM_001278492	11	70929599	A	G	0.105882	85	0.881333	0.141756	1.2e-08
PLEKHB1	NM_001130034	11	73366751	G	T	0.117647	85	-0.381732	0.063843	3.49e-08
NOX4	NR_120406	11	88685440	C	T	0.0823529	85	1.4138	0.170742	5.65e-13
NOX4	NM_001143837	11	88690518	G	C	0.0941176	85	1.152	0.158186	7.65e-11
PAFAH1B2	NM_001184747	11	116183539	A	G	0.0823529	85	1.17606	0.14425	1.08e-12
NTM	NM_016522	11	130434918	T	G	0.10119	84	0.808901	0.134464	2.96e-08
CACNA1C	NM_000719	12	2270213	C	T	0.0823529	85	1.42122	0.230474	1.49e-08
CACNA1C	NM_001129827	12	2270213	C	T	0.0823529	85	1.42122	0.230474	1.49e-08
CACNA1C	NM_001129829	12	2270213	C	T	0.0823529	85	1.42122	0.230474	1.49e-08
CACNA1C	NM_001129830	12	2270213	C	T	0.0823529	85	1.42122	0.230474	1.49e-08
CACNA1C	NM_001129831	12	2270213	C	T	0.0823529	85	1.42122	0.230474	1.49e-08
CACNA1C	NM_001129832	12	2270213	C	T	0.0823529	85	1.42122	0.230474	1.49e-08
CACNA1C	NM_001129833	12	2270213	C	T	0.0823529	85	1.42122	0.230474	1.49e-08
CACNA1C	NM_001129834	12	2270213	C	T	0.0823529	85	1.42122	0.230474	1.49e-08
CACNA1C	NM_001129835	12	2270213	C	T	0.0823529	85	1.42122	0.230474	1.49e-08
CACNA1C	NM_001129836	12	2270213	C	T	0.0823529	85	1.42122	0.230474	1.49e-08
CACNA1C	NM_001129837	12	2270213	C	T	0.0823529	85	1.42122	0.230474	1.49e-08
CACNA1C	NM_001129838	12	2270213	C	T	0.0823529	85	1.42122	0.230474	1.49e-08
CACNA1C	NM_001129839	12	2270213	C	T	0.0823529	85	1.42122	0.230474	1.49e-08
CACNA1C	NM_001129840	12	2270213	C	T	0.0823529	85	1.42122	0.230474	1.49e-08
CACNA1C	NM_001129841	12	2270213	C	T	0.0823529	85	1.42122	0.230474	1.49e-08
CACNA1C	NM_001129842	12	2270213	C	T	0.0823529	85	1.42122	0.230474	1.49e-08
CACNA1C	NM_001129843	12	2270213	C	T	0.0823529	85	1.42122	0.230474	1.49e-08
CACNA1C	NM_001129844	12	2270213	C	T	0.0823529	85	1.42122	0.230474	1.49e-08
CACNA1C	NM_001129846	12	2270213	C	T	0.0823529	85	1.42122	0.230474	1.49e-08
CACNA1C	NM_001167623	12	2270213	C	T	0.0823529	85	1.42122	0.230474	1.49e-08
CACNA1C	NM_001167624	12	2270213	C	T	0.0823529	85	1.42122	0.230474	1.49e-08
CACNA1C	NM_001167625	12	2270213	C	T	0.0823529	85	1.42122	0.230474	1.49e-08
CACNA1C	NM_199460	12	2270213	C	T	0.0823529	85	1.42122	0.230474	1.49e-08
CLECL1	NM_001253750	12	10415875	C	T	0.0654762	84	1.45554	0.200186	8.09e-11
ZNF641	NM_152320	12	48184722	A	G	0.270588	85	0.452856	0.072546	1.06e-08
CNPY2	NM_001190991	12	56706421	C	T	0.120482	83	0.72421	0.104813	4.6e-10
CNPY2	NM_014255	12	56706421	C	T	0.120482	83	-0.722231	0.104774	4.97e-10
FRS2	NM_001042555	12	69269110	G	A	0.0535714	84	1.56559	0.240251	2.95e-09
FRS2	NM_001278351	12	69269110	G	A	0.0535714	84	1.56559	0.240251	2.95e-09
FRS2	NM_001278353	12	69269110	G	A	0.0535714	84	1.56559	0.240251	2.95e-09
FRS2	NM_001278354	12	69269110	G	A	0.0535714	84	1.56559	0.240251	2.95e-09
FRS2	NM_001278355	12	69269110	G	A	0.0535714	84	1.56559	0.240251	2.95e-09
FRS2	NM_001278356	12	69269110	G	A	0.0535714	84	1.56559	0.240251	2.95e-09
FRS2	NM_001278357	12	69269110	G	A	0.0535714	84	1.56559	0.240251	2.95e-09
FRS2	NM_006654	12	69269110	G	A	0.0535714	84	1.56559	0.240251	2.95e-09
OSBPL8	NM_001003712	12	76644132	T	C	0.0647059	85	1.52066	0.248337	1.83e-08
OSBPL8	NM_020841	12	76644132	T	C	0.0647059	85	1.52066	0.248337	1.83e-08
SYCP3	NM_001177948	12	101761561	A	G	0.0882353	85	0.961733	0.157546	1.98e-08
UBE3B	NM_001270449	12	109887436	T	C	0.0764706	85	-1.50849	0.254259	4.3e-08
UBE3B	NM_130466	12	109887436	T	C	0.0764706	85	1.67547	0.229325	6.83e-11
UBE3B	NM_183415	12	109887436	T	C	0.0764706	85	1.67547	0.229325	6.83e-11
MMAB	NM_052845	12	109953331	T	C	0.164706	85	1.90076	0.171082	3.71e-19
MMAB	NR_038118	12	109953331	T	C	0.164706	85	-1.90078	0.171082	3.71e-19
OAS1	NM_016816	12	113361117	C	T	0.388235	85	-0.982031	0.06622	5.35e-27
OAS1	NM_002534	12	113361237	C	T	0.369048	84	0.997487	0.070968	2.04e-25
C12orf43	NM_001286191	12	120705671	C	T	0.0647059	85	1.78622	0.289885	1.52e-08
ARL6IP4	NM_018694	12	123544878	A	G	0.315476	84	0.717295	0.090714	3.6e-12
ZNF664	NM_001204298	12	125178530	C	G	0.0705882	85	1.35451	0.22043	1.66e-08
TPTE2	NM_130785	13	20781670	G	A	0.211765	85	0.95084	0.159663	3.89e-08
TPTE2	NR_073487	13	20927178	G	A	0.0647059	85	1.35997	0.213811	6.08e-09
MIPEPP3	NR_038939	13	21907250	G	A	0.370588	85	-1.18491	0.123002	6.31e-16
MIPEPP3	NR_046461	13	21907250	G	A	0.370588	85	1.18201	0.122824	6.63e-16
KIAA0226L	NM_001286765	13	46913213	T	C	0.267857	84	0.676936	0.10672	6.6e-09
KIAA0226L	NM_001286766	13	46913213	T	C	0.267857	84	0.596475	0.094663	8.01e-09
KIAA0226L	NM_001286761	13	47005678	G	T	0.307229	83	-0.496061	0.072591	6.6e-10
KIAA0226L	NM_025113	13	47005678	G	T	0.307229	83	-0.539694	0.077271	3.22e-10
KHNYN	NM_001290256	14	23989878	C	T	0.0764706	85	1.48409	0.21926	8.98e-10
KHNYN	NM_001290257	14	23989878	C	T	0.0764706	85	1.48409	0.21926	8.98e-10
KHNYN	NM_015299	14	23989878	C	T	0.0764706	85	1.48409	0.21926	8.98e-10
MAP4K5	NM_006575	14	51247418	T	A	0.105882	85	1.28037	0.210176	2.1e-08
MAP4K5	NM_198794	14	51247418	T	A	0.105882	85	1.28037	0.210176	2.1e-08
WDHD1	NM_001008396	14	56423470	T	C	0.0764706	85	1.44696	0.222217	3.01e-09
WDHD1	NM_007086	14	56423470	T	C	0.0764706	85	1.44696	0.222217	3.01e-09
DCAF5	NM_001284208	14	69495153	G	A	0.304348	69	0.875498	0.129115	8.48e-10
SLIRP	NM_031210	14	78176851	G	A	0.323529	85	0.528673	0.074498	1.89e-10
SLIRP	NR_052025	14	78176851	G	A	0.323529	85	-0.895174	0.081952	9.48e-19
C14orf159	NM_001102367	14	91619960	T	G	0.335294	85	-1.08327	0.066888	1.05e-29
C14orf159	NM_001102368	14	91619960	T	G	0.335294	85	0.844352	0.075417	2.42e-19
C14orf159	NM_001102369	14	91619960	T	G	0.335294	85	-0.643488	0.08567	2.52e-11
C14orf159	NM_001286472	14	91619960	T	G	0.335294	85	0.610409	0.097474	9.59e-09
C14orf159	NM_024952	14	91619960	T	G	0.335294	85	-1.07226	0.071356	2.15e-27
IFI27	NM_001288960	14	94578162	T	G	0.258824	85	-1.02289	0.10137	6.27e-17
IFI27	NM_001288995	14	94578162	T	G	0.258824	85	0.908287	0.110572	7.85e-13
IFI27	NM_001288959	14	94935108	T	C	0.0705882	85	1.038	0.165429	9.05e-09
CATSPER2	NM_001282310	15	43938607	G	A	0.291667	84	-0.79801	0.12906	1.39e-08
ULK3	NM_001099436	15	75130093	T	C	0.405882	85	-1.36205	0.084928	2.12e-29
ULK3	NM_001284364	15	75130093	T	C	0.405882	85	1.67686	0.087471	2.91e-35
ULK3	NM_001284365	15	75130093	T	C	0.405882	85	-0.787069	0.127432	1.43e-08
CRTC3	NM_001042574	15	91435172	A	G	0.05	80	1.7437	0.292556	3.81e-08
CRTC3	NM_022769	15	91435172	A	G	0.05	80	1.7437	0.292556	3.81e-08
FURIN	NM_001289823	15	91435172	A	G	0.05	80	1.74371	0.292564	3.81e-08
FURIN	NM_001289824	15	91435172	A	G	0.05	80	1.74371	0.292564	3.81e-08
FURIN	NM_002569	15	91435172	A	G	0.05	80	1.74371	0.292564	3.81e-08
NPRL3	NM_001243248	16	127824	A	G	0.0941176	85	0.975981	0.139279	2.89e-10
FAM173A	NM_001271285	16	770983	G	A	0.470588	85	-0.492444	0.068306	1.11e-10
FAM173A	NM_023933	16	770983	G	A	0.470588	85	0.489551	0.067822	1.05e-10
CACNA1H	NM_001005407	16	1661701	G	A	0.259036	83	1.03209	0.166233	1.25e-08
CACNA1H	NM_021098	16	1661701	G	A	0.259036	83	1.03209	0.166233	1.25e-08
PDPK1	NM_001261816	16	2721728	T	C	0.141176	85	-0.839971	0.119744	2.79e-10
PDPK1	NM_002613	16	2721728	T	C	0.141176	85	-0.622381	0.092652	1.17e-09
PDPK1	NM_031268	16	2721728	T	C	0.141176	85	0.881364	0.12509	2.4e-10
CREBBP	NM_001079846	16	3390094	C	T	0.135294	85	1.35618	0.214731	7.48e-09
CREBBP	NM_004380	16	3390094	C	T	0.135294	85	1.35618	0.214731	7.48e-09
PRM2	NM_001286359	16	12296803	G	T	0.0764706	85	1.40934	0.177701	3.21e-12
PDXDC1	NM_001285450	16	15227151	C	G	0.0529412	85	1.59964	0.199884	2.25e-12
CMTM1	NM_181296	16	65640996	G	A	0.105882	85	1.14413	0.156331	6.42e-11
JPH3	NR_073379	16	87178679	G	A	0.152778	72	0.340578	0.054589	1.08e-08
DPEP1	NM_004413	16	89034179	A	G	0.117647	85	0.662623	0.109128	2.3e-08
SPG7	NM_003119	16	89574685	C	G	0.386905	84	0.580812	0.071532	1.28e-12
SPG7	NM_199367	16	89574685	C	G	0.386905	84	-0.582929	0.070332	5.43e-13
DEF8	NM_207514	16	89977745	T	C	0.0529412	85	-1.97995	0.231838	1.55e-13
URAHP	NR_027335	16	90103087	T	C	0.494118	85	1.27136	0.093869	2.36e-24
URAHP	NR_027336	16	90103087	T	C	0.494118	85	-1.27313	0.093885	2.18e-24
MIR22HG	NR_028505	17	1619248	G	A	0.258824	85	0.966709	0.158592	2.06e-08
ACADVL	NM_001033859	17	6469505	T	C	0.147059	85	0.233099	0.030543	1.41e-11
TBC1D3F	NM_032258_1	17	36411405	A	C	0.194118	85	-1.30864	0.162381	1.71e-12
TBC1D3F	NM_032258_2	17	36411405	A	C	0.194118	85	-1.30864	0.162381	1.71e-12
HAP1	NM_001079870	17	39884091	G	C	0.288235	85	0.577146	0.061826	2.85e-15
HAP1	NM_001079871	17	39884091	G	C	0.288235	85	0.394029	0.043045	7.08e-15
HAP1	NM_177977	17	39884091	G	C	0.288235	85	-0.519581	0.052847	2.33e-16
PSMC3IP	NR_045671	17	40384466	T	C	0.0705882	85	1.19182	0.163345	7.16e-11
GFAP	NM_001242376	17	43339759	G	C	0.1	85	0.768541	0.0908	2.27e-13
KANSL1	NM_001193465	17	44048502	G	GA	0.2125	80	-1.0089	0.158272	5.71e-09
ARL17A	NM_016632_4	17	44173215	C	T	0.198795	83	-1.31005	0.185661	2.29e-10
CALCOCO2	NM_001261393	17	46926615	A	G	0.111765	85	-1.93644	0.191161	5.15e-17
ATP5G1	NM_001002027	17	46970259	T	C	0.370588	85	-0.541087	0.085031	6e-09
ATP5G1	NM_005175	17	46970259	T	C	0.370588	85	0.54109	0.085032	6e-09
ACTG1	NM_001614	17	78829069	A	C	0.0882353	85	-0.708129	0.106332	1.5e-09
ACTG1	NR_037688	17	78829069	A	C	0.0882353	85	0.748146	0.105058	1.68e-10
ENOSF1	NM_001126123	18	680520	C	A	0.205882	85	0.954318	0.126258	2e-11
MYL12B	NM_001144944	18	3335446	A	G	0.182353	85	0.829768	0.130672	6.39e-09
RPL17	NM_001199345	18	47005810	G	C	0.288235	85	-0.814428	0.125693	3.5e-09
C18orf32	NM_001035005	18	47177608	A	C	0.129412	85	1.35352	0.218583	1.34e-08
C18orf32	NM_001199346	18	47177608	A	C	0.129412	85	1.35352	0.218583	1.34e-08
MALT1	NM_173844	18	56535601	C	T	0.0764706	85	1.3681	0.198929	5.37e-10
MALT1	NM_006785	18	56866037	G	A	0.1	85	-1.34302	0.191532	2.83e-10
CYB5A	NM_001190807	18	71928150	T	C	0.2	85	-1.79258	0.115974	2.96e-28
CYB5A	NM_001914	18	71928150	T	C	0.2	85	-1.24107	0.115393	2.21e-18
CYB5A	NM_148923	18	71928150	T	C	0.2	85	1.48162	0.104182	9.29e-26
AES	NM_198969	19	3062857	C	T	0.394118	85	0.682714	0.102871	1.69e-09
CLEC4M	NM_001144908	19	7411485	G	A	0.0705882	85	1.40011	0.230202	2.2e-08
CLEC4M	NM_001144905	19	7783952	T	C	0.0764706	85	1.4004	0.146765	1e-15
CLEC4M	NM_001144910	19	7783952	T	C	0.0764706	85	1.4004	0.146765	1e-15
CLEC4M	NM_014257	19	7783952	T	C	0.0764706	85	1.4004	0.146765	1e-15
CLEC4G	NM_198492	19	8247635	A	T	0.0533333	75	0.723428	0.116445	1.23e-08
DNMT1	NM_001130823	19	10031745	C	T	0.0941176	85	-0.841287	0.141081	3.76e-08
DNMT1	NM_001379	19	10035039	G	A	0.0942029	69	1.05537	0.173086	2.04e-08
RTBDN	NM_001270442	19	11972499	A	G	0.0705882	85	-1.32489	0.218993	2.53e-08
TRMT1	NM_001136035	19	13220703	G	C	0.341176	85	1.08626	0.122143	2.64e-14
TRMT1	NM_001142554	19	13220703	G	C	0.341176	85	-1.12233	0.1229	7.9e-15
ATP5SL	NM_001167868	19	41892269	C	T	0.435294	85	0.944891	0.127908	4.61e-11
TMEM91	NM_001098824	19	41897688	G	A	0.417647	85	0.640528	0.077934	7.67e-13
LILRA2	NM_001130917	19	54931246	C	T	0.0647059	85	1.28077	0.216618	4.71e-08
ZNF667-AS1	NR_036521	19	56983716	C	T	0.2	85	-0.769483	0.116049	1.74e-09
ZNF667-AS1	NR_036522	19	56983716	C	T	0.2	85	0.768595	0.116198	1.87e-09
SNHG17	NR_015366	20	37063671	C	T	0.458824	85	-0.890166	0.108199	7.37e-13
SNHG17	NR_027241	20	37063671	C	T	0.458824	85	0.890166	0.108199	7.37e-13
KCNE1	NM_001127670	21	35376816	A	G	0.0529412	85	2.03578	0.254931	2.45e-12
UMODL1	NM_001004416	21	43880975	T	G	0.0588235	85	0.196751	0.031058	6.85e-09
UMODL1	NM_001199528	21	43880975	T	G	0.0588235	85	0.196751	0.031058	6.85e-09
UMODL1	NM_173568	21	43880975	T	G	0.0588235	85	0.198885	0.031	4.72e-09
TSPEAR	NM_144991	21	45587031	A	G	0.0529412	85	0.794707	0.130575	2.16e-08
IFT27	NM_006860	22	36445592	C	T	0.0529412	85	1.59896	0.240635	1.63e-09
XPNPEP3	NM_001204827	22	41256802	A	G	0.411765	85	0.955656	0.104119	6.26e-15
XPNPEP3	NM_022098	22	41256802	A	G	0.411765	85	-0.955656	0.104119	6.26e-15
CRELD2	NM_001284317	22	49557337	G	A	0.0764706	85	1.22419	0.172414	1.86e-10
CRELD2	NM_001135101	22	50339755	C	T	0.223529	85	0.711502	0.115369	1.48e-08

## Sheet: Nucleus accumbens basal ganglia
gene_name	isoform	chr	pos	ref allele	effect allele	maf	n	beta	se	p
HES4	NM_001142467	1	940096	C	T	0.480392	102	0.666976	0.083108	2e-12
HES4	NM_021170	1	940096	C	T	0.480392	102	-0.66957	0.083303	1.9e-12
THAP3	NM_001195752	1	6683240	A	G	0.392157	102	0.658708	0.105772	1.14e-08
PARK7	NM_001123377	1	7989022	T	C	0.146067	89	-0.769706	0.127787	2.86e-08
PARK7	NM_007262	1	7989022	T	C	0.146067	89	0.769719	0.127791	2.86e-08
OSCP1	NM_145047	1	36888462	G	A	0.107843	102	0.694134	0.114835	2.6e-08
OSCP1	NM_206837	1	36888462	G	A	0.107843	102	-0.694914	0.11506	2.66e-08
NDUFS5	NM_001184979	1	39482931	G	A	0.245098	102	-0.950361	0.07496	1.57e-22
NDUFS5	NM_004552	1	39482931	G	A	0.245098	102	0.950361	0.07496	1.57e-22
DOCK7	NM_001272002	1	63000731	G	GC	0.352941	102	-0.588114	0.067352	5.91e-14
IL12RB2	NM_001258214	1	67768593	T	A	0.166667	102	0.744561	0.117203	6.31e-09
TYW3	NR_027962	1	75258237	A	G	0.133663	101	-1.49029	0.157077	1.34e-15
ACADM	NM_001286042	1	76234257	A	G	0.338542	96	0.729076	0.094836	1.07e-11
RHOC	NM_001042678	1	113247713	A	G	0.117647	102	-0.969712	0.121133	2.23e-12
RHOC	NM_175744	1	113247713	A	G	0.117647	102	0.767623	0.119433	4.46e-09
VANGL1	NM_001172411	1	116977303	T	C	0.0882353	102	-1.16784	0.190145	1.68e-08
VANGL1	NM_001172412	1	116977303	T	C	0.0882353	102	-1.16784	0.190145	1.68e-08
VANGL1	NM_138959	1	116977303	T	C	0.0882353	102	-1.16784	0.190145	1.68e-08
IGSF3	NM_001007237	1	117407104	A	G	0.0686275	102	-1.23867	0.209537	4.74e-08
ADAM15	NM_207191	1	155033308	A	G	0.151961	102	-1.26065	0.139025	1.11e-14
ADAM15	NM_207196	1	155033308	A	G	0.151961	102	0.758082	0.112626	1.09e-09
ADAM15	NM_207197	1	155033308	A	G	0.151961	102	0.758082	0.112626	1.09e-09
PMF1	NM_001199653	1	156206121	A	G	0.29902	102	-0.854078	0.100314	1.78e-13
LEMD1	NM_001199051	1	204859749	G	A	0.210784	102	0.993262	0.107093	3.86e-15
LRRN2	NM_006338	1	204987953	T	C	0.112745	102	0.898267	0.128737	3.33e-10
LRRN2	NM_201630	1	204987953	T	C	0.112745	102	-0.831221	0.122522	8.35e-10
CHAT	NM_001142933	10	50825931	G	C	0.107843	102	1.47476	0.174898	2.66e-13
CHAT	NM_001142934	10	50825931	G	C	0.107843	102	1.47476	0.174898	2.66e-13
ZNF503-AS2	NR_110300	10	78026906	G	A	0.0784314	102	0.998006	0.146469	7.26e-10
CDHR1	NM_001171971	10	85979519	A	G	0.49	100	0.385403	0.030791	3.44e-22
CDHR1	NM_033100	10	85979519	A	G	0.49	100	-0.384914	0.030743	3.39e-22
ZFYVE27	NM_001174119	10	99499363	A	G	0.387255	102	-0.701059	0.084634	5.56e-13
ZFYVE27	NM_001174120	10	99499363	A	G	0.387255	102	-0.666934	0.07792	1.42e-13
USMG5	NM_032747	10	105054963	T	C	0.279412	102	-1.04632	0.077513	2.92e-24
AFAP1L2	NM_001287824	10	116085639	A	G	0.0784314	102	-1.51299	0.144485	9.18e-18
RNH1	NM_002939	11	505113	C	T	0.191176	102	1.40767	0.155328	1.14e-14
APBB1	NR_047512	11	6416959	C	T	0.122549	102	-0.708837	0.107103	1.84e-09
SERGEF	NM_012139	11	17967260	G	A	0.367647	102	0.75525	0.056633	6.39e-24
SERGEF	NR_104041	11	17967260	G	A	0.367647	102	-0.807139	0.06292	7.51e-23
ZFP91	NM_001197051	11	58413910	C	T	0.210784	102	-1.61934	0.188081	1.11e-13
ZFP91	NM_053023	11	58413910	C	T	0.210784	102	1.6197	0.187536	9.53e-14
VEGFB	NM_001243733	11	64005412	A	G	0.27451	102	1.02261	0.058113	2.2e-32
VEGFB	NM_003377	11	64005412	A	G	0.27451	102	-1.02275	0.05798	1.83e-32
MRPL11	NM_016050	11	66206169	T	C	0.343137	102	0.832034	0.116576	1.55e-10
MRPL11	NM_170738	11	66206169	T	C	0.343137	102	-0.992528	0.128887	9.95e-12
PLEKHB1	NM_001130034	11	73366751	G	T	0.132353	102	-0.407522	0.052434	7e-12
PLEKHB1	NM_001130035	11	73366751	G	T	0.132353	102	0.363371	0.054725	1.66e-09
PLEKHB1	NM_001130036	11	73366751	G	T	0.132353	102	0.363371	0.054725	1.66e-09
NOX4	NR_120406	11	88873908	C	T	0.095	100	1.05398	0.142482	4.39e-11
PAFAH1B2	NM_001184747	11	117787517	A	G	0.102941	102	1.07102	0.147174	7.85e-11
CLECL1	NM_001253750	12	10279702	T	C	0.0539216	102	1.67502	0.228802	6.36e-11
KLRD1	NM_002262	12	10710032	G	A	0.0539216	102	1.02547	0.158577	3.72e-09
TMEM52B	NM_001079815	12	10820857	A	G	0.0539216	102	-1.57083	0.257202	1.95e-08
TMEM52B	NM_153022	12	10820857	A	G	0.0539216	102	1.57084	0.257198	1.95e-08
TMBIM4	NM_016056	12	66486323	G	A	0.46	100	-0.732958	0.124126	4.88e-08
UBE3B	NM_130466	12	109887436	T	C	0.0784314	102	1.55922	0.23941	3e-09
UBE3B	NM_183415	12	109887436	T	C	0.0784314	102	1.55922	0.23941	3e-09
MMAB	NM_052845	12	109953331	T	C	0.147059	102	1.76316	0.135509	3.08e-23
MMAB	NR_038118	12	109953331	T	C	0.147059	102	-1.76316	0.135509	3.08e-23
OAS1	NM_002534	12	113361117	C	T	0.348039	102	1.09017	0.087734	5.38e-22
OAS1	NM_016816	12	113361117	C	T	0.348039	102	-0.921704	0.076825	4.45e-21
ARL6IP4	NM_018694	12	123457619	C	T	0.308824	102	0.571603	0.076944	3.77e-11
MIPEPP3	NR_038939	13	21907250	G	A	0.382353	102	-1.01417	0.105143	5.93e-16
MIPEPP3	NR_046461	13	21907250	G	A	0.382353	102	1.01342	0.105135	6.12e-16
N4BP2L1	NM_001286460	13	33555320	T	C	0.0588235	102	1.32147	0.20842	6.68e-09
PARP2	NM_001042618	14	20827797	C	T	0.294737	95	1.09453	0.066296	2.56e-30
PARP2	NM_005484	14	20827797	C	T	0.294737	95	-1.09416	0.06627	2.54e-30
KHNYN	NM_001290256	14	23989878	C	T	0.0637255	102	1.32492	0.212193	1.05e-08
KHNYN	NM_001290257	14	23989878	C	T	0.0637255	102	1.32492	0.212193	1.05e-08
KHNYN	NM_015299	14	23989878	C	T	0.0637255	102	1.32492	0.212193	1.05e-08
MAP4K5	NM_006575	14	51247418	T	A	0.107843	102	1.1482	0.176721	3.23e-09
MAP4K5	NM_198794	14	51247418	T	A	0.107843	102	1.1482	0.176721	3.23e-09
DDHD1	NM_001160147	14	54191879	G	A	0.132353	102	-1.19846	0.197899	2.47e-08
DDHD1	NM_001160148	14	54191879	G	A	0.132353	102	-1.19846	0.197899	2.47e-08
DDHD1	NM_030637	14	54191879	G	A	0.132353	102	-1.19846	0.197899	2.47e-08
WDHD1	NM_001008396	14	56423470	T	C	0.0833333	102	1.24682	0.197644	7.75e-09
WDHD1	NM_007086	14	56423470	T	C	0.0833333	102	1.24682	0.197644	7.75e-09
ESR2	NR_073496	14	63809252	C	G	0.107843	102	1.04354	0.176795	4.93e-08
ESR2	NM_001040275	14	65545076	T	C	0.0588235	102	1.50497	0.214023	2.57e-10
DCAF5	NM_001284208	14	69617972	G	A	0.343137	102	0.904251	0.123499	6.32e-11
PROX2	NM_001080408	14	75076224	G	A	0.0588235	102	1.48435	0.248581	3.62e-08
SLIRP	NM_031210	14	78176851	G	A	0.328431	102	0.508489	0.072836	3.27e-10
SLIRP	NR_052025	14	78176851	G	A	0.328431	102	-0.709893	0.073214	4.6e-16
FOXN3	NM_001085471	14	90077209	C	G	0.0931373	102	-1.30751	0.155371	2.89e-13
FOXN3	NM_005197	14	90077209	C	G	0.0931373	102	1.30751	0.155371	2.89e-13
C14orf159	NM_001102367	14	91622583	A	G	0.331683	101	-0.731602	0.073687	1.43e-16
C14orf159	NM_001102368	14	91636395	T	C	0.333333	102	0.846672	0.070024	2.81e-21
C14orf159	NM_001102369	14	91636395	T	C	0.333333	102	-0.615815	0.065815	2.55e-15
C14orf159	NM_001286472	14	91636395	T	C	0.333333	102	0.605803	0.078924	1.14e-11
C14orf159	NM_024952	14	91636395	T	C	0.333333	102	-1.27708	0.085042	2.25e-27
IFI27	NM_001288960	14	94578162	T	G	0.264706	102	-1.10549	0.100135	5.27e-19
IFI27	NM_001288959	14	94582130	T	TGGCCATGGC	0.318627	102	0.806659	0.108545	3.72e-11
NIPA1	NM_001142275	15	23842497	G	A	0.0539216	102	1.68717	0.243238	4.05e-10
NIPA1	NM_144599	15	23842497	G	A	0.0539216	102	1.68717	0.243238	4.05e-10
FMN1	NM_001277314	15	34187490	TG	T	0.095	100	1.03721	0.153207	8.93e-10
TMOD2	NM_001142885	15	52987703	T	C	0.102941	102	-1.03207	0.154855	1.47e-09
TMOD2	NM_014548	15	52987703	T	C	0.102941	102	1.03207	0.154855	1.47e-09
ULK3	NM_001099436	15	75130093	T	C	0.441176	102	-1.45322	0.059319	4.72e-44
ULK3	NM_001284364	15	75130093	T	C	0.441176	102	1.57672	0.062794	5.65e-45
ULK3	NM_001284365	15	75242040	A	G	0.465686	102	0.676933	0.110423	1.77e-08
GOLGA6L9	NM_001291420	15	83166213	A	T	0.290816	98	-0.842691	0.114187	4.78e-11
CIB1	NM_001277764	15	90773782	T	C	0.5	102	-0.565496	0.090864	1.17e-08
NME4	NM_001286435	16	450140	CAG	C	0.338235	102	0.773014	0.115947	1.46e-09
FAM173A	NM_001271285	16	771286	T	C	0.479381	97	0.422892	0.06137	5.03e-10
FAM173A	NM_023933	16	771286	T	C	0.479381	97	-0.41967	0.060769	4.68e-10
CACNA1H	NM_001005407	16	814307	A	G	0.107843	102	1.08157	0.180876	3.48e-08
CACNA1H	NM_021098	16	814307	A	G	0.107843	102	1.08157	0.180876	3.48e-08
PDPK1	NM_031268	16	2716435	G	A	0.401961	102	0.759129	0.121294	9.75e-09
CREBBP	NM_001079846	16	3390094	C	T	0.156863	102	1.09192	0.177115	1.5e-08
CREBBP	NM_004380	16	3390094	C	T	0.156863	102	1.09192	0.177115	1.5e-08
PRM2	NM_001286359	16	12003079	T	TA	0.0882353	102	1.17244	0.193211	2.34e-08
NPIPA2	NM_001277324	16	14967681	T	C	0.0980392	102	-1.15616	0.178466	3.52e-09
NPIPA2	NM_001277324_1	16	14967681	T	C	0.0980392	102	1.15563	0.178608	3.66e-09
NPIPA3	NM_001277323	16	14967681	T	C	0.0980392	102	-1.15616	0.178466	3.52e-09
NPIPA3	NM_001277323_1	16	14967681	T	C	0.0980392	102	1.15563	0.178608	3.66e-09
CMTM1	NM_181296	16	65640996	G	A	0.117647	102	1.07648	0.162331	1.73e-09
DPEP1	NM_004413	16	88833474	G	A	0.0735294	102	0.961819	0.149689	4.5e-09
SPG7	NM_003119	16	89604610	G	A	0.411765	102	0.686662	0.079505	9.54e-14
SPG7	NM_199367	16	89604610	G	A	0.411765	102	-0.671906	0.077388	7.58e-14
SPATA33	NR_073516	16	89721129	A	T	0.460784	102	-0.651129	0.078857	6.35e-13
DEF8	NM_207514	16	90010172	A	G	0.0882353	102	-1.44377	0.165062	5.48e-14
CPNE7	NM_014427	16	90085787	C	G	0.0721649	97	0.757114	0.110438	5.95e-10
URAHP	NR_027335	16	90103087	T	C	0.5	102	1.16326	0.075477	3.63e-28
URAHP	NR_027336	16	90103087	T	C	0.5	102	-1.16702	0.075694	3.54e-28
SPATA22	NM_001170699	17	3502455	T	C	0.0686275	102	1.34732	0.198593	8.34e-10
ACADVL	NM_001033859	17	6469505	T	C	0.151961	102	0.234035	0.029367	2.66e-12
HES7	NM_032580	17	7293715	C	T	0.176471	102	0.774579	0.125957	1.62e-08
ZNF286A	NM_001288645	17	15605697	T	C	0.460784	102	-0.801272	0.095508	3.29e-13
ZNF286A	NM_020652	17	15605697	T	C	0.460784	102	-0.801272	0.095508	3.29e-13
GOSR1	NM_001007024	17	29375177	G	A	0.107843	102	-1.25896	0.189536	1.65e-09
GOSR1	NM_001007025	17	29375177	G	A	0.107843	102	-1.25896	0.189536	1.65e-09
GOSR1	NM_004871	17	29375177	G	A	0.107843	102	-1.25896	0.189536	1.65e-09
TBC1D3F	NM_032258	17	36411405	A	C	0.20098	102	0.844607	0.137378	1.63e-08
TBC1D3F	NM_032258_1	17	36411405	A	C	0.20098	102	-1.12938	0.12169	3.74e-15
TBC1D3F	NM_032258_2	17	36411405	A	C	0.20098	102	-1.12938	0.12169	3.74e-15
HAP1	NM_001079870	17	39884091	G	C	0.27451	102	0.451187	0.049265	6.92e-15
HAP1	NM_001079871	17	39884091	G	C	0.27451	102	0.349555	0.034656	6.4e-17
HAP1	NM_177977	17	39884091	G	C	0.27451	102	-0.441263	0.038554	6.93e-20
KANSL1	NM_001193465	17	44235765	A	G	0.131579	95	-1.34848	0.174893	9.5e-12
KANSL1	NM_015443_1	17	44235765	A	G	0.131579	95	1.36798	0.177024	8.72e-12
CALCOCO2	NM_001261393	17	46926615	A	G	0.132353	102	-1.54461	0.13599	1.08e-19
ENDOV	NM_173627	17	78392061	C	T	0.284314	102	0.538974	0.082101	2.36e-09
ENOSF1	NM_001126123	18	673016	T	C	0.321782	101	0.783943	0.117052	1.28e-09
ENOSF1	NM_017512	18	690702	AAGCTGTTTCCCCTGGAGAGTCC	A	0.20098	102	-0.872342	0.128234	7.64e-10
MYL12B	NM_001144944	18	3266405	T	TTCACAATATCTTATTG	0.156863	102	0.801177	0.135792	4.98e-08
CCDC68	NM_001143829	18	52849162	A	G	0.0784314	102	-0.42449	0.054998	9.13e-12
CCDC68	NM_025214	18	52849162	A	G	0.0784314	102	0.41243	0.056252	6.02e-11
MALT1	NM_173844	18	55890479	A	G	0.0833333	102	1.15028	0.182596	8.06e-09
CYB5A	NM_001190807	18	71928150	T	C	0.196078	102	-1.64044	0.10469	1.14e-28
CYB5A	NM_001914	18	71928150	T	C	0.196078	102	-1.30288	0.108311	3.81e-21
CYB5A	NM_148923	18	71928150	T	C	0.196078	102	1.46328	0.105488	4.9e-25
AES	NM_001130	19	3064707	T	C	0.242574	101	-0.509303	0.075493	9.98e-10
AES	NM_198969	19	3064707	T	C	0.242574	101	0.640763	0.091147	2.59e-10
ZFR2	NR_027149	19	3855477	C	T	0.264706	102	-0.407656	0.059324	5.51e-10
CD209	NM_001144894	19	7659312	A	AG	0.0742574	101	0.868015	0.134853	4.28e-09
CD209	NM_001144896	19	7659312	A	AG	0.0742574	101	0.868015	0.134853	4.28e-09
TRMT1	NM_001136035	19	13220703	G	C	0.348039	102	0.720232	0.090656	2.99e-12
TRMT1	NM_001142554	19	13220703	G	C	0.348039	102	-0.943182	0.089464	6.42e-18
DEDD2	NR_073049	19	42403722	G	A	0.0909091	99	0.959848	0.124328	9.03e-12
KLK7	NM_001207053	19	50771297	GC	G	0.0784314	102	-1.06354	0.171073	1.2e-08
KLK7	NM_139277	19	50771297	GC	G	0.0784314	102	0.843289	0.125267	1.08e-09
SIGLEC7	NM_001277201	19	51677132	C	T	0.112745	102	1.29375	0.202215	5.12e-09
KLK7	NM_005046	19	51677700	G	A	0.0588235	102	1.02396	0.168409	2.22e-08
TNNT1	NM_001291774	19	54931246	C	T	0.0735294	102	1.34774	0.191893	2.68e-10
ZIM2	NM_001146326	19	56625067	CAGGGAG	C	0.186275	102	-0.841636	0.113161	3.61e-11
ZIM2	NM_001146327	19	56625067	CAGGGAG	C	0.186275	102	-0.841636	0.113161	3.61e-11
ZIM2	NM_015363	19	56625067	CAGGGAG	C	0.186275	102	-0.841636	0.113161	3.61e-11
COLEC11	NM_001255982	2	3464169	T	C	0.0588235	102	1.59176	0.17905	2.68e-14
COLEC11	NM_001255989	2	3690183	C	G	0.0686275	102	1.39167	0.18258	1.47e-11
FAM228B	NM_001145710	2	24288775	A	G	0.343137	102	0.466799	0.064417	9.11e-11
FAM228B	NM_001291328	2	24390517	G	A	0.372549	102	0.43299	0.057918	2.99e-11
FAM228B	NR_111929	2	24390517	G	A	0.372549	102	-0.896735	0.086351	1.43e-17
SOCS5	NM_014011	2	46684707	A	T	0.107843	102	-1.05021	0.145981	1.2e-10
SOCS5	NM_144949	2	46684707	A	T	0.107843	102	1.05021	0.145981	1.2e-10
RPL31	NM_001098577	2	101629986	T	G	0.245098	102	0.778765	0.071939	1.55e-18
RPL31	NM_000993	2	101652732	T	C	0.264706	102	-0.546727	0.088454	1.41e-08
DPP10	NM_001004360	2	115201974	A	T	0.0686275	102	-0.519219	0.08606	2.74e-08
DPP10	NM_001178034	2	115201974	A	T	0.0686275	102	-0.519219	0.08606	2.74e-08
DPP10	NM_001178037	2	115201974	A	T	0.0686275	102	-0.519219	0.08606	2.74e-08
CFC1	NM_001270421	2	131021813	C	T	0.0931373	102	1.22651	0.113653	1.85e-18
SCN3A	NM_001081676	2	165438473	C	T	0.112745	102	-0.553879	0.074943	4.53e-11
SCN3A	NM_001081677	2	165438473	C	T	0.112745	102	-0.553879	0.074943	4.53e-11
SCN3A	NM_006922	2	165438473	C	T	0.112745	102	0.558352	0.075874	5.29e-11
DHRS9	NM_001142270	2	169821132	G	A	0.0539216	102	1.38935	0.151783	7.1e-15
GPR1	NM_001098199	2	206683854	G	A	0.0931373	102	1.4027	0.119179	1.4e-20
GPR1	NM_001261454	2	206758399	T	C	0.0539216	102	-2.02153	0.235971	1.37e-13
GPR1	NM_001261455	2	206758399	T	C	0.0539216	102	-2.02153	0.235971	1.37e-13
ERBB4	NM_001042599	2	213035674	G	C	0.0637255	102	-1.51349	0.216046	2.91e-10
ERBB4	NM_005235	2	213035674	G	C	0.0637255	102	-1.51349	0.216046	2.91e-10
ACSL3	NM_004457	2	223733750	A	T	0.311881	101	-0.526709	0.086381	2.04e-08
ACSL3	NM_203372	2	223733750	A	T	0.311881	101	0.526709	0.086381	2.04e-08
NEU4	NM_001167600	2	242749764	C	T	0.303922	102	-0.376616	0.047916	4.55e-12
NEU4	NM_001167601	2	242749764	C	T	0.303922	102	0.317536	0.047103	1.03e-09
CPNE1	NM_001198863	20	34214723	C	T	0.0588235	102	-2.22602	0.260915	1.62e-13
CPNE1	NM_152925	20	34214723	C	T	0.0588235	102	2.42052	0.276091	4.95e-14
CPNE1	NM_152926	20	34214723	C	T	0.0588235	102	2.42052	0.276091	4.95e-14
CPNE1	NM_152927	20	34214723	C	T	0.0588235	102	2.42052	0.276091	4.95e-14
CPNE1	NM_152928	20	34214723	C	T	0.0588235	102	2.42052	0.276091	4.95e-14
CPNE1	NR_037188	20	34214723	C	T	0.0588235	102	2.42052	0.276091	4.95e-14
KCNE1	NM_001127670	21	35236435	G	A	0.0686275	102	1.41531	0.184158	1.09e-11
PRAME	NM_001291717	22	22565667	G	C	0.171569	102	0.93106	0.129041	1.07e-10
MIAT	NR_003491	22	26091306	C	T	0.0833333	102	1.31731	0.207839	6.75e-09
MIAT	NR_033320	22	26091306	C	T	0.0833333	102	1.31731	0.207839	6.75e-09
IFT27	NM_006860	22	36448811	T	C	0.171569	102	0.81532	0.135823	3.14e-08
SLC25A17	NR_104236	22	40815089	C	G	0.0882353	102	0.96041	0.145959	2.2e-09
PRR5	NM_001017530	22	44693518	C	T	0.102941	102	0.945393	0.153472	1.54e-08
CRELD2	NM_001284317	22	49912350	A	G	0.0686275	102	1.23109	0.199111	1.4e-08
CRELD2	NM_001135101	22	50313358	C	G	0.215686	102	0.567672	0.087871	3.83e-09
CNTN6	NM_001289080	3	444024	G	A	0.0686275	102	0.208933	0.030096	3.94e-10
CNTN6	NM_001289081	3	444024	G	A	0.0686275	102	0.170733	0.024199	2.3e-10
SRGAP3	NM_001033117	3	8858481	C	T	0.119792	96	-0.881557	0.14217	1.3e-08
SRGAP3	NM_014850	3	8858481	C	T	0.119792	96	0.881557	0.14217	1.3e-08
FGD5-AS1	NR_046252	3	15314024	G	A	0.0885417	96	-0.376896	0.053965	3.23e-10
FGD5-AS1	NR_046253	3	15314024	G	A	0.0885417	96	-0.376896	0.053965	3.23e-10
FGD5-AS1	NR_046254	3	15314024	G	A	0.0885417	96	-0.376896	0.053965	3.23e-10
FGD5-AS1	NR_046251	3	15334238	C	G	0.147059	102	0.298639	0.042954	3.75e-10
RPSA	NM_001012321	3	39447294	A	C	0.470588	102	1.10773	0.066556	1.42e-30
RPSA	NM_002295	3	39447294	A	C	0.470588	102	-1.10773	0.066556	1.42e-30
POU1F1	NM_001122757	3	87086006	G	A	0.117647	102	0.855383	0.131537	3.14e-09
DRD3	NM_001290809	3	113873372	A	G	0.0882353	102	1.45002	0.238953	2.34e-08
UROC1	NM_001165974	3	125993533	A	C	0.107843	102	1.07207	0.165303	3.41e-09
SERPINI1	NM_001122752	3	168174191	A	G	0.0735294	102	-0.61379	0.104001	4.94e-08
SERPINI1	NM_005025	3	168174191	A	G	0.0735294	102	0.61379	0.104001	4.94e-08
TNIK	NR_027767	3	171061886	A	G	0.47549	102	-0.41214	0.06797	2.39e-08
KCNMB3	NM_171828	3	179846858	C	T	0.0882353	102	1.02644	0.152017	9.72e-10
ECE2	NM_001100120	3	183996213	C	T	0.181373	102	0.298593	0.045444	2.3e-09
MUC20	NM_001291833	3	195346861	C	T	0.369565	92	-0.907887	0.130335	3.51e-10
MUC20	NM_020790	3	195346861	C	T	0.369565	92	-0.907887	0.130335	3.51e-10
RNF212	NM_001193318	4	1086287	T	C	0.122549	102	-0.923082	0.130083	1.89e-10
TMEM129	NM_001127266	4	1757895	C	T	0.22549	102	0.766141	0.128474	3.75e-08
TMEM129	NM_138385	4	1757895	C	T	0.22549	102	-0.766141	0.128474	3.75e-08
PACRGL	NM_001258345	4	21253833	A	C	0.0742574	101	1.02189	0.162516	8.51e-09
RFC1	NM_001204747	4	38726766	G	C	0.490196	102	0.613014	0.091977	1.47e-09
RFC1	NM_002913	4	38726766	G	C	0.490196	102	-0.613014	0.091977	1.47e-09
RHOH	NM_001278369	4	40970912	G	T	0.0588235	102	0.890557	0.138524	4.43e-09
OCIAD2	NM_152398	4	48880627	G	C	0.406863	102	0.500388	0.08297	2.77e-08
SPINK2	NM_001271718	4	58635675	G	C	0.0539216	102	1.56938	0.228123	5.31e-10
PPA2	NM_006903	4	106310678	A	T	0.432292	96	0.523005	0.07782	1.15e-09
SNHG8	NR_034011	4	119219168	T	C	0.366337	101	-0.924344	0.06682	5.87e-25
SNHG8	NR_003584	4	119219187	A	G	0.363636	99	0.749035	0.098315	1.49e-11
BBS12	NM_152618	4	123649223	C	T	0.171569	102	-0.748365	0.123785	2.59e-08
ADAM29	NM_001278126	4	176414439	T	C	0.0588235	102	2.07497	0.241228	1.16e-13
FAM173B	NR_047669	5	11024270	T	C	0.132353	102	0.858106	0.130449	2.22e-09
MAST4	NM_198828	5	65074944	A	G	0.0735294	102	1.18253	0.200135	4.8e-08
GUSBP9	NR_033968	5	71281255	C	T	0.075	100	1.31211	0.149423	4.62e-14
GUSBP9	NR_033968_1	5	71281255	C	T	0.075	100	-1.31211	0.149423	4.62e-14
XRCC4	NM_003401	5	82639670	C	T	0.151961	102	-1.23841	0.138818	2.3e-14
XRCC4	NM_022406	5	82639670	C	T	0.151961	102	1.31261	0.129166	4.37e-17
CAST	NM_001190442	5	96059890	CT	C	0.341584	101	-0.600024	0.077656	8.76e-12
TNFAIP8	NM_001286813	5	119029876	T	C	0.0833333	102	1.36926	0.141533	5.13e-16
HINT1	NM_005340	5	130454839	T	A	0.318627	102	-1.28984	0.069584	4.04e-34
HINT1	NR_024611	5	130454839	T	A	0.318627	102	1.33657	0.066802	9.7e-37
HTR4	NM_001040172	5	148125577	T	C	0.0637255	102	0.830328	0.138889	3.5e-08
HMMR	NM_012484	5	161926053	T	A	0.0588235	102	1.3039	0.179355	8.13e-11
KIF13A	NM_001243423	6	17979853	A	G	0.166667	102	0.787235	0.118318	1.55e-09
PRL	NM_000948	6	21665766	C	A	0.122549	102	0.984833	0.129875	1.79e-11
BTN3A1	NM_001145009	6	26405835	A	G	0.210784	102	-0.725602	0.120985	3.22e-08
RPP21	NM_001199120	6	30237859	A	G	0.259804	102	-1.08266	0.070948	7.3e-28
RPP21	NM_024839_6	6	30237859	A	G	0.259804	102	1.14159	0.080752	1.4e-25
DDX39B	NM_080598_1	6	31508452	GA	G	0.395	100	0.592862	0.096025	1.45e-08
CUTA	NM_001014837	6	33317432	T	C	0.112745	102	-1.29879	0.095812	2.23e-24
RPS10	NM_001014	6	34304535	T	TA	0.166667	90	0.283469	0.039285	1.07e-10
RPS10	NM_001203245	6	34304535	T	TA	0.166667	90	-0.286184	0.039366	8.14e-11
KCTD20	NR_104481	6	35777349	T	C	0.303922	102	0.626924	0.10211	1.7e-08
SMIM8	NM_020425	6	87909703	G	C	0.460784	102	-0.366044	0.060272	2.29e-08
SMIM8	NM_001042493	6	87988637	C	CTTGG	0.460396	101	0.313834	0.045254	4.08e-10
TRAF3IP2-AS1	NR_034109	6	111933215	A	G	0.0588235	102	1.06113	0.169788	1.02e-08
TPD52L1	NM_001003395	6	125472226	G	A	0.485294	102	-0.505089	0.056314	1.81e-14
TMEM200A	NM_052913	6	129912514	C	G	0.118812	101	1.13495	0.191867	4.65e-08
MED23	NM_001270521	6	131888348	T	C	0.0980392	102	0.801211	0.118355	8.95e-10
RPS6KA2	NM_001006932	6	167139136	G	A	0.117647	102	-1.00955	0.132221	1.39e-11
RPS6KA2	NM_021135	6	167139136	G	A	0.117647	102	1.03607	0.135581	1.35e-11
C7orf50	NM_032350	7	1255214	C	T	0.0637255	102	-1.30501	0.191217	6.89e-10
DGKB	NM_004080	7	15136056	C	G	0.0735294	102	-1.25779	0.152435	6.53e-13
DGKB	NM_145695	7	15136056	C	G	0.0735294	102	1.2578	0.152434	6.52e-13
CHN2	NM_001039936	7	29552213	C	T	0.0637255	102	0.785751	0.131928	3.88e-08
GTF2IP1	NR_002206	7	73692125	G	A	0.0980392	102	-0.741767	0.112346	1.97e-09
GTF2IP1	NR_002206_1	7	73692125	G	A	0.0980392	102	0.741767	0.112346	1.97e-09
MDH2	NR_104165	7	75623520	A	G	0.137255	102	-0.55632	0.087915	7.08e-09
CALCR	NM_001742	7	94019932	T	C	0.0686275	102	0.456856	0.072565	8.21e-09
CYP3A5	NM_000777	7	99365943	C	A	0.132353	102	0.865439	0.130431	1.7e-09
RASA4B	NM_001277335	7	102394358	C	G	0.267327	101	-0.749348	0.118116	6.56e-09
RASA4B	NM_001277335_1	7	102394358	C	G	0.267327	101	0.749971	0.118173	6.49e-09
MTUS1	NM_001001931	8	16697836	A	C	0.22043	93	0.784857	0.125934	1.12e-08
NAT1	NM_001291962	8	17455510	TG	T	0.132353	102	0.817581	0.135872	2.94e-08
SFTPC	NM_001172357	8	22021388	G	C	0.259804	102	-0.635738	0.075551	2.9e-13
KAT6A	NM_001099412	8	42470760	AAT	A	0.185	100	-0.804447	0.130272	1.44e-08
KAT6A	NM_001099413	8	42470760	AAT	A	0.185	100	-0.804447	0.130272	1.44e-08
KAT6A	NM_006766	8	42470760	AAT	A	0.185	100	-0.804447	0.130272	1.44e-08
RGS20	NM_170587	8	55127399	T	G	0.0588235	102	0.686177	0.112067	1.83e-08
CA1	NM_001128829	8	85935336	G	C	0.122549	102	0.95312	0.156752	2.22e-08
C8orf59	NM_001099671	8	86121311	G	T	0.318627	102	-0.737309	0.101768	9.18e-11
C8orf59	NM_001099670	8	86160149	T	TA	0.32	100	-1.04079	0.083572	4.7e-22
C8orf59	NM_001099673	8	86160149	T	TA	0.32	100	0.836365	0.099828	3.47e-13
TP53INP1	NM_001135733	8	96363415	A	G	0.0588235	102	-1.44056	0.218548	2.08e-09
RNF19A	NM_015435	8	102050512	T	C	0.0931373	102	-0.742284	0.103785	1.45e-10
ANGPT1	NM_001146	8	108820995	A	AT	0.0588235	102	1.6901	0.227787	3.93e-11
ANGPT1	NM_001199859	8	108820995	A	AT	0.0588235	102	-1.54994	0.228575	8.48e-10
SYBU	NM_001099745	8	110735513	A	G	0.127451	102	0.782017	0.124656	9.1e-09
TBC1D31	NM_001145088	8	124132166	A	G	0.161765	102	-1.21169	0.105857	6.89e-20
TBC1D31	NM_145647	8	124132166	A	G	0.161765	102	1.21078	0.105585	6.21e-20
CDKN2B-AS1	NR_047538	9	21596053	T	G	0.161765	102	0.983312	0.112351	5.34e-14
EQTN	NM_020641	9	27335161	T	A	0.0735294	102	1.3473	0.21155	5.86e-09
TRO	NR_073148	X	54545366	T	C	0.351351	74	-0.272785	0.045646	3.54e-08

[truncated: 3 more sheets: Caudate basal ganglia, Spinal cord cervical c-1, Cerebellar Hemisphere]
