# Supplementary material for: Hidden Genetic Regulation of Human Complex Traits via Brain Isoforms
Source: Phenomics. 2023 Mar 20;3(3):217–27. doi: 10.1007/s43657-023-00100-6 (PMC10260721; doi:10.1007/s43657-023-00100-6)
Supplement: Supplementary file 7 — Supplementary Table 2 The number of mapped irQTL in each tissue compared to that of established sQTL. The irQTL lead variants were cross-referenced in the GTEx v8 sQTL analysis, and the irQTL that were also genome-wide significant sQTL were counted (XLSX 9 KB) [file 43657_2023_100_MOESM7_ESM.xlsx]

## Sheet: irQTL overlaps with GTEx sQTL
Tissue	N_irQTLs	GTEx_sQTL_Overlaps_P < 5e-4	GTEx_sQTL_Overlaps_P < 5e-5	GTEx_sQTL_Overlaps_P < 5e-6	GTEx_sQTL_Overlaps_P < 5e-7	GTEx_sQTL_Overlaps_P < 5e-8
Amygdala	129	60	60	60	60	59
Anterior cingulate cortex BA24	274	81	81	81	79	77
Caudate basal ganglia	357	109	109	109	109	108
Cerebellar Hemisphere	383	93	93	93	92	89
Cerebellum	445	104	104	104	101	97
Cortex	493	111	111	111	108	106
Frontal Cortex BA9	328	98	98	98	96	91
Hippocampus	394	93	93	93	91	86
Hypothalamus	276	102	102	102	101	98
Nucleus accumbens basal ganglia	304	101	101	101	98	95
Putamen basal ganglia	323	87	87	87	83	80
Spinal cord cervical c-1	220	83	83	83	78	77
Substantia nigra	315	72	72	72	69	63
