# Supplementary material for: Hidden Genetic Regulation of Human Complex Traits via Brain Isoforms
Source: Phenomics. 2023 Mar 20;3(3):217–27. doi: 10.1007/s43657-023-00100-6 (PMC10260721; doi:10.1007/s43657-023-00100-6)
Supplement: Supplementary file 8 — Supplementary Table 3 Types of the genes involved in the discovery of irQTL. This gives an overview of the distribution of gene biotype groups across the genes used in irQTL analysis. A complete list of the genes and their corresponding isoforms is also provided (XLSX 743 KB) [file 43657_2023_100_MOESM8_ESM.xlsx]

## Sheet: Gene_Biotype_Statistics
Gene_Biotype	Frequency
antisense_RNA	126
lincRNA	148
miRNA	56
polymorphic_pseudogene	12
processed_pseudogene	3
processed_transcript	44
protein_coding	8382
sense_intronic	3
sense_overlapping	1
snoRNA	24
snRNA	2
transcribed_processed_pseudogene	7
transcribed_unitary_pseudogene	10
transcribed_unprocessed_pseudogene	54
unprocessed_pseudogene	23

## Sheet: Final_Gene_Isoform_List
Refseq_ID	Gene_Symbol	Gene_Biotype
NM_000016	ACADM	protein_coding
NM_000018	ACADVL	protein_coding
NM_000020	ACVRL1	protein_coding
NM_000021	PSEN1	protein_coding
NM_000023	SGCA	protein_coding
NM_000026	ADSL	protein_coding
NM_000027	AGA	protein_coding
NM_000028	AGL	protein_coding
NM_000032	ALAS2	protein_coding
NM_000034	ALDOA	protein_coding
NM_000036	AMPD1	protein_coding
NM_000037	ANK1	protein_coding
NM_000038	APC	protein_coding
NM_000043	FAS	protein_coding
NM_000044	AR	protein_coding
NM_000045	ARG1	protein_coding
NM_000046	ARSB	protein_coding
NM_000047	ARSE	protein_coding
NM_000048	ASL	protein_coding
NM_000049	ASPA	protein_coding
NM_000052	ATP7A	protein_coding
NM_000053	ATP7B	protein_coding
NM_000054	AVPR2	protein_coding
NM_000056	BCKDHB	protein_coding
NM_000057	BLM	protein_coding
NM_000060	BTD	protein_coding
NM_000061	BTK	protein_coding
NM_000062	SERPING1	protein_coding
NM_000063	C2	protein_coding
NM_000065	C6	protein_coding
NM_000066	C8B	protein_coding
NM_000068	CACNA1A	protein_coding
NM_000070	CAPN3	protein_coding
NM_000071	CBS	protein_coding
NM_000072	CD36	protein_coding
NM_000076	CDKN1C	protein_coding
NM_000077	CDKN2A	protein_coding
NM_000078	CETP	protein_coding
NM_000079	CHRNA1	protein_coding
NM_000081	LYST	protein_coding
NM_000082	ERCC8	protein_coding
NM_000083	CLCN1	protein_coding
NM_000084	CLCN5	protein_coding
NM_000085	CLCNKB	protein_coding
NM_000086	CLN3	protein_coding
NM_000087	CNGA1	protein_coding
NM_000093	COL5A1	protein_coding
NM_000096	CP	protein_coding
NM_000099	CST3	protein_coding
NM_000103	CYP19A1	protein_coding
NM_000106	CYP2D6	protein_coding
NM_000108	DLD	protein_coding
NM_000109	DMD	protein_coding
NM_000110	DPYD	protein_coding
NM_000116	TAZ	protein_coding
NM_000119	EPB42	protein_coding
NM_000120	EPHX1	protein_coding
NM_000121	EPOR	protein_coding
NM_000125	ESR1	protein_coding
NM_000126	ETFA	protein_coding
NM_000132	F8	protein_coding
NM_000135	FANCA	protein_coding
NM_000136	FANCC	protein_coding
NM_000139	MS4A2	protein_coding
NM_000140	FECH	protein_coding
NM_000141	FGFR2	protein_coding
NM_000142	FGFR3	protein_coding
NM_000144	FXN	protein_coding
NM_000145	FSHR	protein_coding
NM_000149	FUT3	protein_coding
NM_000150	FUT6	protein_coding
NM_000151	G6PC	protein_coding
NM_000152	GAA	protein_coding
NM_000153	GALC	protein_coding
NM_000155	GALT	protein_coding
NM_000156	GAMT	protein_coding
NM_000157	GBA	protein_coding
NM_000159	GCDH	protein_coding
NM_000161	GCH1	protein_coding
NM_000162	GCK	protein_coding
NM_000163	GHR	protein_coding
NM_000166	GJB1	protein_coding
NM_000167	GK	protein_coding
NM_000171	GLRA1	protein_coding
NM_000172	GNAT1	protein_coding
NM_000175	GPI	protein_coding
NM_000176	NR3C1	protein_coding
NM_000179	MSH6	protein_coding
NM_000181	GUSB	protein_coding
NM_000183	HADHB	protein_coding
NM_000186	CFH	protein_coding
NM_000188	HK1	protein_coding
NM_000190	HMBS	protein_coding
NM_000191	HMGCL	protein_coding
NM_000192	TBX5	protein_coding
NM_000195	HPS1	protein_coding
NM_000198	HSD3B2	protein_coding
NM_000202	IDS	protein_coding
NM_000203	IDUA	protein_coding
NM_000207	INS	protein_coding
NM_000208	INSR	protein_coding
NM_000210	ITGA6	protein_coding
NM_000211	ITGB2	protein_coding
NM_000213	ITGB4	protein_coding
NM_000218	KCNQ1	protein_coding
NM_000219	KCNE1	protein_coding
NM_000220	KCNJ1	protein_coding
NM_000221	KHK	protein_coding
NM_000222	KIT	protein_coding
NM_000224	KRT18	protein_coding
NM_000227	LAMA3	protein_coding
NM_000228	LAMB3	protein_coding
NM_000234	LIG1	protein_coding
NM_000235	LIPA	protein_coding
NM_000238	KCNH2	protein_coding
NM_000240	MAOA	protein_coding
NM_000243	MEFV	protein_coding
NM_000244	MEN1	protein_coding
NM_000245	MET	protein_coding
NM_000246	CIITA	protein_coding
NM_000247	MICA	protein_coding
NM_000248	MITF	protein_coding
NM_000249	MLH1	protein_coding
NM_000251	MSH2	protein_coding
NM_000254	MTR	protein_coding
NM_000259	MYO5A	protein_coding
NM_000260	MYO7A	protein_coding
NM_000264	PTCH1	protein_coding
NM_000267	NF1	protein_coding
NM_000268	NF2	protein_coding
NM_000269	NME1	protein_coding
NM_000272	NPHP1	protein_coding
NM_000274	OAT	protein_coding
NM_000276	OCRL	protein_coding
NM_000278	PAX2	protein_coding
NM_000280	PAX6	protein_coding
NM_000281	PCBD1	protein_coding
NM_000283	PDE6B	protein_coding
NM_000284	PDHA1	protein_coding
NM_000285	PEPD	protein_coding
NM_000289	PFKM	protein_coding
NM_000293	PHKB	protein_coding
NM_000294	PHKG2	protein_coding
NM_000295	SERPINA1	protein_coding
NM_000296	PKD1	protein_coding
NM_000298	PKLR	protein_coding
NM_000299	PKP1	protein_coding
NM_000300	PLA2G2A	protein_coding
NM_000301	PLG	protein_coding
NM_000304	PMP22	protein_coding
NM_000305	PON2	protein_coding
NM_000306	POU1F1	protein_coding
NM_000308	CTSA	protein_coding
NM_000309	PPOX	protein_coding
NM_000310	PPT1	protein_coding
NM_000311	PRNP	protein_coding
NM_000316	PTH1R	protein_coding
NM_000318	PEX2	protein_coding
NM_000319	PEX5	protein_coding
NM_000325	PITX2	protein_coding
NM_000328	RPGR	protein_coding
NM_000331	SAA1	protein_coding
NM_000332	ATXN1	protein_coding
NM_000333	ATXN7	protein_coding
NM_000335	SCN5A	protein_coding
NM_000337	SGCD	protein_coding
NM_000338	SLC12A1	protein_coding
NM_000339	SLC12A3	protein_coding
NM_000340	SLC2A2	protein_coding
NM_000343	SLC5A1	protein_coding
NM_000344	SMN1	protein_coding
NM_000344_1	SMN1	protein_coding
NM_000345	SNCA	protein_coding
NM_000347	SPTB	protein_coding
NM_000352	ABCC8	protein_coding
NM_000355	TCN2	protein_coding
NM_000356	TCOF1	protein_coding
NM_000360	TH	protein_coding
NM_000364	TNNT2	protein_coding
NM_000365	TPI1	protein_coding
NM_000366	TPM1	protein_coding
NM_000368	TSC1	protein_coding
NM_000369	TSHR	protein_coding
NM_000373	UMPS	protein_coding
NM_000374	UROD	protein_coding
NM_000376	VDR	protein_coding
NM_000378	WT1	protein_coding
NM_000380	XPA	protein_coding
NM_000381	MID1	protein_coding
NM_000382	ALDH3A2	protein_coding
NM_000388	CASR	protein_coding
NM_000389	CDKN1A	protein_coding
NM_000390	CHM	protein_coding
NM_000398	CYB5R3	protein_coding
NM_000399	EGR2	protein_coding
NM_000400	ERCC2	protein_coding
NM_000401	EXT2	protein_coding
NM_000402	G6PD	protein_coding
NM_000403	GALE	protein_coding
NM_000404	GLB1	protein_coding
NM_000405	GM2A	protein_coding
NM_000406	GNRHR	protein_coding
NM_000408	GPD2	protein_coding
NM_000410	HFE	protein_coding
NM_000411	HLCS	protein_coding
NM_000414	HSD17B4	protein_coding
NM_000418	IL4R	protein_coding
NM_000425	L1CAM	protein_coding
NM_000426	LAMA2	protein_coding
NM_000431	MVK	protein_coding
NM_000433	NCF2	protein_coding
NM_000438	PAX3	protein_coding
NM_000439	PCSK1	protein_coding
NM_000443	ABCB4	protein_coding
NM_000444	PHEX	protein_coding
NM_000445	PLEC	protein_coding
NM_000447	PSEN2	protein_coding
NM_000449	RFX5	protein_coding
NM_000451	SHOX	protein_coding
NM_000451_1	SHOX	protein_coding
NM_000456	SUOX	protein_coding
NM_000457	HNF4A	protein_coding
NM_000458	HNF1B	protein_coding
NM_000459	TEK	protein_coding
NM_000460	THPO	protein_coding
NM_000461	THRB	protein_coding
NM_000462	UBE3A	protein_coding
NM_000465	BARD1	protein_coding
NM_000466	PEX1	protein_coding
NM_000478	ALPL	protein_coding
NM_000480	AMPD3	protein_coding
NM_000481	AMT	protein_coding
NM_000484	APP	protein_coding
NM_000485	APRT	protein_coding
NM_000487	ARSA	protein_coding
NM_000489	ATRX	protein_coding
NM_000495	COL4A5	protein_coding
NM_000497	CYP11B1	protein_coding
NM_000500_2	CYP21A2	protein_coding
NM_000500_3	CYP21A2	protein_coding
NM_000501	ELN	protein_coding
NM_000503	EYA1	protein_coding
NM_000507	FBP1	protein_coding
NM_000508	FGA	protein_coding
NM_000509	FGG	protein_coding
NM_000510	FSHB	protein_coding
NM_000511	FUT2	protein_coding
NM_000513	OPN1MW	protein_coding
NM_000513_1	OPN1MW	protein_coding
NM_000514	GDNF	protein_coding
NM_000515	GH1	protein_coding
NM_000521	HEXB	protein_coding
NM_000525	KCNJ11	protein_coding
NM_000527	LDLR	protein_coding
NM_000528	MAN2B1	protein_coding
NM_000529	MC2R	protein_coding
NM_000532	PCCB	protein_coding
NM_000533	PLP1	protein_coding
NM_000534	PMS1	protein_coding
NM_000535	PMS2	protein_coding
NM_000536	RAG2	protein_coding
NM_000540	RYR1	protein_coding
NM_000542	SFTPB	protein_coding
NM_000543	SMPD1	protein_coding
NM_000544	TAP2	protein_coding
NM_000546	TP53	protein_coding
NM_000547	TPO	protein_coding
NM_000548	TSC2	protein_coding
NM_000549	TSHB	protein_coding
NM_000551	VHL	protein_coding
NM_000555	DCX	protein_coding
NM_000560	CD53	protein_coding
NM_000561	GSTM1	protein_coding
NM_000564	IL5RA	protein_coding
NM_000565	IL6R	protein_coding
NM_000569	FCGR3A	protein_coding
NM_000570	FCGR3B	protein_coding
NM_000573	CR1	protein_coding
NM_000574	CD55	protein_coding
NM_000577	IL1RN	protein_coding
NM_000579	CCR5	protein_coding
NM_000581	GPX1	protein_coding
NM_000582	SPP1	protein_coding
NM_000583	GC	protein_coding
NM_000585	IL15	protein_coding
NM_000589	IL4	protein_coding
NM_000591	CD14	protein_coding
NM_000593_2	TAP1	protein_coding
NM_000595_4	LTA	protein_coding
NM_000598	IGFBP3	protein_coding
NM_000601	HGF	protein_coding
NM_000603	NOS3	protein_coding
NM_000609	CXCL12	protein_coding
NM_000610	CD44	protein_coding
NM_000611	CD59	protein_coding
NM_000612	IGF2	protein_coding
NM_000615	NCAM1	protein_coding
NM_000616	CD4	protein_coding
NM_000617	SLC11A2	protein_coding
NM_000618	IGF1	protein_coding
NM_000620	NOS1	protein_coding
NM_000621	HTR2A	protein_coding
NM_000626	CD79B	protein_coding
NM_000627	LTBP1	protein_coding
NM_000631	NCF4	protein_coding
NM_000632	ITGAM	protein_coding
NM_000633	BCL2	protein_coding
NM_000635	RFX2	protein_coding
NM_000636	SOD2	protein_coding
NM_000637	GSR	protein_coding
NM_000641	IL11	protein_coding
NM_000642	AGL	protein_coding
NM_000643	AGL	protein_coding
NM_000644	AGL	protein_coding
NM_000645	AGL	protein_coding
NM_000646	AGL	protein_coding
NM_000651	CR1	protein_coding
NM_000655	SELL	protein_coding
NM_000657	BCL2	protein_coding
NM_000661	RPL9	protein_coding
NM_000662	NAT1	protein_coding
NM_000663	ABAT	protein_coding
NM_000665	ACHE	protein_coding
NM_000666	ACY1	protein_coding
NM_000668	ADH1B	protein_coding
NM_000672	ADH6	protein_coding
NM_000673	ADH7	protein_coding
NM_000674	ADORA1	protein_coding
NM_000675	ADORA2A	protein_coding
NM_000677	ADORA3	protein_coding
NM_000680	ADRA1A	protein_coding
NM_000685	AGTR1	protein_coding
NM_000687	AHCY	protein_coding
NM_000688	ALAS1	protein_coding
NM_000690	ALDH2	protein_coding
NM_000691	ALDH3A1	protein_coding
NM_000694	ALDH3B1	protein_coding
NM_000695	ALDH3B2	protein_coding
NM_000698	ALOX5	protein_coding
NM_000701	ATP1A1	protein_coding
NM_000709	BCKDHA	protein_coding
NM_000712	BLVRA	protein_coding
NM_000714	TSPO	protein_coding
NM_000716	C4BPB	protein_coding
NM_000718	CACNA1B	protein_coding
NM_000719	CACNA1C	protein_coding
NM_000720	CACNA1D	protein_coding
NM_000721	CACNA1E	protein_coding
NM_000723	CACNB1	protein_coding
NM_000724	CACNB2	protein_coding
NM_000725	CACNB3	protein_coding
NM_000726	CACNB4	protein_coding
NM_000729	CCK	protein_coding
NM_000732	CD3D	protein_coding
NM_000734	CD247	protein_coding
NM_000735	CGA	protein_coding
NM_000739	CHRM2	protein_coding
NM_000742	CHRNA2	protein_coding
NM_000743	CHRNA3	protein_coding
NM_000746	CHRNA7	protein_coding
NM_000750	CHRNB4	protein_coding
NM_000751	CHRND	protein_coding
NM_000754	COMT	protein_coding
NM_000757	CSF1	protein_coding
NM_000759	CSF3	protein_coding
NM_000760	CSF3R	protein_coding
NM_000764	CYP2A7	protein_coding
NM_000770	CYP2C8	protein_coding
NM_000772	CYP2C18	protein_coding
NM_000777	CYP3A5	protein_coding
NM_000779	CYP4B1	protein_coding
NM_000781	CYP11A1	protein_coding
NM_000783	CYP26A1	protein_coding
NM_000786	CYP51A1	protein_coding
NM_000789	ACE	protein_coding
NM_000790	DDC	protein_coding
NM_000791	DHFR	protein_coding
NM_000792	DIO1	protein_coding
NM_000793	DIO2	protein_coding
NM_000795	DRD2	protein_coding
NM_000796	DRD3	protein_coding
NM_000800	FGF1	protein_coding
NM_000801	FKBP1A	protein_coding
NM_000802	FOLR1	protein_coding
NM_000803	FOLR2	protein_coding
NM_000806	GABRA1	protein_coding
NM_000807	GABRA2	protein_coding
NM_000809	GABRA4	protein_coding
NM_000810	GABRA5	protein_coding
NM_000813	GABRB2	protein_coding
NM_000814	GABRB3	protein_coding
NM_000816	GABRG2	protein_coding
NM_000817	GAD1	protein_coding
NM_000818	GAD2	protein_coding
NM_000819	GART	protein_coding
NM_000820	GAS6	protein_coding
NM_000821	GGCX	protein_coding
NM_000824	GLRB	protein_coding
NM_000825	GNRH1	protein_coding
NM_000826	GRIA2	protein_coding
NM_000827	GRIA1	protein_coding
NM_000828	GRIA3	protein_coding
NM_000829	GRIA4	protein_coding
NM_000830	GRIK1	protein_coding
NM_000832	GRIN1	protein_coding
NM_000833	GRIN2A	protein_coding
NM_000835	GRIN2C	protein_coding
NM_000837	GRINA	protein_coding
NM_000839	GRM2	protein_coding
NM_000841	GRM4	protein_coding
NM_000842	GRM5	protein_coding
NM_000844	GRM7	protein_coding
NM_000845	GRM8	protein_coding
NM_000848	GSTM2	protein_coding
NM_000849	GSTM3	protein_coding
NM_000850	GSTM4	protein_coding
NM_000854	GSTT2	polymorphic_pseudogene
NM_000854_1	GSTT2	polymorphic_pseudogene
NM_000855	GUCY1A2	protein_coding
NM_000856	GUCY1A3	protein_coding
NM_000857	GUCY1B3	protein_coding
NM_000858	GUK1	protein_coding
NM_000859	HMGCR	protein_coding
NM_000860	HPGD	protein_coding
NM_000861	HRH1	protein_coding
NM_000868	HTR2C	protein_coding
NM_000869	HTR3A	protein_coding
NM_000870	HTR4	protein_coding
NM_000872	HTR7	protein_coding
NM_000873	ICAM2	protein_coding
NM_000874	IFNAR2	protein_coding
NM_000875	IGF1R	protein_coding
NM_000877	IL1R1	protein_coding
NM_000880	IL7	protein_coding
NM_000883	IMPDH1	protein_coding
NM_000887	ITGAX	protein_coding
NM_000888	ITGB6	protein_coding
NM_000889	ITGB7	protein_coding
NM_000893	KNG1	protein_coding
NM_000895	LTA4H	protein_coding
NM_000896	CYP4F3	protein_coding
NM_000899	KITLG	protein_coding
NM_000900	MGP	protein_coding
NM_000901	NR3C2	protein_coding
NM_000902	MME	protein_coding
NM_000903	NQO1	protein_coding
NM_000904	NQO2	protein_coding
NM_000908	NPR3	protein_coding
NM_000912	OPRK1	protein_coding
NM_000913	OPRL1	protein_coding
NM_000914	OPRM1	protein_coding
NM_000917	P4HA1	protein_coding
NM_000919	PAM	protein_coding
NM_000920	PC	protein_coding
NM_000921	PDE3A	protein_coding
NM_000923	PDE4C	protein_coding
NM_000924	PDE1B	protein_coding
NM_000925	PDHB	protein_coding
NM_000926	PGR	protein_coding
NM_000930	PLAT	protein_coding
NM_000932	PLCB3	protein_coding
NM_000933	PLCB4	protein_coding
NM_000934	SERPINF2	protein_coding
NM_000935	PLOD2	protein_coding
NM_000939	POMC	protein_coding
NM_000944	PPP3CA	protein_coding
NM_000947	PRIM2	protein_coding
NM_000948	PRL	protein_coding
NM_000949	PRLR	protein_coding
NM_000950	PRRG1	protein_coding
NM_000952	PTAFR	protein_coding
NM_000953	PTGDR	protein_coding
NM_000959	PTGFR	protein_coding
NM_000964	RARA	protein_coding
NM_000965	RARB	protein_coding
NM_000966	RARG	protein_coding
NM_000967	RPL3	protein_coding
NM_000970	RPL6	protein_coding
NM_000973	RPL8	protein_coding
NM_000975	RPL11	protein_coding
NM_000977	RPL13	protein_coding
NM_000979	RPL18	protein_coding
NM_000985	RPL17	protein_coding
NM_000991	RPL28	protein_coding
NM_000993	RPL31	protein_coding
NM_000994	RPL32	protein_coding
NM_000995	RPL34	protein_coding
NM_000999	RPL38	protein_coding
NM_001001132	ITSN1	protein_coding
NM_001001290	SLC2A9	protein_coding
NM_001001323	ATP2B1	protein_coding
NM_001001329	PRKCSH	protein_coding
NM_001001331	ATP2B2	protein_coding
NM_001001342	BLOC1S2	protein_coding
NM_001001344	ATP2B3	protein_coding
NM_001001349	NKIRAS2	protein_coding
NM_001001389	CD44	protein_coding
NM_001001390	CD44	protein_coding
NM_001001391	CD44	protein_coding
NM_001001392	CD44	protein_coding
NM_001001395	LMO3	protein_coding
NM_001001396	ATP2B4	protein_coding
NM_001001418	TBC1D3C	protein_coding
NM_001001418_1	TBC1D3C	protein_coding
NM_001001419	SMAD5	protein_coding
NM_001001420	SMAD5	protein_coding
NM_001001430	TNNT2	protein_coding
NM_001001431	TNNT2	protein_coding
NM_001001432	TNNT2	protein_coding
NM_001001437	CCL3L3	protein_coding
NM_001001437_1	CCL3L3	protein_coding
NM_001001438	LSS	protein_coding
NM_001001481	UBE2W	protein_coding
NM_001001483	ZDHHC13	protein_coding
NM_001001484	PTER	protein_coding
NM_001001485	ATP2C1	protein_coding
NM_001001486	ATP2C1	protein_coding
NM_001001487	ATP2C1	protein_coding
NM_001001502	SNCB	protein_coding
NM_001001503	NDUFV3	protein_coding
NM_001001520	HDGFRP2	#N/A
NM_001001521	UGP2	protein_coding
NM_001001522	TAGLN	protein_coding
NM_001001523	RORC	protein_coding
NM_001001547	CD36	protein_coding
NM_001001548	CD36	protein_coding
NM_001001549	GRB10	protein_coding
NM_001001550	GRB10	protein_coding
NM_001001551	IDNK	protein_coding
NM_001001552	LEMD1	protein_coding
NM_001001555	GRB10	protein_coding
NM_001001556	GALK2	protein_coding
NM_001001560	GGA1	protein_coding
NM_001001561	GGA1	protein_coding
NM_001001567	PDE9A	protein_coding
NM_001001568	PDE9A	protein_coding
NM_001001569	PDE9A	protein_coding
NM_001001570	PDE9A	protein_coding
NM_001001571	PDE9A	protein_coding
NM_001001572	PDE9A	protein_coding
NM_001001573	PDE9A	protein_coding
NM_001001574	PDE9A	protein_coding
NM_001001575	PDE9A	protein_coding
NM_001001576	PDE9A	protein_coding
NM_001001577	PDE9A	protein_coding
NM_001001578	PDE9A	protein_coding
NM_001001579	PDE9A	protein_coding
NM_001001580	PDE9A	protein_coding
NM_001001581	PDE9A	protein_coding
NM_001001582	PDE9A	protein_coding
NM_001001583	PDE9A	protein_coding
NM_001001584	PDE9A	protein_coding
NM_001001585	PDE9A	protein_coding
NM_001001653	MED8	protein_coding
NM_001001655	ALKBH2	protein_coding
NM_001001666	ANO7	protein_coding
NM_001001673	RNASE9	protein_coding
NM_001001701	C4orf3	protein_coding
NM_001001713	SH3BGR	protein_coding
NM_001001722	CDY2B	protein_coding
NM_001001722_1	CDY2B	protein_coding
NM_001001732	CC2D2B	protein_coding
NM_001001734	ATP1A4	protein_coding
NM_001001740	RFWD2	protein_coding
NM_001001790	TOMM5	protein_coding
NM_001001802	OR2A42	protein_coding
NM_001001802_1	OR2A42	protein_coding
NM_001001851	ITIH5	protein_coding
NM_001001874	TPD52L3	protein_coding
NM_001001875	TPD52L3	protein_coding
NM_001001877	HSFY2	protein_coding
NM_001001877_1	HSFY2	protein_coding
NM_001001890	RUNX1	protein_coding
NM_001001891	ANO7	protein_coding
NM_001001894	TTC3	protein_coding
NM_001001895	UBASH3A	protein_coding
NM_001001924	MTUS1	protein_coding
NM_001001925	MTUS1	protein_coding
NM_001001928	PPARA	protein_coding
NM_001001931	MTUS1	protein_coding
NM_001001933	LHX8	protein_coding
NM_001001935	ATP5A1	protein_coding
NM_001001936	AFAP1L2	protein_coding
NM_001001937	ATP5A1	protein_coding
NM_001001938	C9orf47	protein_coding
NM_001001971	FAM13C	protein_coding
NM_001001973	ATP5C1	protein_coding
NM_001001974	PLEKHA1	protein_coding
NM_001001975	ATP5D	protein_coding
NM_001001976	ATE1	protein_coding
NM_001001991	PAMR1	protein_coding
NM_001001992	USP16	protein_coding
NM_001001994	GPM6B	protein_coding
NM_001001995	GPM6B	protein_coding
NM_001001996	GPM6B	protein_coding
NM_001001998	EXOSC10	protein_coding
NM_001002	RPLP0	protein_coding
NM_001002000	GMPR2	protein_coding
NM_001002001	GMPR2	protein_coding
NM_001002002	GMPR2	protein_coding
NM_001002006	NT5C1B	protein_coding
NM_001002009	NT5C3A	protein_coding
NM_001002010	NT5C3A	protein_coding
NM_001002017	HCFC1R1	protein_coding
NM_001002018	HCFC1R1	protein_coding
NM_001002019	PUS1	protein_coding
NM_001002020	PUS1	protein_coding
NM_001002021	PFKL	protein_coding
NM_001002026	CLDN18	protein_coding
NM_001002027	ATP5G1	protein_coding
NM_001002029_5	C4B	protein_coding
NM_001002029_6	C4B	protein_coding
NM_001002030	ECHDC1	protein_coding
NM_001002031	ATP5G2	protein_coding
NM_001002032	HN1	#N/A
NM_001002033	HN1	#N/A
NM_001002231	KLK2	protein_coding
NM_001002235	SERPINA1	protein_coding
NM_001002236	SERPINA1	protein_coding
NM_001002243	AFTPH	protein_coding
NM_001002244	ANAPC11	protein_coding
NM_001002245	ANAPC11	protein_coding
NM_001002246	ANAPC11	protein_coding
NM_001002247	ANAPC11	protein_coding
NM_001002248	ANAPC11	protein_coding
NM_001002249	ANAPC11	protein_coding
NM_001002251	ARL6IP4	protein_coding
NM_001002252	ARL6IP4	protein_coding
NM_001002257	LCLAT1	protein_coding
NM_001002258	ATP5G3	protein_coding
NM_001002259	CAPRIN2	protein_coding
NM_001002261	ZFYVE27	protein_coding
NM_001002262	ZFYVE27	protein_coding
NM_001002264	EPSTI1	protein_coding
NM_001002266	MARCH8	protein_coding
NM_001002269	EXOSC3	protein_coding
NM_001002273	FCGR2B	protein_coding
NM_001002274	FCGR2B	protein_coding
NM_001002275	FCGR2B	protein_coding
NM_001002292	WLS	protein_coding
NM_001002294	FMO3	protein_coding
NM_001002295	GATA3	protein_coding
NM_001002296	GOLGA7	protein_coding
NM_001002755	NFU1	protein_coding
NM_001002756	NFU1	protein_coding
NM_001002758	PRY2	protein_coding
NM_001002758_1	PRY2	protein_coding
NM_001002759	SFR1	protein_coding
NM_001002760	BPY2B	protein_coding
NM_001002760_1	BPY2B	protein_coding
NM_001002760_2	BPY2B	protein_coding
NM_001002761	BPY2C	protein_coding
NM_001002761_1	BPY2C	protein_coding
NM_001002761_2	BPY2C	protein_coding
NM_001002762	DNAJB12	protein_coding
NM_001002796	MCTP1	protein_coding
NM_001002800	SMC4	protein_coding
NM_001002810	PDE4DIP	protein_coding
NM_001002811	PDE4DIP	protein_coding
NM_001002812	PDE4DIP	protein_coding
NM_001002814	RAB11FIP1	protein_coding
NM_001002837	INPP5J	protein_coding
NM_001002838	WNK3	protein_coding
NM_001002841	MYL4	protein_coding
NM_001002843	ZNF280D	protein_coding
NM_001002844	ZNF280D	protein_coding
NM_001002857	ANXA2	protein_coding
NM_001002858	ANXA2	protein_coding
NM_001002860	BTBD7	protein_coding
NM_001002862	DERL3	protein_coding
NM_001002876	CENPM	protein_coding
NM_001002877	THOC5	protein_coding
NM_001002878	THOC5	protein_coding
NM_001002879	THOC5	protein_coding
NM_001002880	CBY1	protein_coding
NM_001002901	FCRLB	protein_coding
NM_001002905	OR8G1	protein_coding
NM_001002906	XKRY2	transcribed_unprocessed_pseudogene
NM_001002906_1	XKRY2	transcribed_unprocessed_pseudogene
NM_001002909	GPATCH8	protein_coding
NM_001002915	IGFL2	protein_coding
NM_001002920	POTEA	polymorphic_pseudogene
NM_001003	RPLP1	protein_coding
NM_001003395	TPD52L1	protein_coding
NM_001003396	TPD52L1	protein_coding
NM_001003397	TPD52L1	protein_coding
NM_001003398	BICD1	protein_coding
NM_001003406	CACNA1I	protein_coding
NM_001003407	ABLIM1	protein_coding
NM_001003408	ABLIM1	protein_coding
NM_001003652	SMAD2	protein_coding
NM_001003674	LDLRAD4	protein_coding
NM_001003675	LDLRAD4	protein_coding
NM_001003676	C11orf49	protein_coding
NM_001003677	C11orf49	protein_coding
NM_001003678	C11orf49	protein_coding
NM_001003679	LEPR	protein_coding
NM_001003680	LEPR	protein_coding
NM_001003681	HMGXB4	protein_coding
NM_001003682	TMEM200B	protein_coding
NM_001003683	PDE1A	protein_coding
NM_001003684	UQCR10	protein_coding
NM_001003688	SMAD1	protein_coding
NM_001003690	MAD2L1BP	protein_coding
NM_001003692	ZMAT5	protein_coding
NM_001003694	BRPF1	protein_coding
NM_001003696	ATP5J	protein_coding
NM_001003697	ATP5J	protein_coding
NM_001003698	RREB1	protein_coding
NM_001003699	RREB1	protein_coding
NM_001003700	RREB1	protein_coding
NM_001003701	ATP5J	protein_coding
NM_001003703	ATP5J	protein_coding
NM_001003704	MTFP1	protein_coding
NM_001003712	OSBPL8	protein_coding
NM_001003713	ATP5J2	protein_coding
NM_001003714	ATP5J2	protein_coding
NM_001003715	RECQL5	protein_coding
NM_001003716	RECQL5	protein_coding
NM_001003785	ATP5H	protein_coding
NM_001003786	STRADA	protein_coding
NM_001003787	STRADA	protein_coding
NM_001003788	STRADA	protein_coding
NM_001003789	RABL2B	protein_coding
NM_001003790	ERLIN2	protein_coding
NM_001003791	ERLIN2	protein_coding
NM_001003792	RBMS3	protein_coding
NM_001003793	RBMS3	protein_coding
NM_001003794	MGLL	protein_coding
NM_001003796	NHP2L1	#N/A
NM_001003799	TARP	#N/A
NM_001003800	BICD2	protein_coding
NM_001003801	SMARCD3	protein_coding
NM_001003802	SMARCD3	protein_coding
NM_001003803	ATP5S	protein_coding
NM_001003805	ATP5S	protein_coding
NM_001003806	TARP	#N/A
NM_001003809	DLGAP1	protein_coding
NM_001003810	HNRNPD	protein_coding
NM_001003811	TEX11	protein_coding
NM_001003818	TRIM6	protein_coding
NM_001003827	TRIM34	protein_coding
NM_001003828	PARVB	protein_coding
NM_001003891	MED15	protein_coding
NM_001003894	CDY1B	protein_coding
NM_001003894_1	CDY1B	protein_coding
NM_001003895	CDY1B	protein_coding
NM_001003895_1	CDY1B	protein_coding
NM_001003897	MANBAL	protein_coding
NM_001003927	EVI2A	protein_coding
NM_001003931	PARP3	protein_coding
NM_001003936	TXNDC8	protein_coding
NM_001003940	BMF	protein_coding
NM_001003941	OGDH	protein_coding
NM_001003942	BMF	protein_coding
NM_001003943	BMF	protein_coding
NM_001003954	ANXA13	protein_coding
NM_001003962	CAPNS1	protein_coding
NM_001004019	FBLN2	protein_coding
NM_001004023	DYRK3	protein_coding
NM_001004051	GPRASP2	protein_coding
NM_001004055	LRRC29	protein_coding
NM_001004056	GRK4	protein_coding
NM_001004057	GRK4	protein_coding
NM_001004060	NOMO2	protein_coding
NM_001004065	AKAP2	protein_coding
NM_001004105	GRK6	protein_coding
NM_001004106	GRK6	protein_coding
NM_001004128	QSOX1	protein_coding
NM_001004196	CD200	protein_coding
NM_001004310	FCRL6	protein_coding
NM_001004316	LEKR1	protein_coding
NM_001004326	SLC22A20	transcribed_unitary_pseudogene
NM_001004333	RNASEK	protein_coding
NM_001004340	FCGR1B	protein_coding
NM_001004353	C9orf173	#N/A
NM_001004356	FGFRL1	protein_coding
NM_001004358	FGFRL1	protein_coding
NM_001004360	DPP10	protein_coding
NM_001004416	UMODL1	protein_coding
NM_001004419	CLEC2D	protein_coding
NM_001004426	PLA2G6	protein_coding
NM_001004434	SLC30A2	protein_coding
NM_001004440	FAM19A3	protein_coding
NM_001004720	NCK2	protein_coding
NM_001004722	NCK2	protein_coding
NM_001005	RPS3	protein_coding
NM_001005176	SP140	protein_coding
NM_001005207	TRIM37	protein_coding
NM_001005217_1	FRG2	protein_coding
NM_001005221	OR4F29	protein_coding
NM_001005221_1	OR4F29	protein_coding
NM_001005221_2	OR4F29	protein_coding
NM_001005224	OR4F3	protein_coding
NM_001005224_1	OR4F3	protein_coding
NM_001005224_2	OR4F3	protein_coding
NM_001005242	PKP2	protein_coding
NM_001005271	CHD3	protein_coding
NM_001005273	CHD3	protein_coding
NM_001005277	OR4F16	protein_coding
NM_001005277_1	OR4F16	protein_coding
NM_001005277_2	OR4F16	protein_coding
NM_001005287	OR2A1	protein_coding
NM_001005287_1	OR2A1	protein_coding
NM_001005290	PSRC1	protein_coding
NM_001005291	SREBF1	protein_coding
NM_001005332	MAGED1	protein_coding
NM_001005333	MAGED1	protein_coding
NM_001005335	HNRNPL	protein_coding
NM_001005337	PKP1	protein_coding
NM_001005339	RGS10	protein_coding
NM_001005340	GPNMB	protein_coding
NM_001005353	AK4	protein_coding
NM_001005354	PRR13	protein_coding
NM_001005356	POTEG	protein_coding
NM_001005360	DNM2	protein_coding
NM_001005361	DNM2	protein_coding
NM_001005362	DNM2	protein_coding
NM_001005365	POTEA	polymorphic_pseudogene
NM_001005366	KDM2B	protein_coding
NM_001005367	TTYH1	protein_coding
NM_001005368	ZNF32	protein_coding
NM_001005369	MTIF2	protein_coding
NM_001005375	DAZ4	protein_coding
NM_001005375_1	DAZ4	protein_coding
NM_001005376	PLAUR	protein_coding
NM_001005377	PLAUR	protein_coding
NM_001005386	ACTR2	protein_coding
NM_001005388	NFASC	protein_coding
NM_001005389	NFASC	protein_coding
NM_001005407	CACNA1H	protein_coding
NM_001005408	NEURL4	protein_coding
NM_001005409	SF3A1	protein_coding
NM_001005413	ZWINT	protein_coding
NM_001005415	MARCH2	protein_coding
NM_001005416	MARCH2	protein_coding
NM_001005417	B4GALT2	protein_coding
NM_001005464	HIST2H3A	protein_coding
NM_001005464_1	HIST2H3A	protein_coding
NM_001005474	NFKBIZ	protein_coding
NM_001005476	PKP4	protein_coding
NM_001005498	RHBDF2	protein_coding
NM_001005502	CPM	protein_coding
NM_001005505	CACNA2D2	protein_coding
NM_001005526	SF3B1	protein_coding
NM_001005527	FAM19A4	protein_coding
NM_001005567	OR51B5	protein_coding
NM_001005609	EDA	protein_coding
NM_001005610	EDA	protein_coding
NM_001005612	EDA	protein_coding
NM_001005613	EDA	protein_coding
NM_001005619	ITGB4	protein_coding
NM_001005731	ITGB4	protein_coding
NM_001005735	CHEK2	protein_coding
NM_001005738	FPR2	protein_coding
NM_001005739	VPS54	protein_coding
NM_001005741	GBA	protein_coding
NM_001005742	GBA	protein_coding
NM_001005743	NUMB	protein_coding
NM_001005744	NUMB	protein_coding
NM_001005745	NUMB	protein_coding
NM_001005746	CACNB4	protein_coding
NM_001005747	CACNB4	protein_coding
NM_001005751	FAM21A	#N/A
NM_001005752	GJB3	protein_coding
NM_001005753	CHMP3	protein_coding
NM_001005781	SUMO1	protein_coding
NM_001005782	SUMO1	protein_coding
NM_001005783	HAO2	protein_coding
NM_001005785	DAZ2	protein_coding
NM_001005785_1	DAZ2	protein_coding
NM_001005786	DAZ2	protein_coding
NM_001005786_1	DAZ2	protein_coding
NM_001005849	SUMO2	protein_coding
NM_001005855	ATP8B2	protein_coding
NM_001005861	RYK	protein_coding
NM_001005862	ERBB2	protein_coding
NM_001005909	IP6K2	protein_coding
NM_001005910	IP6K2	protein_coding
NM_001005911	IP6K2	protein_coding
NM_001005914	SEMA3B	protein_coding
NM_001005915	ERBB3	protein_coding
NM_001005918	ATP7B	protein_coding
NM_001006	RPS3A	protein_coding
NM_001006109	HMCES	protein_coding
NM_001006114	YBEY	protein_coding
NM_001006115	IP6K1	protein_coding
NM_001006117	RBMY1J	protein_coding
NM_001006117_1	RBMY1J	protein_coding
NM_001006118	RBMY1E	protein_coding
NM_001006118_1	RBMY1E	protein_coding
NM_001006118_2	RBMY1E	protein_coding
NM_001006120	RBMY1D	protein_coding
NM_001006120_1	RBMY1D	protein_coding
NM_001006120_2	RBMY1D	protein_coding
NM_001006120_3	RBMY1D	protein_coding
NM_001006121	RBMY1B	protein_coding
NM_001006121_1	RBMY1B	protein_coding
NM_001006121_2	RBMY1B	protein_coding
NM_001006121_3	RBMY1B	protein_coding
NM_001006600	ERBB2IP	#N/A
NM_001006605	FAM69A	protein_coding
NM_001006610	SIAH1	protein_coding
NM_001006612	WBP5	#N/A
NM_001006613	WBP5	#N/A
NM_001006614	WBP5	#N/A
NM_001006616	TSPAN17	protein_coding
NM_001006622	WDR33	protein_coding
NM_001006623	WDR33	protein_coding
NM_001006624	PDPN	protein_coding
NM_001006625	PDPN	protein_coding
NM_001006626	CHRM2	protein_coding
NM_001006627	CHRM2	protein_coding
NM_001006628	CHRM2	protein_coding
NM_001006629	CHRM2	protein_coding
NM_001006630	CHRM2	protein_coding
NM_001006631	CHRM2	protein_coding
NM_001006632	CHRM2	protein_coding
NM_001006634	ARHGAP17	protein_coding
NM_001006636	GTDC1	protein_coding
NM_001006638	RAB37	protein_coding
NM_001006639	TCEAL1	protein_coding
NM_001006640	TCEAL1	protein_coding
NM_001006655	FAM149A	protein_coding
NM_001006656	ZNF473	protein_coding
NM_001006657	WDR35	protein_coding
NM_001006658	CR2	protein_coding
NM_001006665	RPS6KA1	protein_coding
NM_001006666	APOBEC3F	protein_coding
NM_001006681	SPIN2B	protein_coding
NM_001006682	SPIN2B	protein_coding
NM_001006683	SPIN2B	protein_coding
NM_001006684	TCEAL8	protein_coding
NM_001006932	RPS6KA2	protein_coding
NM_001006933	TCEAL3	protein_coding
NM_001006935	TCEAL4	protein_coding
NM_001006937	TCEAL4	protein_coding
NM_001006941	ALG3	protein_coding
NM_001006943	EPHA8	protein_coding
NM_001006944	RPS6KA4	protein_coding
NM_001006945	LRIF1	protein_coding
NM_001006946	SDC1	protein_coding
NM_001006947	UHRF1BP1L	protein_coding
NM_001007022	ODF2L	protein_coding
NM_001007023	DIO2	protein_coding
NM_001007024	GOSR1	protein_coding
NM_001007025	GOSR1	protein_coding
NM_001007026	ATN1	protein_coding
NM_001007027	ALG8	protein_coding
NM_001007067	SDCBP	protein_coding
NM_001007068	SDCBP	protein_coding
NM_001007069	SDCBP	protein_coding
NM_001007070	SDCBP	protein_coding
NM_001007072	ZSCAN2	protein_coding
NM_001007073	RPL32	protein_coding
NM_001007074	RPL32	protein_coding
NM_001007075	KLHL5	protein_coding
NM_001007088	ZNF182	protein_coding
NM_001007094	ZNF37A	protein_coding
NM_001007097	NTRK2	protein_coding
NM_001007098	SCP2	protein_coding
NM_001007099	SCP2	protein_coding
NM_001007100	SCP2	protein_coding
NM_001007101	ZNF484	protein_coding
NM_001007102	L3MBTL3	protein_coding
NM_001007122	FSD2	protein_coding
NM_001007139	IGF2	protein_coding
NM_001007156	NTRK3	protein_coding
NM_001007169	ZNF483	protein_coding
NM_001007176	C8orf22	protein_coding
NM_001007188	DEPDC5	protein_coding
NM_001007214	CACYBP	protein_coding
NM_001007225	IGF2BP2	protein_coding
NM_001007226	SPOP	protein_coding
NM_001007227	SPOP	protein_coding
NM_001007228	SPOP	protein_coding
NM_001007229	SPOP	protein_coding
NM_001007230	SPOP	protein_coding
NM_001007231	ARHGAP25	protein_coding
NM_001007233	ERCC8	protein_coding
NM_001007234	ERCC8	protein_coding
NM_001007237	IGSF3	protein_coding
NM_001007239	METTL13	protein_coding
NM_001007240	GP2	protein_coding
NM_001007241	GP2	protein_coding
NM_001007242	GP2	protein_coding
NM_001007245	IFRD1	protein_coding
NM_001007246	BRWD1	protein_coding
NM_001007250	SCP2	protein_coding
NM_001007255	KLHDC9	protein_coding
NM_001007257	PRDM2	protein_coding
NM_001007259	SETD4	protein_coding
NM_001007261	SETD4	protein_coding
NM_001007267	PLA2R1	protein_coding
NM_001007269	GEMIN7	protein_coding
NM_001007270	GEMIN7	protein_coding
NM_001007271	DUSP13	protein_coding
NM_001007272	DUSP13	protein_coding
NM_001007273	DUSP13	protein_coding
NM_001007278	TRIM13	protein_coding
NM_001007464	RWDD1	protein_coding
NM_001007466	TULP4	protein_coding
NM_001007467	SFI1	protein_coding
NM_001007468	SMARCB1	protein_coding
NM_001007469	HCST	protein_coding
NM_001007470	TRPM3	protein_coding
NM_001007471	TRPM3	protein_coding
NM_001007523	F8A2	protein_coding
NM_001007523_1	F8A2	protein_coding
NM_001007523_2	F8A2	protein_coding
NM_001007524	F8A3	protein_coding
NM_001007524_1	F8A3	protein_coding
NM_001007524_2	F8A3	protein_coding
NM_001007525	NWD1	protein_coding
NM_001007537	C1QTNF9B	protein_coding
NM_001007551	CT45A5	protein_coding
NM_001007553	CSDE1	protein_coding
NM_001007559	SS18	protein_coding
NM_001007565	TFG	protein_coding
NM_001007593	SMPD1	protein_coding
NM_001007792	NTRK1	protein_coding
NM_001007793	BUB3	protein_coding
NM_001007794	CEPT1	protein_coding
NM_001008211	OPTN	protein_coding
NM_001008212	OPTN	protein_coding
NM_001008213	OPTN	protein_coding
NM_001008216	GALE	protein_coding
NM_001008218	AMY1B	protein_coding
NM_001008218_1	AMY1B	protein_coding
NM_001008218_2	AMY1B	protein_coding
NM_001008219	AMY1C	protein_coding
NM_001008219_1	AMY1C	protein_coding
NM_001008219_2	AMY1C	protein_coding
NM_001008220	CPLX2	protein_coding
NM_001008221	AMY1A	protein_coding
NM_001008221_1	AMY1A	protein_coding
NM_001008221_2	AMY1A	protein_coding
NM_001008222	ZDHHC9	protein_coding
NM_001008224	UACA	protein_coding
NM_001008225	CNOT4	protein_coding
NM_001008228_3	MOG	protein_coding
NM_001008229_6	MOG	protein_coding
NM_001008239	C18orf25	protein_coding
NM_001008270	PRSS37	protein_coding
NM_001008272	TAGLN3	protein_coding
NM_001008273	TAGLN3	protein_coding
NM_001008387	REG3G	protein_coding
NM_001008389	UMOD	protein_coding
NM_001008390	CGGBP1	protein_coding
NM_001008392	CTDSPL	protein_coding
NM_001008393	C4orf46	protein_coding
NM_001008396	WDHD1	protein_coding
NM_001008401	ZNF761	protein_coding
NM_001008404	C14orf180	protein_coding
NM_001008405	BCAP29	protein_coding
NM_001008410	STEAP3	protein_coding
NM_001008485	SLC41A3	protein_coding
NM_001008486	SLC41A3	protein_coding
NM_001008487	SLC41A3	protein_coding
NM_001008489	PHOSPHO2	protein_coding
NM_001008491	SEPT2	protein_coding
NM_001008492	SEPT2	protein_coding
NM_001008493	ENAH	protein_coding
NM_001008495	TMEM64	protein_coding
NM_001008496	PIWIL3	protein_coding
NM_001008503	OPRM1	protein_coding
NM_001008504	OPRM1	protein_coding
NM_001008505	OPRM1	protein_coding
NM_001008528	MXRA7	protein_coding
NM_001008529	MXRA7	protein_coding
NM_001008530	LGMN	protein_coding
NM_001008534	AKAP14	protein_coding
NM_001008535	AKAP14	protein_coding
NM_001008539	SLC7A2	protein_coding
NM_001008540	CXCR4	protein_coding
NM_001008541	MXI1	protein_coding
NM_001008564	NUPL1	#N/A
NM_001008566	TPST2	protein_coding
NM_001008657	TCOF1	protein_coding
NM_001008660	PICALM	protein_coding
NM_001008661	CCBL2	#N/A
NM_001008662	CCBL2	#N/A
NM_001008695	THAP7	protein_coding
NM_001008697	TFIP11	protein_coding
NM_001008701	LPHN1	#N/A
NM_001008703	C6orf1	#N/A
NM_001008704	C6orf1	#N/A
NM_001008707	EML1	protein_coding
NM_001008709	PPP1CA	protein_coding
NM_001008710	RBPMS	protein_coding
NM_001008711	RBPMS	protein_coding
NM_001008712	RBPMS	protein_coding
NM_001008726	WDR89	protein_coding
NM_001008738	FNIP1	protein_coding
NM_001008744	TDP1	protein_coding
NM_001008779	SPDYA	protein_coding
NM_001008784	CD200R1L	protein_coding
NM_001008800	CCT3	protein_coding
NM_001008801	ZNF468	protein_coding
NM_001008844	DSP	protein_coding
NM_001008860	NIPA2	protein_coding
NM_001008892	NIPA2	protein_coding
NM_001008894	NIPA2	protein_coding
NM_001008895	CUL4A	protein_coding
NM_001008897	TCP1	protein_coding
NM_001008901	GTSF1L	protein_coding
NM_001008910	STK16	protein_coding
NM_001008938	CKAP5	protein_coding
NM_001008949	ITPRIPL1	protein_coding
NM_001009181	STATH	protein_coding
NM_001009182	GEMIN2	protein_coding
NM_001009183	GEMIN2	protein_coding
NM_001009184	GRINA	protein_coding
NM_001009185	ACSL6	protein_coding
NM_001009186	CCT6A	protein_coding
NM_001009554	MFAP3L	protein_coding
NM_001009555	SH3D19	protein_coding
NM_001009566	CLSTN1	protein_coding
NM_001009568	SMPDL3B	protein_coding
NM_001009570	CCT7	protein_coding
NM_001009571	CADPS2	protein_coding
NM_001009584	ARMCX6	protein_coding
NM_001009811	CEP131	protein_coding
NM_001009812	LBX2	protein_coding
NM_001009813	MEIS3	protein_coding
NM_001009814	VWA8	protein_coding
NM_001009877	BRD9	protein_coding
NM_001009880	KIAA0930	protein_coding
NM_001009881	ZCCHC11	protein_coding
NM_001009899	KIAA2018	#N/A
NM_001009909	LUZP2	protein_coding
NM_001009921	VPS8	protein_coding
NM_001009922	RCHY1	protein_coding
NM_001009923	TMEM230	protein_coding
NM_001009924	TMEM230	protein_coding
NM_001009925	TMEM230	protein_coding
NM_001009932	DNASE1L1	protein_coding
NM_001009933	DNASE1L1	protein_coding
NM_001009934	DNASE1L1	protein_coding
NM_001009939	SEPT5	protein_coding
NM_001009941	ANKRD16	protein_coding
NM_001009943	ANKRD16	protein_coding
NM_001009944	PKD1	protein_coding
NM_001009955	SSBP3	protein_coding
NM_001009958	ZNF655	protein_coding
NM_001009959	ERMN	protein_coding
NM_001009960	ZNF655	protein_coding
NM_001009991	SYTL3	protein_coding
NM_001009994	RIPPLY2	protein_coding
NM_001009996	DALRD3	protein_coding
NM_001009998	SSBP4	protein_coding
NM_001009999	KDM1A	protein_coding
NM_001010848	NRG3	protein_coding
NM_001010855	PIK3R6	protein_coding
NM_001010861	LPPR5	#N/A
NM_001010862	SPIN3	protein_coding
NM_001010863	C10orf128	protein_coding
NM_001010866	TMEM201	protein_coding
NM_001010870	TDRD6	protein_coding
NM_001010873	TSPO2	protein_coding
NM_001010875	SLC25A30	protein_coding
NM_001010880	ZNF780A	protein_coding
NM_001010889	PRAMEF6	protein_coding
NM_001010889_1	PRAMEF6	protein_coding
NM_001010891	MTX3	protein_coding
NM_001010892	RSPH4A	protein_coding
NM_001010895	ERCC6L2	protein_coding
NM_001010896	C10orf113	protein_coding
NM_001010919	FAM26F	protein_coding
NM_001010923	THEMIS	protein_coding
NM_001010927	TIAM2	protein_coding
NM_001010931	HGF	protein_coding
NM_001010932	HGF	protein_coding
NM_001010933	HGF	protein_coding
NM_001010934	HGF	protein_coding
NM_001010935	RAP1A	protein_coding
NM_001010938	TNK2	protein_coding
NM_001010942	RAP1B	protein_coding
NM_001010971	SAMD13	protein_coding
NM_001010972	ZYX	protein_coding
NM_001010978	LDLRAD1	protein_coding
NM_001010982	AFMID	protein_coding
NM_001010983	GLT8D1	protein_coding
NM_001010984	SPRTN	protein_coding
NM_001010985	MYBPHL	protein_coding
NM_001010986	ATP11C	protein_coding
NM_001010989	HERPUD1	protein_coding
NM_001011513	PDLIM5	protein_coding
NM_001011515	PDLIM5	protein_coding
NM_001011516	PDLIM5	protein_coding
NM_001011537	FYTTD1	protein_coding
NM_001011543	MAGEA10	protein_coding
NM_001011544	MAGEA11	protein_coding
NM_001011546	DSTN	protein_coding
NM_001011547	SLC5A9	protein_coding
NM_001011548	MAGEA4	protein_coding
NM_001011549	MAGEA4	protein_coding
NM_001011550	MAGEA4	protein_coding
NM_001011551	C1GALT1C1	protein_coding
NM_001011553	SEPT7	protein_coding
NM_001011645	AR	protein_coding
NM_001011649	CDK5RAP2	protein_coding
NM_001011655	TMEM44	protein_coding
NM_001011657	ZMAT1	protein_coding
NM_001011658	TRAPPC2	protein_coding
NM_001011663	PCGF6	protein_coding
NM_001011666	CREB5	protein_coding
NM_001011667	CHCHD7	protein_coding
NM_001011668	CHCHD7	protein_coding
NM_001011669	CHCHD7	protein_coding
NM_001011670	CHCHD7	protein_coding
NM_001011671	CHCHD7	protein_coding
NM_001011699	HAUS8	protein_coding
NM_001011708	OLA1	protein_coding
NM_001011720	XKR9	protein_coding
NM_001011722	ARHGEF10L	protein_coding
NM_001011878	DEFB121	protein_coding
NM_001011885	BTBD1	protein_coding
NM_001012267	CENPP	protein_coding
NM_001012270	BIRC5	protein_coding
NM_001012271	BIRC5	protein_coding
NM_001012276	PRAMEF8	protein_coding
NM_001012276_1	PRAMEF8	protein_coding
NM_001012276_2	PRAMEF8	protein_coding
NM_001012277	PRAMEF7	protein_coding
NM_001012277_1	PRAMEF7	protein_coding
NM_001012277_2	PRAMEF7	protein_coding
NM_001012288	CRLF2	protein_coding
NM_001012288_1	CRLF2	protein_coding
NM_001012300	MCRS1	protein_coding
NM_001012303	SERPINI2	protein_coding
NM_001012320	ZNF302	protein_coding
NM_001012321	RPSA	protein_coding
NM_001012329	CTNNBIP1	protein_coding
NM_001012331	NTRK1	protein_coding
NM_001012333	MDK	protein_coding
NM_001012334	MDK	protein_coding
NM_001012338	NTRK3	protein_coding
NM_001012339	DNAJC21	protein_coding
NM_001012361	WDR31	protein_coding
NM_001012393	OPCML	protein_coding
NM_001012398	AKTIP	protein_coding
NM_001012409	SGOL1	#N/A
NM_001012410	SGOL1	#N/A
NM_001012411	SGOL1	#N/A
NM_001012412	SGOL1	#N/A
NM_001012413	SGOL1	#N/A
NM_001012415	SOHLH1	protein_coding
NM_001012417	MS4A13	protein_coding
NM_001012419	ANKRD20A3	protein_coding
NM_001012419_1	ANKRD20A3	protein_coding
NM_001012419_2	ANKRD20A3	protein_coding
NM_001012421	ANKRD20A2	protein_coding
NM_001012421_1	ANKRD20A2	protein_coding
NM_001012426	FOXP4	protein_coding
NM_001012427	FOXP4	protein_coding
NM_001012428	ASB11	protein_coding
NM_001012446	FAM221B	protein_coding
NM_001012454	FAM71F2	protein_coding
NM_001012456	SEC61G	protein_coding
NM_001012478	U2AF2	protein_coding
NM_001012505	FOXP1	protein_coding
NM_001012506	CCDC66	protein_coding
NM_001012507	CENPW	protein_coding
NM_001012509	SLC45A2	protein_coding
NM_001012511	GOSR2	protein_coding
NM_001012512	GRP	protein_coding
NM_001012513	GRP	protein_coding
NM_001012514	ITM2C	protein_coding
NM_001012515	FECH	protein_coding
NM_001012516	ITM2C	protein_coding
NM_001012614	CTBP1	protein_coding
NM_001012631	IL32	protein_coding
NM_001012632	IL32	protein_coding
NM_001012633	IL32	protein_coding
NM_001012634	IL32	protein_coding
NM_001012635	IL32	protein_coding
NM_001012636	IL32	protein_coding
NM_001012644	DUSP15	protein_coding
NM_001012662	SLC3A2	protein_coding
NM_001012664	SLC3A2	protein_coding
NM_001012718	IL32	protein_coding
NM_001012720	RGR	protein_coding
NM_001012722	RGR	protein_coding
NM_001012727	AGPAT2	protein_coding
NM_001012732	DCTD	protein_coding
NM_001012750	ABI1	protein_coding
NM_001012751	ABI1	protein_coding
NM_001012752	ABI1	protein_coding
NM_001012754	NHLRC3	protein_coding
NM_001012756	ZNF260	protein_coding
NM_001012759	CTU2	protein_coding
NM_001012762	CTU2	protein_coding
NM_001012763	GNRHR	protein_coding
NM_001012957	DISC1	protein_coding
NM_001012958	DISC1	protein_coding
NM_001012959	DISC1	protein_coding
NM_001012964	KLK6	protein_coding
NM_001012965	KLK6	protein_coding
NM_001012967	DDX60L	protein_coding
NM_001012969	ADAL	protein_coding
NM_001012970	C1orf100	protein_coding
NM_001012974	LRRC73	protein_coding
NM_001012978	BEX5	protein_coding
NM_001012985	COA6	protein_coding
NM_001013031	SORCS1	protein_coding
NM_001013251	SLC3A2	protein_coding
NM_001013253	LSP1	protein_coding
NM_001013254	LSP1	protein_coding
NM_001013255	LSP1	protein_coding
NM_001013257	BCAM	protein_coding
NM_001013258	ZNF789	protein_coding
NM_001013398	IGFBP3	protein_coding
NM_001013399	CCNC	protein_coding
NM_001013406	KRIT1	protein_coding
NM_001013407	PRAMEF5	protein_coding
NM_001013407_1	PRAMEF5	protein_coding
NM_001013415	FBXW7	protein_coding
NM_001013435	PAGE5	protein_coding
NM_001013436	MPST	protein_coding
NM_001013437	SEH1L	protein_coding
NM_001013438	FXR1	protein_coding
NM_001013439	FXR1	protein_coding
NM_001013619	HYKK	protein_coding
NM_001013622	FAM53A	protein_coding
NM_001013647	FAM227A	protein_coding
NM_001013732	PTCHD4	protein_coding
NM_001013746	ZNF107	protein_coding
NM_001013836	MAD1L1	protein_coding
NM_001013837	MAD1L1	protein_coding
NM_001013839	EXOC7	protein_coding
NM_001013841	STAP2	protein_coding
NM_001013842	C8orf58	protein_coding
NM_001013843	SLTM	protein_coding
NM_001013848	EXOC6	protein_coding
NM_001014	RPS10	protein_coding
NM_001014286	SUPT20H	protein_coding
NM_001014380	KATNAL1	protein_coding
NM_001014431	AKT1	protein_coding
NM_001014432	AKT1	protein_coding
NM_001014433	CUTA	protein_coding
NM_001014434	LHX9	protein_coding
NM_001014435	CA7	protein_coding
NM_001014436	DBNL	protein_coding
NM_001014437	CARS	protein_coding
NM_001014442	C1QTNF9B-AS1	#N/A
NM_001014443	USP21	protein_coding
NM_001014444	CRYM	protein_coding
NM_001014445	NLE1	protein_coding
NM_001014446	OCIAD2	protein_coding
NM_001014447	CPZ	protein_coding
NM_001014448	CPZ	protein_coding
NM_001014449	DDX19B	protein_coding
NM_001014451	DDX19B	protein_coding
NM_001014763	ETFB	protein_coding
NM_001014764	EMC6	protein_coding
NM_001014765	FBXO44	protein_coding
NM_001014794	ILK	protein_coding
NM_001014795	ILK	protein_coding
NM_001014796	DDR2	protein_coding
NM_001014797	KCNMA1	protein_coding
NM_001014809	CRMP1	protein_coding
NM_001014811	ME3	protein_coding
NM_001014812	FAM96A	protein_coding
NM_001014831	PAK4	protein_coding
NM_001014832	PAK4	protein_coding
NM_001014834	PAK4	protein_coding
NM_001014835	PAK4	protein_coding
NM_001014837	CUTA	protein_coding
NM_001014838_1	CUTA	protein_coding
NM_001014839	NCDN	protein_coding
NM_001014840	CUTA	protein_coding
NM_001014841	NCDN	protein_coding
NM_001014842	TM9SF1	protein_coding
NM_001014972	ZNF638	protein_coding
NM_001014975	CFH	protein_coding
NM_001014977	BANF2	protein_coding
NM_001014979	C16orf93	#N/A
NM_001014986	FOLH1	protein_coding
NM_001014987	LAT	protein_coding
NM_001014988	LAT	protein_coding
NM_001014989	LAT	protein_coding
NM_001014990	MRPL22	protein_coding
NM_001014999	SLX1A	protein_coding
NM_001014999_1	SLX1A	protein_coding
NM_001015000	SLX1A	protein_coding
NM_001015000_1	SLX1A	protein_coding
NM_001015002	LLGL2	protein_coding
NM_001015045	FAM13A	protein_coding
NM_001015048	BAG5	protein_coding
NM_001015049	BAG5	protein_coding
NM_001015050	ALG1L	protein_coding
NM_001015051	RUNX2	protein_coding
NM_001015052	MPG	protein_coding
NM_001015053	HDAC5	protein_coding
NM_001015054	MPG	protein_coding
NM_001015055	RTKN	protein_coding
NM_001015056	RTKN	protein_coding
NM_001015508	PURG	protein_coding
NM_001015877	PHF6	protein_coding
NM_001015878	AURKC	protein_coding
NM_001015879	AURKC	protein_coding
NM_001015880	PAPSS2	protein_coding
NM_001015881	TSC22D3	protein_coding
NM_001015882	DNAJC25	protein_coding
NM_001015887	IGSF11	protein_coding
NM_001015891	AK6	protein_coding
NM_001015892	TAF9	protein_coding
NM_001017364	C4BPB	protein_coding
NM_001017365	C4BPB	protein_coding
NM_001017366	C4BPB	protein_coding
NM_001017367	C4BPB	protein_coding
NM_001017368	RFFL	protein_coding
NM_001017369	MSMO1	protein_coding
NM_001017370	NHLRC3	protein_coding
NM_001017371	SP3	protein_coding
NM_001017372	SLC27A6	protein_coding
NM_001017373	SAMD3	protein_coding
NM_001017388	TLR10	protein_coding
NM_001017390	SULT1A4	protein_coding
NM_001017390_1	SULT1A4	protein_coding
NM_001017392	SUGP2	protein_coding
NM_001017395	TMCC1	protein_coding
NM_001017396	ZNF2	protein_coding
NM_001017397	TRIM36	protein_coding
NM_001017398	TRIM36	protein_coding
NM_001017402	LAMB3	protein_coding
NM_001017403	LGR6	protein_coding
NM_001017404	LGR6	protein_coding
NM_001017405	MAEA	protein_coding
NM_001017408	GOPC	protein_coding
NM_001017415	USP1	protein_coding
NM_001017416	USP1	protein_coding
NM_001017423	ALDH18A1	protein_coding
NM_001017424	KCNK2	protein_coding
NM_001017425	KCNK2	protein_coding
NM_001017434	PGBD2	protein_coding
NM_001017436	CT45A4	#N/A
NM_001017436_1	CT45A4	#N/A
NM_001017438	CT45A6	protein_coding
NM_001017438_1	CT45A6	protein_coding
NM_001017440	CALN1	protein_coding
NM_001017520	DNTT	protein_coding
NM_001017523	BTBD11	protein_coding
NM_001017524	SIRT3	protein_coding
NM_001017526	ARHGAP8	protein_coding
NM_001017528	PRR5	protein_coding
NM_001017529	PRR5	protein_coding
NM_001017530	PRR5	protein_coding
NM_001017534	CARD16	protein_coding
NM_001017535	VDR	protein_coding
NM_001017536	VDR	protein_coding
NM_001017915	INPP5D	protein_coding
NM_001017916	CYB561	protein_coding
NM_001017917	CYB561	protein_coding
NM_001017919	RCCD1	protein_coding
NM_001017922	ERMAP	protein_coding
NM_001017924	LRIT2	protein_coding
NM_001017926	ZHX1	protein_coding
NM_001017956	OS9	protein_coding
NM_001017957	OS9	protein_coding
NM_001017958	OS9	protein_coding
NM_001017962	P4HA1	protein_coding
NM_001017963	HSP90AA1	protein_coding
NM_001017967	MARVELD3	protein_coding
NM_001017973	P4HA2	protein_coding
NM_001017974	P4HA2	protein_coding
NM_001017977	DCAF6	protein_coding
NM_001017979	RAB28	protein_coding
NM_001017986	FCGR1B	protein_coding
NM_001017987	C5orf45	#N/A
NM_001017989	OPA3	protein_coding
NM_001017990	H2AFB1	protein_coding
NM_001017990_1	H2AFB1	protein_coding
NM_001017990_2	H2AFB1	protein_coding
NM_001017991	H2AFB2	protein_coding
NM_001017991_1	H2AFB2	protein_coding
NM_001017991_2	H2AFB2	protein_coding
NM_001017998	GNG10	protein_coding
NM_001017999	KAZN	protein_coding
NM_001018000	KAZN	protein_coding
NM_001018001	KAZN	protein_coding
NM_001018003	SORBS3	protein_coding
NM_001018004	TPM1	protein_coding
NM_001018005	TPM1	protein_coding
NM_001018006	TPM1	protein_coding
NM_001018007	TPM1	protein_coding
NM_001018008	TPM1	protein_coding
NM_001018009	SH3BP5	protein_coding
NM_001018011	ZBTB16	protein_coding
NM_001018016	MUC1	protein_coding
NM_001018017	MUC1	protein_coding
NM_001018020	TPM1	protein_coding
NM_001018036	TSHR	protein_coding
NM_001018037	VPS13A	protein_coding
NM_001018038	VPS13A	protein_coding
NM_001018039	SFMBT2	protein_coding
NM_001018041	EPM2A	protein_coding
NM_001018044	MAP3K19	protein_coding
NM_001018046	MAP3K19	protein_coding
NM_001018047	MAP3K19	protein_coding
NM_001018049	PAEP	protein_coding
NM_001018050	POLR3H	protein_coding
NM_001018052	POLR3H	protein_coding
NM_001018053	PFKFB2	protein_coding
NM_001018054	LRP8	protein_coding
NM_001018055	BRCC3	protein_coding
NM_001018056	VLDLR	protein_coding
NM_001018057	DKK3	protein_coding
NM_001018058	TFEC	protein_coding
NM_001018060	AIFM3	protein_coding
NM_001018064	NTRK2	protein_coding
NM_001018065	NTRK2	protein_coding
NM_001018066	NTRK2	protein_coding
NM_001018067	SERBP1	protein_coding
NM_001018068	SERBP1	protein_coding
NM_001018069	SERBP1	protein_coding
NM_001018070	CORO1B	protein_coding
NM_001018071	FRMPD2	protein_coding
NM_001018072	BTBD11	protein_coding
NM_001018073	PCK2	protein_coding
NM_001018074	NR3C1	protein_coding
NM_001018075	NR3C1	protein_coding
NM_001018076	NR3C1	protein_coding
NM_001018077	NR3C1	protein_coding
NM_001018080	FSHB	protein_coding
NM_001018088	VPS13C	protein_coding
NM_001018089	NARG2	#N/A
NM_001018090	GCOM1	protein_coding
NM_001018091	GCOM1	protein_coding
NM_001018100	MYZAP	protein_coding
NM_001018102	POLR2M	protein_coding
NM_001018104	FAHD1	protein_coding
NM_001018108	SERF2	protein_coding
NM_001018109	PIR	protein_coding
NM_001018111	PODXL	protein_coding
NM_001018112	FANCA	protein_coding
NM_001018113	FANCB	protein_coding
NM_001018115	FANCD2	protein_coding
NM_001018136	NME1-NME2	protein_coding
NM_001018137	NME2	protein_coding
NM_001018138	NME2	protein_coding
NM_001018139	NME2	protein_coding
NM_001018159	NAE1	protein_coding
NM_001018160	NAE1	protein_coding
NM_001018161	PON2	protein_coding
NM_001018837	HAX1	protein_coding
NM_001019	RPS15A	protein_coding
NM_001020658	PUM1	protein_coding
NM_001020818	MYADM	protein_coding
NM_001020819	MYADM	protein_coding
NM_001020820	MYADM	protein_coding
NM_001020821	MYADM	protein_coding
NM_001020825	NR3C1	protein_coding
NM_001021	RPS17	protein_coding
NM_001021_1	RPS17	protein_coding
NM_001023	RPS20	protein_coding
NM_001023560	ZSCAN26	protein_coding
NM_001023563	ZNF805	protein_coding
NM_001023567	GOLGA8B	protein_coding
NM_001023570	IQCB1	protein_coding
NM_001023571	IQCB1	protein_coding
NM_001023587	ABCC5	protein_coding
NM_001024024	GCH1	protein_coding
NM_001024070	GCH1	protein_coding
NM_001024071	GCH1	protein_coding
NM_001024074	HNMT	protein_coding
NM_001024075	HNMT	protein_coding
NM_001024094	NR3C1	protein_coding
NM_001024210	S100A13	protein_coding
NM_001024211	S100A13	protein_coding
NM_001024212	S100A13	protein_coding
NM_001024213	S100A13	protein_coding
NM_001024215	FBLIM1	protein_coding
NM_001024216	FBLIM1	protein_coding
NM_001024218	GPHN	protein_coding
NM_001024226	ARF1	protein_coding
NM_001024227	ARF1	protein_coding
NM_001024228	ARF1	protein_coding
NM_001024372	BAALC	protein_coding
NM_001024380	TM2D2	protein_coding
NM_001024381	TM2D2	protein_coding
NM_001024382	HMBS	protein_coding
NM_001024383	NAV3	protein_coding
NM_001024452	GLRA4	protein_coding
NM_001024457	RGPD1	protein_coding
NM_001024457_1	RGPD1	protein_coding
NM_001024465	SOD2	protein_coding
NM_001024466	SOD2	protein_coding
NM_001024596	ZNF772	protein_coding
NM_001024599	HIST2H2BF	protein_coding
NM_001024613	FEZF1	protein_coding
NM_001024628	NRP1	protein_coding
NM_001024629	NRP1	protein_coding
NM_001024630	RUNX2	protein_coding
NM_001024644	XCR1	protein_coding
NM_001024647	RAB3IP	protein_coding
NM_001024649	CANX	protein_coding
NM_001024656	ASPDH	protein_coding
NM_001024660	KALRN	protein_coding
NM_001024661	PRAMEF14	protein_coding
NM_001024661_1	PRAMEF14	protein_coding
NM_001024662	RPL6	protein_coding
NM_001024666	SH3KBP1	protein_coding
NM_001024683	ZNF688	protein_coding
NM_001024732	MECR	protein_coding
NM_001024736	CD276	protein_coding
NM_001024807	APLP1	protein_coding
NM_001024808	BCL7A	protein_coding
NM_001024809	RARA	protein_coding
NM_001024843	TNRC6B	protein_coding
NM_001024844	CD82	protein_coding
NM_001024845	SLC6A9	protein_coding
NM_001024847	TGFBR2	protein_coding
NM_001024855	ZNF197	protein_coding
NM_001024858	SPTB	protein_coding
NM_001024912	CEACAM1	protein_coding
NM_001024916	CBWD5	protein_coding
NM_001024921	RPL9	protein_coding
NM_001024924	EXOC1	protein_coding
NM_001024934	WASF1	protein_coding
NM_001024935	WASF1	protein_coding
NM_001024936	WASF1	protein_coding
NM_001024937	MINK1	protein_coding
NM_001024938	SLC2A11	protein_coding
NM_001024939	SLC2A11	protein_coding
NM_001024940	TRIM17	protein_coding
NM_001024943	ASL	protein_coding
NM_001024944	ASL	protein_coding
NM_001024946	ASL	protein_coding
NM_001024947	YIPF5	protein_coding
NM_001024948	FNBP1L	protein_coding
NM_001024956	SC5D	protein_coding
NM_001024957	BRMS1	protein_coding
NM_001024959	ARPC4	protein_coding
NM_001024960	ARPC4	protein_coding
NM_001025068	ARPP21	protein_coding
NM_001025069	ARPP21	protein_coding
NM_001025070	RPS14	protein_coding
NM_001025071	RPS14	protein_coding
NM_001025076	CELF2	protein_coding
NM_001025077	CELF2	protein_coding
NM_001025081	MBP	protein_coding
NM_001025087	CELF4	protein_coding
NM_001025088	CELF4	protein_coding
NM_001025089	CELF4	protein_coding
NM_001025090	MBP	protein_coding
NM_001025091	ABCF1	protein_coding
NM_001025092	MBP	protein_coding
NM_001025096	PSMA8	protein_coding
NM_001025097	PSMA8	protein_coding
NM_001025100	MBP	protein_coding
NM_001025101	MBP	protein_coding
NM_001025104	CSN1S1	protein_coding
NM_001025105	CSNK1A1	protein_coding
NM_001025107	ADAR	protein_coding
NM_001025108	AFF3	protein_coding
NM_001025109	CD34	protein_coding
NM_001025158	CD74	protein_coding
NM_001025159	CD74	protein_coding
NM_001025160	CD97	#N/A
NM_001025161	CYP2D6	protein_coding
NM_001025194	CES1	protein_coding
NM_001025195	CES1	protein_coding
NM_001025197	CHI3L2	protein_coding
NM_001025199	CHI3L2	protein_coding
NM_001025201	CHN1	protein_coding
NM_001025203	U2AF1	protein_coding
NM_001025204	U2AF1	protein_coding
NM_001025205	AP2M1	protein_coding
NM_001025233	CLLU1	protein_coding
NM_001025234	TSPAN4	protein_coding
NM_001025235	TSPAN4	protein_coding
NM_001025236	TSPAN4	protein_coding
NM_001025237	TSPAN4	protein_coding
NM_001025238	TSPAN4	protein_coding
NM_001025239	TSPAN4	protein_coding
NM_001025242	IRAK1	protein_coding
NM_001025243	IRAK1	protein_coding
NM_001025247	TAF5L	protein_coding
NM_001025248	DUT	protein_coding
NM_001025249	DUT	protein_coding
NM_001025252	TPD52	protein_coding
NM_001025253	TPD52	protein_coding
NM_001025265	CXorf65	protein_coding
NM_001025356	ANO6	protein_coding
NM_001025366	VEGFA	protein_coding
NM_001025367	VEGFA	protein_coding
NM_001025368	VEGFA	protein_coding
NM_001025369	VEGFA	protein_coding
NM_001025370	VEGFA	protein_coding
NM_001025389	AMPD3	protein_coding
NM_001025390	AMPD3	protein_coding
NM_001025433	NQO1	protein_coding
NM_001025434	NQO1	protein_coding
NM_001025436	SPAG16	protein_coding
NM_001025579	NDEL1	protein_coding
NM_001025580	AMMECR1	protein_coding
NM_001025593	ARFIP1	protein_coding
NM_001025595	ARFIP1	protein_coding
NM_001025596	CELF1	protein_coding
NM_001025598	ARHGAP30	protein_coding
NM_001025603	RFX5	protein_coding
NM_001025604	ARRDC2	protein_coding
NM_001025616	ARHGAP24	protein_coding
NM_001025778	VRK3	protein_coding
NM_001025780	ABHD17B	protein_coding
NM_001025930	TTLL3	protein_coding
NM_001026	RPS24	protein_coding
NM_001026213	CYP11B1	protein_coding
NM_001026383	CCDC7	protein_coding
NM_001029835	CCM2	protein_coding
NM_001029839	TCAIM	protein_coding
NM_001029840	TCAIM	protein_coding
NM_001029851	PDE8B	protein_coding
NM_001029852	PDE8B	protein_coding
NM_001029853	PDE8B	protein_coding
NM_001029854	PDE8B	protein_coding
NM_001029860	FBXO43	protein_coding
NM_001029871	RSPO4	protein_coding
NM_001029875	RGS7BP	protein_coding
NM_001029880	SFMBT2	protein_coding
NM_001029896	WDR45	protein_coding
NM_001029939	ZFAT	protein_coding
NM_001029976	ZNF16	protein_coding
NM_001029989	KIAA0101	#N/A
NM_001029991	METTL17	protein_coding
NM_001029997	ZNF181	protein_coding
NM_001029998	SLC10A7	protein_coding
NM_001030001	RPS29	protein_coding
NM_001030002	GRB7	protein_coding
NM_001030003	HNF4A	protein_coding
NM_001030004	HNF4A	protein_coding
NM_001030006	AP2B1	protein_coding
NM_001030007	AP1G1	protein_coding
NM_001030009	RPS15A	protein_coding
NM_001030010	ALDH3B1	protein_coding
NM_001030015	OPN4	protein_coding
NM_001030018	APRT	protein_coding
NM_001030019	SUN3	protein_coding
NM_001030047	KLK3	protein_coding
NM_001030048	KLK3	protein_coding
NM_001030055	ARHGAP5	protein_coding
NM_001030272	ARNTL	protein_coding
NM_001030273	ARNTL	protein_coding
NM_001030287	ATF3	protein_coding
NM_001030288	SPN	protein_coding
NM_001030311	CERKL	protein_coding
NM_001030312	CERKL	protein_coding
NM_001030313	CERKL	protein_coding
NM_001031615	ALDH3B2	protein_coding
NM_001031618	SPDYE2	protein_coding
NM_001031618_1	SPDYE2	protein_coding
NM_001031623	ZNF451	protein_coding
NM_001031628	SMAGP	protein_coding
NM_001031665	ZNF816	protein_coding
NM_001031666	MS4A3	protein_coding
NM_001031677	RAB24	protein_coding
NM_001031679	MSRB3	protein_coding
NM_001031680	RUNX3	protein_coding
NM_001031681	CTNS	protein_coding
NM_001031683	IFIT3	protein_coding
NM_001031684	SRSF7	protein_coding
NM_001031685	TP53BP2	protein_coding
NM_001031690	FAM131B	protein_coding
NM_001031692	LRRC17	protein_coding
NM_001031693	HHLA3	protein_coding
NM_001031694	SCMH1	protein_coding
NM_001031695	RBFOX2	protein_coding
NM_001031696	PLD3	protein_coding
NM_001031698	PRPF40B	protein_coding
NM_001031700	FAM198B	protein_coding
NM_001031702	SEMA5B	protein_coding
NM_001031705	CT55	protein_coding
NM_001031709	RNLS	protein_coding
NM_001031710	KLHL7	protein_coding
NM_001031714	INF2	protein_coding
NM_001031715	IQCH	protein_coding
NM_001031716	NABP1	protein_coding
NM_001031717	CRELD1	protein_coding
NM_001031719	DHRS12	protein_coding
NM_001031720	GSTCD	protein_coding
NM_001031721	ZNF613	protein_coding
NM_001031722_6	ATAT1	protein_coding
NM_001031723	DNAJB14	protein_coding
NM_001031726	C19orf12	protein_coding
NM_001031727	MRI1	protein_coding
NM_001031732_1	YTHDC1	protein_coding
NM_001031733	CALML4	protein_coding
NM_001031735	IZUMO4	protein_coding
NM_001031738	TMEM150A	protein_coding
NM_001031739	ASB9	protein_coding
NM_001031740	MANEAL	protein_coding
NM_001031745	RIBC1	protein_coding
NM_001031746	VSTM4	protein_coding
NM_001031749	LYPD5	protein_coding
NM_001031800	TIPRL	protein_coding
NM_001031801	LIMK2	protein_coding
NM_001031803	LLGL2	protein_coding
NM_001031804	MAF	protein_coding
NM_001031806	ALDH3A2	protein_coding
NM_001031809	MS4A3	protein_coding
NM_001031812	CSNK1G3	protein_coding
NM_001031827	BOLA2	protein_coding
NM_001031827_1	BOLA2	protein_coding
NM_001031835	PHKB	protein_coding
NM_001031847	CPT1A	protein_coding
NM_001031848	SERPINB8	protein_coding
NM_001031849	MASP1	protein_coding
NM_001031850	PSG6	protein_coding
NM_001031853	INSC	protein_coding
NM_001031855	LONRF3	protein_coding
NM_001032	RPS29	protein_coding
NM_001032278	MMP28	protein_coding
NM_001032279	RCE1	protein_coding
NM_001032280	TFAP2A	protein_coding
NM_001032281	TFPI	protein_coding
NM_001032282	KLF10	protein_coding
NM_001032283	TMPO	protein_coding
NM_001032284	TMPO	protein_coding
NM_001032287	NR2C1	protein_coding
NM_001032289	SLC35A2	protein_coding
NM_001032291	PSRC1	protein_coding
NM_001032292	ZNF174	protein_coding
NM_001032293	ZNF207	protein_coding
NM_001032295	SERPING1	protein_coding
NM_001032363	MINOS1	protein_coding
NM_001032367	SPINT1	protein_coding
NM_001032372	ZNF226	protein_coding
NM_001032373	ZNF226	protein_coding
NM_001032374	ZNF226	protein_coding
NM_001032381	PQBP1	protein_coding
NM_001032382	PQBP1	protein_coding
NM_001032383	PQBP1	protein_coding
NM_001032384	PQBP1	protein_coding
NM_001032386	SUOX	protein_coding
NM_001032387	SUOX	protein_coding
NM_001032391	LCMT1	protein_coding
NM_001032392	PLGLB1	protein_coding
NM_001032392_1	PLGLB1	protein_coding
NM_001032393	HNRNPH2	protein_coding
NM_001032394	GPR126	#N/A
NM_001032395	GPR126	#N/A
NM_001032396	PJA1	protein_coding
NM_001032409	OAS1	protein_coding
NM_001032410	USP16	protein_coding
NM_001032730	USP48	protein_coding
NM_001032731	OAS2	protein_coding
NM_001032998	KYNU	protein_coding
NM_001032999	CBFA2T2	protein_coding
NM_001033002	RPAIN	protein_coding
NM_001033024	FBXO7	protein_coding
NM_001033025	EXTL2	protein_coding
NM_001033026	TMEM259	protein_coding
NM_001033028	CYFIP1	protein_coding
NM_001033030	FAIM	protein_coding
NM_001033031	FAIM	protein_coding
NM_001033032	FAIM	protein_coding
NM_001033044	GLUL	protein_coding
NM_001033045	GPR155	protein_coding
NM_001033046	C17orf62	protein_coding
NM_001033047	NPNT	protein_coding
NM_001033050	MTERFD3	#N/A
NM_001033053	NLRP1	protein_coding
NM_001033054	AIPL1	protein_coding
NM_001033055	AIPL1	protein_coding
NM_001033056	GLUL	protein_coding
NM_001033057	MAGI1	protein_coding
NM_001033080	TAAR2	protein_coding
NM_001033081	MYCL	protein_coding
NM_001033082	MYCL	protein_coding
NM_001033083	PBLD	protein_coding
NM_001033087	MACROD2	protein_coding
NM_001033088	NGRN	protein_coding
NM_001033112	PAIP2	protein_coding
NM_001033113	ENTPD8	protein_coding
NM_001033117	SRGAP3	protein_coding
NM_001033503	SAR1B	protein_coding
NM_001033504	TMEM98	protein_coding
NM_001033505	CSTF3	protein_coding
NM_001033506	CSTF3	protein_coding
NM_001033518	WIPI2	protein_coding
NM_001033519	WIPI2	protein_coding
NM_001033520	WIPI2	protein_coding
NM_001033549	BABAM1	protein_coding
NM_001033551	TOM1L2	protein_coding
NM_001033553	SPECC1	protein_coding
NM_001033554	SPECC1	protein_coding
NM_001033555	SPECC1	protein_coding
NM_001033556	PPM1B	protein_coding
NM_001033557	PPM1B	protein_coding
NM_001033559	DYX1C1	#N/A
NM_001033560	DYX1C1	#N/A
NM_001033561	PHF12	protein_coding
NM_001033566	RHOT1	protein_coding
NM_001033567	RHOT1	protein_coding
NM_001033568	RHOT1	protein_coding
NM_001033569	AMZ2	protein_coding
NM_001033570	AMZ2	protein_coding
NM_001033571	AMZ2	protein_coding
NM_001033572	AMZ2	protein_coding
NM_001033574	AMZ2	protein_coding
NM_001033576	UNC45B	protein_coding
NM_001033578	SGK3	protein_coding
NM_001033580	MYO19	protein_coding
NM_001033581	PRKCZ	protein_coding
NM_001033582	PRKCZ	protein_coding
NM_001033583	ACOT9	protein_coding
NM_001033602	MTUS2	protein_coding
NM_001033604	BBS9	protein_coding
NM_001033605	BBS9	protein_coding
NM_001033667	LY9	protein_coding
NM_001033677	CABP1	protein_coding
NM_001033678	TRPT1	protein_coding
NM_001033714	NOP2	protein_coding
NM_001033756	VEGFA	protein_coding
NM_001033853	RPL3	protein_coding
NM_001033855	DCLRE1C	protein_coding
NM_001033857	DCLRE1C	protein_coding
NM_001033858	DCLRE1C	protein_coding
NM_001033859	ACADVL	protein_coding
NM_001033873	SMAGP	protein_coding
NM_001033886	CXCL12	protein_coding
NM_001033910	TRAF5	protein_coding
NM_001033925	TIAL1	protein_coding
NM_001033930	UBA52	protein_coding
NM_001033952	CALCA	protein_coding
NM_001033953	CALCA	protein_coding
NM_001034	RRM2	protein_coding
NM_001034023	DMAP1	protein_coding
NM_001034024	DMAP1	protein_coding
NM_001034025	ERP29	protein_coding
NM_001034077	HIST2H4B	protein_coding
NM_001034077_1	HIST2H4B	protein_coding
NM_001034116	EIF2B4	protein_coding
NM_001034173	ALDH1L2	protein_coding
NM_001034194	EXOSC9	protein_coding
NM_001034832	SSX4B	protein_coding
NM_001034832_1	SSX4B	protein_coding
NM_001034833	NHP2	protein_coding
NM_001034836	RDM1	protein_coding
NM_001034837	KCNIP1	protein_coding
NM_001034838	KCNIP1	protein_coding
NM_001034841	ITPRIPL2	protein_coding
NM_001034850	FAM134B	#N/A
NM_001034852	SMOC1	protein_coding
NM_001034853	RPGR	protein_coding
NM_001034914	KCNIP3	protein_coding
NM_001034915	ESRP1	protein_coding
NM_001034954	SORBS1	protein_coding
NM_001034955	SORBS1	protein_coding
NM_001034956	SORBS1	protein_coding
NM_001034957	SORBS1	protein_coding
NM_001034996	RPL14	protein_coding
NM_001035003	KCNIP4	protein_coding
NM_001035004	KCNIP4	protein_coding
NM_001035005	C18orf32	protein_coding
NM_001035006	RPL17	protein_coding
NM_001035223	RGL3	protein_coding
NM_001035230	RABGAP1L	protein_coding
NM_001035235	SRA1	protein_coding
NM_001035247	UFD1L	#N/A
NM_001035256	POMC	protein_coding
NM_001035258	RPL38	protein_coding
NM_001035260	VPS26A	protein_coding
NM_001035267	RPL41	protein_coding
NM_001035505	BOLA3	protein_coding
NM_001035507	AGBL5	protein_coding
NM_001035511	SDHC	protein_coding
NM_001035512	SDHC	protein_coding
NM_001035513	SDHC	protein_coding
NM_001035516	DMKN	protein_coding
NM_001035521	GTF3C2	protein_coding
NM_001036	RYR3	protein_coding
NM_001036645	HHLA3	protein_coding
NM_001036646	HHLA3	protein_coding
NM_001037	SCN1B	protein_coding
NM_001037125	UNKL	protein_coding
NM_001037126	EXOC4	protein_coding
NM_001037131	AGAP1	protein_coding
NM_001037132	NRCAM	protein_coding
NM_001037144	CNTROB	protein_coding
NM_001037164	ARL4A	protein_coding
NM_001037171	ACOT9	protein_coding
NM_001037172	PXYLP1	protein_coding
NM_001037174	ARL5A	protein_coding
NM_001037175	SUSD4	protein_coding
NM_001037232	ZNF829	protein_coding
NM_001037277	GGPS1	protein_coding
NM_001037281	PARD6A	protein_coding
NM_001037283	EIF3B	protein_coding
NM_001037288	CMTM5	protein_coding
NM_001037290	BCO2	protein_coding
NM_001037293	PALM2	protein_coding
NM_001037304	THYN1	protein_coding
NM_001037305	THYN1	protein_coding
NM_001037317	LPPR5	#N/A
NM_001037324	ECE2	protein_coding
NM_001037325	CEP112	protein_coding
[truncated: 29,483 more rows]
