# Supplementary material for: Hidden Genetic Regulation of Human Complex Traits via Brain Isoforms
Source: Phenomics. 2023 Mar 20;3(3):217–27. doi: 10.1007/s43657-023-00100-6 (PMC10260721; doi:10.1007/s43657-023-00100-6)
Supplement: Supplementary file 9 — Supplementary Table 4 Stratified LD score regression analysis for the enrichment of neuro-related complex traits’ heritabilities at the reported irQTL. Enrichment_p and Enrichment_p_1s are the two-sided and one-sided p-values for the heritability enrichment fold parameter, and FDR the corresponding false discovery rate calculated based on all the one-sided p-values in the same tissue, testing whether the enrichment fold is greater than 1 (XLSX 273 KB) [file 43657_2023_100_MOESM9_ESM.xlsx]

## Sheet: Anterior_cingulate_cortex_BA24
Filename_LD_Hub	Category	Trait	Prop._SNPs	Prop._h2	Prop._h2_std_error	Enrichment	Enrichment_std_error	Enrichment_p	Coefficient	Coefficient_std_error	Coefficient_z-score	Tissue	Enrichment_p_1s	FDR
1558.ukbb.sumstats.gz	Alcohol	Alcohol intake frequency	0.00735998	0.014391	0.00299552	1.9553	0.407001	0.0202186	8.03425e-09	5.09597e-09	1.57659	Brain_Anterior_cingulate_cortex_BA24	0.0101093	0.380638
1568.ukbb.sumstats.gz	Alcohol	Average weekly red wine intake	0.00735998	0.0111597	0.0041411	1.51627	0.562652	0.361297	1.88691e-09	4.80783e-09	0.392466	Brain_Anterior_cingulate_cortex_BA24	0.180649	0.490332
1578.ukbb.sumstats.gz	Alcohol	Average weekly champagne plus white wine intake	0.00735998	0.0134011	0.00900017	1.82081	1.22285	0.505068	1.78762e-09	5.42881e-09	0.329285	Brain_Anterior_cingulate_cortex_BA24	0.252534	0.528648
1588.ukbb.sumstats.gz	Alcohol	Average weekly beer plus cider intake	0.00735998	0.0116375	0.00671592	1.58118	0.912492	0.52377	1.56436e-09	7.05387e-09	0.221773	Brain_Anterior_cingulate_cortex_BA24	0.261885	0.533123
1598.ukbb.sumstats.gz	Alcohol	Average weekly spirits intake	0.00735998	0.0175428	0.00609957	2.38355	0.828748	0.0912675	5.23719e-09	3.93804e-09	1.3299	Brain_Anterior_cingulate_cortex_BA24	0.0456338	0.398321
1608.ukbb.sumstats.gz	Alcohol	Average weekly fortified wine intake	0.00735998	0.0311891	0.0213458	4.23766	2.90025	0.266433	5.34885e-09	5.31658e-09	1.00607	Brain_Anterior_cingulate_cortex_BA24	0.133216	0.433905
1618.ukbb.sumstats.gz	Alcohol	Alcohol usually taken with meals	0.00735998	0.0178983	0.00336397	2.43184	0.457063	0.00165169	1.63906e-08	7.40871e-09	2.21234	Brain_Anterior_cingulate_cortex_BA24	0.000825843	0.0941461
1628.ukbb.sumstats.gz	Alcohol	Alcohol intake versus 10 years previously	0.00735998	0.0125869	0.00676547	1.71018	0.919224	0.439795	2.11813e-09	4.61014e-09	0.45945	Brain_Anterior_cingulate_cortex_BA24	0.219898	0.515895
20117_0.ukbb.sumstats.gz	Alcohol	Alcohol drinker status: Never	0.00735998	0.00305813	0.00716697	0.415508	0.973776	0.544905	-1.85953e-09	2.03167e-09	-0.915273	Brain_Anterior_cingulate_cortex_BA24	0.727547	0.855056
20117_1.ukbb.sumstats.gz	Alcohol	Alcohol drinker status: Previous	0.00735998	-0.00229505	0.00981992	-0.311828	1.33423	0.319497	-2.87691e-09	2.54069e-09	-1.13233	Brain_Anterior_cingulate_cortex_BA24	0.840251	0.929987
EduYears_Main.txt.gz.tab.sumstats.gz	Education	Years of schooling 2016	0.00735998	0.0127258	0.0026072	1.72905	0.354241	0.0400672	6.40273e-09	6.58589e-09	0.972188	Brain_Anterior_cingulate_cortex_BA24	0.0200336	0.380638
845.ukbb.sumstats.gz	Education	Age completed full time education	0.00735998	0.010056	0.00403444	1.36631	0.548159	0.505241	-5.18844e-10	6.93185e-09	-0.0748493	Brain_Anterior_cingulate_cortex_BA24	0.252621	0.528648
6138_1.ukbb.sumstats.gz	Education	Qualifications: College or University degree	0.00735998	0.0129879	0.0029648	1.76467	0.402828	0.0597822	1.05391e-08	1.03838e-08	1.01496	Brain_Anterior_cingulate_cortex_BA24	0.0298911	0.398321
5057.ukbb.sumstats.gz	Family condition	Number of older siblings	0.00735998	0.00333055	0.0323956	0.452521	4.40159	0.900449	-1.28094e-09	8.21159e-09	-0.155991	Brain_Anterior_cingulate_cortex_BA24	0.549775	0.740648
1797.ukbb.sumstats.gz	Family condition	Father still alive	0.00735998	0.00670605	0.0199458	0.91115	2.71004	0.974248	-6.11922e-11	2.76501e-09	-0.0221309	Brain_Anterior_cingulate_cortex_BA24	0.512876	0.730849
1807.ukbb.sumstats.gz	Family condition	Fathers age at death	0.00735998	0.00729641	0.00401992	0.991363	0.546187	0.987384	-2.51653e-09	3.04149e-09	-0.827398	Brain_Anterior_cingulate_cortex_BA24	0.506308	0.730622
3526.ukbb.sumstats.gz	Family condition	Mothers age at death	0.00735998	8.54927e-05	0.00979768	0.0116159	1.33121	0.452245	-6.22245e-09	4.9911e-09	-1.24671	Brain_Anterior_cingulate_cortex_BA24	0.773878	0.864922
SWB_Full.txt.gz.tab.sumstats.gz	Feeling	Subjective well being	0.00735998	0.0171485	0.00715899	2.32996	0.972692	0.174359	3.28358e-09	3.72351e-09	0.881852	Brain_Anterior_cingulate_cortex_BA24	0.0871795	0.410951
1920.ukbb.sumstats.gz	Feeling	Mood swings	0.00735998	0.0129475	0.00359353	1.75917	0.488253	0.120426	4.22623e-09	5.02857e-09	0.840445	Brain_Anterior_cingulate_cortex_BA24	0.060213	0.398321
1930.ukbb.sumstats.gz	Feeling	Miserableness	0.00735998	0.00701528	0.00262356	0.953166	0.356463	0.895525	-4.13127e-09	3.37914e-09	-1.22258	Brain_Anterior_cingulate_cortex_BA24	0.552238	0.740648
1940.ukbb.sumstats.gz	Feeling	Irritability	0.00735998	0.0118216	0.00389416	1.6062	0.529099	0.250325	2.71607e-09	5.13451e-09	0.528985	Brain_Anterior_cingulate_cortex_BA24	0.125163	0.43238
1950.ukbb.sumstats.gz	Feeling	Sensitivity / hurt feelings	0.00735998	0.0158946	0.00386559	2.15959	0.525217	0.0269194	8.17354e-09	4.83065e-09	1.69202	Brain_Anterior_cingulate_cortex_BA24	0.0134597	0.380638
1960.ukbb.sumstats.gz	Feeling	Fed-up feelings	0.00735998	0.0108435	0.00307743	1.47331	0.418131	0.262013	1.64349e-09	4.52652e-09	0.36308	Brain_Anterior_cingulate_cortex_BA24	0.131006	0.433905
1970.ukbb.sumstats.gz	Feeling	Nervous feelings	0.00735998	0.0131135	0.00530572	1.78172	0.720889	0.275575	3.48693e-09	7.07255e-09	0.493023	Brain_Anterior_cingulate_cortex_BA24	0.137788	0.436327
1980.ukbb.sumstats.gz	Feeling	Worrier / anxious feelings	0.00735998	0.0118449	0.00335708	1.60937	0.456126	0.174767	3.46336e-09	5.38506e-09	0.643143	Brain_Anterior_cingulate_cortex_BA24	0.0873834	0.410951
1990.ukbb.sumstats.gz	Feeling	Tense / highly strung	0.00735998	0.0094202	0.00415556	1.27992	0.564615	0.620674	-4.69657e-10	4.70437e-09	-0.0998341	Brain_Anterior_cingulate_cortex_BA24	0.310337	0.609973
2000.ukbb.sumstats.gz	Feeling	Worry too long after embarrassment	0.00735998	0.0112094	0.00289829	1.52302	0.393791	0.181766	1.98471e-09	3.82271e-09	0.519188	Brain_Anterior_cingulate_cortex_BA24	0.0908832	0.410951
2010.ukbb.sumstats.gz	Feeling	Suffer from nerves	0.00735998	0.00632685	0.00368687	0.859629	0.500935	0.780055	-3.17264e-09	3.37565e-09	-0.939859	Brain_Anterior_cingulate_cortex_BA24	0.609973	0.790192
2020.ukbb.sumstats.gz	Feeling	Loneliness_ isolation	0.00735998	0.00640771	0.00528235	0.870616	0.717713	0.856852	-1.89371e-09	4.02108e-09	-0.470945	Brain_Anterior_cingulate_cortex_BA24	0.571574	0.748959
2030.ukbb.sumstats.gz	Feeling	Guilty feelings	0.00735998	0.0144876	0.00420676	1.96843	0.571572	0.0878726	5.33535e-09	4.4115e-09	1.20942	Brain_Anterior_cingulate_cortex_BA24	0.0439363	0.398321
2060.ukbb.sumstats.gz	Feeling	Frequency of unenthusiasm / disinterest in last 2 weeks	0.00735998	0.0106005	0.00408406	1.44028	0.554901	0.430363	5.28919e-10	3.22699e-09	0.163905	Brain_Anterior_cingulate_cortex_BA24	0.215182	0.515895
4526.ukbb.sumstats.gz	Feeling	Happiness	0.00735998	0.00109693	0.00586039	0.14904	0.796251	0.283166	-1.1805e-08	6.91682e-09	-1.7067	Brain_Anterior_cingulate_cortex_BA24	0.858417	0.931996
4598.ukbb.sumstats.gz	Feeling	Ever depressed for a whole week	0.00735998	0.00280599	0.00610552	0.38125	0.829557	0.45248	-9.63427e-09	7.32388e-09	-1.31546	Brain_Anterior_cingulate_cortex_BA24	0.77376	0.864922
4620.ukbb.sumstats.gz	Feeling	Number of depression episodes	0.00735998	0.00432325	0.0271	0.5874	3.68208	0.91058	-8.97833e-09	1.71875e-08	-0.522377	Brain_Anterior_cingulate_cortex_BA24	0.54471	0.740648
4631.ukbb.sumstats.gz	Feeling	Ever unenthusiastic/disinterested for a whole week	0.00735998	-0.00558149	0.00759281	-0.758357	1.03163	0.0864149	-1.80901e-08	8.78736e-09	-2.05865	Brain_Anterior_cingulate_cortex_BA24	0.956793	0.982652
4642.ukbb.sumstats.gz	Feeling	Ever manic/hyper for 2 days	0.00735998	0.0315434	0.0295828	4.2858	4.01941	0.40646	9.2308e-09	1.10623e-08	0.834435	Brain_Anterior_cingulate_cortex_BA24	0.20323	0.514539
4653.ukbb.sumstats.gz	Feeling	Ever highly irritable/argumentative for 2 days	0.00735998	0.0105769	0.0074768	1.43708	1.01587	0.666766	2.60279e-09	8.46963e-09	0.307309	Brain_Anterior_cingulate_cortex_BA24	0.333383	0.616207
Menarche_Nature2014_GWASMetaResults_17122014.txt.uniform.af.txt.noMHC.sumstats_deGC.gz	Female reproductive factors	Age at Menarche	0.00735998	0.0123876	0.00316261	1.6831	0.429704	0.112823	1.04181e-08	1.30808e-08	0.796445	Brain_Anterior_cingulate_cortex_BA24	0.0564113	0.398321
3591.ukbb.sumstats.gz	Female reproductive factors	Ever had hysterectomy (womb removed)	0.00735998	0.0132387	0.0158095	1.79874	2.14803	0.708087	8.03903e-10	6.13375e-09	0.131062	Brain_Anterior_cingulate_cortex_BA24	0.354044	0.616207
3710.ukbb.sumstats.gz	Female reproductive factors	Length of menstrual cycle	0.00735998	0.0217666	0.0154865	2.95742	2.10414	0.349728	2.16413e-08	3.57598e-08	0.605186	Brain_Anterior_cingulate_cortex_BA24	0.174864	0.486207
2784.ukbb.sumstats.gz	Female reproductive factors	Ever taken oral contraceptive pill	0.00735998	0.0254803	0.0152752	3.46201	2.07544	0.226769	6.47186e-09	6.60485e-09	0.979864	Brain_Anterior_cingulate_cortex_BA24	0.113385	0.42311
3393.ukbb.sumstats.gz	Hearing	Hearing aid user	0.00735998	-0.00245502	0.0138941	-0.333564	1.88779	0.475825	-4.73718e-09	4.51746e-09	-1.04864	Brain_Anterior_cingulate_cortex_BA24	0.762087	0.864922
Childhood_IQ.sumstats.gz	Intelligence	Childhood IQ	0.00735998	-0.00837195	0.0151855	-1.1375	2.06325	0.286682	-9.04357e-08	7.78432e-08	-1.16177	Brain_Anterior_cingulate_cortex_BA24	0.856659	0.931996
intelligence_sumstats.txt.gz.tab.sumstats.gz	Intelligence	Intelligence	0.00735998	0.008586	0.00477347	1.16658	0.648571	0.797751	-6.99822e-09	1.81144e-08	-0.386335	Brain_Anterior_cingulate_cortex_BA24	0.398875	0.649597
399.ukbb.sumstats.gz	Intelligence	Number of incorrect matches in round	0.00735998	0.00762429	0.00333551	1.03591	0.453195	0.936964	-2.12193e-09	3.64312e-09	-0.582447	Brain_Anterior_cingulate_cortex_BA24	0.468482	0.7025
20016.ukbb.sumstats.gz	Intelligence	Fluid intelligence score	0.00735998	0.0105198	0.00320381	1.42933	0.435302	0.325474	3.30255e-09	1.54563e-08	0.21367	Brain_Anterior_cingulate_cortex_BA24	0.162737	0.463801
20018.ukbb.sumstats.gz	Intelligence	Prospective memory result	0.00735998	0.0184744	0.00842246	2.51012	1.14436	0.183796	8.96544e-09	8.98316e-09	0.998028	Brain_Anterior_cingulate_cortex_BA24	0.091898	0.410951
20023.ukbb.sumstats.gz	Intelligence	Mean time to correctly identify matches	0.00735998	0.0115583	0.00413571	1.57042	0.561919	0.310823	2.36982e-09	6.16131e-09	0.38463	Brain_Anterior_cingulate_cortex_BA24	0.155412	0.463801
1070.ukbb.sumstats.gz	Life style	Time spent watching television (TV)	0.00735998	0.00981521	0.00292284	1.33359	0.397126	0.401783	-5.94718e-10	5.88541e-09	-0.10105	Brain_Anterior_cingulate_cortex_BA24	0.200892	0.514539
1080.ukbb.sumstats.gz	Life style	Time spent using computer	0.00735998	0.0088745	0.00375063	1.20578	0.509598	0.687574	-2.04703e-09	7.35021e-09	-0.278499	Brain_Anterior_cingulate_cortex_BA24	0.343787	0.616207
1090.ukbb.sumstats.gz	Life style	Time spent driving	0.00735998	0.0116745	0.00645536	1.58622	0.87709	0.505219	2.02649e-09	5.28193e-09	0.383665	Brain_Anterior_cingulate_cortex_BA24	0.25261	0.528648
1100.ukbb.sumstats.gz	Life style	Drive faster than motorway speed limit	0.00735998	0.00993335	0.00336153	1.34964	0.456731	0.445246	-6.13571e-10	3.85145e-09	-0.159309	Brain_Anterior_cingulate_cortex_BA24	0.222623	0.515895
4825.ukbb.sumstats.gz	Life style	Noisy workplace	0.00735998	0.00919594	0.00928489	1.24945	1.26154	0.843324	1.37106e-10	1.04008e-08	0.0131822	Brain_Anterior_cingulate_cortex_BA24	0.421662	0.661057
4836.ukbb.sumstats.gz	Life style	Loud music exposure frequency	0.00735998	0.00750856	0.0129787	1.02019	1.76342	0.990871	-1.68793e-09	6.48765e-09	-0.260176	Brain_Anterior_cingulate_cortex_BA24	0.495435	0.724098
phs000089.pha002868.txt.gz.noMHC.sumstats.gz	Neurological disease	Parkinsons disease	0.00735998	-0.024729	0.0296812	-3.35993	4.03278	0.243858	-3.40132e-07	2.4502e-07	-1.38818	Brain_Anterior_cingulate_cortex_BA24	0.878071	0.940831
WTCCC2_2011.txt.tab.sumstats.gz	Neurological disease	Multiple sclerosis	0.00735998	0.00579991	0.00978264	0.788034	1.32917	0.873673	-2.46715e-08	3.61987e-08	-0.681558	Brain_Anterior_cingulate_cortex_BA24	0.563163	0.746519
als.sumstats.meta.txt.tab.sumstats.gz	Neurological disease	Amyotrophic lateral sclerosis	0.00735998	0.00584801	0.0222974	0.794568	3.02955	0.945964	-1.04764e-08	2.29947e-08	-0.4556	Brain_Anterior_cingulate_cortex_BA24	0.527018	0.740648
3404.ukbb.sumstats.gz	Pain	Neck/shoulder pain for 3+ months	0.00735998	-0.0268545	0.020087	-3.64872	2.72922	0.0498923	-1.75059e-08	8.0456e-09	-2.17583	Brain_Anterior_cingulate_cortex_BA24	0.975054	0.988293
3571.ukbb.sumstats.gz	Pain	Back pain for 3+ months	0.00735998	-0.00386873	0.00947049	-0.525644	1.28675	0.23388	-1.07518e-08	8.1551e-09	-1.31842	Brain_Anterior_cingulate_cortex_BA24	0.88306	0.940831
3606.ukbb.sumstats.gz	Pain	Chest pain or discomfort walking normally	0.00735998	0.00280341	0.0114793	0.380899	1.55969	0.690643	-1.47322e-08	1.72113e-08	-0.855961	Brain_Anterior_cingulate_cortex_BA24	0.654678	0.811232
3773.ukbb.sumstats.gz	Pain	Knee pain for 3+ months	0.00735998	0.0459864	0.0253997	6.24817	3.45105	0.125786	2.50988e-08	1.77696e-08	1.41246	Brain_Anterior_cingulate_cortex_BA24	0.0628928	0.398321
3799.ukbb.sumstats.gz	Pain	Headaches for 3+ months	0.00735998	0.00599192	0.0123065	0.814122	1.67208	0.910791	-6.42586e-09	1.43119e-08	-0.448987	Brain_Anterior_cingulate_cortex_BA24	0.544605	0.740648
4728.ukbb.sumstats.gz	Pain	Leg pain on walking	0.00735998	0.0191206	0.00890474	2.59792	1.20989	0.187451	1.24427e-08	1.12004e-08	1.11091	Brain_Anterior_cingulate_cortex_BA24	0.0937256	0.410951
6159_100.ukbb.sumstats.gz	Pain	Pain type(s) experienced in last month: None of the above	0.00735998	0.0121706	0.00394488	1.65362	0.535991	0.226392	2.70487e-09	4.52438e-09	0.597843	Brain_Anterior_cingulate_cortex_BA24	0.113196	0.42311
2040.ukbb.sumstats.gz	Personality	Risk taking	0.00735998	0.0112257	0.00369214	1.52524	0.501651	0.295567	2.05556e-09	4.10878e-09	0.500284	Brain_Anterior_cingulate_cortex_BA24	0.147783	0.455332
GPC-1.NEO-CONSCIENTIOUSNESS.full.txt.noMHC.sumstats.gz	Personality	Neo-conscientiousness	0.00735998	-0.0220883	0.0256704	-3.00114	3.48783	0.201967	-6.20163e-08	3.85762e-08	-1.60763	Brain_Anterior_cingulate_cortex_BA24	0.899016	0.945385
GPC-1.NEO-OPENNESS.full.txt.noMHC.sumstats.gz	Personality	Neo-openness to experience	0.00735998	0.0290501	0.0301993	3.94704	4.10318	0.46159	3.92324e-08	5.90468e-08	0.664429	Brain_Anterior_cingulate_cortex_BA24	0.230795	0.515895
gcan_meta.out.gz.noMHC.sumstats_deGC.gz	Psychiatric disorder	Anorexia Nervosa	0.00735998	0.00274845	0.00707502	0.373432	0.961282	0.513161	-6.33698e-08	7.38644e-08	-0.857921	Brain_Anterior_cingulate_cortex_BA24	0.743419	0.864794
pgc.adhd.full.2012-10.txt.gz.noMHC.sumstats.gz	Psychiatric disorder	Attention deficit hyperactivity disorder	0.00735998	-0.00482656	0.0262939	-0.655784	3.57255	0.642233	-8.90296e-08	1.61889e-07	-0.549944	Brain_Anterior_cingulate_cortex_BA24	0.678884	0.81466
DS_Full.txt.gz.tab.sumstats.gz	Psychiatric disorder	Depressive symptoms	0.00735998	0.00787774	0.00684565	1.07035	0.930119	0.939759	-9.82649e-10	6.28175e-09	-0.156429	Brain_Anterior_cingulate_cortex_BA24	0.46988	0.7025
IGAP_stage_1.txt.gz.noMHC.sumstats.gz	Psychiatric disorder	Alzheimers disease	0.00735998	0.00833821	0.0152487	1.13291	2.07184	0.948992	-2.24898e-09	2.15621e-08	-0.104302	Brain_Anterior_cingulate_cortex_BA24	0.474496	0.7025
Neuroticism_Full.txt.gz.tab.sumstats.gz	Psychiatric disorder	Neuroticism	0.00735998	0.00990765	0.00694868	1.34615	0.944116	0.713503	1.2953e-09	1.28281e-08	0.100974	Brain_Anterior_cingulate_cortex_BA24	0.356752	0.616207
pgc.bip.full.2012-04.txt.noMHC.sumstats.gz	Psychiatric disorder	Bipolar disorder	0.00735998	0.0244122	0.00820845	3.31689	1.11528	0.0360814	1.0896e-07	7.08435e-08	1.53804	Brain_Anterior_cingulate_cortex_BA24	0.0180407	0.380638
pgc.cross.full.2013-03.txt.noMHC.sumstats.gz	Psychiatric disorder	PGC cross-disorder analysis	0.00735998	0.0079711	0.00703992	1.08303	0.956513	0.930693	-7.37819e-09	2.41809e-08	-0.305125	Brain_Anterior_cingulate_cortex_BA24	0.465346	0.7025
pgc.mdd.full.2012-04.txt.gz.noMHC.sumstats.gz	Psychiatric disorder	Major depressive disorder	0.00735998	-0.00629735	0.0101296	-0.855621	1.37631	0.175573	-6.06274e-08	3.90898e-08	-1.55098	Brain_Anterior_cingulate_cortex_BA24	0.912214	0.945385
pgcasdeuro.gz.uniform.txt.noMHC.sumstats.gz	Psychiatric disorder	Autism spectrum disorder	0.00735998	0.00426118	0.00831148	0.578967	1.12928	0.708013	-4.18736e-08	8.66693e-08	-0.483142	Brain_Anterior_cingulate_cortex_BA24	0.645994	0.809267
Schizophrenia.sumstats.gz	Psychiatric disorder	Schizophrenia	0.00735998	0.0138429	0.00481221	1.88084	0.653835	0.182194	2.34255e-08	4.36164e-08	0.53708	Brain_Anterior_cingulate_cortex_BA24	0.0910968	0.410951
GPC-2.NEUROTICISM.full.txt.noMHC.sumstats.gz	Psychiatric disorder	Neuroticism	0.00735998	0.012838	0.0171158	1.7443	2.32553	0.747702	4.94133e-10	4.94325e-09	0.0999611	Brain_Anterior_cingulate_cortex_BA24	0.373851	0.62675
EAGLE_20151029_n10k_GC1_Psort_BETA.se.rsid.tbl.tab.sumstats.gz	Psychiatric disorder	Attention deficit hyperactivity disorder (GC)	0.00735998	-0.0468998	0.0370639	-6.37227	5.03587	0.0234132	-8.45936e-08	3.23538e-08	-2.61464	Brain_Anterior_cingulate_cortex_BA24	0.988293	0.988293
2090.ukbb.sumstats.gz	Psychiatric disorder	Seen doctor (GP) for nerves_ anxiety_ tension or depression	0.00735998	0.00947824	0.00546546	1.28781	0.742592	0.698048	2.0664e-10	6.67085e-09	0.0309766	Brain_Anterior_cingulate_cortex_BA24	0.349024	0.616207
2100.ukbb.sumstats.gz	Psychiatric disorder	Seen a psychiatrist for nerves_ anxiety_ tension or depression	0.00735998	0.012809	0.00614433	1.74036	0.83483	0.37385	2.16934e-09	3.59048e-09	0.604193	Brain_Anterior_cingulate_cortex_BA24	0.186925	0.495568
20127.ukbb.sumstats.gz	Psychiatric disorder	Neuroticism score	0.00735998	0.0106323	0.00274487	1.44461	0.372945	0.230112	2.478e-09	6.64554e-09	0.372882	Brain_Anterior_cingulate_cortex_BA24	0.115056	0.42311
20110_10.ukbb.sumstats.gz	Psychiatric disorder	Illnesses of mother: Alzheimers disease/dementia	0.00735998	0.0331414	0.0311568	4.50292	4.23328	0.415242	2.82174e-09	3.79755e-09	0.743042	Brain_Anterior_cingulate_cortex_BA24	0.207621	0.514539
20111_12.ukbb.sumstats.gz	Psychiatric disorder	Illnesses of siblings: Severe depression	0.00735998	0.0301871	0.0132751	4.10152	1.80369	0.0716479	6.219e-09	3.68027e-09	1.68982	Brain_Anterior_cingulate_cortex_BA24	0.035824	0.398321
4537.ukbb.sumstats.gz	Satisfaction	Work/job satisfaction	0.00735998	0.00253276	0.0114775	0.344126	1.55945	0.675466	-7.38938e-09	1.18503e-08	-0.623561	Brain_Anterior_cingulate_cortex_BA24	0.662267	0.811811
4548.ukbb.sumstats.gz	Satisfaction	Health satisfaction	0.00735998	0.0147117	0.00625514	1.99888	0.849886	0.239694	9.62378e-09	1.11039e-08	0.866705	Brain_Anterior_cingulate_cortex_BA24	0.119847	0.426954
4559.ukbb.sumstats.gz	Satisfaction	Family relationship satisfaction	0.00735998	0.00184716	0.00781773	0.250974	1.06219	0.479049	-9.77308e-09	8.92958e-09	-1.09446	Brain_Anterior_cingulate_cortex_BA24	0.760475	0.864922
4570.ukbb.sumstats.gz	Satisfaction	Friendships satisfaction	0.00735998	0.00292776	0.00858355	0.397795	1.16625	0.605479	-9.97027e-09	1.16685e-08	-0.85446	Brain_Anterior_cingulate_cortex_BA24	0.697261	0.827997
4581.ukbb.sumstats.gz	Satisfaction	Financial situation satisfaction	0.00735998	0.00340696	0.0107228	0.462903	1.4569	0.710666	-7.69385e-09	1.1788e-08	-0.652684	Brain_Anterior_cingulate_cortex_BA24	0.644667	0.809267
1160.ukbb.sumstats.gz	Sleep	Sleep duration	0.00735998	0.0124103	0.00314359	1.68619	0.42712	0.106489	2.25244e-09	4.52942e-09	0.497291	Brain_Anterior_cingulate_cortex_BA24	0.0532446	0.398321
1200.ukbb.sumstats.gz	Sleep	Sleeplessness / insomnia	0.00735998	0.0090987	0.00263932	1.23624	0.358605	0.510099	-1.88024e-10	3.32658e-09	-0.0565217	Brain_Anterior_cingulate_cortex_BA24	0.25505	0.528648
1210.ukbb.sumstats.gz	Sleep	Snoring	0.00735998	0.00924739	0.00503356	1.25644	0.68391	0.709819	-1.49434e-09	6.49802e-09	-0.229968	Brain_Anterior_cingulate_cortex_BA24	0.354909	0.616207
1220.ukbb.sumstats.gz	Sleep	Daytime dozing / sleeping (narcolepsy)	0.00735998	0.0103234	0.00400314	1.40264	0.543906	0.459704	1.06573e-09	3.82973e-09	0.278279	Brain_Anterior_cingulate_cortex_BA24	0.229852	0.515895
1170.ukbb.sumstats.gz	Sleep	Getting up in morning	0.00735998	0.00648874	0.0026932	0.881626	0.365925	0.746908	-4.7822e-09	3.85193e-09	-1.24151	Brain_Anterior_cingulate_cortex_BA24	0.626546	0.802542
1180.ukbb.sumstats.gz	Sleep	Morning/evening person (chronotype)	0.00735998	0.00823397	0.0022703	1.11875	0.308466	0.700929	-3.31772e-09	5.40054e-09	-0.61433	Brain_Anterior_cingulate_cortex_BA24	0.350465	0.616207
1190.ukbb.sumstats.gz	Sleep	Nap during day	0.00735998	0.0101802	0.00283196	1.38318	0.384778	0.319893	-1.04184e-10	4.52019e-09	-0.0230486	Brain_Anterior_cingulate_cortex_BA24	0.159947	0.463801
Age_of_smoking.sumstats.gz	Smoking	Age of smoking initiation	0.00735998	-0.0236452	0.0257326	-3.21268	3.49629	0.184982	-4.39751e-08	3.49461e-08	-1.25837	Brain_Anterior_cingulate_cortex_BA24	0.907509	0.945385
1239.ukbb.sumstats.gz	Smoking	Current tobacco smoking	0.00735998	0.0113558	0.00275764	1.54291	0.374681	0.149635	1.59648e-09	3.1529e-09	0.506352	Brain_Anterior_cingulate_cortex_BA24	0.0748177	0.410951
1249.ukbb.sumstats.gz	Smoking	Past tobacco smoking	0.00735998	0.0124024	0.00416965	1.68512	0.566531	0.230003	5.1358e-09	7.71162e-09	0.665982	Brain_Anterior_cingulate_cortex_BA24	0.115001	0.42311
1259.ukbb.sumstats.gz	Smoking	Smoking/smokers in household	0.00735998	0.0484141	0.0254117	6.57802	3.45269	0.0804409	7.09158e-09	4.33784e-09	1.63482	Brain_Anterior_cingulate_cortex_BA24	0.0402205	0.398321
1269.ukbb.sumstats.gz	Smoking	Exposure to tobacco smoke at home	0.00735998	0.012184	0.0172217	1.65543	2.33991	0.778961	9.18487e-10	4.41315e-09	0.208125	Brain_Anterior_cingulate_cortex_BA24	0.389481	0.64349
1279.ukbb.sumstats.gz	Smoking	Exposure to tobacco smoke outside home	0.00735998	-0.00162361	0.00435364	-0.2206	0.591529	0.038994	-8.82387e-09	2.84899e-09	-3.09719	Brain_Anterior_cingulate_cortex_BA24	0.980503	0.988293
1787.ukbb.sumstats.gz	Smoking	Maternal smoking around birth	0.00735998	0.00834465	0.00509424	1.13379	0.692154	0.846617	-1.16191e-09	5.15505e-09	-0.225393	Brain_Anterior_cingulate_cortex_BA24	0.423309	0.661057
2887.ukbb.sumstats.gz	Smoking	Number of cigarettes previously smoked daily	0.00735998	0.0222264	0.00881993	3.0199	1.19836	0.0904366	2.51084e-08	1.79098e-08	1.40194	Brain_Anterior_cingulate_cortex_BA24	0.0452183	0.398321
2907.ukbb.sumstats.gz	Smoking	Ever stopped smoking for 6+ months	0.00735998	-0.00247941	0.0221264	-0.336877	3.00632	0.6503	-4.58037e-09	9.31738e-09	-0.491594	Brain_Anterior_cingulate_cortex_BA24	0.67485	0.81466
2926.ukbb.sumstats.gz	Smoking	Number of unsuccessful stop-smoking attempts	0.00735998	0.012719	0.00944354	1.72813	1.28309	0.566893	2.48237e-09	1.03924e-08	0.238864	Brain_Anterior_cingulate_cortex_BA24	0.283446	0.566893
3466.ukbb.sumstats.gz	Smoking	Time from waking to first cigarette	0.00735998	0.0190654	0.0261965	2.59042	3.55932	0.648262	2.35625e-08	4.9694e-08	0.474152	Brain_Anterior_cingulate_cortex_BA24	0.324131	0.616207
3476.ukbb.sumstats.gz	Smoking	Difficulty not smoking for 1 day	0.00735998	0.0105032	0.0141296	1.42706	1.91979	0.823296	4.13205e-09	3.45699e-08	0.119527	Brain_Anterior_cingulate_cortex_BA24	0.411648	0.660956
20160.ukbb.sumstats.gz	Smoking	Ever smoked	0.00735998	0.0138708	0.00441829	1.88462	0.600312	0.142715	6.66356e-09	6.84712e-09	0.973191	Brain_Anterior_cingulate_cortex_BA24	0.0713575	0.410951
20161.ukbb.sumstats.gz	Smoking	Pack years of smoking PREVIEW ONLY	0.00735998	0.0171611	0.00500809	2.33168	0.680449	0.0488671	1.61281e-08	1.10228e-08	1.46315	Brain_Anterior_cingulate_cortex_BA24	0.0244335	0.397918
20162.ukbb.sumstats.gz	Smoking	Pack years adult smoking as proportion of life span exposed to smoking PREVIEW ONLY	0.00735998	0.0190893	0.00480996	2.59366	0.653529	0.0135817	2.30545e-08	1.20087e-08	1.91982	Brain_Anterior_cingulate_cortex_BA24	0.00679084	0.380638
20116_1.ukbb.sumstats.gz	Smoking	Smoking status: Previous	0.00735998	0.0133376	0.00490364	1.81218	0.666258	0.225072	4.22198e-09	5.17653e-09	0.815601	Brain_Anterior_cingulate_cortex_BA24	0.112536	0.42311
20116_2.ukbb.sumstats.gz	Smoking	Smoking status: Current	0.00735998	0.0127985	0.00340727	1.73893	0.462946	0.113936	2.84598e-09	3.63268e-09	0.783437	Brain_Anterior_cingulate_cortex_BA24	0.0569681	0.398321
2178.ukbb.sumstats.gz	Health rating	Overall health rating	0.00735998	0.00855819	0.0035228	1.1628	0.478642	0.734588	-2.49848e-09	7.42815e-09	-0.336353	Brain_Anterior_cingulate_cortex_BA24	0.367294	0.624948

## Sheet: Amygdala
Filename_LD_Hub	Category	Trait	Prop._SNPs	Prop._h2	Prop._h2_std_error	Enrichment	Enrichment_std_error	Enrichment_p	Coefficient	Coefficient_std_error	Coefficient_z-score	Tissue	Enrichment_p_1s	FDR
1558.ukbb.sumstats.gz	Alcohol	Alcohol intake frequency	0.00273235	0.00519669	0.00255627	1.90191	0.935555	0.338023	5.86356e-09	1.17222e-08	0.500211	Brain_Amygdala	0.169011	0.5978
1568.ukbb.sumstats.gz	Alcohol	Average weekly red wine intake	0.00273235	0.00650677	0.00414963	2.38138	1.5187	0.36707	9.34029e-09	1.29078e-08	0.723618	Brain_Amygdala	0.183535	0.5978
1578.ukbb.sumstats.gz	Alcohol	Average weekly champagne plus white wine intake	0.00273235	0.00802918	0.00454689	2.93856	1.66409	0.244657	6.23084e-09	7.12459e-09	0.874555	Brain_Amygdala	0.122328	0.570047
1588.ukbb.sumstats.gz	Alcohol	Average weekly beer plus cider intake	0.00273235	0.000498259	0.0040129	0.182355	1.46866	0.576299	-8.7267e-09	1.12267e-08	-0.777315	Brain_Amygdala	0.711851	0.864618
1598.ukbb.sumstats.gz	Alcohol	Average weekly spirits intake	0.00273235	0.00195619	0.00472632	0.715934	1.72976	0.869384	-2.59339e-09	8.37245e-09	-0.309753	Brain_Amygdala	0.565308	0.790566
1608.ukbb.sumstats.gz	Alcohol	Average weekly fortified wine intake	0.00273235	-0.00033232	0.0096992	-0.121624	3.54976	0.753034	-1.90299e-09	6.40124e-09	-0.297284	Brain_Amygdala	0.623483	0.836201
1618.ukbb.sumstats.gz	Alcohol	Alcohol usually taken with meals	0.00273235	0.00397202	0.00231532	1.4537	0.847371	0.593258	-1.42178e-10	1.39593e-08	-0.0101852	Brain_Amygdala	0.296629	0.694987
1628.ukbb.sumstats.gz	Alcohol	Alcohol intake versus 10 years previously	0.00273235	0.00411	0.00365974	1.5042	1.33941	0.70592	2.61544e-10	6.63847e-09	0.0393983	Brain_Amygdala	0.35296	0.710268
20117_0.ukbb.sumstats.gz	Alcohol	Alcohol drinker status: Never	0.00273235	-0.00526521	0.0059802	-1.92699	2.18866	0.179598	-6.93896e-09	4.58162e-09	-1.51452	Brain_Amygdala	0.910201	0.960768
20117_1.ukbb.sumstats.gz	Alcohol	Alcohol drinker status: Previous	0.00273235	-0.000923377	0.00690778	-0.337942	2.52814	0.596492	-2.96725e-09	4.88516e-09	-0.607401	Brain_Amygdala	0.701754	0.864618
EduYears_Main.txt.gz.tab.sumstats.gz	Education	Years of schooling 2016	0.00273235	0.00430394	0.00189506	1.57518	0.693562	0.407386	2.85339e-09	1.29756e-08	0.219904	Brain_Amygdala	0.203693	0.616125
845.ukbb.sumstats.gz	Education	Age completed full time education	0.00273235	0.00764977	0.00356264	2.7997	1.30387	0.166794	1.79986e-08	1.64132e-08	1.09659	Brain_Amygdala	0.0833969	0.480512
6138_1.ukbb.sumstats.gz	Education	Qualifications: College or University degree	0.00273235	0.00556221	0.00267522	2.03568	0.979091	0.291988	1.74029e-08	2.51719e-08	0.691361	Brain_Amygdala	0.145994	0.570047
5057.ukbb.sumstats.gz	Family condition	Number of older siblings	0.00273235	0.00355847	0.0268471	1.30235	9.82562	0.974765	6.92724e-10	1.78717e-08	0.0387609	Brain_Amygdala	0.487383	0.75393
1797.ukbb.sumstats.gz	Family condition	Father still alive	0.00273235	0.00152801	0.0114407	0.559227	4.18713	0.91605	-7.23694e-10	4.15101e-09	-0.174342	Brain_Amygdala	0.541975	0.78209
1807.ukbb.sumstats.gz	Family condition	Fathers age at death	0.00273235	0.0111258	0.00364881	4.07189	1.33541	0.0180209	1.37399e-08	7.26424e-09	1.89144	Brain_Amygdala	0.00901045	0.365824
3526.ukbb.sumstats.gz	Family condition	Mothers age at death	0.00273235	0.0101905	0.00503149	3.72957	1.84145	0.122002	7.14747e-09	6.66292e-09	1.07272	Brain_Amygdala	0.0610008	0.480512
SWB_Full.txt.gz.tab.sumstats.gz	Feeling	Subjective well being	0.00273235	0.000303171	0.00418426	0.110956	1.53138	0.558971	-5.78741e-09	5.7963e-09	-0.998467	Brain_Amygdala	0.720515	0.864618
1920.ukbb.sumstats.gz	Feeling	Mood swings	0.00273235	0.00452074	0.00252298	1.65452	0.923372	0.478504	3.30052e-09	9.39446e-09	0.351326	Brain_Amygdala	0.239252	0.671702
1930.ukbb.sumstats.gz	Feeling	Miserableness	0.00273235	0.00380527	0.00316928	1.39267	1.15991	0.735189	8.32898e-11	1.09092e-08	0.00763479	Brain_Amygdala	0.367595	0.710268
1940.ukbb.sumstats.gz	Feeling	Irritability	0.00273235	0.00700754	0.00341262	2.56465	1.24897	0.210252	1.24634e-08	1.20479e-08	1.03449	Brain_Amygdala	0.105126	0.544745
1950.ukbb.sumstats.gz	Feeling	Sensitivity / hurt feelings	0.00273235	0.00640445	0.00242884	2.34393	0.888918	0.131196	9.58905e-09	8.08231e-09	1.18643	Brain_Amygdala	0.0655978	0.480512
1960.ukbb.sumstats.gz	Feeling	Fed-up feelings	0.00273235	0.00328871	0.00188304	1.20362	0.689163	0.767964	-8.90316e-10	7.31752e-09	-0.121669	Brain_Amygdala	0.383982	0.729566
1970.ukbb.sumstats.gz	Feeling	Nervous feelings	0.00273235	0.00138792	0.00152986	0.507958	0.559904	0.38081	-9.51525e-09	5.46527e-09	-1.74104	Brain_Amygdala	0.809595	0.904841
1980.ukbb.sumstats.gz	Feeling	Worrier / anxious feelings	0.00273235	0.00360697	0.00199232	1.3201	0.729158	0.659484	-3.06809e-10	8.63525e-09	-0.0355298	Brain_Amygdala	0.329742	0.710268
1990.ukbb.sumstats.gz	Feeling	Tense / highly strung	0.00273235	0.000558072	0.00274639	0.204246	1.00514	0.426219	-9.44662e-09	8.23111e-09	-1.14767	Brain_Amygdala	0.786891	0.888174
2000.ukbb.sumstats.gz	Feeling	Worry too long after embarrassment	0.00273235	0.00397742	0.00228491	1.45568	0.836242	0.5863	1.1499e-09	8.05013e-09	0.142842	Brain_Amygdala	0.29315	0.694987
2010.ukbb.sumstats.gz	Feeling	Suffer from nerves	0.00273235	0.00226593	0.00184668	0.829294	0.675855	0.801286	-3.418e-09	4.51333e-09	-0.757312	Brain_Amygdala	0.599357	0.813413
2020.ukbb.sumstats.gz	Feeling	Loneliness_ isolation	0.00273235	0.00304425	0.00404582	1.11415	1.48071	0.938637	-5.76342e-10	8.27288e-09	-0.0696665	Brain_Amygdala	0.469318	0.75393
2030.ukbb.sumstats.gz	Feeling	Guilty feelings	0.00273235	0.00143185	0.00211593	0.524033	0.774396	0.537595	-5.57149e-09	5.91267e-09	-0.942296	Brain_Amygdala	0.731203	0.868303
2060.ukbb.sumstats.gz	Feeling	Frequency of unenthusiasm / disinterest in last 2 weeks	0.00273235	0.00692038	0.00579122	2.53275	2.1195	0.47092	6.87787e-09	1.2131e-08	0.566968	Brain_Amygdala	0.23546	0.671702
4526.ukbb.sumstats.gz	Feeling	Happiness	0.00273235	0.0046482	0.00487914	1.70117	1.78569	0.695953	8.59727e-10	1.5595e-08	0.0551284	Brain_Amygdala	0.347977	0.710268
4598.ukbb.sumstats.gz	Feeling	Ever depressed for a whole week	0.00273235	0.00337218	0.003798	1.23416	1.39001	0.866112	-2.77714e-09	1.21337e-08	-0.228878	Brain_Amygdala	0.433056	0.75393
4620.ukbb.sumstats.gz	Feeling	Number of depression episodes	0.00273235	0.0282605	0.0306712	10.3429	11.2252	0.359115	3.87566e-08	4.74589e-08	0.816634	Brain_Amygdala	0.179557	0.5978
4631.ukbb.sumstats.gz	Feeling	Ever unenthusiastic/disinterested for a whole week	0.00273235	0.00375822	0.00545411	1.37545	1.99612	0.851468	-2.4036e-10	1.71583e-08	-0.0140084	Brain_Amygdala	0.425734	0.75393
4642.ukbb.sumstats.gz	Feeling	Ever manic/hyper for 2 days	0.00273235	0.013182	0.00978192	4.82441	3.58003	0.256726	1.05237e-08	9.2667e-09	1.13565	Brain_Amygdala	0.128363	0.570047
4653.ukbb.sumstats.gz	Feeling	Ever highly irritable/argumentative for 2 days	0.00273235	0.0193599	0.00560633	7.08541	2.05183	0.00234804	4.92521e-08	1.63973e-08	3.00366	Brain_Amygdala	0.00117402	0.133838
Menarche_Nature2014_GWASMetaResults_17122014.txt.uniform.af.txt.noMHC.sumstats_deGC.gz	Female reproductive factors	Age at Menarche	0.00273235	0.00222928	0.00221021	0.815882	0.808902	0.820111	-1.67209e-08	2.40265e-08	-0.695935	Brain_Amygdala	0.589944	0.810285
3591.ukbb.sumstats.gz	Female reproductive factors	Ever had hysterectomy (womb removed)	0.00273235	0.00388465	0.0120448	1.42172	4.40821	0.923297	5.30207e-10	1.24968e-08	0.0424273	Brain_Amygdala	0.461649	0.75393
3710.ukbb.sumstats.gz	Female reproductive factors	Length of menstrual cycle	0.00273235	0.0216767	0.0102639	7.93334	3.75642	0.049253	1.02702e-07	5.91968e-08	1.73493	Brain_Amygdala	0.0246265	0.40106
2784.ukbb.sumstats.gz	Female reproductive factors	Ever taken oral contraceptive pill	0.00273235	0.0219341	0.0110919	8.02755	4.05947	0.0755066	2.0612e-08	1.27728e-08	1.61374	Brain_Amygdala	0.0377533	0.430388
3393.ukbb.sumstats.gz	Hearing	Hearing aid user	0.00273235	-0.00313652	0.0081538	-1.14792	2.98416	0.471638	-6.22619e-09	7.12994e-09	-0.873247	Brain_Amygdala	0.764181	0.888174
Childhood_IQ.sumstats.gz	Intelligence	Childhood IQ	0.00273235	0.031085	0.0151146	11.3766	5.5317	0.0434716	3.96937e-07	2.02045e-07	1.9646	Brain_Amygdala	0.0217358	0.40106
intelligence_sumstats.txt.gz.tab.sumstats.gz	Intelligence	Intelligence	0.00273235	0.00709317	0.00290198	2.59599	1.06208	0.129512	3.28331e-08	2.90695e-08	1.12947	Brain_Amygdala	0.0647559	0.480512
399.ukbb.sumstats.gz	Intelligence	Number of incorrect matches in round	0.00273235	0.00813548	0.00412083	2.97746	1.50816	0.192169	1.29007e-08	1.20729e-08	1.06857	Brain_Amygdala	0.0960847	0.521603
20016.ukbb.sumstats.gz	Intelligence	Fluid intelligence score	0.00273235	0.00748901	0.00308873	2.74086	1.13043	0.125476	4.88679e-08	3.9721e-08	1.23028	Brain_Amygdala	0.0627379	0.480512
20018.ukbb.sumstats.gz	Intelligence	Prospective memory result	0.00273235	0.00871787	0.00531438	3.19061	1.94498	0.265858	1.26059e-08	1.55748e-08	0.809378	Brain_Amygdala	0.132929	0.570047
20023.ukbb.sumstats.gz	Intelligence	Mean time to correctly identify matches	0.00273235	0.00679273	0.00179901	2.48603	0.658412	0.0256719	1.2253e-08	7.22936e-09	1.6949	Brain_Amygdala	0.0128359	0.365824
1070.ukbb.sumstats.gz	Life style	Time spent watching television (TV)	0.00273235	0.0040784	0.00162763	1.49263	0.595687	0.41075	6.93486e-10	8.67929e-09	0.0799012	Brain_Amygdala	0.205375	0.616125
1080.ukbb.sumstats.gz	Life style	Time spent using computer	0.00273235	0.00187783	0.00182005	0.687256	0.666109	0.639462	-9.74012e-09	9.56804e-09	-1.01798	Brain_Amygdala	0.680269	0.864618
1090.ukbb.sumstats.gz	Life style	Time spent driving	0.00273235	0.00683413	0.00292636	2.50119	1.071	0.162836	6.95802e-09	6.4331e-09	1.0816	Brain_Amygdala	0.081418	0.480512
1100.ukbb.sumstats.gz	Life style	Drive faster than motorway speed limit	0.00273235	0.00376463	0.00245069	1.3778	0.896917	0.674647	1.27441e-10	7.46808e-09	0.0170647	Brain_Amygdala	0.337323	0.710268
4825.ukbb.sumstats.gz	Life style	Noisy workplace	0.00273235	-0.00657018	0.00487193	-2.40459	1.78305	0.0502622	-2.94176e-08	1.4032e-08	-2.09647	Brain_Amygdala	0.974869	0.983496
4836.ukbb.sumstats.gz	Life style	Loud music exposure frequency	0.00273235	0.0115347	0.0164411	4.22151	6.01721	0.595208	9.60915e-09	2.23239e-08	0.430443	Brain_Amygdala	0.297604	0.694987
phs000089.pha002868.txt.gz.noMHC.sumstats.gz	Neurological disease	Parkinsons disease	0.00273235	-0.0130834	0.0211496	-4.78834	7.74043	0.443562	-4.21444e-07	4.86584e-07	-0.866128	Brain_Amygdala	0.778219	0.888174
WTCCC2_2011.txt.tab.sumstats.gz	Neurological disease	Multiple sclerosis	0.00273235	0.00267991	0.00406308	0.980806	1.48703	0.989663	-3.2163e-08	4.001e-08	-0.803875	Brain_Amygdala	0.505168	0.75393
als.sumstats.meta.txt.tab.sumstats.gz	Neurological disease	Amyotrophic lateral sclerosis	0.00273235	-0.0115849	0.0144454	-4.2399	5.28678	0.287474	-4.67871e-08	3.5857e-08	-1.30482	Brain_Amygdala	0.856263	0.930081
3404.ukbb.sumstats.gz	Pain	Neck/shoulder pain for 3+ months	0.00273235	-0.00424873	0.0140092	-1.55497	5.12715	0.609745	-1.17058e-08	1.66703e-08	-0.702197	Brain_Amygdala	0.695127	0.864618
3571.ukbb.sumstats.gz	Pain	Back pain for 3+ months	0.00273235	-0.00211878	0.00630297	-0.775442	2.30679	0.436085	-1.27437e-08	1.43446e-08	-0.888392	Brain_Amygdala	0.781957	0.888174
3606.ukbb.sumstats.gz	Pain	Chest pain or discomfort walking normally	0.00273235	0.00808109	0.00983674	2.95755	3.60009	0.578254	1.17773e-08	3.80127e-08	0.309825	Brain_Amygdala	0.289127	0.694987
3773.ukbb.sumstats.gz	Pain	Knee pain for 3+ months	0.00273235	0.00252823	0.00999951	0.925292	3.65967	0.983861	-3.36535e-09	1.8947e-08	-0.177619	Brain_Amygdala	0.508069	0.75393
3799.ukbb.sumstats.gz	Pain	Headaches for 3+ months	0.00273235	0.00273909	0.00917607	1.00247	3.3583	0.99941	-4.90676e-09	2.83739e-08	-0.172932	Brain_Amygdala	0.499705	0.75393
4728.ukbb.sumstats.gz	Pain	Leg pain on walking	0.00273235	0.00263244	0.0043122	0.963434	1.5782	0.981534	-2.22975e-09	1.43935e-08	-0.154914	Brain_Amygdala	0.509233	0.75393
6159_100.ukbb.sumstats.gz	Pain	Pain type(s) experienced in last month: None of the above	0.00273235	0.004373	0.00240181	1.60045	0.879025	0.494938	1.11165e-09	7.28648e-09	0.152564	Brain_Amygdala	0.247469	0.671702
2040.ukbb.sumstats.gz	Personality	Risk taking	0.00273235	0.00640116	0.00396966	2.34273	1.45283	0.356354	8.34785e-09	1.17982e-08	0.707553	Brain_Amygdala	0.178177	0.5978
GPC-1.NEO-CONSCIENTIOUSNESS.full.txt.noMHC.sumstats.gz	Personality	Neo-conscientiousness	0.00273235	0.0314189	0.0232866	11.4988	8.52253	0.158936	1.19833e-07	9.34106e-08	1.28287	Brain_Amygdala	0.0794678	0.480512
GPC-1.NEO-OPENNESS.full.txt.noMHC.sumstats.gz	Personality	Neo-openness to experience	0.00273235	-0.00597963	0.0164742	-2.18845	6.02929	0.588508	-4.84934e-08	8.65771e-08	-0.560118	Brain_Amygdala	0.705746	0.864618
gcan_meta.out.gz.noMHC.sumstats_deGC.gz	Psychiatric disorder	Anorexia Nervosa	0.00273235	-0.00285362	0.00284434	-1.04438	1.04099	0.052361	-1.69388e-07	7.91806e-08	-2.13926	Brain_Amygdala	0.973819	0.983496
pgc.adhd.full.2012-10.txt.gz.noMHC.sumstats.gz	Psychiatric disorder	Attention deficit hyperactivity disorder	0.00273235	0.00408226	0.0206408	1.49404	7.55423	0.947326	-6.48664e-09	3.41053e-07	-0.0190195	Brain_Amygdala	0.473663	0.75393
DS_Full.txt.gz.tab.sumstats.gz	Psychiatric disorder	Depressive symptoms	0.00273235	-0.00478449	0.00430224	-1.75105	1.57455	0.0792459	-1.9239e-08	1.03281e-08	-1.86279	Brain_Amygdala	0.960377	0.983496
IGAP_stage_1.txt.gz.noMHC.sumstats.gz	Psychiatric disorder	Alzheimers disease	0.00273235	-0.00614286	0.00809359	-2.24819	2.96213	0.253309	-4.06265e-08	2.95647e-08	-1.37416	Brain_Amygdala	0.873346	0.930551
Neuroticism_Full.txt.gz.tab.sumstats.gz	Psychiatric disorder	Neuroticism	0.00273235	0.00333648	0.00294515	1.2211	1.07788	0.837261	-4.44979e-10	1.44382e-08	-0.0308195	Brain_Amygdala	0.41863	0.75393
pgc.bip.full.2012-04.txt.noMHC.sumstats.gz	Psychiatric disorder	Bipolar disorder	0.00273235	0.00343224	0.00603567	1.25615	2.20896	0.907707	-3.27458e-08	1.43426e-07	-0.228312	Brain_Amygdala	0.453854	0.75393
pgc.cross.full.2013-03.txt.noMHC.sumstats.gz	Psychiatric disorder	PGC cross-disorder analysis	0.00273235	0.00947	0.00720582	3.46587	2.63722	0.352344	5.28206e-08	6.75157e-08	0.782345	Brain_Amygdala	0.176172	0.5978
pgc.mdd.full.2012-04.txt.gz.noMHC.sumstats.gz	Psychiatric disorder	Major depressive disorder	0.00273235	0.0014013	0.00767011	0.512853	2.80714	0.862694	-2.22739e-08	7.81297e-08	-0.285089	Brain_Amygdala	0.568653	0.790566
pgcasdeuro.gz.uniform.txt.noMHC.sumstats.gz	Psychiatric disorder	Autism spectrum disorder	0.00273235	0.00179521	0.00559671	0.657019	2.04831	0.867428	-3.54516e-08	1.5569e-07	-0.227706	Brain_Amygdala	0.566286	0.790566
Schizophrenia.sumstats.gz	Psychiatric disorder	Schizophrenia	0.00273235	0.00241467	0.000939463	0.883734	0.343829	0.736018	-4.63236e-08	2.3173e-08	-1.99904	Brain_Amygdala	0.631991	0.837755
GPC-2.NEUROTICISM.full.txt.noMHC.sumstats.gz	Psychiatric disorder	Neuroticism	0.00273235	-0.0120941	0.00725919	-4.42626	2.65675	0.0228172	-1.2364e-08	5.01835e-09	-2.46375	Brain_Amygdala	0.988591	0.988591
EAGLE_20151029_n10k_GC1_Psort_BETA.se.rsid.tbl.tab.sumstats.gz	Psychiatric disorder	Attention deficit hyperactivity disorder (GC)	0.00273235	0.00353231	0.0247679	1.29277	9.06466	0.974209	-6.00003e-09	9.06904e-08	-0.0661594	Brain_Amygdala	0.487105	0.75393
2090.ukbb.sumstats.gz	Psychiatric disorder	Seen doctor (GP) for nerves_ anxiety_ tension or depression	0.00273235	0.00369509	0.00278471	1.35235	1.01916	0.729803	9.63037e-10	9.18393e-09	0.104861	Brain_Amygdala	0.364902	0.710268
2100.ukbb.sumstats.gz	Psychiatric disorder	Seen a psychiatrist for nerves_ anxiety_ tension or depression	0.00273235	0.0039303	0.00307937	1.43843	1.127	0.697374	4.76027e-10	4.77357e-09	0.0997215	Brain_Amygdala	0.348687	0.710268
20127.ukbb.sumstats.gz	Psychiatric disorder	Neuroticism score	0.00273235	0.00340023	0.00192469	1.24443	0.704409	0.72853	-1.04932e-09	1.24606e-08	-0.0842111	Brain_Amygdala	0.364265	0.710268
20110_10.ukbb.sumstats.gz	Psychiatric disorder	Illnesses of mother: Alzheimers disease/dementia	0.00273235	0.0344704	0.018298	12.6156	6.69678	0.0473505	9.40966e-09	5.11454e-09	1.83979	Brain_Amygdala	0.0236752	0.40106
20111_12.ukbb.sumstats.gz	Psychiatric disorder	Illnesses of siblings: Severe depression	0.00273235	0.0101367	0.0072217	3.70987	2.64303	0.296704	5.36775e-09	5.46634e-09	0.981963	Brain_Amygdala	0.148352	0.570047
4537.ukbb.sumstats.gz	Satisfaction	Work/job satisfaction	0.00273235	0.00516134	0.00658983	1.88897	2.41178	0.711182	5.81364e-09	1.81049e-08	0.321109	Brain_Amygdala	0.355591	0.710268
4548.ukbb.sumstats.gz	Satisfaction	Health satisfaction	0.00273235	0.00384697	0.0047646	1.40793	1.74377	0.815623	1.53104e-09	2.2972e-08	0.0666482	Brain_Amygdala	0.407811	0.75393
4559.ukbb.sumstats.gz	Satisfaction	Family relationship satisfaction	0.00273235	-0.0038307	0.00368075	-1.40198	1.3471	0.0660296	-2.31191e-08	1.08012e-08	-2.14042	Brain_Amygdala	0.966985	0.983496
4570.ukbb.sumstats.gz	Satisfaction	Friendships satisfaction	0.00273235	-0.00185215	0.00471449	-0.67786	1.72543	0.32593	-2.21358e-08	1.67233e-08	-1.32365	Brain_Amygdala	0.837035	0.926427
4581.ukbb.sumstats.gz	Satisfaction	Financial situation satisfaction	0.00273235	0.00711078	0.00685465	2.60244	2.5087	0.522225	8.53989e-09	2.00574e-08	0.425772	Brain_Amygdala	0.261112	0.692252
1160.ukbb.sumstats.gz	Sleep	Sleep duration	0.00273235	0.00681111	0.00220348	2.49276	0.806441	0.0625462	1.04528e-08	8.33212e-09	1.25452	Brain_Amygdala	0.0312731	0.430388
1200.ukbb.sumstats.gz	Sleep	Sleeplessness / insomnia	0.00273235	0.00161252	0.00234828	0.590156	0.859433	0.633077	-5.96029e-09	7.79118e-09	-0.765005	Brain_Amygdala	0.683461	0.864618
1210.ukbb.sumstats.gz	Sleep	Snoring	0.00273235	0.00658832	0.00280655	2.41122	1.02715	0.16824	9.04344e-09	9.45454e-09	0.956519	Brain_Amygdala	0.08412	0.480512
1220.ukbb.sumstats.gz	Sleep	Daytime dozing / sleeping (narcolepsy)	0.00273235	0.00408702	0.0033028	1.49579	1.20877	0.681772	1.53758e-09	8.34689e-09	0.18421	Brain_Amygdala	0.340886	0.710268
1170.ukbb.sumstats.gz	Sleep	Getting up in morning	0.00273235	0.00282015	0.00169606	1.03213	0.620733	0.958727	-3.04999e-09	6.36e-09	-0.479559	Brain_Amygdala	0.479363	0.75393
1180.ukbb.sumstats.gz	Sleep	Morning/evening person (chronotype)	0.00273235	0.00503536	0.00266092	1.84287	0.973855	0.387743	8.82927e-09	1.68816e-08	0.523012	Brain_Amygdala	0.193872	0.613927
1190.ukbb.sumstats.gz	Sleep	Nap during day	0.00273235	0.00389951	0.00208971	1.42716	0.764801	0.576555	3.70675e-10	8.90122e-09	0.0416432	Brain_Amygdala	0.288278	0.694987
Age_of_smoking.sumstats.gz	Smoking	Age of smoking initiation	0.00273235	-0.00581454	0.0150386	-2.12803	5.50389	0.570262	-3.43657e-08	5.89424e-08	-0.583038	Brain_Amygdala	0.714869	0.864618
1239.ukbb.sumstats.gz	Smoking	Current tobacco smoking	0.00273235	0.00591531	0.002955	2.16491	1.08149	0.28217	6.03469e-09	8.97387e-09	0.672473	Brain_Amygdala	0.141085	0.570047
1249.ukbb.sumstats.gz	Smoking	Past tobacco smoking	0.00273235	0.00632828	0.00261368	2.31605	0.956565	0.168601	1.30282e-08	1.29196e-08	1.00841	Brain_Amygdala	0.0843003	0.480512
1259.ukbb.sumstats.gz	Smoking	Smoking/smokers in household	0.00273235	-0.0152437	0.0105428	-5.57896	3.8585	0.063786	-9.51728e-09	4.70624e-09	-2.02227	Brain_Amygdala	0.968107	0.983496
1269.ukbb.sumstats.gz	Smoking	Exposure to tobacco smoke at home	0.00273235	-0.00401671	0.00639406	-1.47005	2.34013	0.286693	-5.03497e-09	4.3275e-09	-1.16348	Brain_Amygdala	0.856653	0.930081
1279.ukbb.sumstats.gz	Smoking	Exposure to tobacco smoke outside home	0.00273235	0.000105341	0.00360775	0.0385533	1.32038	0.467826	-7.86245e-09	6.33855e-09	-1.24042	Brain_Amygdala	0.766087	0.888174
1787.ukbb.sumstats.gz	Smoking	Maternal smoking around birth	0.00273235	0.00329673	0.00293546	1.20655	1.07433	0.847604	-1.27239e-09	7.9695e-09	-0.159657	Brain_Amygdala	0.423802	0.75393
2887.ukbb.sumstats.gz	Smoking	Number of cigarettes previously smoked daily	0.00273235	0.0121147	0.0051144	4.43379	1.87179	0.0752636	4.53846e-08	2.87933e-08	1.57622	Brain_Amygdala	0.0376318	0.430388
2907.ukbb.sumstats.gz	Smoking	Ever stopped smoking for 6+ months	0.00273235	-0.0078064	0.022479	-2.85702	8.22696	0.634412	-1.34609e-08	2.52221e-08	-0.533695	Brain_Amygdala	0.682794	0.864618
2926.ukbb.sumstats.gz	Smoking	Number of unsuccessful stop-smoking attempts	0.00273235	0.0185623	0.0131351	6.79353	4.80726	0.23017	4.1084e-08	3.87566e-08	1.06005	Brain_Amygdala	0.115085	0.570047
3466.ukbb.sumstats.gz	Smoking	Time from waking to first cigarette	0.00273235	-0.00837919	0.0113105	-3.06666	4.13948	0.253176	-6.29363e-08	4.93305e-08	-1.27581	Brain_Amygdala	0.873412	0.930551
3476.ukbb.sumstats.gz	Smoking	Difficulty not smoking for 1 day	0.00273235	0.0192843	0.0110553	7.05776	4.04607	0.130925	1.06498e-07	7.16337e-08	1.4867	Brain_Amygdala	0.0654626	0.480512
20160.ukbb.sumstats.gz	Smoking	Ever smoked	0.00273235	0.00636091	0.00163614	2.32799	0.598804	0.0254093	1.10958e-08	6.63282e-09	1.67286	Brain_Amygdala	0.0127047	0.365824
20161.ukbb.sumstats.gz	Smoking	Pack years of smoking PREVIEW ONLY	0.00273235	0.00310261	0.00362417	1.13551	1.32639	0.917191	-4.89359e-09	2.09018e-08	-0.234123	Brain_Amygdala	0.458596	0.75393
20162.ukbb.sumstats.gz	Smoking	Pack years adult smoking as proportion of life span exposed to smoking PREVIEW ONLY	0.00273235	0.00458516	0.00352171	1.6781	1.28889	0.597445	4.83515e-09	2.35743e-08	0.205103	Brain_Amygdala	0.298722	0.694987
20116_1.ukbb.sumstats.gz	Smoking	Smoking status: Previous	0.00273235	0.00512202	0.00347387	1.87458	1.27138	0.492253	4.2111e-09	9.87149e-09	0.426592	Brain_Amygdala	0.246126	0.671702
20116_2.ukbb.sumstats.gz	Smoking	Smoking status: Current	0.00273235	0.00603544	0.00318304	2.20888	1.16494	0.300024	5.97839e-09	8.9574e-09	0.667425	Brain_Amygdala	0.150012	0.570047
2178.ukbb.sumstats.gz	Health rating	Overall health rating	0.00273235	0.00260518	0.00156503	0.953456	0.572776	0.935332	-5.85956e-09	8.88737e-09	-0.659313	Brain_Amygdala	0.532334	0.778027

## Sheet: Hippocampus
Filename_LD_Hub	Category	Trait	Prop._SNPs	Prop._h2	Prop._h2_std_error	Enrichment	Enrichment_std_error	Enrichment_p	Coefficient	Coefficient_std_error	Coefficient_z-score	Tissue	Enrichment_p_1s	FDR
1558.ukbb.sumstats.gz	Alcohol	Alcohol intake frequency	0.00704561	0.0153622	0.00303728	2.1804	0.431088	0.00694098	1.12592e-08	5.41256e-09	2.08021	Brain_Hippocampus	0.00347049	0.201035
1568.ukbb.sumstats.gz	Alcohol	Average weekly red wine intake	0.00704561	0.00710932	0.0036712	1.00904	0.521062	0.986164	-2.11061e-09	4.43866e-09	-0.475508	Brain_Hippocampus	0.493082	0.668471
1578.ukbb.sumstats.gz	Alcohol	Average weekly champagne plus white wine intake	0.00704561	0.0214478	0.0102201	3.04414	1.45056	0.162952	7.8204e-09	6.42642e-09	1.21691	Brain_Hippocampus	0.0814759	0.442298
1588.ukbb.sumstats.gz	Alcohol	Average weekly beer plus cider intake	0.00704561	0.0106142	0.00479736	1.50649	0.6809	0.454915	1.64677e-09	5.24741e-09	0.313826	Brain_Hippocampus	0.227457	0.559052
1598.ukbb.sumstats.gz	Alcohol	Average weekly spirits intake	0.00704561	0.0177386	0.0056684	2.51768	0.80453	0.0555483	6.24954e-09	3.83336e-09	1.63031	Brain_Hippocampus	0.0277742	0.393586
1608.ukbb.sumstats.gz	Alcohol	Average weekly fortified wine intake	0.00704561	0.022923	0.0217273	3.25352	3.08381	0.467671	3.76462e-09	5.63193e-09	0.668442	Brain_Hippocampus	0.233836	0.559052
1618.ukbb.sumstats.gz	Alcohol	Alcohol usually taken with meals	0.00704561	0.0161096	0.00336825	2.28647	0.478063	0.00705385	1.55438e-08	7.77509e-09	1.99918	Brain_Hippocampus	0.00352693	0.201035
1628.ukbb.sumstats.gz	Alcohol	Alcohol intake versus 10 years previously	0.00704561	0.00481299	0.00475895	0.683119	0.675449	0.637889	-3.03322e-09	3.42559e-09	-0.885461	Brain_Hippocampus	0.681056	0.834842
20117_0.ukbb.sumstats.gz	Alcohol	Alcohol drinker status: Never	0.00704561	0.00100913	0.00627369	0.143229	0.890439	0.33441	-2.43151e-09	1.8711e-09	-1.29951	Brain_Hippocampus	0.832795	0.904177
20117_1.ukbb.sumstats.gz	Alcohol	Alcohol drinker status: Previous	0.00704561	0.000319293	0.00931543	0.0453181	1.32216	0.466034	-2.11241e-09	2.50493e-09	-0.843298	Brain_Hippocampus	0.766983	0.874361
EduYears_Main.txt.gz.tab.sumstats.gz	Education	Years of schooling 2016	0.00704561	0.0120039	0.00245229	1.70374	0.348059	0.0436822	7.03622e-09	6.50805e-09	1.08116	Brain_Hippocampus	0.0218411	0.393586
845.ukbb.sumstats.gz	Education	Age completed full time education	0.00704561	0.00788809	0.00310802	1.11957	0.441128	0.786901	-2.43198e-09	5.65223e-09	-0.430269	Brain_Hippocampus	0.39345	0.606286
6138_1.ukbb.sumstats.gz	Education	Qualifications: College or University degree	0.00704561	0.0118263	0.00273679	1.67854	0.388439	0.0830295	9.48775e-09	1.01506e-08	0.9347	Brain_Hippocampus	0.0415147	0.424919
5057.ukbb.sumstats.gz	Family condition	Number of older siblings	0.00704561	0.0118383	0.0342134	1.68023	4.85599	0.890161	1.32781e-09	9.27547e-09	0.143153	Brain_Hippocampus	0.44508	0.634239
1797.ukbb.sumstats.gz	Family condition	Father still alive	0.00704561	-0.00606255	0.0160914	-0.860472	2.28389	0.405406	-1.83733e-09	2.2225e-09	-0.826698	Brain_Hippocampus	0.797297	0.895764
1807.ukbb.sumstats.gz	Family condition	Fathers age at death	0.00704561	0.00485263	0.00430484	0.688746	0.610996	0.610711	-4.03385e-09	3.39662e-09	-1.18761	Brain_Hippocampus	0.694645	0.8418
3526.ukbb.sumstats.gz	Family condition	Mothers age at death	0.00704561	0.00868746	0.00973966	1.23303	1.38237	0.866197	-1.30253e-09	5.25468e-09	-0.247879	Brain_Hippocampus	0.433098	0.63299
SWB_Full.txt.gz.tab.sumstats.gz	Feeling	Subjective well being	0.00704561	0.0149073	0.007145	2.11583	1.01411	0.277362	2.79845e-09	3.8974e-09	0.718032	Brain_Hippocampus	0.138681	0.456846
1920.ukbb.sumstats.gz	Feeling	Mood swings	0.00704561	0.0111197	0.00359417	1.57825	0.510129	0.257783	3.06305e-09	5.25214e-09	0.583201	Brain_Hippocampus	0.128892	0.456846
1930.ukbb.sumstats.gz	Feeling	Miserableness	0.00704561	0.00749934	0.00319243	1.0644	0.453109	0.886901	-2.52107e-09	4.24073e-09	-0.59449	Brain_Hippocampus	0.44345	0.634239
1940.ukbb.sumstats.gz	Feeling	Irritability	0.00704561	0.0111952	0.00401439	1.58896	0.569771	0.300004	3.25154e-09	5.54992e-09	0.585872	Brain_Hippocampus	0.150002	0.475006
1950.ukbb.sumstats.gz	Feeling	Sensitivity / hurt feelings	0.00704561	0.0159672	0.00372247	2.26626	0.528338	0.0160201	9.60418e-09	4.84765e-09	1.9812	Brain_Hippocampus	0.00801005	0.304382
1960.ukbb.sumstats.gz	Feeling	Fed-up feelings	0.00704561	0.0107426	0.00303166	1.52473	0.430291	0.224121	2.57369e-09	4.6264e-09	0.556304	Brain_Hippocampus	0.112061	0.456846
1970.ukbb.sumstats.gz	Feeling	Nervous feelings	0.00704561	0.0108904	0.00534262	1.5457	0.758291	0.470781	1.85913e-09	7.46265e-09	0.249125	Brain_Hippocampus	0.23539	0.559052
1980.ukbb.sumstats.gz	Feeling	Worrier / anxious feelings	0.00704561	0.0125459	0.00347029	1.78067	0.492546	0.106807	6.54899e-09	5.87388e-09	1.11493	Brain_Hippocampus	0.0534035	0.424919
1990.ukbb.sumstats.gz	Feeling	Tense / highly strung	0.00704561	0.0121779	0.00399636	1.72844	0.567213	0.199601	3.81489e-09	4.78813e-09	0.796739	Brain_Hippocampus	0.0998007	0.456846
2000.ukbb.sumstats.gz	Feeling	Worry too long after embarrassment	0.00704561	0.0150633	0.00381865	2.13796	0.54199	0.0355115	8.45906e-09	5.29599e-09	1.59726	Brain_Hippocampus	0.0177557	0.393586
2010.ukbb.sumstats.gz	Feeling	Suffer from nerves	0.00704561	0.00537162	0.00314049	0.762407	0.445737	0.597	-3.56205e-09	3.04754e-09	-1.16883	Brain_Hippocampus	0.7015	0.8418
2020.ukbb.sumstats.gz	Feeling	Loneliness_ isolation	0.00704561	0.00611023	0.00522896	0.86724	0.742158	0.857839	-1.55408e-09	4.14453e-09	-0.374972	Brain_Hippocampus	0.571081	0.748313
2030.ukbb.sumstats.gz	Feeling	Guilty feelings	0.00704561	0.013467	0.00429902	1.9114	0.610171	0.134185	5.485e-09	4.73014e-09	1.15958	Brain_Hippocampus	0.0670925	0.424919
2060.ukbb.sumstats.gz	Feeling	Frequency of unenthusiasm / disinterest in last 2 weeks	0.00704561	0.012353	0.0048519	1.75329	0.688641	0.277942	2.59949e-09	3.98307e-09	0.652635	Brain_Hippocampus	0.138971	0.456846
4526.ukbb.sumstats.gz	Feeling	Happiness	0.00704561	0.00824424	0.00602165	1.17012	0.854667	0.841953	-2.01587e-09	7.55121e-09	-0.26696	Brain_Hippocampus	0.420976	0.623264
4598.ukbb.sumstats.gz	Feeling	Ever depressed for a whole week	0.00704561	0.00189461	0.00555446	0.268907	0.788358	0.350897	-9.59474e-09	7.00924e-09	-1.36887	Brain_Hippocampus	0.824551	0.903835
4620.ukbb.sumstats.gz	Feeling	Number of depression episodes	0.00704561	0.0205237	0.0282327	2.91298	4.00714	0.615855	3.53851e-09	1.81829e-08	0.194607	Brain_Hippocampus	0.307928	0.563276
4631.ukbb.sumstats.gz	Feeling	Ever unenthusiastic/disinterested for a whole week	0.00704561	-0.0077813	0.00793444	-1.10442	1.12615	0.05838	-2.03112e-08	9.56802e-09	-2.12282	Brain_Hippocampus	0.97081	0.991189
4642.ukbb.sumstats.gz	Feeling	Ever manic/hyper for 2 days	0.00704561	0.00830418	0.0295577	1.17863	4.1952	0.965323	8.19324e-10	1.13653e-08	0.0720902	Brain_Hippocampus	0.482662	0.668471
4653.ukbb.sumstats.gz	Feeling	Ever highly irritable/argumentative for 2 days	0.00704561	0.00934121	0.00644074	1.32582	0.914149	0.722133	1.8121e-09	7.65922e-09	0.236591	Brain_Hippocampus	0.361066	0.589742
Menarche_Nature2014_GWASMetaResults_17122014.txt.uniform.af.txt.noMHC.sumstats_deGC.gz	Female reproductive factors	Age at Menarche	0.00704561	0.0089086	0.00234481	1.26442	0.332804	0.427545	-1.4983e-09	1.03351e-08	-0.144972	Brain_Hippocampus	0.213772	0.541557
3591.ukbb.sumstats.gz	Female reproductive factors	Ever had hysterectomy (womb removed)	0.00704561	0.00410744	0.0183078	0.582978	2.59847	0.872369	-2.59817e-09	7.40141e-09	-0.351036	Brain_Hippocampus	0.563816	0.747383
3710.ukbb.sumstats.gz	Female reproductive factors	Length of menstrual cycle	0.00704561	0.0235053	0.0138679	3.33616	1.9683	0.231776	2.76633e-08	3.31911e-08	0.833454	Brain_Hippocampus	0.115888	0.456846
2784.ukbb.sumstats.gz	Female reproductive factors	Ever taken oral contraceptive pill	0.00704561	0.029661	0.0142282	4.20986	2.01944	0.104656	9.52349e-09	6.43646e-09	1.47962	Brain_Hippocampus	0.0523282	0.424919
3393.ukbb.sumstats.gz	Hearing	Hearing aid user	0.00704561	-0.00822358	0.0105299	-1.16719	1.49453	0.126464	-6.4809e-09	3.40876e-09	-1.90125	Brain_Hippocampus	0.936768	0.972053
Childhood_IQ.sumstats.gz	Intelligence	Childhood IQ	0.00704561	0.0144984	0.025	2.05779	3.54831	0.764985	3.62863e-08	1.37891e-07	0.263152	Brain_Hippocampus	0.382492	0.606286
intelligence_sumstats.txt.gz.tab.sumstats.gz	Intelligence	Intelligence	0.00704561	0.00865869	0.00451506	1.22895	0.640833	0.721495	-3.63834e-09	1.78265e-08	-0.204097	Brain_Hippocampus	0.360748	0.589742
399.ukbb.sumstats.gz	Intelligence	Number of incorrect matches in round	0.00704561	0.0091275	0.00360327	1.29549	0.51142	0.565522	1.9055e-10	4.12889e-09	0.0461505	Brain_Hippocampus	0.282761	0.563276
20016.ukbb.sumstats.gz	Intelligence	Fluid intelligence score	0.00704561	0.0102247	0.00267274	1.45121	0.379349	0.239039	5.52016e-09	1.35205e-08	0.408282	Brain_Hippocampus	0.119519	0.456846
20018.ukbb.sumstats.gz	Intelligence	Prospective memory result	0.00704561	0.0163336	0.00848312	2.31827	1.20403	0.280519	7.27454e-09	9.58905e-09	0.758629	Brain_Hippocampus	0.14026	0.456846
20023.ukbb.sumstats.gz	Intelligence	Mean time to correctly identify matches	0.00704561	0.0108767	0.00330375	1.54376	0.468909	0.246583	2.56427e-09	5.15476e-09	0.497456	Brain_Hippocampus	0.123292	0.456846
1070.ukbb.sumstats.gz	Life style	Time spent watching television (TV)	0.00704561	0.00893183	0.00277093	1.26772	0.393284	0.497167	-8.08288e-10	5.88217e-09	-0.137413	Brain_Hippocampus	0.248583	0.563276
1080.ukbb.sumstats.gz	Life style	Time spent using computer	0.00704561	0.0091036	0.00367425	1.2921	0.521495	0.576616	2.76101e-10	7.56771e-09	0.0364841	Brain_Hippocampus	0.288308	0.563276
1090.ukbb.sumstats.gz	Life style	Time spent driving	0.00704561	0.009217	0.00501948	1.30819	0.712426	0.666317	9.61094e-10	4.29935e-09	0.223544	Brain_Hippocampus	0.333158	0.584309
1100.ukbb.sumstats.gz	Life style	Drive faster than motorway speed limit	0.00704561	0.00911033	0.00343996	1.29305	0.488242	0.550008	3.88425e-11	4.13613e-09	0.00939103	Brain_Hippocampus	0.275004	0.563276
4825.ukbb.sumstats.gz	Life style	Noisy workplace	0.00704561	0.00470042	0.00854659	0.667142	1.21304	0.781569	-4.07173e-09	9.82215e-09	-0.414546	Brain_Hippocampus	0.609215	0.789211
4836.ukbb.sumstats.gz	Life style	Loud music exposure frequency	0.00704561	0.00260203	0.0132627	0.369313	1.88241	0.73536	-3.45382e-09	6.97485e-09	-0.495182	Brain_Hippocampus	0.63232	0.794995
phs000089.pha002868.txt.gz.noMHC.sumstats.gz	Neurological disease	Parkinsons disease	0.00704561	-0.0101335	0.0291683	-1.43827	4.13992	0.545097	-2.19949e-07	2.63962e-07	-0.833261	Brain_Hippocampus	0.727451	0.847821
WTCCC2_2011.txt.tab.sumstats.gz	Neurological disease	Multiple sclerosis	0.00704561	0.00437796	0.00864243	0.621374	1.22664	0.758751	-3.07408e-08	3.36736e-08	-0.912907	Brain_Hippocampus	0.620624	0.794957
als.sumstats.meta.txt.tab.sumstats.gz	Neurological disease	Amyotrophic lateral sclerosis	0.00704561	-0.0141269	0.0198373	-2.00506	2.81555	0.285199	-3.18499e-08	2.1174e-08	-1.5042	Brain_Hippocampus	0.8574	0.917374
3404.ukbb.sumstats.gz	Pain	Neck/shoulder pain for 3+ months	0.00704561	-0.0296668	0.0213356	-4.21068	3.02822	0.0308274	-1.97376e-08	8.08764e-09	-2.44046	Brain_Hippocampus	0.984586	0.991189
3571.ukbb.sumstats.gz	Pain	Back pain for 3+ months	0.00704561	-0.0119581	0.00957566	-1.69723	1.3591	0.0391387	-1.7701e-08	8.38192e-09	-2.11181	Brain_Hippocampus	0.980431	0.991189
3606.ukbb.sumstats.gz	Pain	Chest pain or discomfort walking normally	0.00704561	0.000774834	0.0113239	0.109974	1.60723	0.578636	-1.8199e-08	1.7749e-08	-1.02535	Brain_Hippocampus	0.710682	0.843935
3773.ukbb.sumstats.gz	Pain	Knee pain for 3+ months	0.00704561	0.0310123	0.0243583	4.40165	3.45723	0.327909	1.62112e-08	1.81235e-08	0.894485	Brain_Hippocampus	0.163954	0.491863
3799.ukbb.sumstats.gz	Pain	Headaches for 3+ months	0.00704561	0.0281991	0.0114618	4.00237	1.6268	0.058187	2.25415e-08	1.36752e-08	1.64836	Brain_Hippocampus	0.0290935	0.393586
4728.ukbb.sumstats.gz	Pain	Leg pain on walking	0.00704561	0.0139941	0.0085124	1.98622	1.20818	0.415632	6.93917e-09	1.12659e-08	0.615945	Brain_Hippocampus	0.207816	0.541557
6159_100.ukbb.sumstats.gz	Pain	Pain type(s) experienced in last month: None of the above	0.00704561	0.0108173	0.00410133	1.53532	0.582111	0.359252	2.17992e-09	4.85787e-09	0.448739	Brain_Hippocampus	0.179626	0.511934
2040.ukbb.sumstats.gz	Personality	Risk taking	0.00704561	0.0094275	0.00393252	1.33807	0.558152	0.545041	1.18846e-09	4.54357e-09	0.26157	Brain_Hippocampus	0.272521	0.563276
GPC-1.NEO-CONSCIENTIOUSNESS.full.txt.noMHC.sumstats.gz	Personality	Neo-conscientiousness	0.00704561	-0.0209267	0.0266301	-2.97017	3.77967	0.248453	-5.83233e-08	4.22412e-08	-1.38072	Brain_Hippocampus	0.875773	0.924427
GPC-1.NEO-OPENNESS.full.txt.noMHC.sumstats.gz	Personality	Neo-openness to experience	0.00704561	0.021348	0.0285305	3.02998	4.0494	0.608047	2.76509e-08	5.84406e-08	0.473145	Brain_Hippocampus	0.304024	0.563276
gcan_meta.out.gz.noMHC.sumstats_deGC.gz	Psychiatric disorder	Anorexia Nervosa	0.00704561	0.00173298	0.00745763	0.245966	1.05848	0.474085	-7.04949e-08	8.07116e-08	-0.873417	Brain_Hippocampus	0.762958	0.874361
pgc.adhd.full.2012-10.txt.gz.noMHC.sumstats.gz	Psychiatric disorder	Attention deficit hyperactivity disorder	0.00704561	-0.00121866	0.0238969	-0.172968	3.39174	0.730797	-7.42416e-08	1.54523e-07	-0.480456	Brain_Hippocampus	0.634601	0.794995
DS_Full.txt.gz.tab.sumstats.gz	Psychiatric disorder	Depressive symptoms	0.00704561	0.0071459	0.00702254	1.01423	0.996725	0.98861	-8.30729e-10	6.65273e-09	-0.12487	Brain_Hippocampus	0.494305	0.668471
IGAP_stage_1.txt.gz.noMHC.sumstats.gz	Psychiatric disorder	Alzheimers disease	0.00704561	0.0217106	0.01506	3.08144	2.13751	0.343742	1.58325e-08	2.31878e-08	0.682795	Brain_Hippocampus	0.171871	0.502393
Neuroticism_Full.txt.gz.tab.sumstats.gz	Psychiatric disorder	Neuroticism	0.00704561	0.00731449	0.00749099	1.03816	1.06321	0.971414	-2.05868e-09	1.43852e-08	-0.143111	Brain_Hippocampus	0.485707	0.668471
pgc.bip.full.2012-04.txt.noMHC.sumstats.gz	Psychiatric disorder	Bipolar disorder	0.00704561	0.0160198	0.00826148	2.27373	1.17257	0.277159	4.05513e-08	7.5952e-08	0.533907	Brain_Hippocampus	0.138579	0.456846
pgc.cross.full.2013-03.txt.noMHC.sumstats.gz	Psychiatric disorder	PGC cross-disorder analysis	0.00704561	0.0136178	0.00774684	1.93281	1.09953	0.396025	1.55243e-08	2.7967e-08	0.555093	Brain_Hippocampus	0.198013	0.541557
pgc.mdd.full.2012-04.txt.gz.noMHC.sumstats.gz	Psychiatric disorder	Major depressive disorder	0.00704561	-0.00549739	0.00824597	-0.780258	1.17037	0.124109	-6.03201e-08	3.27498e-08	-1.84185	Brain_Hippocampus	0.937945	0.972053
pgcasdeuro.gz.uniform.txt.noMHC.sumstats.gz	Psychiatric disorder	Autism spectrum disorder	0.00704561	0.00891027	0.00825071	1.26466	1.17104	0.821023	1.4446e-08	9.09963e-08	0.158753	Brain_Hippocampus	0.410511	0.623264
Schizophrenia.sumstats.gz	Psychiatric disorder	Schizophrenia	0.00704561	0.0135069	0.00492086	1.91707	0.69843	0.192003	3.14272e-08	4.68899e-08	0.670235	Brain_Hippocampus	0.0960017	0.456846
GPC-2.NEUROTICISM.full.txt.noMHC.sumstats.gz	Psychiatric disorder	Neuroticism	0.00704561	0.00133964	0.0156852	0.190138	2.22623	0.715348	-2.26397e-09	4.71401e-09	-0.480264	Brain_Hippocampus	0.642326	0.795926
EAGLE_20151029_n10k_GC1_Psort_BETA.se.rsid.tbl.tab.sumstats.gz	Psychiatric disorder	Attention deficit hyperactivity disorder (GC)	0.00704561	-0.011145	0.0317639	-1.58184	4.50833	0.542344	-3.53705e-08	4.24487e-08	-0.833253	Brain_Hippocampus	0.728828	0.847821
2090.ukbb.sumstats.gz	Psychiatric disorder	Seen doctor (GP) for nerves_ anxiety_ tension or depression	0.00704561	0.0131586	0.00507927	1.86763	0.720912	0.226762	6.11044e-09	6.43274e-09	0.949897	Brain_Hippocampus	0.113381	0.456846
2100.ukbb.sumstats.gz	Psychiatric disorder	Seen a psychiatrist for nerves_ anxiety_ tension or depression	0.00704561	0.0150805	0.00617023	2.1404	0.875756	0.190787	4.24165e-09	3.76999e-09	1.12511	Brain_Hippocampus	0.0953937	0.456846
20127.ukbb.sumstats.gz	Psychiatric disorder	Neuroticism score	0.00704561	0.0120712	0.00285435	1.71329	0.405125	0.0747783	8.21276e-09	7.22473e-09	1.13676	Brain_Hippocampus	0.0373892	0.424919
20110_10.ukbb.sumstats.gz	Psychiatric disorder	Illnesses of mother: Alzheimers disease/dementia	0.00704561	0.0255228	0.0298127	3.62251	4.23138	0.535996	1.76029e-09	3.76466e-09	0.467583	Brain_Hippocampus	0.267998	0.563276
20111_12.ukbb.sumstats.gz	Psychiatric disorder	Illnesses of siblings: Severe depression	0.00704561	0.0240103	0.0116095	3.40784	1.64776	0.127554	5.16316e-09	3.33477e-09	1.54828	Brain_Hippocampus	0.0637769	0.424919
4537.ukbb.sumstats.gz	Satisfaction	Work/job satisfaction	0.00704561	0.0145764	0.0109503	2.06886	1.5542	0.492773	5.95848e-09	1.17746e-08	0.506043	Brain_Hippocampus	0.246387	0.563276
4548.ukbb.sumstats.gz	Satisfaction	Health satisfaction	0.00704561	0.0100984	0.00573323	1.43328	0.81373	0.594787	2.15765e-09	1.05992e-08	0.203568	Brain_Hippocampus	0.297393	0.563276
4559.ukbb.sumstats.gz	Satisfaction	Family relationship satisfaction	0.00704561	0.0103857	0.00838776	1.47407	1.19049	0.689879	8.15895e-11	1.00601e-08	0.00811017	Brain_Hippocampus	0.34494	0.586912
4570.ukbb.sumstats.gz	Satisfaction	Friendships satisfaction	0.00704561	0.000518291	0.00772372	0.0735623	1.09625	0.397054	-1.37763e-08	1.10511e-08	-1.24659	Brain_Hippocampus	0.801473	0.895764
4581.ukbb.sumstats.gz	Satisfaction	Financial situation satisfaction	0.00704561	0.00709028	0.0113071	1.00634	1.60484	0.996843	-3.21388e-09	1.30388e-08	-0.246486	Brain_Hippocampus	0.498421	0.668471
1160.ukbb.sumstats.gz	Sleep	Sleep duration	0.00704561	0.00937744	0.00294259	1.33096	0.417649	0.426302	-7.94376e-10	4.46591e-09	-0.177876	Brain_Hippocampus	0.213151	0.541557
1200.ukbb.sumstats.gz	Sleep	Sleeplessness / insomnia	0.00704561	0.0101823	0.00261191	1.44519	0.370715	0.229967	2.13341e-09	3.48562e-09	0.61206	Brain_Hippocampus	0.114984	0.456846
1210.ukbb.sumstats.gz	Sleep	Snoring	0.00704561	0.00938659	0.00500056	1.33226	0.709741	0.643046	1.76512e-10	6.76662e-09	0.0260857	Brain_Hippocampus	0.321523	0.572713
1220.ukbb.sumstats.gz	Sleep	Daytime dozing / sleeping (narcolepsy)	0.00704561	0.0130478	0.00396045	1.85191	0.562117	0.130749	4.6653e-09	3.93607e-09	1.18527	Brain_Hippocampus	0.0653743	0.424919
1170.ukbb.sumstats.gz	Sleep	Getting up in morning	0.00704561	0.00875173	0.00306819	1.24215	0.435476	0.578179	-3.28905e-10	4.55033e-09	-0.0722816	Brain_Hippocampus	0.289089	0.563276
1180.ukbb.sumstats.gz	Sleep	Morning/evening person (chronotype)	0.00704561	0.00871043	0.00283296	1.23629	0.402089	0.558624	3.14413e-10	6.99616e-09	0.0449408	Brain_Hippocampus	0.279312	0.563276
1190.ukbb.sumstats.gz	Sleep	Nap during day	0.00704561	0.00836654	0.00250701	1.18748	0.355825	0.598844	-1.9068e-09	4.15478e-09	-0.458942	Brain_Hippocampus	0.299422	0.563276
Age_of_smoking.sumstats.gz	Smoking	Age of smoking initiation	0.00704561	-0.0124566	0.023043	-1.768	3.27055	0.369987	-2.9098e-08	3.36924e-08	-0.863637	Brain_Hippocampus	0.815007	0.902046
1239.ukbb.sumstats.gz	Smoking	Current tobacco smoking	0.00704561	0.0122009	0.00347392	1.7317	0.493062	0.141963	3.79672e-09	4.20766e-09	0.902334	Brain_Hippocampus	0.0709816	0.42589
1249.ukbb.sumstats.gz	Smoking	Past tobacco smoking	0.00704561	0.00812129	0.0039836	1.15267	0.565401	0.787108	-1.38663e-09	7.62031e-09	-0.181965	Brain_Hippocampus	0.393554	0.606286
1259.ukbb.sumstats.gz	Smoking	Smoking/smokers in household	0.00704561	0.0418335	0.0244086	5.93753	3.46437	0.127517	6.38394e-09	4.42998e-09	1.44108	Brain_Hippocampus	0.0637586	0.424919
1269.ukbb.sumstats.gz	Smoking	Exposure to tobacco smoke at home	0.00704561	0.0134156	0.0154646	1.90411	2.19493	0.679568	1.70855e-09	4.12493e-09	0.414201	Brain_Hippocampus	0.339784	0.5869
1279.ukbb.sumstats.gz	Smoking	Exposure to tobacco smoke outside home	0.00704561	-0.00220599	0.0038999	-0.313102	0.553522	0.0176226	-8.55551e-09	2.72656e-09	-3.13784	Brain_Hippocampus	0.991189	0.991189
1787.ukbb.sumstats.gz	Smoking	Maternal smoking around birth	0.00704561	0.00343664	0.00332487	0.487771	0.471907	0.277912	-5.61696e-09	3.57713e-09	-1.57024	Brain_Hippocampus	0.861044	0.917374
2887.ukbb.sumstats.gz	Smoking	Number of cigarettes previously smoked daily	0.00704561	0.0235453	0.00883146	3.34184	1.25347	0.0621452	3.05068e-08	1.88323e-08	1.61992	Brain_Hippocampus	0.0310726	0.393586
2907.ukbb.sumstats.gz	Smoking	Ever stopped smoking for 6+ months	0.00704561	0.01598	0.0254456	2.26807	3.61156	0.724245	3.404e-09	1.14377e-08	0.297612	Brain_Hippocampus	0.362122	0.589742
2926.ukbb.sumstats.gz	Smoking	Number of unsuccessful stop-smoking attempts	0.00704561	0.0194801	0.0154294	2.76486	2.18993	0.416251	1.26568e-08	1.76389e-08	0.717551	Brain_Hippocampus	0.208125	0.541557
3466.ukbb.sumstats.gz	Smoking	Time from waking to first cigarette	0.00704561	0.0196592	0.0260756	2.79027	3.70097	0.622568	2.44625e-08	5.16504e-08	0.473618	Brain_Hippocampus	0.311284	0.563276
3476.ukbb.sumstats.gz	Smoking	Difficulty not smoking for 1 day	0.00704561	0.0153723	0.0142983	2.18183	2.02939	0.557342	1.47483e-08	3.62624e-08	0.40671	Brain_Hippocampus	0.278671	0.563276
20160.ukbb.sumstats.gz	Smoking	Ever smoked	0.00704561	0.0115251	0.00441322	1.63578	0.626378	0.311477	4.53417e-09	7.11061e-09	0.637662	Brain_Hippocampus	0.155738	0.479843
20161.ukbb.sumstats.gz	Smoking	Pack years of smoking PREVIEW ONLY	0.00704561	0.014157	0.0044647	2.00934	0.633686	0.110456	1.20337e-08	1.0369e-08	1.16054	Brain_Hippocampus	0.0552282	0.424919
20162.ukbb.sumstats.gz	Smoking	Pack years adult smoking as proportion of life span exposed to smoking PREVIEW ONLY	0.00704561	0.0166367	0.00446077	2.36129	0.633128	0.0307178	1.98738e-08	1.18099e-08	1.68281	Brain_Hippocampus	0.0153589	0.393586
20116_1.ukbb.sumstats.gz	Smoking	Smoking status: Previous	0.00704561	0.00807418	0.00495726	1.14599	0.703596	0.835861	-6.78255e-10	5.43196e-09	-0.124864	Brain_Hippocampus	0.417931	0.623264
20116_2.ukbb.sumstats.gz	Smoking	Smoking status: Current	0.00704561	0.0128188	0.00402865	1.8194	0.571795	0.156291	4.17017e-09	4.53595e-09	0.91936	Brain_Hippocampus	0.0781453	0.442298
2178.ukbb.sumstats.gz	Health rating	Overall health rating	0.00704561	0.00801208	0.00350842	1.13717	0.497958	0.783391	-2.58444e-09	7.73529e-09	-0.33411	Brain_Hippocampus	0.391695	0.606286

## Sheet: Spinal_cord_cervical_c-1
Filename_LD_Hub	Category	Trait	Prop._SNPs	Prop._h2	Prop._h2_std_error	Enrichment	Enrichment_std_error	Enrichment_p	Coefficient	Coefficient_std_error	Coefficient_z-score	Tissue	Enrichment_p_1s	FDR
1558.ukbb.sumstats.gz	Alcohol	Alcohol intake frequency	0.00772031	0.0157532	0.00276255	2.04048	0.357828	0.00410634	8.57844e-09	4.48215e-09	1.91391	Brain_Spinal_cord_cervical_c-1	0.00205317	0.0585154
1568.ukbb.sumstats.gz	Alcohol	Average weekly red wine intake	0.00772031	0.0115881	0.0039391	1.50099	0.510226	0.326027	9.83668e-10	4.38317e-09	0.224419	Brain_Spinal_cord_cervical_c-1	0.163014	0.40399
1578.ukbb.sumstats.gz	Alcohol	Average weekly champagne plus white wine intake	0.00772031	0.0330313	0.015863	4.2785	2.05471	0.113356	1.2444e-08	8.98632e-09	1.38477	Brain_Spinal_cord_cervical_c-1	0.0566781	0.284284
1588.ukbb.sumstats.gz	Alcohol	Average weekly beer plus cider intake	0.00772031	0.0137248	0.00385199	1.77775	0.498942	0.114711	3.11562e-09	3.92022e-09	0.794756	Brain_Spinal_cord_cervical_c-1	0.0573556	0.284284
1598.ukbb.sumstats.gz	Alcohol	Average weekly spirits intake	0.00772031	0.00937801	0.00677244	1.21472	0.877223	0.807944	-1.33167e-09	4.34044e-09	-0.306805	Brain_Spinal_cord_cervical_c-1	0.403972	0.622335
1608.ukbb.sumstats.gz	Alcohol	Average weekly fortified wine intake	0.00772031	0.0264116	0.0142308	3.42106	1.84329	0.17702	3.84699e-09	3.25804e-09	1.18077	Brain_Spinal_cord_cervical_c-1	0.0885101	0.374576
1618.ukbb.sumstats.gz	Alcohol	Alcohol usually taken with meals	0.00772031	0.0161817	0.00291919	2.096	0.378118	0.0034807	9.61009e-09	6.19426e-09	1.55145	Brain_Spinal_cord_cervical_c-1	0.00174035	0.0585154
1628.ukbb.sumstats.gz	Alcohol	Alcohol intake versus 10 years previously	0.00772031	0.0060294	0.00323183	0.780978	0.418614	0.599345	-2.85436e-09	2.1078e-09	-1.35419	Brain_Spinal_cord_cervical_c-1	0.700327	0.806604
20117_0.ukbb.sumstats.gz	Alcohol	Alcohol drinker status: Never	0.00772031	0.0109132	0.0102783	1.41357	1.33133	0.755982	-3.5288e-10	2.79231e-09	-0.126376	Brain_Spinal_cord_cervical_c-1	0.377991	0.615585
20117_1.ukbb.sumstats.gz	Alcohol	Alcohol drinker status: Previous	0.00772031	0.00883607	0.0117224	1.14452	1.51838	0.924601	-3.5179e-10	2.99321e-09	-0.117529	Brain_Spinal_cord_cervical_c-1	0.4623	0.667117
EduYears_Main.txt.gz.tab.sumstats.gz	Education	Years of schooling 2016	0.00772031	0.0145782	0.00296025	1.88829	0.383436	0.0219105	8.41205e-09	7.26676e-09	1.15761	Brain_Spinal_cord_cervical_c-1	0.0109552	0.141541
845.ukbb.sumstats.gz	Education	Age completed full time education	0.00772031	0.0101492	0.00222964	1.31461	0.288802	0.280174	-2.01554e-09	3.72557e-09	-0.541001	Brain_Spinal_cord_cervical_c-1	0.140087	0.401091
6138_1.ukbb.sumstats.gz	Education	Qualifications: College or University degree	0.00772031	0.0140028	0.00199332	1.81376	0.258191	0.00192322	9.5638e-09	6.72552e-09	1.42202	Brain_Spinal_cord_cervical_c-1	0.00096161	0.0548118
5057.ukbb.sumstats.gz	Family condition	Number of older siblings	0.00772031	0.029831	0.0260236	3.86396	3.3708	0.365143	5.32206e-09	6.0412e-09	0.88096	Brain_Spinal_cord_cervical_c-1	0.182572	0.424758
1797.ukbb.sumstats.gz	Family condition	Father still alive	0.00772031	0.000585169	0.0154308	0.075796	1.99873	0.635742	-9.0119e-10	1.95583e-09	-0.460772	Brain_Spinal_cord_cervical_c-1	0.682129	0.806604
1807.ukbb.sumstats.gz	Family condition	Fathers age at death	0.00772031	0.0092964	0.00335549	1.20415	0.434631	0.638418	-3.53302e-10	2.4575e-09	-0.143765	Brain_Spinal_cord_cervical_c-1	0.319209	0.535144
3526.ukbb.sumstats.gz	Family condition	Mothers age at death	0.00772031	-0.00114361	0.00695982	-0.14813	0.901495	0.190839	-6.08078e-09	3.38702e-09	-1.79532	Brain_Spinal_cord_cervical_c-1	0.904581	0.937475
SWB_Full.txt.gz.tab.sumstats.gz	Feeling	Subjective well being	0.00772031	0.00884738	0.00501993	1.14599	0.650224	0.822623	-1.55382e-09	2.50321e-09	-0.620731	Brain_Spinal_cord_cervical_c-1	0.411311	0.625193
1920.ukbb.sumstats.gz	Feeling	Mood swings	0.00772031	0.0163063	0.00536764	2.11213	0.695263	0.111222	6.66761e-09	7.08753e-09	0.940752	Brain_Spinal_cord_cervical_c-1	0.0556108	0.284284
1930.ukbb.sumstats.gz	Feeling	Miserableness	0.00772031	0.0120734	0.00379595	1.56385	0.491684	0.251037	1.0682e-09	4.62368e-09	0.231028	Brain_Spinal_cord_cervical_c-1	0.125519	0.401091
1940.ukbb.sumstats.gz	Feeling	Irritability	0.00772031	0.010485	0.00258398	1.35811	0.334699	0.280499	-4.53153e-10	3.29324e-09	-0.137601	Brain_Spinal_cord_cervical_c-1	0.140249	0.401091
1950.ukbb.sumstats.gz	Feeling	Sensitivity / hurt feelings	0.00772031	0.0147229	0.0033208	1.90704	0.430139	0.0343815	4.9624e-09	4.01995e-09	1.23444	Brain_Spinal_cord_cervical_c-1	0.0171908	0.178159
1960.ukbb.sumstats.gz	Feeling	Fed-up feelings	0.00772031	0.0154437	0.00425396	2.0004	0.551008	0.0712799	5.9802e-09	5.80247e-09	1.03063	Brain_Spinal_cord_cervical_c-1	0.0356399	0.238997
1970.ukbb.sumstats.gz	Feeling	Nervous feelings	0.00772031	0.0122284	0.00455835	1.58393	0.590436	0.321637	8.53865e-10	5.83939e-09	0.146225	Brain_Spinal_cord_cervical_c-1	0.160818	0.40399
1980.ukbb.sumstats.gz	Feeling	Worrier / anxious feelings	0.00772031	0.0122561	0.00394676	1.58752	0.511218	0.246168	2.67181e-09	6.13673e-09	0.43538	Brain_Spinal_cord_cervical_c-1	0.123084	0.401091
1990.ukbb.sumstats.gz	Feeling	Tense / highly strung	0.00772031	0.0109146	0.00286179	1.41376	0.370684	0.260256	-2.93316e-10	3.13945e-09	-0.0934291	Brain_Spinal_cord_cervical_c-1	0.130128	0.401091
2000.ukbb.sumstats.gz	Feeling	Worry too long after embarrassment	0.00772031	0.0132284	0.00413905	1.71346	0.536125	0.184002	3.3559e-09	5.25912e-09	0.63811	Brain_Spinal_cord_cervical_c-1	0.0920012	0.374576
2010.ukbb.sumstats.gz	Feeling	Suffer from nerves	0.00772031	0.0107786	0.0043376	1.39613	0.561842	0.478906	1.77562e-10	3.84448e-09	0.0461862	Brain_Spinal_cord_cervical_c-1	0.239453	0.455386
2020.ukbb.sumstats.gz	Feeling	Loneliness_ isolation	0.00772031	0.0135155	0.00737113	1.75065	0.954771	0.43007	1.98725e-09	5.2286e-09	0.380073	Brain_Spinal_cord_cervical_c-1	0.215035	0.455386
2030.ukbb.sumstats.gz	Feeling	Guilty feelings	0.00772031	0.013349	0.00274478	1.72908	0.355527	0.0400667	3.06155e-09	2.8065e-09	1.09088	Brain_Spinal_cord_cervical_c-1	0.0200334	0.186549
2060.ukbb.sumstats.gz	Feeling	Frequency of unenthusiasm / disinterest in last 2 weeks	0.00772031	0.00754666	0.00351508	0.977507	0.455303	0.960587	-3.5288e-09	2.6829e-09	-1.31529	Brain_Spinal_cord_cervical_c-1	0.519706	0.69422
4526.ukbb.sumstats.gz	Feeling	Happiness	0.00772031	0.0052153	0.00480648	0.67553	0.622576	0.599057	-7.21963e-09	5.46064e-09	-1.32212	Brain_Spinal_cord_cervical_c-1	0.700472	0.806604
4598.ukbb.sumstats.gz	Feeling	Ever depressed for a whole week	0.00772031	0.0114934	0.00548435	1.48872	0.71038	0.487002	-7.4736e-10	6.32088e-09	-0.118237	Brain_Spinal_cord_cervical_c-1	0.243501	0.455386
4620.ukbb.sumstats.gz	Feeling	Number of depression episodes	0.00772031	0.045082	0.0564354	5.8394	7.31	0.483585	1.3554e-08	3.21505e-08	0.421579	Brain_Spinal_cord_cervical_c-1	0.241792	0.455386
4631.ukbb.sumstats.gz	Feeling	Ever unenthusiastic/disinterested for a whole week	0.00772031	0.00287498	0.0066848	0.372392	0.865872	0.469855	-9.28644e-09	7.49029e-09	-1.2398	Brain_Spinal_cord_cervical_c-1	0.765073	0.863547
4642.ukbb.sumstats.gz	Feeling	Ever manic/hyper for 2 days	0.00772031	0.0223853	0.0202081	2.89954	2.61753	0.450806	5.94633e-09	6.99814e-09	0.849701	Brain_Spinal_cord_cervical_c-1	0.225403	0.455386
4653.ukbb.sumstats.gz	Feeling	Ever highly irritable/argumentative for 2 days	0.00772031	0.0133839	0.00919623	1.73359	1.19117	0.536496	2.57254e-09	9.90282e-09	0.259779	Brain_Spinal_cord_cervical_c-1	0.268248	0.490208
Menarche_Nature2014_GWASMetaResults_17122014.txt.uniform.af.txt.noMHC.sumstats_deGC.gz	Female reproductive factors	Age at Menarche	0.00772031	0.0069727	0.00269831	0.903163	0.349509	0.782875	-1.25433e-08	1.07675e-08	-1.16492	Brain_Spinal_cord_cervical_c-1	0.608562	0.779507
3591.ukbb.sumstats.gz	Female reproductive factors	Ever had hysterectomy (womb removed)	0.00772031	0.03505	0.0217226	4.53997	2.8137	0.201304	1.02692e-08	7.99079e-09	1.28512	Brain_Spinal_cord_cervical_c-1	0.100652	0.395666
3710.ukbb.sumstats.gz	Female reproductive factors	Length of menstrual cycle	0.00772031	0.0258046	0.0112054	3.34243	1.45142	0.0936475	3.18812e-08	2.37132e-08	1.34445	Brain_Spinal_cord_cervical_c-1	0.0468238	0.280943
2784.ukbb.sumstats.gz	Female reproductive factors	Ever taken oral contraceptive pill	0.00772031	0.0175758	0.00926369	2.27656	1.19991	0.27528	2.80142e-09	3.84688e-09	0.728231	Brain_Spinal_cord_cervical_c-1	0.13764	0.401091
3393.ukbb.sumstats.gz	Hearing	Hearing aid user	0.00772031	0.0027129	0.0153381	0.351398	1.98672	0.745637	-1.89056e-09	4.83703e-09	-0.390851	Brain_Spinal_cord_cervical_c-1	0.627182	0.79443
Childhood_IQ.sumstats.gz	Intelligence	Childhood IQ	0.00772031	-0.00246248	0.0116767	-0.318961	1.51247	0.375035	-5.79745e-08	5.82238e-08	-0.995718	Brain_Spinal_cord_cervical_c-1	0.812483	0.88626
intelligence_sumstats.txt.gz.tab.sumstats.gz	Intelligence	Intelligence	0.00772031	0.00762203	0.0054773	0.98727	0.709467	0.985665	-1.09847e-08	1.9552e-08	-0.561821	Brain_Spinal_cord_cervical_c-1	0.507168	0.693135
399.ukbb.sumstats.gz	Intelligence	Number of incorrect matches in round	0.00772031	0.00831191	0.00231117	1.07663	0.299362	0.798186	-2.26087e-09	2.46376e-09	-0.917649	Brain_Spinal_cord_cervical_c-1	0.399093	0.622335
20016.ukbb.sumstats.gz	Intelligence	Fluid intelligence score	0.00772031	0.0109854	0.0026379	1.42293	0.341683	0.218331	2.48328e-09	1.21027e-08	0.205185	Brain_Spinal_cord_cervical_c-1	0.109165	0.401091
20018.ukbb.sumstats.gz	Intelligence	Prospective memory result	0.00772031	0.0189905	0.0136911	2.4598	1.77339	0.412603	8.32887e-09	1.41363e-08	0.589184	Brain_Spinal_cord_cervical_c-1	0.206301	0.455386
20023.ukbb.sumstats.gz	Intelligence	Mean time to correctly identify matches	0.00772031	0.0117323	0.00167507	1.51967	0.216969	0.0160675	1.87729e-09	2.48773e-09	0.754618	Brain_Spinal_cord_cervical_c-1	0.00803377	0.133034
1070.ukbb.sumstats.gz	Life style	Time spent watching television (TV)	0.00772031	0.00791128	0.00187969	1.02474	0.243474	0.91913	-6.17838e-09	3.57606e-09	-1.7277	Brain_Spinal_cord_cervical_c-1	0.459565	0.667117
1080.ukbb.sumstats.gz	Life style	Time spent using computer	0.00772031	0.0152726	0.00314271	1.97824	0.40707	0.0163375	7.39528e-09	5.92904e-09	1.2473	Brain_Spinal_cord_cervical_c-1	0.00816877	0.133034
1090.ukbb.sumstats.gz	Life style	Time spent driving	0.00772031	0.0113994	0.004426	1.47655	0.573293	0.402383	1.14306e-09	3.3906e-09	0.337125	Brain_Spinal_cord_cervical_c-1	0.201191	0.455386
1100.ukbb.sumstats.gz	Life style	Drive faster than motorway speed limit	0.00772031	0.00684147	0.00214827	0.886165	0.278263	0.682363	-4.54864e-09	2.45395e-09	-1.8536	Brain_Spinal_cord_cervical_c-1	0.658819	0.806604
4825.ukbb.sumstats.gz	Life style	Noisy workplace	0.00772031	0.0147805	0.00653887	1.91449	0.84697	0.281467	5.20406e-09	7.29927e-09	0.712956	Brain_Spinal_cord_cervical_c-1	0.140734	0.401091
4836.ukbb.sumstats.gz	Life style	Loud music exposure frequency	0.00772031	0.00941814	0.0115127	1.21992	1.49122	0.881987	-8.27298e-10	5.49939e-09	-0.150435	Brain_Spinal_cord_cervical_c-1	0.440993	0.66149
phs000089.pha002868.txt.gz.noMHC.sumstats.gz	Neurological disease	Parkinsons disease	0.00772031	-0.0071416	0.0263254	-0.92504	3.40988	0.547106	-1.30987e-07	2.11537e-07	-0.619215	Brain_Spinal_cord_cervical_c-1	0.726447	0.82815
WTCCC2_2011.txt.tab.sumstats.gz	Neurological disease	Multiple sclerosis	0.00772031	-0.00189275	0.00540192	-0.245165	0.699702	0.0651108	-4.21726e-08	1.84006e-08	-2.29192	Brain_Spinal_cord_cervical_c-1	0.967445	0.976006
als.sumstats.meta.txt.tab.sumstats.gz	Neurological disease	Amyotrophic lateral sclerosis	0.00772031	0.0476235	0.022536	6.16859	2.91905	0.057936	3.39568e-08	2.03869e-08	1.66562	Brain_Spinal_cord_cervical_c-1	0.028968	0.220886
3404.ukbb.sumstats.gz	Pain	Neck/shoulder pain for 3+ months	0.00772031	-0.0105801	0.0226808	-1.37042	2.93781	0.395995	-9.17553e-09	9.31755e-09	-0.984758	Brain_Spinal_cord_cervical_c-1	0.802003	0.88626
3571.ukbb.sumstats.gz	Pain	Back pain for 3+ months	0.00772031	0.00745782	0.0138166	0.965999	1.78965	0.985102	-1.57494e-09	1.1423e-08	-0.137874	Brain_Spinal_cord_cervical_c-1	0.507449	0.693135
3606.ukbb.sumstats.gz	Pain	Chest pain or discomfort walking normally	0.00772031	0.00305068	0.00948155	0.39515	1.22813	0.624002	-1.15616e-08	1.36263e-08	-0.84848	Brain_Spinal_cord_cervical_c-1	0.687999	0.806604
3773.ukbb.sumstats.gz	Pain	Knee pain for 3+ months	0.00772031	-0.00135292	0.0180266	-0.175242	2.33496	0.611136	-7.03886e-09	1.18603e-08	-0.593479	Brain_Spinal_cord_cervical_c-1	0.694432	0.806604
3799.ukbb.sumstats.gz	Pain	Headaches for 3+ months	0.00772031	0.00747733	0.00911568	0.968528	1.18074	0.978538	-4.20921e-09	1.01985e-08	-0.41273	Brain_Spinal_cord_cervical_c-1	0.510731	0.693135
4728.ukbb.sumstats.gz	Pain	Leg pain on walking	0.00772031	0.01393	0.00647974	1.80433	0.839311	0.336251	4.54868e-09	7.79289e-09	0.583697	Brain_Spinal_cord_cervical_c-1	0.168125	0.407794
6159_100.ukbb.sumstats.gz	Pain	Pain type(s) experienced in last month: None of the above	0.00772031	0.00759272	0.00214877	0.983473	0.278326	0.952581	-3.39405e-09	2.31941e-09	-1.46332	Brain_Spinal_cord_cervical_c-1	0.52371	0.69422
2040.ukbb.sumstats.gz	Personality	Risk taking	0.00772031	0.0130633	0.00528503	1.69207	0.684562	0.312809	2.35128e-09	5.68413e-09	0.413658	Brain_Spinal_cord_cervical_c-1	0.156404	0.40399
GPC-1.NEO-CONSCIENTIOUSNESS.full.txt.noMHC.sumstats.gz	Personality	Neo-conscientiousness	0.00772031	0.0252102	0.0256905	3.26544	3.32765	0.485958	1.53873e-08	4.16352e-08	0.369574	Brain_Spinal_cord_cervical_c-1	0.242979	0.455386
GPC-1.NEO-OPENNESS.full.txt.noMHC.sumstats.gz	Personality	Neo-openness to experience	0.00772031	0.0252188	0.0362114	3.26655	4.69041	0.636644	2.87666e-08	7.05145e-08	0.407953	Brain_Spinal_cord_cervical_c-1	0.318322	0.535144
gcan_meta.out.gz.noMHC.sumstats_deGC.gz	Psychiatric disorder	Anorexia Nervosa	0.00772031	-0.00226491	0.00574826	-0.293371	0.744563	0.0834617	-1.09522e-07	5.72483e-08	-1.9131	Brain_Spinal_cord_cervical_c-1	0.958269	0.975381
pgc.adhd.full.2012-10.txt.gz.noMHC.sumstats.gz	Psychiatric disorder	Attention deficit hyperactivity disorder	0.00772031	0.0370173	0.0232867	4.7948	3.01629	0.180863	1.34439e-07	1.29002e-07	1.04215	Brain_Spinal_cord_cervical_c-1	0.0904316	0.374576
DS_Full.txt.gz.tab.sumstats.gz	Psychiatric disorder	Depressive symptoms	0.00772031	0.00718504	0.00587912	0.930667	0.761514	0.926823	-2.65153e-09	5.01528e-09	-0.528689	Brain_Spinal_cord_cervical_c-1	0.536588	0.703116
IGAP_stage_1.txt.gz.noMHC.sumstats.gz	Psychiatric disorder	Alzheimers disease	0.00772031	-0.00234282	0.00976619	-0.303462	1.265	0.284867	-1.37205e-08	1.26023e-08	-1.08872	Brain_Spinal_cord_cervical_c-1	0.857566	0.905209
Neuroticism_Full.txt.gz.tab.sumstats.gz	Psychiatric disorder	Neuroticism	0.00772031	0.0117972	0.0052085	1.52807	0.674649	0.431375	3.51017e-09	9.09082e-09	0.386122	Brain_Spinal_cord_cervical_c-1	0.215688	0.455386
pgc.bip.full.2012-04.txt.noMHC.sumstats.gz	Psychiatric disorder	Bipolar disorder	0.00772031	0.011733	0.00660639	1.51975	0.855716	0.544216	-3.897e-10	5.61707e-08	-0.00693778	Brain_Spinal_cord_cervical_c-1	0.272108	0.490208
pgc.cross.full.2013-03.txt.noMHC.sumstats.gz	Psychiatric disorder	PGC cross-disorder analysis	0.00772031	0.00493084	0.00318258	0.638685	0.412234	0.382465	-2.00307e-08	1.07671e-08	-1.86037	Brain_Spinal_cord_cervical_c-1	0.808767	0.88626
pgc.mdd.full.2012-04.txt.gz.noMHC.sumstats.gz	Psychiatric disorder	Major depressive disorder	0.00772031	-0.00324515	0.00958697	-0.420339	1.24179	0.254204	-4.82909e-08	3.60193e-08	-1.3407	Brain_Spinal_cord_cervical_c-1	0.872898	0.912939
pgcasdeuro.gz.uniform.txt.noMHC.sumstats.gz	Psychiatric disorder	Autism spectrum disorder	0.00772031	0.0156535	0.00549449	2.02757	0.711693	0.141103	7.36984e-08	5.58942e-08	1.31853	Brain_Spinal_cord_cervical_c-1	0.0705513	0.326656
Schizophrenia.sumstats.gz	Psychiatric disorder	Schizophrenia	0.00772031	0.0106306	0.00387712	1.37696	0.502198	0.453024	-6.81391e-09	3.39999e-08	-0.20041	Brain_Spinal_cord_cervical_c-1	0.226512	0.455386
GPC-2.NEUROTICISM.full.txt.noMHC.sumstats.gz	Psychiatric disorder	Neuroticism	0.00772031	0.02548	0.0158519	3.30039	2.05328	0.257911	3.90004e-09	4.35085e-09	0.896387	Brain_Spinal_cord_cervical_c-1	0.128955	0.401091
EAGLE_20151029_n10k_GC1_Psort_BETA.se.rsid.tbl.tab.sumstats.gz	Psychiatric disorder	Attention deficit hyperactivity disorder (GC)	0.00772031	-0.0515159	0.0381234	-6.67277	4.93806	0.0199216	-9.14908e-08	3.34194e-08	-2.73766	Brain_Spinal_cord_cervical_c-1	0.990039	0.990039
2090.ukbb.sumstats.gz	Psychiatric disorder	Seen doctor (GP) for nerves_ anxiety_ tension or depression	0.00772031	0.018746	0.00450518	2.42814	0.583549	0.0150118	8.94302e-09	5.27994e-09	1.69377	Brain_Spinal_cord_cervical_c-1	0.00750589	0.133034
2100.ukbb.sumstats.gz	Psychiatric disorder	Seen a psychiatrist for nerves_ anxiety_ tension or depression	0.00772031	0.0251987	0.00510033	3.26394	0.660637	0.000391591	8.05102e-09	2.76882e-09	2.90775	Brain_Spinal_cord_cervical_c-1	0.000195795	0.0223207
20127.ukbb.sumstats.gz	Psychiatric disorder	Neuroticism score	0.00772031	0.0151476	0.0040091	1.96205	0.519293	0.0620031	9.80933e-09	9.13099e-09	1.07429	Brain_Spinal_cord_cervical_c-1	0.0310015	0.220886
20110_10.ukbb.sumstats.gz	Psychiatric disorder	Illnesses of mother: Alzheimers disease/dementia	0.00772031	0.0470705	0.0260641	6.09697	3.37604	0.114235	4.55147e-09	2.89611e-09	1.57158	Brain_Spinal_cord_cervical_c-1	0.0571173	0.284284
20111_12.ukbb.sumstats.gz	Psychiatric disorder	Illnesses of siblings: Severe depression	0.00772031	0.0300271	0.0104227	3.88937	1.35004	0.0275642	6.05404e-09	2.78168e-09	2.1764	Brain_Spinal_cord_cervical_c-1	0.0137821	0.157116
4537.ukbb.sumstats.gz	Satisfaction	Work/job satisfaction	0.00772031	0.00773284	0.0113567	1.00162	1.47101	0.999122	-9.59492e-10	1.11442e-08	-0.0860979	Brain_Spinal_cord_cervical_c-1	0.499561	0.693135
4548.ukbb.sumstats.gz	Satisfaction	Health satisfaction	0.00772031	0.0139288	0.0042163	1.80417	0.546131	0.14327	6.55291e-09	7.17619e-09	0.913147	Brain_Spinal_cord_cervical_c-1	0.071635	0.326656
4559.ukbb.sumstats.gz	Satisfaction	Family relationship satisfaction	0.00772031	0.00279575	0.00482065	0.36213	0.624411	0.306952	-9.59123e-09	5.30332e-09	-1.80853	Brain_Spinal_cord_cervical_c-1	0.846524	0.901904
4570.ukbb.sumstats.gz	Satisfaction	Friendships satisfaction	0.00772031	0.0051166	0.006851	0.662745	0.8874	0.702392	-7.6936e-09	8.76808e-09	-0.877455	Brain_Spinal_cord_cervical_c-1	0.648804	0.806604
4581.ukbb.sumstats.gz	Satisfaction	Financial situation satisfaction	0.00772031	0.00494792	0.00612094	0.640896	0.792836	0.650568	-7.24782e-09	6.56084e-09	-1.10471	Brain_Spinal_cord_cervical_c-1	0.674716	0.806604
1160.ukbb.sumstats.gz	Sleep	Sleep duration	0.00772031	0.0130491	0.00519962	1.69023	0.673499	0.303999	1.71181e-09	6.91552e-09	0.247532	Brain_Spinal_cord_cervical_c-1	0.152	0.40399
1200.ukbb.sumstats.gz	Sleep	Sleeplessness / insomnia	0.00772031	0.0125981	0.00242671	1.63181	0.314329	0.0425462	2.77272e-09	2.87464e-09	0.964544	Brain_Spinal_cord_cervical_c-1	0.0212731	0.186549
1210.ukbb.sumstats.gz	Sleep	Snoring	0.00772031	0.0117261	0.00526773	1.51887	0.682321	0.450665	1.0318e-09	6.40431e-09	0.161109	Brain_Spinal_cord_cervical_c-1	0.225333	0.455386
1220.ukbb.sumstats.gz	Sleep	Daytime dozing / sleeping (narcolepsy)	0.00772031	0.00792044	0.00381994	1.02592	0.494791	0.958324	-1.85762e-09	3.49858e-09	-0.530964	Brain_Spinal_cord_cervical_c-1	0.479162	0.682806
1170.ukbb.sumstats.gz	Sleep	Getting up in morning	0.00772031	0.00832353	0.00212099	1.07813	0.274729	0.776053	-3.2205e-09	2.93018e-09	-1.09908	Brain_Spinal_cord_cervical_c-1	0.388026	0.622335
1180.ukbb.sumstats.gz	Sleep	Morning/evening person (chronotype)	0.00772031	0.0139226	0.00329921	1.80337	0.427341	0.0603112	8.70951e-09	7.61209e-09	1.14417	Brain_Spinal_cord_cervical_c-1	0.0301556	0.220886
1190.ukbb.sumstats.gz	Sleep	Nap during day	0.00772031	0.00815131	0.00324712	1.05583	0.420594	0.894658	-3.85777e-09	4.99779e-09	-0.771894	Brain_Spinal_cord_cervical_c-1	0.447329	0.662279
Age_of_smoking.sumstats.gz	Smoking	Age of smoking initiation	0.00772031	-0.0124849	0.0154605	-1.61715	2.00257	0.157638	-2.69392e-08	2.06633e-08	-1.30372	Brain_Spinal_cord_cervical_c-1	0.921181	0.946078
1239.ukbb.sumstats.gz	Smoking	Current tobacco smoking	0.00772031	0.00656195	0.00288816	0.849959	0.374099	0.689225	-5.06775e-09	3.1861e-09	-1.59058	Brain_Spinal_cord_cervical_c-1	0.655388	0.806604
1249.ukbb.sumstats.gz	Smoking	Past tobacco smoking	0.00772031	0.0096575	0.00161539	1.25092	0.209239	0.229142	-2.33274e-09	3.05643e-09	-0.763223	Brain_Spinal_cord_cervical_c-1	0.114571	0.401091
1259.ukbb.sumstats.gz	Smoking	Smoking/smokers in household	0.00772031	0.0438884	0.0173393	5.6848	2.24593	0.0223486	5.55392e-09	2.77888e-09	1.99862	Brain_Spinal_cord_cervical_c-1	0.0111743	0.141541
1269.ukbb.sumstats.gz	Smoking	Exposure to tobacco smoke at home	0.00772031	0.011209	0.0140907	1.45189	1.82515	0.803727	3.37475e-10	3.40752e-09	0.0990385	Brain_Spinal_cord_cervical_c-1	0.401863	0.622335
1279.ukbb.sumstats.gz	Smoking	Exposure to tobacco smoke outside home	0.00772031	0.00379965	0.0038742	0.492163	0.501819	0.311907	-5.26875e-09	2.46357e-09	-2.13867	Brain_Spinal_cord_cervical_c-1	0.844046	0.901904
1787.ukbb.sumstats.gz	Smoking	Maternal smoking around birth	0.00772031	0.0112539	0.00293641	1.45771	0.380348	0.227706	3.90601e-10	2.89068e-09	0.135125	Brain_Spinal_cord_cervical_c-1	0.113853	0.401091
2887.ukbb.sumstats.gz	Smoking	Number of cigarettes previously smoked daily	0.00772031	0.00958386	0.00423506	1.24138	0.548561	0.661863	-1.31266e-09	8.3425e-09	-0.157347	Brain_Spinal_cord_cervical_c-1	0.330931	0.546756
2907.ukbb.sumstats.gz	Smoking	Ever stopped smoking for 6+ months	0.00772031	0.0205859	0.0268907	2.66645	3.48311	0.631707	3.21447e-09	1.07723e-08	0.298401	Brain_Spinal_cord_cervical_c-1	0.315854	0.535144
2926.ukbb.sumstats.gz	Smoking	Number of unsuccessful stop-smoking attempts	0.00772031	0.0235779	0.0158265	3.05401	2.04998	0.307463	1.37783e-08	1.65188e-08	0.834098	Brain_Spinal_cord_cervical_c-1	0.153731	0.40399
3466.ukbb.sumstats.gz	Smoking	Time from waking to first cigarette	0.00772031	0.0040574	0.0213537	0.525548	2.76591	0.861799	-9.66678e-09	3.85365e-08	-0.250847	Brain_Spinal_cord_cervical_c-1	0.5691	0.737244
3476.ukbb.sumstats.gz	Smoking	Difficulty not smoking for 1 day	0.00772031	0.0317911	0.015072	4.11785	1.95225	0.0903497	5.14736e-08	3.37751e-08	1.52401	Brain_Spinal_cord_cervical_c-1	0.0451748	0.280943
20160.ukbb.sumstats.gz	Smoking	Ever smoked	0.00772031	0.0106381	0.00296346	1.37793	0.383852	0.325733	-5.57161e-10	4.45873e-09	-0.12496	Brain_Spinal_cord_cervical_c-1	0.162867	0.40399
20161.ukbb.sumstats.gz	Smoking	Pack years of smoking PREVIEW ONLY	0.00772031	0.0103861	0.00384983	1.34529	0.498662	0.487343	3.45345e-10	8.26461e-09	0.041786	Brain_Spinal_cord_cervical_c-1	0.243672	0.455386
20162.ukbb.sumstats.gz	Smoking	Pack years adult smoking as proportion of life span exposed to smoking PREVIEW ONLY	0.00772031	0.0119512	0.00449501	1.54803	0.582231	0.347981	3.7136e-09	1.10155e-08	0.337127	Brain_Spinal_cord_cervical_c-1	0.173991	0.413228
20116_1.ukbb.sumstats.gz	Smoking	Smoking status: Previous	0.00772031	0.00925884	0.00314607	1.19928	0.407506	0.625102	-1.73257e-09	3.26549e-09	-0.530571	Brain_Spinal_cord_cervical_c-1	0.312551	0.535144
20116_2.ukbb.sumstats.gz	Smoking	Smoking status: Current	0.00772031	0.0055833	0.00236131	0.723196	0.305857	0.367415	-5.88353e-09	2.43411e-09	-2.41712	Brain_Spinal_cord_cervical_c-1	0.816292	0.88626
2178.ukbb.sumstats.gz	Health rating	Overall health rating	0.00772031	0.00905791	0.00223396	1.17326	0.289361	0.550409	-3.75159e-09	4.67335e-09	-0.802762	Brain_Spinal_cord_cervical_c-1	0.275204	0.490208

## Sheet: Cerebellar_Hemisphere
Filename_LD_Hub	Category	Trait	Prop._SNPs	Prop._h2	Prop._h2_std_error	Enrichment	Enrichment_std_error	Enrichment_p	Coefficient	Coefficient_std_error	Coefficient_z-score	Tissue	Enrichment_p_1s	FDR
1558.ukbb.sumstats.gz	Alcohol	Alcohol intake frequency	0.00883771	0.0138708	0.00277106	1.56951	0.313549	0.0731225	3.2343e-09	3.97091e-09	0.814499	Brain_Cerebellar_Hemisphere	0.0365612	0.445705
1568.ukbb.sumstats.gz	Alcohol	Average weekly red wine intake	0.00883771	0.00913951	0.00343866	1.03415	0.389089	0.930079	-2.18017e-09	3.35408e-09	-0.650005	Brain_Cerebellar_Hemisphere	0.465039	0.706885
1578.ukbb.sumstats.gz	Alcohol	Average weekly champagne plus white wine intake	0.00883771	0.0213701	0.0103363	2.41806	1.16957	0.228832	4.83452e-09	5.19199e-09	0.931149	Brain_Cerebellar_Hemisphere	0.114416	0.557163
1588.ukbb.sumstats.gz	Alcohol	Average weekly beer plus cider intake	0.00883771	0.0151407	0.00426315	1.71319	0.482382	0.132988	2.99134e-09	3.69347e-09	0.809901	Brain_Cerebellar_Hemisphere	0.0664939	0.495735
1598.ukbb.sumstats.gz	Alcohol	Average weekly spirits intake	0.00883771	0.0175782	0.00692786	1.989	0.783898	0.209209	3.35504e-09	3.92059e-09	0.85575	Brain_Cerebellar_Hemisphere	0.104605	0.557163
1608.ukbb.sumstats.gz	Alcohol	Average weekly fortified wine intake	0.00883771	0.0228061	0.0202308	2.58055	2.28914	0.489832	2.50501e-09	4.17603e-09	0.599854	Brain_Cerebellar_Hemisphere	0.244916	0.634556
1618.ukbb.sumstats.gz	Alcohol	Alcohol usually taken with meals	0.00883771	0.0126439	0.00384082	1.43068	0.434594	0.322568	1.61016e-10	7.21714e-09	0.0223102	Brain_Cerebellar_Hemisphere	0.161284	0.557163
1628.ukbb.sumstats.gz	Alcohol	Alcohol intake versus 10 years previously	0.00883771	0.00527016	0.00462895	0.596326	0.523773	0.441343	-3.69466e-09	2.66642e-09	-1.38562	Brain_Cerebellar_Hemisphere	0.779329	0.897409
20117_0.ukbb.sumstats.gz	Alcohol	Alcohol drinker status: Never	0.00883771	0.00968523	0.0102826	1.0959	1.16349	0.934392	-5.00016e-10	2.50557e-09	-0.199562	Brain_Cerebellar_Hemisphere	0.467196	0.706885
20117_1.ukbb.sumstats.gz	Alcohol	Alcohol drinker status: Previous	0.00883771	0.00422889	0.0110784	0.478506	1.25354	0.675923	-1.55215e-09	2.50726e-09	-0.61906	Brain_Cerebellar_Hemisphere	0.662038	0.838582
EduYears_Main.txt.gz.tab.sumstats.gz	Education	Years of schooling 2016	0.00883771	0.0116772	0.00249919	1.32129	0.282787	0.256382	-8.66847e-10	5.28648e-09	-0.163974	Brain_Cerebellar_Hemisphere	0.128191	0.557163
845.ukbb.sumstats.gz	Education	Age completed full time education	0.00883771	0.0124031	0.00370622	1.40343	0.419364	0.336805	2.51659e-10	5.32734e-09	0.0472391	Brain_Cerebellar_Hemisphere	0.168403	0.564644
6138_1.ukbb.sumstats.gz	Education	Qualifications: College or University degree	0.00883771	0.0108453	0.00268034	1.22716	0.303285	0.455879	-3.76373e-09	7.87633e-09	-0.477854	Brain_Cerebellar_Hemisphere	0.22794	0.615814
5057.ukbb.sumstats.gz	Family condition	Number of older siblings	0.00883771	0.0253694	0.0311895	2.87059	3.52913	0.601284	3.21788e-09	6.85499e-09	0.469421	Brain_Cerebellar_Hemisphere	0.300642	0.675886
1797.ukbb.sumstats.gz	Family condition	Father still alive	0.00883771	-0.0128358	0.0185524	-1.45239	2.09923	0.187482	-2.39268e-09	1.81246e-09	-1.32012	Brain_Cerebellar_Hemisphere	0.906259	0.927489
1807.ukbb.sumstats.gz	Family condition	Fathers age at death	0.00883771	0.0178952	0.00619515	2.02487	0.70099	0.139154	3.94853e-09	3.88807e-09	1.01555	Brain_Cerebellar_Hemisphere	0.0695768	0.495735
3526.ukbb.sumstats.gz	Family condition	Mothers age at death	0.00883771	0.0236495	0.00917216	2.67598	1.03784	0.10659	4.35446e-09	3.99141e-09	1.09096	Brain_Cerebellar_Hemisphere	0.0532952	0.474698
SWB_Full.txt.gz.tab.sumstats.gz	Feeling	Subjective well being	0.00883771	0.0128307	0.0074552	1.45182	0.843567	0.594513	-2.28662e-10	3.22668e-09	-0.0708659	Brain_Cerebellar_Hemisphere	0.297256	0.675886
1920.ukbb.sumstats.gz	Feeling	Mood swings	0.00883771	0.00595477	0.00309032	0.673791	0.349675	0.350935	-7.29922e-09	3.6531e-09	-1.99809	Brain_Cerebellar_Hemisphere	0.824533	0.92581
1930.ukbb.sumstats.gz	Feeling	Miserableness	0.00883771	0.00724099	0.00303841	0.819328	0.3438	0.600321	-5.17236e-09	3.28978e-09	-1.57225	Brain_Cerebellar_Hemisphere	0.699839	0.848741
1940.ukbb.sumstats.gz	Feeling	Irritability	0.00883771	0.0103188	0.00328783	1.16759	0.372023	0.651484	-1.29206e-09	3.63646e-09	-0.355307	Brain_Cerebellar_Hemisphere	0.325742	0.675886
1950.ukbb.sumstats.gz	Feeling	Sensitivity / hurt feelings	0.00883771	0.0138858	0.00400731	1.5712	0.453433	0.207368	2.24287e-09	4.22002e-09	0.531483	Brain_Cerebellar_Hemisphere	0.103684	0.557163
1960.ukbb.sumstats.gz	Feeling	Fed-up feelings	0.00883771	0.00878475	0.00262303	0.994008	0.2968	0.983895	-3.87213e-09	3.21825e-09	-1.20318	Brain_Cerebellar_Hemisphere	0.508053	0.742538
1970.ukbb.sumstats.gz	Feeling	Nervous feelings	0.00883771	0.0153387	0.00585974	1.7356	0.663038	0.265754	3.04833e-09	6.50637e-09	0.468514	Brain_Cerebellar_Hemisphere	0.132877	0.557163
1980.ukbb.sumstats.gz	Feeling	Worrier / anxious feelings	0.00883771	0.0118606	0.00338871	1.34204	0.383438	0.368374	1.71003e-10	4.60909e-09	0.0371012	Brain_Cerebellar_Hemisphere	0.184187	0.599923
1990.ukbb.sumstats.gz	Feeling	Tense / highly strung	0.00883771	0.0137965	0.00493175	1.5611	0.558035	0.316058	1.91342e-09	4.69466e-09	0.407573	Brain_Cerebellar_Hemisphere	0.158029	0.557163
2000.ukbb.sumstats.gz	Feeling	Worry too long after embarrassment	0.00883771	0.0158551	0.00369451	1.79403	0.418039	0.0568208	4.72524e-09	4.04598e-09	1.16789	Brain_Cerebellar_Hemisphere	0.0284104	0.445705
2010.ukbb.sumstats.gz	Feeling	Suffer from nerves	0.00883771	0.00911198	0.00348576	1.03103	0.394419	0.937342	-2.00947e-09	2.69767e-09	-0.744892	Brain_Cerebellar_Hemisphere	0.468671	0.706885
2020.ukbb.sumstats.gz	Feeling	Loneliness_ isolation	0.00883771	0.00656194	0.00475133	0.742494	0.53762	0.631689	-2.87539e-09	3.03535e-09	-0.947299	Brain_Cerebellar_Hemisphere	0.684155	0.841325
2030.ukbb.sumstats.gz	Feeling	Guilty feelings	0.00883771	0.0162093	0.00458471	1.83411	0.518767	0.108264	4.37302e-09	4.05745e-09	1.07777	Brain_Cerebellar_Hemisphere	0.0541322	0.474698
2060.ukbb.sumstats.gz	Feeling	Frequency of unenthusiasm / disinterest in last 2 weeks	0.00883771	0.00330493	0.00413142	0.373958	0.467476	0.181944	-6.15068e-09	2.7237e-09	-2.2582	Brain_Cerebellar_Hemisphere	0.909028	0.927489
4526.ukbb.sumstats.gz	Feeling	Happiness	0.00883771	0.000661031	0.00603383	0.0747966	0.682736	0.17866	-1.29546e-08	6.09256e-09	-2.1263	Brain_Cerebellar_Hemisphere	0.91067	0.927489
4598.ukbb.sumstats.gz	Feeling	Ever depressed for a whole week	0.00883771	0.00742593	0.00566037	0.840255	0.640479	0.802768	-5.89413e-09	5.79462e-09	-1.01717	Brain_Cerebellar_Hemisphere	0.598616	0.822195
4620.ukbb.sumstats.gz	Feeling	Number of depression episodes	0.00883771	0.0445504	0.0391478	5.04095	4.42963	0.304965	1.14321e-08	1.86187e-08	0.614013	Brain_Cerebellar_Hemisphere	0.152483	0.557163
4631.ukbb.sumstats.gz	Feeling	Ever unenthusiastic/disinterested for a whole week	0.00883771	-0.00174387	0.00863884	-0.197321	0.977498	0.216022	-1.33084e-08	8.34269e-09	-1.59522	Brain_Cerebellar_Hemisphere	0.891989	0.927489
4642.ukbb.sumstats.gz	Feeling	Ever manic/hyper for 2 days	0.00883771	0.0138798	0.0207935	1.57052	2.35282	0.807352	1.98204e-09	6.53844e-09	0.303136	Brain_Cerebellar_Hemisphere	0.403676	0.688628
4653.ukbb.sumstats.gz	Feeling	Ever highly irritable/argumentative for 2 days	0.00883771	0.0078998	0.00749072	0.893874	0.847585	0.900453	-2.58125e-09	7.12996e-09	-0.362029	Brain_Cerebellar_Hemisphere	0.549774	0.783428
Menarche_Nature2014_GWASMetaResults_17122014.txt.uniform.af.txt.noMHC.sumstats_deGC.gz	Female reproductive factors	Age at Menarche	0.00883771	0.00691176	0.00217134	0.782076	0.24569	0.378557	-1.43759e-08	7.69733e-09	-1.86765	Brain_Cerebellar_Hemisphere	0.810721	0.924222
3591.ukbb.sumstats.gz	Female reproductive factors	Ever had hysterectomy (womb removed)	0.00883771	0.0226788	0.0186461	2.56614	2.10983	0.451686	3.83114e-09	6.01246e-09	0.6372	Brain_Cerebellar_Hemisphere	0.225843	0.615814
3710.ukbb.sumstats.gz	Female reproductive factors	Length of menstrual cycle	0.00883771	0.0216044	0.0169165	2.44457	1.91413	0.446556	1.49723e-08	3.19618e-08	0.468441	Brain_Cerebellar_Hemisphere	0.223278	0.615814
2784.ukbb.sumstats.gz	Female reproductive factors	Ever taken oral contraceptive pill	0.00883771	0.015231	0.0101886	1.72341	1.15286	0.528578	6.75448e-10	3.70698e-09	0.18221	Brain_Cerebellar_Hemisphere	0.264289	0.644946
3393.ukbb.sumstats.gz	Hearing	Hearing aid user	0.00883771	0.00535706	0.0117958	0.606159	1.33472	0.767203	-1.99502e-09	3.29597e-09	-0.60529	Brain_Cerebellar_Hemisphere	0.616399	0.836541
Childhood_IQ.sumstats.gz	Intelligence	Childhood IQ	0.00883771	-0.0145384	0.0161096	-1.64505	1.82283	0.138619	-1.12934e-07	6.89154e-08	-1.63874	Brain_Cerebellar_Hemisphere	0.930691	0.938927
intelligence_sumstats.txt.gz.tab.sumstats.gz	Intelligence	Intelligence	0.00883771	0.0120639	0.00514473	1.36505	0.582134	0.531798	5.5862e-10	1.63607e-08	0.034144	Brain_Cerebellar_Hemisphere	0.265899	0.644946
399.ukbb.sumstats.gz	Intelligence	Number of incorrect matches in round	0.00883771	0.0152799	0.00879393	1.72895	0.995046	0.464561	3.4681e-09	7.96268e-09	0.435544	Brain_Cerebellar_Hemisphere	0.232281	0.615814
20016.ukbb.sumstats.gz	Intelligence	Fluid intelligence score	0.00883771	0.0149066	0.00390951	1.6867	0.442367	0.124925	1.3462e-08	1.60558e-08	0.838452	Brain_Cerebellar_Hemisphere	0.0624625	0.495735
20018.ukbb.sumstats.gz	Intelligence	Prospective memory result	0.00883771	0.0292522	0.010022	3.30993	1.134	0.0370076	1.49933e-08	8.83163e-09	1.69768	Brain_Cerebellar_Hemisphere	0.0185038	0.397821
20023.ukbb.sumstats.gz	Intelligence	Mean time to correctly identify matches	0.00883771	0.0127017	0.00331199	1.43721	0.374757	0.241847	1.08801e-09	4.10043e-09	0.265341	Brain_Cerebellar_Hemisphere	0.120924	0.557163
1070.ukbb.sumstats.gz	Life style	Time spent watching television (TV)	0.00883771	0.00867719	0.00233245	0.981837	0.26392	0.945269	-5.53762e-09	3.94267e-09	-1.40453	Brain_Cerebellar_Hemisphere	0.527366	0.761009
1080.ukbb.sumstats.gz	Life style	Time spent using computer	0.00883771	0.00979842	0.00379441	1.10871	0.429343	0.800705	-3.35922e-09	6.26467e-09	-0.536217	Brain_Cerebellar_Hemisphere	0.400352	0.688628
1090.ukbb.sumstats.gz	Life style	Time spent driving	0.00883771	0.0055455	0.00483437	0.627481	0.547016	0.495113	-3.38602e-09	3.31078e-09	-1.02273	Brain_Cerebellar_Hemisphere	0.752444	0.885788
1100.ukbb.sumstats.gz	Life style	Drive faster than motorway speed limit	0.00883771	0.0114346	0.0044745	1.29384	0.506296	0.563641	-3.96952e-10	4.33671e-09	-0.0915329	Brain_Cerebellar_Hemisphere	0.28182	0.669323
4825.ukbb.sumstats.gz	Life style	Noisy workplace	0.00883771	-0.000571925	0.00796276	-0.0647142	0.900998	0.230546	-1.10348e-08	7.22868e-09	-1.52653	Brain_Cerebellar_Hemisphere	0.884727	0.927489
4836.ukbb.sumstats.gz	Life style	Loud music exposure frequency	0.00883771	0.0129135	0.0165102	1.46118	1.86816	0.804036	9.88392e-11	6.82223e-09	0.0144878	Brain_Cerebellar_Hemisphere	0.402018	0.688628
phs000089.pha002868.txt.gz.noMHC.sumstats.gz	Neurological disease	Parkinsons disease	0.00883771	-0.00291526	0.0301756	-0.329866	3.41441	0.690357	-1.25252e-07	2.18858e-07	-0.572298	Brain_Cerebellar_Hemisphere	0.654821	0.838582
WTCCC2_2011.txt.tab.sumstats.gz	Neurological disease	Multiple sclerosis	0.00883771	0.0045033	0.00896308	0.509555	1.01419	0.627311	-1.57643e-08	2.75042e-08	-0.573159	Brain_Cerebellar_Hemisphere	0.686344	0.841325
als.sumstats.meta.txt.tab.sumstats.gz	Neurological disease	Amyotrophic lateral sclerosis	0.00883771	0.0438734	0.027476	4.96434	3.10895	0.194796	2.468e-08	2.31243e-08	1.06728	Brain_Cerebellar_Hemisphere	0.0973979	0.557163
3404.ukbb.sumstats.gz	Pain	Neck/shoulder pain for 3+ months	0.00883771	-0.00210853	0.0297644	-0.238584	3.36788	0.706159	-5.92173e-09	1.13357e-08	-0.522396	Brain_Cerebellar_Hemisphere	0.646921	0.838582
3571.ukbb.sumstats.gz	Pain	Back pain for 3+ months	0.00883771	0.0195573	0.0123817	2.21293	1.40101	0.385549	7.06089e-09	9.01176e-09	0.783519	Brain_Cerebellar_Hemisphere	0.192774	0.610452
3606.ukbb.sumstats.gz	Pain	Chest pain or discomfort walking normally	0.00883771	0.0111945	0.0137129	1.26668	1.55163	0.863758	-3.27094e-09	1.68814e-08	-0.193759	Brain_Cerebellar_Hemisphere	0.431879	0.703346
3773.ukbb.sumstats.gz	Pain	Knee pain for 3+ months	0.00883771	0.0138008	0.0225029	1.56158	2.54624	0.825206	1.96955e-09	1.31476e-08	0.149803	Brain_Cerebellar_Hemisphere	0.412603	0.688628
3799.ukbb.sumstats.gz	Pain	Headaches for 3+ months	0.00883771	0.00393729	0.0122692	0.445511	1.38828	0.687213	-8.42961e-09	1.18004e-08	-0.714347	Brain_Cerebellar_Hemisphere	0.656393	0.838582
4728.ukbb.sumstats.gz	Pain	Leg pain on walking	0.00883771	0.0110746	0.00865173	1.2531	0.978956	0.796235	3.05736e-10	9.12845e-09	0.0334927	Brain_Cerebellar_Hemisphere	0.398117	0.688628
6159_100.ukbb.sumstats.gz	Pain	Pain type(s) experienced in last month: None of the above	0.00883771	0.00557533	0.00332708	0.630856	0.376464	0.324356	-6.02676e-09	3.10829e-09	-1.93893	Brain_Cerebellar_Hemisphere	0.837822	0.927298
2040.ukbb.sumstats.gz	Personality	Risk taking	0.00883771	0.0103396	0.00385492	1.16994	0.436189	0.697207	-1.21426e-09	3.62544e-09	-0.334927	Brain_Cerebellar_Hemisphere	0.348603	0.686217
GPC-1.NEO-CONSCIENTIOUSNESS.full.txt.noMHC.sumstats.gz	Personality	Neo-conscientiousness	0.00883771	-0.00691175	0.0276093	-0.782075	3.12403	0.569317	-3.12128e-08	3.94666e-08	-0.790865	Brain_Cerebellar_Hemisphere	0.715342	0.85841
GPC-1.NEO-OPENNESS.full.txt.noMHC.sumstats.gz	Personality	Neo-openness to experience	0.00883771	0.018827	0.0282628	2.1303	3.19798	0.722334	1.50745e-08	4.67444e-08	0.322488	Brain_Cerebellar_Hemisphere	0.361167	0.686217
gcan_meta.out.gz.noMHC.sumstats_deGC.gz	Psychiatric disorder	Anorexia Nervosa	0.00883771	0.00180631	0.00650075	0.204386	0.735569	0.282524	-7.412e-08	5.68009e-08	-1.30491	Brain_Cerebellar_Hemisphere	0.858738	0.927489
pgc.adhd.full.2012-10.txt.gz.noMHC.sumstats.gz	Psychiatric disorder	Attention deficit hyperactivity disorder	0.00883771	0.012168	0.0264387	1.37682	2.99157	0.898686	-1.35683e-08	1.37396e-07	-0.0987537	Brain_Cerebellar_Hemisphere	0.449343	0.706885
DS_Full.txt.gz.tab.sumstats.gz	Psychiatric disorder	Depressive symptoms	0.00883771	0.00923089	0.00694075	1.04449	0.785356	0.954915	-1.38516e-09	5.30744e-09	-0.260985	Brain_Cerebellar_Hemisphere	0.477457	0.706885
IGAP_stage_1.txt.gz.noMHC.sumstats.gz	Psychiatric disorder	Alzheimers disease	0.00883771	0.00586114	0.0138985	0.663197	1.57264	0.828979	-6.29936e-09	1.58938e-08	-0.396341	Brain_Cerebellar_Hemisphere	0.58551	0.814002
Neuroticism_Full.txt.gz.tab.sumstats.gz	Psychiatric disorder	Neuroticism	0.00883771	0.00928942	0.00659368	1.05111	0.746084	0.945453	-1.94532e-09	1.0075e-08	-0.193084	Brain_Cerebellar_Hemisphere	0.472727	0.706885
pgc.bip.full.2012-04.txt.noMHC.sumstats.gz	Psychiatric disorder	Bipolar disorder	0.00883771	0.0306998	0.00960624	3.47372	1.08696	0.0225059	1.26373e-07	7.0483e-08	1.79295	Brain_Cerebellar_Hemisphere	0.0112529	0.397821
pgc.cross.full.2013-03.txt.noMHC.sumstats.gz	Psychiatric disorder	PGC cross-disorder analysis	0.00883771	0.0161027	0.00928035	1.82205	1.05009	0.434619	1.1473e-08	2.68004e-08	0.428089	Brain_Cerebellar_Hemisphere	0.217309	0.615814
pgc.mdd.full.2012-04.txt.gz.noMHC.sumstats.gz	Psychiatric disorder	Major depressive disorder	0.00883771	-0.00120359	0.0143989	-0.136188	1.62926	0.483143	-4.60023e-08	4.52748e-08	-1.01607	Brain_Cerebellar_Hemisphere	0.758429	0.885788
pgcasdeuro.gz.uniform.txt.noMHC.sumstats.gz	Psychiatric disorder	Autism spectrum disorder	0.00883771	0.0104966	0.00790138	1.1877	0.894053	0.833602	5.20149e-09	6.99764e-08	0.074332	Brain_Cerebellar_Hemisphere	0.416801	0.688628
Schizophrenia.sumstats.gz	Psychiatric disorder	Schizophrenia	0.00883771	0.0203372	0.00552836	2.30118	0.625542	0.0418758	5.57396e-08	4.29179e-08	1.29875	Brain_Cerebellar_Hemisphere	0.0209379	0.397821
GPC-2.NEUROTICISM.full.txt.noMHC.sumstats.gz	Psychiatric disorder	Neuroticism	0.00883771	0.0137726	0.0169682	1.55838	1.91998	0.770891	8.01169e-10	4.07938e-09	0.196395	Brain_Cerebellar_Hemisphere	0.385445	0.688628
EAGLE_20151029_n10k_GC1_Psort_BETA.se.rsid.tbl.tab.sumstats.gz	Psychiatric disorder	Attention deficit hyperactivity disorder (GC)	0.00883771	-0.0911391	0.0578521	-10.3125	6.54605	4.65169e-05	-1.25486e-07	2.79687e-08	-4.48668	Brain_Cerebellar_Hemisphere	0.999977	0.999977
2090.ukbb.sumstats.gz	Psychiatric disorder	Seen doctor (GP) for nerves_ anxiety_ tension or depression	0.00883771	0.014556	0.00490986	1.64704	0.555558	0.243456	2.69149e-09	4.96876e-09	0.541682	Brain_Cerebellar_Hemisphere	0.121728	0.557163
2100.ukbb.sumstats.gz	Psychiatric disorder	Seen a psychiatrist for nerves_ anxiety_ tension or depression	0.00883771	0.0224041	0.00593599	2.53505	0.671666	0.0211802	5.30426e-09	2.8556e-09	1.8575	Brain_Cerebellar_Hemisphere	0.0105901	0.397821
20127.ukbb.sumstats.gz	Psychiatric disorder	Neuroticism score	0.00883771	0.0100246	0.00273548	1.13429	0.309524	0.664029	-3.67784e-09	5.58926e-09	-0.65802	Brain_Cerebellar_Hemisphere	0.332014	0.675886
20110_10.ukbb.sumstats.gz	Psychiatric disorder	Illnesses of mother: Alzheimers disease/dementia	0.00883771	0.0283013	0.0288088	3.20233	3.25976	0.509281	1.65544e-09	2.97716e-09	0.556045	Brain_Cerebellar_Hemisphere	0.25464	0.644946
20111_12.ukbb.sumstats.gz	Psychiatric disorder	Illnesses of siblings: Severe depression	0.00883771	0.0396219	0.0149434	4.48328	1.69087	0.0316839	7.2394e-09	3.43122e-09	2.10986	Brain_Cerebellar_Hemisphere	0.0158419	0.397821
4537.ukbb.sumstats.gz	Satisfaction	Work/job satisfaction	0.00883771	0.00437861	0.0109679	0.495446	1.24103	0.685702	-5.48247e-09	9.41654e-09	-0.582217	Brain_Cerebellar_Hemisphere	0.657149	0.838582
4548.ukbb.sumstats.gz	Satisfaction	Health satisfaction	0.00883771	0.00454989	0.00452959	0.514827	0.51253	0.343288	-1.05104e-08	6.78808e-09	-1.54836	Brain_Cerebellar_Hemisphere	0.828356	0.92581
4559.ukbb.sumstats.gz	Satisfaction	Family relationship satisfaction	0.00883771	-0.000847074	0.00860938	-0.0958477	0.974164	0.258233	-1.24986e-08	8.06573e-09	-1.5496	Brain_Cerebellar_Hemisphere	0.870884	0.927489
4570.ukbb.sumstats.gz	Satisfaction	Friendships satisfaction	0.00883771	0.0016066	0.00701752	0.181789	0.794042	0.303525	-1.19915e-08	8.04527e-09	-1.4905	Brain_Cerebellar_Hemisphere	0.848238	0.927489
4581.ukbb.sumstats.gz	Satisfaction	Financial situation satisfaction	0.00883771	0.0111832	0.00855676	1.2654	0.96821	0.785197	-1.55955e-09	8.05618e-09	-0.193585	Brain_Cerebellar_Hemisphere	0.392598	0.688628
1160.ukbb.sumstats.gz	Sleep	Sleep duration	0.00883771	0.0110064	0.00283244	1.24539	0.320495	0.442083	-2.3061e-09	3.50987e-09	-0.657034	Brain_Cerebellar_Hemisphere	0.221041	0.615814
1200.ukbb.sumstats.gz	Sleep	Sleeplessness / insomnia	0.00883771	0.0095994	0.00320639	1.08619	0.362808	0.812568	-1.64091e-09	3.42617e-09	-0.478933	Brain_Cerebellar_Hemisphere	0.406284	0.688628
1210.ukbb.sumstats.gz	Sleep	Snoring	0.00883771	0.00793579	0.0048902	0.897947	0.553333	0.853754	-4.29833e-09	5.1993e-09	-0.826714	Brain_Cerebellar_Hemisphere	0.573123	0.806617
1220.ukbb.sumstats.gz	Sleep	Daytime dozing / sleeping (narcolepsy)	0.00883771	0.0108037	0.00398555	1.22245	0.450971	0.621973	2.00883e-10	3.16869e-09	0.0633963	Brain_Cerebellar_Hemisphere	0.310987	0.675886
1170.ukbb.sumstats.gz	Sleep	Getting up in morning	0.00883771	0.0116723	0.00284632	1.32074	0.322065	0.319934	1.11843e-10	3.41325e-09	0.0327674	Brain_Cerebellar_Hemisphere	0.159967	0.557163
1180.ukbb.sumstats.gz	Sleep	Morning/evening person (chronotype)	0.00883771	0.0106492	0.00234033	1.20498	0.264811	0.441692	-8.01061e-10	4.66838e-09	-0.171593	Brain_Cerebellar_Hemisphere	0.220846	0.615814
1190.ukbb.sumstats.gz	Sleep	Nap during day	0.00883771	0.0101052	0.00267355	1.14341	0.302517	0.636428	-2.59166e-09	3.64838e-09	-0.71036	Brain_Cerebellar_Hemisphere	0.318214	0.675886
Age_of_smoking.sumstats.gz	Smoking	Age of smoking initiation	0.00883771	-0.00791469	0.0241744	-0.895559	2.73537	0.477066	-2.01606e-08	2.92314e-08	-0.689689	Brain_Cerebellar_Hemisphere	0.761467	0.885788
1239.ukbb.sumstats.gz	Smoking	Current tobacco smoking	0.00883771	0.0146841	0.00331045	1.66152	0.374582	0.0781939	2.46468e-09	3.16348e-09	0.779105	Brain_Cerebellar_Hemisphere	0.039097	0.445705
1249.ukbb.sumstats.gz	Smoking	Past tobacco smoking	0.00883771	0.0104062	0.00307226	1.17748	0.347631	0.610083	-2.11738e-09	4.71486e-09	-0.449086	Brain_Cerebellar_Hemisphere	0.305042	0.675886
1259.ukbb.sumstats.gz	Smoking	Smoking/smokers in household	0.00883771	0.0391291	0.025406	4.42751	2.87472	0.219147	3.88998e-09	3.82622e-09	1.01667	Brain_Cerebellar_Hemisphere	0.109573	0.557163
1269.ukbb.sumstats.gz	Smoking	Exposure to tobacco smoke at home	0.00883771	0.00240456	0.0161901	0.272079	1.83193	0.691137	-1.65342e-09	3.44047e-09	-0.480581	Brain_Cerebellar_Hemisphere	0.654432	0.838582
1279.ukbb.sumstats.gz	Smoking	Exposure to tobacco smoke outside home	0.00883771	0.00694894	0.00421582	0.786283	0.477027	0.654092	-3.62352e-09	2.32244e-09	-1.56022	Brain_Cerebellar_Hemisphere	0.672954	0.841325
1787.ukbb.sumstats.gz	Smoking	Maternal smoking around birth	0.00883771	0.00390669	0.00363243	0.442047	0.411015	0.177565	-6.78341e-09	3.16078e-09	-2.14612	Brain_Cerebellar_Hemisphere	0.911217	0.927489
2887.ukbb.sumstats.gz	Smoking	Number of cigarettes previously smoked daily	0.00883771	0.0121661	0.00881867	1.37661	0.997846	0.705602	3.67518e-10	1.4829e-08	0.0247837	Brain_Cerebellar_Hemisphere	0.352801	0.686217
2907.ukbb.sumstats.gz	Smoking	Ever stopped smoking for 6+ months	0.00883771	0.0410695	0.0318706	4.64707	3.60621	0.296719	1.0128e-08	1.12107e-08	0.903425	Brain_Cerebellar_Hemisphere	0.148359	0.557163
2926.ukbb.sumstats.gz	Smoking	Number of unsuccessful stop-smoking attempts	0.00883771	0.0248776	0.0144088	2.81494	1.63038	0.26499	1.13874e-08	1.33092e-08	0.855604	Brain_Cerebellar_Hemisphere	0.132495	0.557163
3466.ukbb.sumstats.gz	Smoking	Time from waking to first cigarette	0.00883771	0.020332	0.0263819	2.30059	2.98515	0.658737	1.70974e-08	4.20998e-08	0.406114	Brain_Cerebellar_Hemisphere	0.329368	0.675886
3476.ukbb.sumstats.gz	Smoking	Difficulty not smoking for 1 day	0.00883771	0.0282745	0.0146441	3.1993	1.657	0.17014	3.49071e-08	2.92582e-08	1.19307	Brain_Cerebellar_Hemisphere	0.08507	0.557163
20160.ukbb.sumstats.gz	Smoking	Ever smoked	0.00883771	0.0126921	0.00355327	1.43613	0.402057	0.278875	1.24788e-09	4.6177e-09	0.27024	Brain_Cerebellar_Hemisphere	0.139438	0.557163
20161.ukbb.sumstats.gz	Smoking	Pack years of smoking PREVIEW ONLY	0.00883771	0.0175961	0.00479384	1.99102	0.54243	0.0667205	1.10534e-08	8.97442e-09	1.23166	Brain_Cerebellar_Hemisphere	0.0333602	0.445705
20162.ukbb.sumstats.gz	Smoking	Pack years adult smoking as proportion of life span exposed to smoking PREVIEW ONLY	0.00883771	0.0192821	0.00450729	2.1818	0.510006	0.0195848	1.58302e-08	9.62222e-09	1.64517	Brain_Cerebellar_Hemisphere	0.00979241	0.397821
20116_1.ukbb.sumstats.gz	Smoking	Smoking status: Previous	0.00883771	0.0102996	0.00397059	1.16542	0.449278	0.713303	-1.22396e-09	3.49259e-09	-0.350444	Brain_Cerebellar_Hemisphere	0.356651	0.686217
20116_2.ukbb.sumstats.gz	Smoking	Smoking status: Current	0.00883771	0.0147964	0.00368565	1.67424	0.417037	0.106859	2.40268e-09	3.27164e-09	0.734396	Brain_Cerebellar_Hemisphere	0.0534293	0.474698
2178.ukbb.sumstats.gz	Health rating	Overall health rating	0.00883771	0.00914208	0.00220635	1.03444	0.249652	0.89054	-5.09197e-09	3.94732e-09	-1.28998	Brain_Cerebellar_Hemisphere	0.44527	0.706885

## Sheet: Cerebellum
Filename_LD_Hub	Category	Trait	Prop._SNPs	Prop._h2	Prop._h2_std_error	Enrichment	Enrichment_std_error	Enrichment_p	Coefficient	Coefficient_std_error	Coefficient_z-score	Tissue	Enrichment_p_1s	FDR
1558.ukbb.sumstats.gz	Alcohol	Alcohol intake frequency	0.0075284	0.0107786	0.00318601	1.43173	0.423199	0.31166	-1.08415e-10	5.28592e-09	-0.0205102	Brain_Cerebellum	0.15583	0.509224
1568.ukbb.sumstats.gz	Alcohol	Average weekly red wine intake	0.0075284	0.012391	0.00401068	1.6459	0.53274	0.228142	2.84838e-09	4.49102e-09	0.634239	Brain_Cerebellum	0.114071	0.462371
1578.ukbb.sumstats.gz	Alcohol	Average weekly champagne plus white wine intake	0.0075284	0.0291607	0.0088659	3.87342	1.17766	0.0130842	1.06678e-08	5.05139e-09	2.11186	Brain_Cerebellum	0.00654209	0.372899
1588.ukbb.sumstats.gz	Alcohol	Average weekly beer plus cider intake	0.0075284	0.00826748	0.00463473	1.09817	0.615633	0.873439	-2.36334e-09	4.85845e-09	-0.486439	Brain_Cerebellum	0.43672	0.712374
1598.ukbb.sumstats.gz	Alcohol	Average weekly spirits intake	0.0075284	0.0153237	0.00560761	2.03545	0.74486	0.160251	3.10512e-09	3.62224e-09	0.857238	Brain_Cerebellum	0.0801256	0.462371
1608.ukbb.sumstats.gz	Alcohol	Average weekly fortified wine intake	0.0075284	0.0368213	0.021737	4.89098	2.88734	0.163227	6.57341e-09	5.06634e-09	1.29747	Brain_Cerebellum	0.0816135	0.462371
1618.ukbb.sumstats.gz	Alcohol	Alcohol usually taken with meals	0.0075284	0.0133747	0.00406522	1.77657	0.539984	0.151341	4.67718e-09	8.73589e-09	0.535398	Brain_Cerebellum	0.0756706	0.462371
1628.ukbb.sumstats.gz	Alcohol	Alcohol intake versus 10 years previously	0.0075284	0.00825282	0.00605466	1.09622	0.804242	0.905049	-1.85087e-09	4.09142e-09	-0.452378	Brain_Cerebellum	0.452525	0.726589
20117_0.ukbb.sumstats.gz	Alcohol	Alcohol drinker status: Never	0.0075284	0.00796568	0.0139574	1.05808	1.85397	0.975026	-1.01605e-09	3.90155e-09	-0.260421	Brain_Cerebellum	0.487513	0.730014
20117_1.ukbb.sumstats.gz	Alcohol	Alcohol drinker status: Previous	0.0075284	-0.0047608	0.00783786	-0.632379	1.04111	0.0988616	-3.78e-09	1.88874e-09	-2.00133	Brain_Cerebellum	0.950569	0.97626
EduYears_Main.txt.gz.tab.sumstats.gz	Education	Years of schooling 2016	0.0075284	0.0114207	0.0025533	1.51701	0.339156	0.128222	1.57022e-09	6.34307e-09	0.247548	Brain_Cerebellum	0.064111	0.462371
845.ukbb.sumstats.gz	Education	Age completed full time education	0.0075284	0.0120132	0.00384173	1.59572	0.510298	0.243891	1.80648e-09	6.53489e-09	0.276436	Brain_Cerebellum	0.121945	0.462371
6138_1.ukbb.sumstats.gz	Education	Qualifications: College or University degree	0.0075284	0.0119885	0.00484671	1.59244	0.64379	0.358947	4.95412e-09	1.65959e-08	0.298515	Brain_Cerebellum	0.179474	0.509224
5057.ukbb.sumstats.gz	Family condition	Number of older siblings	0.0075284	0.00881989	0.0308861	1.17155	4.10261	0.966956	2.23615e-10	7.94378e-09	0.0281497	Brain_Cerebellum	0.483478	0.730014
1797.ukbb.sumstats.gz	Family condition	Father still alive	0.0075284	0.00947507	0.0206716	1.25858	2.74582	0.924454	1.57544e-10	2.70737e-09	0.0581909	Brain_Cerebellum	0.462227	0.730014
1807.ukbb.sumstats.gz	Family condition	Fathers age at death	0.0075284	0.00717979	0.00394153	0.953694	0.523554	0.929603	-3.41883e-09	2.95214e-09	-1.15808	Brain_Cerebellum	0.535198	0.762658
3526.ukbb.sumstats.gz	Family condition	Mothers age at death	0.0075284	0.0150413	0.0116198	1.99794	1.54347	0.515647	1.13533e-09	5.83616e-09	0.194533	Brain_Cerebellum	0.257823	0.540469
SWB_Full.txt.gz.tab.sumstats.gz	Feeling	Subjective well being	0.0075284	0.00553777	0.00650364	0.735584	0.863881	0.75925	-3.31363e-09	3.29042e-09	-1.00705	Brain_Cerebellum	0.620375	0.812393
1920.ukbb.sumstats.gz	Feeling	Mood swings	0.0075284	0.0167286	0.00570564	2.22207	0.757882	0.107252	8.72686e-09	7.75017e-09	1.12602	Brain_Cerebellum	0.0536262	0.462371
1930.ukbb.sumstats.gz	Feeling	Miserableness	0.0075284	0.0108972	0.0048989	1.44748	0.650723	0.490583	9.10875e-11	6.19207e-09	0.0147103	Brain_Cerebellum	0.245291	0.540469
1940.ukbb.sumstats.gz	Feeling	Irritability	0.0075284	0.0105688	0.00319355	1.40386	0.424201	0.337354	9.61499e-10	4.12589e-09	0.233041	Brain_Cerebellum	0.168677	0.509224
1950.ukbb.sumstats.gz	Feeling	Sensitivity / hurt feelings	0.0075284	0.0125844	0.00402773	1.67159	0.535005	0.209573	3.36171e-09	4.92699e-09	0.682306	Brain_Cerebellum	0.104787	0.462371
1960.ukbb.sumstats.gz	Feeling	Fed-up feelings	0.0075284	0.0145756	0.00694629	1.93608	0.922677	0.311094	6.0354e-09	9.75196e-09	0.618891	Brain_Cerebellum	0.155547	0.509224
1970.ukbb.sumstats.gz	Feeling	Nervous feelings	0.0075284	0.011844	0.00358495	1.57324	0.476191	0.224663	6.42976e-10	4.67077e-09	0.137659	Brain_Cerebellum	0.112332	0.462371
1980.ukbb.sumstats.gz	Feeling	Worrier / anxious feelings	0.0075284	0.00749471	0.00228461	0.995524	0.303465	0.988227	-4.64026e-09	3.72115e-09	-1.247	Brain_Cerebellum	0.505887	0.730014
1990.ukbb.sumstats.gz	Feeling	Tense / highly strung	0.0075284	0.00580861	0.0039271	0.77156	0.521638	0.66099	-4.90576e-09	4.32191e-09	-1.13509	Brain_Cerebellum	0.669505	0.835377
2000.ukbb.sumstats.gz	Feeling	Worry too long after embarrassment	0.0075284	0.0137581	0.00428897	1.82749	0.569706	0.143817	4.5013e-09	5.4944e-09	0.819251	Brain_Cerebellum	0.0719087	0.462371
2010.ukbb.sumstats.gz	Feeling	Suffer from nerves	0.0075284	0.01561	0.00682902	2.07348	0.907101	0.234274	4.57812e-09	6.15653e-09	0.743619	Brain_Cerebellum	0.117137	0.462371
2020.ukbb.sumstats.gz	Feeling	Loneliness_ isolation	0.0075284	0.0175317	0.00586126	2.32874	0.778554	0.0871734	6.11793e-09	4.32547e-09	1.4144	Brain_Cerebellum	0.0435867	0.462371
2030.ukbb.sumstats.gz	Feeling	Guilty feelings	0.0075284	0.0106674	0.00362834	1.41695	0.481954	0.386195	8.53638e-10	3.69607e-09	0.230958	Brain_Cerebellum	0.193098	0.509224
2060.ukbb.sumstats.gz	Feeling	Frequency of unenthusiasm / disinterest in last 2 weeks	0.0075284	-0.00016712	0.00372175	-0.0221987	0.494362	0.0368066	-8.16231e-09	2.86305e-09	-2.85091	Brain_Cerebellum	0.981597	0.990283
4526.ukbb.sumstats.gz	Feeling	Happiness	0.0075284	0.00989974	0.00713225	1.31499	0.947379	0.738626	-2.33447e-09	8.36124e-09	-0.279202	Brain_Cerebellum	0.369313	0.647718
4598.ukbb.sumstats.gz	Feeling	Ever depressed for a whole week	0.0075284	0.0153487	0.00721114	2.03877	0.957858	0.280676	5.3715e-09	8.57418e-09	0.626474	Brain_Cerebellum	0.140338	0.499954
4620.ukbb.sumstats.gz	Feeling	Number of depression episodes	0.0075284	0.00429634	0.0279754	0.570685	3.71598	0.906935	-9.22409e-09	1.72856e-08	-0.533629	Brain_Cerebellum	0.546532	0.769194
4631.ukbb.sumstats.gz	Feeling	Ever unenthusiastic/disinterested for a whole week	0.0075284	0.0204878	0.0149425	2.7214	1.98482	0.391129	1.18883e-08	1.72109e-08	0.690742	Brain_Cerebellum	0.195565	0.509224
4642.ukbb.sumstats.gz	Feeling	Ever manic/hyper for 2 days	0.0075284	0.00317156	0.0219427	0.421279	2.91465	0.841059	-2.00091e-09	8.11253e-09	-0.246644	Brain_Cerebellum	0.57947	0.795899
4653.ukbb.sumstats.gz	Feeling	Ever highly irritable/argumentative for 2 days	0.0075284	0.0128923	0.00852082	1.71249	1.13182	0.530099	3.48291e-09	9.5365e-09	0.365218	Brain_Cerebellum	0.26505	0.540469
Menarche_Nature2014_GWASMetaResults_17122014.txt.uniform.af.txt.noMHC.sumstats_deGC.gz	Female reproductive factors	Age at Menarche	0.0075284	0.00680992	0.00268513	0.904563	0.356667	0.789166	-1.4582e-08	1.12545e-08	-1.29566	Brain_Cerebellum	0.605417	0.80253
3591.ukbb.sumstats.gz	Female reproductive factors	Ever had hysterectomy (womb removed)	0.0075284	0.019108	0.0151337	2.53812	2.01021	0.434878	3.20301e-09	5.65278e-09	0.566626	Brain_Cerebellum	0.217439	0.540409
3710.ukbb.sumstats.gz	Female reproductive factors	Length of menstrual cycle	0.0075284	0.0189856	0.0168099	2.52187	2.23286	0.496266	1.20731e-08	3.78181e-08	0.31924	Brain_Cerebellum	0.248133	0.540469
2784.ukbb.sumstats.gz	Female reproductive factors	Ever taken oral contraceptive pill	0.0075284	0.00518364	0.0123404	0.688544	1.63918	0.848206	-2.90128e-09	5.2365e-09	-0.55405	Brain_Cerebellum	0.575897	0.795899
3393.ukbb.sumstats.gz	Hearing	Hearing aid user	0.0075284	0.0190499	0.0172363	2.53041	2.2895	0.501959	2.0275e-09	5.49947e-09	0.368671	Brain_Cerebellum	0.25098	0.540469
Childhood_IQ.sumstats.gz	Intelligence	Childhood IQ	0.0075284	0.0326464	0.0195663	4.33643	2.599	0.178437	1.22862e-07	9.63221e-08	1.27553	Brain_Cerebellum	0.0892185	0.462371
intelligence_sumstats.txt.gz.tab.sumstats.gz	Intelligence	Intelligence	0.0075284	0.0147849	0.00540994	1.96388	0.718604	0.182081	1.4789e-08	2.00417e-08	0.737909	Brain_Cerebellum	0.0910407	0.462371
399.ukbb.sumstats.gz	Intelligence	Number of incorrect matches in round	0.0075284	0.00751934	0.0032537	0.998797	0.432189	0.997784	-3.39479e-09	3.46121e-09	-0.980811	Brain_Cerebellum	0.501108	0.730014
20016.ukbb.sumstats.gz	Intelligence	Fluid intelligence score	0.0075284	0.0139461	0.00407479	1.85247	0.541256	0.117234	1.69929e-08	1.92741e-08	0.881643	Brain_Cerebellum	0.0586171	0.462371
20018.ukbb.sumstats.gz	Intelligence	Prospective memory result	0.0075284	0.00915395	0.008253	1.21592	1.09625	0.844634	-2.26445e-09	8.7586e-09	-0.25854	Brain_Cerebellum	0.422317	0.712374
20023.ukbb.sumstats.gz	Intelligence	Mean time to correctly identify matches	0.0075284	0.00906887	0.00333548	1.20462	0.443053	0.644471	-2.00243e-09	4.90351e-09	-0.408368	Brain_Cerebellum	0.322236	0.583093
1070.ukbb.sumstats.gz	Life style	Time spent watching television (TV)	0.0075284	0.00984753	0.00240707	1.30805	0.319732	0.334282	-1.78233e-09	4.63955e-09	-0.384159	Brain_Cerebellum	0.167141	0.509224
1080.ukbb.sumstats.gz	Life style	Time spent using computer	0.0075284	0.0125729	0.00531637	1.67006	0.706175	0.343754	3.55881e-09	1.01175e-08	0.35175	Brain_Cerebellum	0.171877	0.509224
1090.ukbb.sumstats.gz	Life style	Time spent driving	0.0075284	0.00481357	0.00602967	0.639388	0.800923	0.651673	-3.66599e-09	4.87601e-09	-0.751842	Brain_Cerebellum	0.674164	0.835377
1100.ukbb.sumstats.gz	Life style	Drive faster than motorway speed limit	0.0075284	0.00757386	0.00345965	1.00604	0.459546	0.989528	-3.55787e-09	3.90759e-09	-0.910504	Brain_Cerebellum	0.494764	0.730014
4825.ukbb.sumstats.gz	Life style	Noisy workplace	0.0075284	0.00525299	0.00938193	0.697756	1.2462	0.809132	-4.54041e-09	1.04384e-08	-0.434972	Brain_Cerebellum	0.595434	0.80129
4836.ukbb.sumstats.gz	Life style	Loud music exposure frequency	0.0075284	-0.00635455	0.0152554	-0.844077	2.02638	0.354496	-8.94763e-09	7.3579e-09	-1.21606	Brain_Cerebellum	0.822752	0.901863
phs000089.pha002868.txt.gz.noMHC.sumstats.gz	Neurological disease	Parkinsons disease	0.0075284	0.0241393	0.0311695	3.20643	4.14026	0.59493	1.00939e-07	2.70807e-07	0.372735	Brain_Cerebellum	0.297465	0.546952
WTCCC2_2011.txt.tab.sumstats.gz	Neurological disease	Multiple sclerosis	0.0075284	0.00289919	0.00832436	0.3851	1.10573	0.577036	-3.96492e-08	3.0012e-08	-1.32111	Brain_Cerebellum	0.711482	0.840668
als.sumstats.meta.txt.tab.sumstats.gz	Neurological disease	Amyotrophic lateral sclerosis	0.0075284	-0.00477694	0.0303356	-0.634523	4.02949	0.651721	-2.28727e-08	2.69932e-08	-0.847349	Brain_Cerebellum	0.674139	0.835377
3404.ukbb.sumstats.gz	Pain	Neck/shoulder pain for 3+ months	0.0075284	0.0316664	0.0287505	4.20626	3.81893	0.389017	8.42805e-09	1.27941e-08	0.658745	Brain_Cerebellum	0.194508	0.509224
3571.ukbb.sumstats.gz	Pain	Back pain for 3+ months	0.0075284	0.0182147	0.0124361	2.41947	1.65189	0.393085	7.63894e-09	1.05917e-08	0.721219	Brain_Cerebellum	0.196543	0.509224
3606.ukbb.sumstats.gz	Pain	Chest pain or discomfort walking normally	0.0075284	0.0154827	0.0130641	2.05657	1.73531	0.541613	2.90137e-09	1.87908e-08	0.154404	Brain_Cerebellum	0.270807	0.540469
3773.ukbb.sumstats.gz	Pain	Knee pain for 3+ months	0.0075284	0.0367849	0.0236834	4.88615	3.14587	0.195342	1.82536e-08	1.55118e-08	1.17676	Brain_Cerebellum	0.097671	0.462371
3799.ukbb.sumstats.gz	Pain	Headaches for 3+ months	0.0075284	0.0260039	0.0144965	3.45411	1.92557	0.194728	1.45168e-08	1.61534e-08	0.898683	Brain_Cerebellum	0.0973638	0.462371
4728.ukbb.sumstats.gz	Pain	Leg pain on walking	0.0075284	0.017805	0.00630387	2.36504	0.837345	0.0938958	9.41812e-09	7.63764e-09	1.23312	Brain_Cerebellum	0.0469479	0.462371
6159_100.ukbb.sumstats.gz	Pain	Pain type(s) experienced in last month: None of the above	0.0075284	0.00962866	0.00270429	1.27898	0.359212	0.436119	-1.07573e-09	3.03397e-09	-0.354563	Brain_Cerebellum	0.21806	0.540409
2040.ukbb.sumstats.gz	Personality	Risk taking	0.0075284	0.00831786	0.00500609	1.10486	0.66496	0.874845	-1.37216e-09	5.42921e-09	-0.252736	Brain_Cerebellum	0.437423	0.712374
GPC-1.NEO-CONSCIENTIOUSNESS.full.txt.noMHC.sumstats.gz	Personality	Neo-conscientiousness	0.0075284	-0.0058428	0.0223556	-0.776101	2.96951	0.554641	-3.41377e-08	3.82896e-08	-0.891565	Brain_Cerebellum	0.722679	0.840668
GPC-1.NEO-OPENNESS.full.txt.noMHC.sumstats.gz	Personality	Neo-openness to experience	0.0075284	-0.00845957	0.0222349	-1.12369	2.95347	0.455204	-3.61527e-08	4.22266e-08	-0.85616	Brain_Cerebellum	0.772398	0.873147
gcan_meta.out.gz.noMHC.sumstats_deGC.gz	Psychiatric disorder	Anorexia Nervosa	0.0075284	0.00620486	0.00534643	0.824193	0.710168	0.805094	-1.95625e-08	5.40512e-08	-0.361926	Brain_Cerebellum	0.597453	0.80129
pgc.adhd.full.2012-10.txt.gz.noMHC.sumstats.gz	Psychiatric disorder	Attention deficit hyperactivity disorder	0.0075284	0.0193823	0.0213224	2.57455	2.83226	0.568915	5.13754e-08	1.25948e-07	0.40791	Brain_Cerebellum	0.284457	0.540469
DS_Full.txt.gz.tab.sumstats.gz	Psychiatric disorder	Depressive symptoms	0.0075284	0.00266556	0.00490809	0.354067	0.651943	0.324024	-5.33128e-09	4.42736e-09	-1.20417	Brain_Cerebellum	0.837988	0.909815
IGAP_stage_1.txt.gz.noMHC.sumstats.gz	Psychiatric disorder	Alzheimers disease	0.0075284	0.042378	0.0131506	5.62908	1.7468	0.006329	4.19152e-08	1.7347e-08	2.41628	Brain_Cerebellum	0.0031645	0.360753
Neuroticism_Full.txt.gz.tab.sumstats.gz	Psychiatric disorder	Neuroticism	0.0075284	0.00178078	0.00354793	0.236541	0.471273	0.111774	-1.34419e-08	6.61616e-09	-2.03168	Brain_Cerebellum	0.944113	0.97626
pgc.bip.full.2012-04.txt.noMHC.sumstats.gz	Psychiatric disorder	Bipolar disorder	0.0075284	0.0103145	0.00658185	1.37008	0.874269	0.673026	-2.82065e-08	5.7245e-08	-0.492734	Brain_Cerebellum	0.336513	0.599414
pgc.cross.full.2013-03.txt.noMHC.sumstats.gz	Psychiatric disorder	PGC cross-disorder analysis	0.0075284	0.0031217	0.00414449	0.414656	0.550514	0.290064	-2.69214e-08	1.43041e-08	-1.88208	Brain_Cerebellum	0.854968	0.919494
pgc.mdd.full.2012-04.txt.gz.noMHC.sumstats.gz	Psychiatric disorder	Major depressive disorder	0.0075284	-0.00772831	0.0112836	-1.02655	1.4988	0.170851	-6.79967e-08	4.18766e-08	-1.62374	Brain_Cerebellum	0.914574	0.956527
pgcasdeuro.gz.uniform.txt.noMHC.sumstats.gz	Psychiatric disorder	Autism spectrum disorder	0.0075284	0.0125343	0.00793494	1.66493	1.054	0.526614	3.49588e-08	8.18932e-08	0.426883	Brain_Cerebellum	0.263307	0.540469
Schizophrenia.sumstats.gz	Psychiatric disorder	Schizophrenia	0.0075284	0.0144824	0.00390288	1.9237	0.518421	0.0756987	2.47595e-08	3.48254e-08	0.710961	Brain_Cerebellum	0.0378494	0.462371
GPC-2.NEUROTICISM.full.txt.noMHC.sumstats.gz	Psychiatric disorder	Neuroticism	0.0075284	-0.00805331	0.0254372	-1.06972	3.37883	0.536109	-5.2408e-09	7.09141e-09	-0.739035	Brain_Cerebellum	0.731945	0.842846
EAGLE_20151029_n10k_GC1_Psort_BETA.se.rsid.tbl.tab.sumstats.gz	Psychiatric disorder	Attention deficit hyperactivity disorder (GC)	0.0075284	-0.0467799	0.0341673	-6.21379	4.53845	0.0180648	-9.00712e-08	3.17707e-08	-2.83504	Brain_Cerebellum	0.990968	0.990968
2090.ukbb.sumstats.gz	Psychiatric disorder	Seen doctor (GP) for nerves_ anxiety_ tension or depression	0.0075284	0.0183905	0.00672899	2.44282	0.893814	0.107943	1.0338e-08	8.09084e-09	1.27775	Brain_Cerebellum	0.0539713	0.462371
2100.ukbb.sumstats.gz	Psychiatric disorder	Seen a psychiatrist for nerves_ anxiety_ tension or depression	0.0075284	0.0236047	0.011015	3.13542	1.46313	0.146466	7.99529e-09	6.3466e-09	1.25977	Brain_Cerebellum	0.0732332	0.462371
20127.ukbb.sumstats.gz	Psychiatric disorder	Neuroticism score	0.0075284	0.0125405	0.00325026	1.66576	0.431733	0.119508	5.77398e-09	7.70147e-09	0.749724	Brain_Cerebellum	0.0597538	0.462371
20110_10.ukbb.sumstats.gz	Psychiatric disorder	Illnesses of mother: Alzheimers disease/dementia	0.0075284	0.00739662	0.0306154	0.982496	4.06665	0.996537	-1.09234e-09	3.6595e-09	-0.298494	Brain_Cerebellum	0.501731	0.730014
20111_12.ukbb.sumstats.gz	Psychiatric disorder	Illnesses of siblings: Severe depression	0.0075284	0.01564	0.0119618	2.07746	1.58889	0.495116	1.98571e-09	3.28854e-09	0.603826	Brain_Cerebellum	0.247558	0.540469
4537.ukbb.sumstats.gz	Satisfaction	Work/job satisfaction	0.0075284	-0.00902935	0.00829919	-1.19937	1.10238	0.0386297	-1.81639e-08	8.03449e-09	-2.26074	Brain_Cerebellum	0.980685	0.990283
4548.ukbb.sumstats.gz	Satisfaction	Health satisfaction	0.0075284	0.0104998	0.0051698	1.39469	0.686707	0.565961	-5.59885e-11	9.1524e-09	-0.00611736	Brain_Cerebellum	0.28298	0.540469
4559.ukbb.sumstats.gz	Satisfaction	Family relationship satisfaction	0.0075284	0.0136753	0.010724	1.81649	1.42448	0.567724	3.06536e-09	1.19705e-08	0.256076	Brain_Cerebellum	0.283862	0.540469
4570.ukbb.sumstats.gz	Satisfaction	Friendships satisfaction	0.0075284	0.0220841	0.00843454	2.93344	1.12036	0.0855365	1.50485e-08	1.12845e-08	1.33355	Brain_Cerebellum	0.0427682	0.462371
4581.ukbb.sumstats.gz	Satisfaction	Financial situation satisfaction	0.0075284	0.0237668	0.0120179	3.15695	1.59635	0.180805	1.33723e-08	1.31892e-08	1.01388	Brain_Cerebellum	0.0904026	0.462371
1160.ukbb.sumstats.gz	Sleep	Sleep duration	0.0075284	0.00827684	0.00330918	1.09942	0.439559	0.821306	-4.24083e-09	4.66323e-09	-0.90942	Brain_Cerebellum	0.410653	0.70931
1200.ukbb.sumstats.gz	Sleep	Sleeplessness / insomnia	0.0075284	0.0118536	0.00330239	1.57452	0.438657	0.192181	2.41189e-09	4.07813e-09	0.59142	Brain_Cerebellum	0.0960904	0.462371
1210.ukbb.sumstats.gz	Sleep	Snoring	0.0075284	0.012989	0.0045757	1.72533	0.607792	0.236312	2.52421e-09	5.75814e-09	0.438373	Brain_Cerebellum	0.118156	0.462371
1220.ukbb.sumstats.gz	Sleep	Daytime dozing / sleeping (narcolepsy)	0.0075284	0.00579323	0.00296921	0.769517	0.394401	0.561384	-3.52482e-09	2.8496e-09	-1.23695	Brain_Cerebellum	0.719308	0.840668
1170.ukbb.sumstats.gz	Sleep	Getting up in morning	0.0075284	0.00436263	0.00261349	0.579489	0.347151	0.229268	-8.44601e-09	3.73079e-09	-2.26386	Brain_Cerebellum	0.885366	0.943287
1180.ukbb.sumstats.gz	Sleep	Morning/evening person (chronotype)	0.0075284	0.00871066	0.00219574	1.15704	0.29166	0.590605	-3.03544e-09	5.19239e-09	-0.584594	Brain_Cerebellum	0.295302	0.546952
1190.ukbb.sumstats.gz	Sleep	Nap during day	0.0075284	0.00489421	0.00294238	0.650099	0.390837	0.36864	-9.42797e-09	4.45884e-09	-2.11445	Brain_Cerebellum	0.81568	0.901863
Age_of_smoking.sumstats.gz	Smoking	Age of smoking initiation	0.0075284	-0.00483744	0.0244585	-0.642559	3.24883	0.607278	-1.89951e-08	3.50064e-08	-0.542618	Brain_Cerebellum	0.696361	0.840668
1239.ukbb.sumstats.gz	Smoking	Current tobacco smoking	0.0075284	0.00640329	0.00315785	0.850551	0.419458	0.72148	-4.93229e-09	3.49066e-09	-1.413	Brain_Cerebellum	0.63926	0.818827
1249.ukbb.sumstats.gz	Smoking	Past tobacco smoking	0.0075284	0.00597651	0.00207204	0.793861	0.27523	0.452229	-7.4579e-09	3.75609e-09	-1.98555	Brain_Cerebellum	0.773886	0.873147
1259.ukbb.sumstats.gz	Smoking	Smoking/smokers in household	0.0075284	0.0285366	0.0161981	3.79052	2.15159	0.160691	3.1608e-09	2.74639e-09	1.15089	Brain_Cerebellum	0.0803456	0.462371
1269.ukbb.sumstats.gz	Smoking	Exposure to tobacco smoke at home	0.0075284	-0.00659522	0.0106597	-0.876045	1.41593	0.187025	-3.92635e-09	2.6723e-09	-1.46928	Brain_Cerebellum	0.906488	0.956527
1279.ukbb.sumstats.gz	Smoking	Exposure to tobacco smoke outside home	0.0075284	0.00596374	0.00481963	0.792165	0.640193	0.74578	-4.39681e-09	3.14995e-09	-1.39584	Brain_Cerebellum	0.62711	0.812393
1787.ukbb.sumstats.gz	Smoking	Maternal smoking around birth	0.0075284	0.00790487	0.00487402	1.05001	0.647417	0.938469	-2.47671e-09	4.81748e-09	-0.514109	Brain_Cerebellum	0.469234	0.730014
2887.ukbb.sumstats.gz	Smoking	Number of cigarettes previously smoked daily	0.0075284	0.00861878	0.00583818	1.14484	0.775487	0.851977	-4.22831e-09	1.15483e-08	-0.366141	Brain_Cerebellum	0.425989	0.712374
2907.ukbb.sumstats.gz	Smoking	Ever stopped smoking for 6+ months	0.0075284	0.0243725	0.02965	3.2374	3.93842	0.562491	5.09891e-09	1.20209e-08	0.424169	Brain_Cerebellum	0.281245	0.540469
2926.ukbb.sumstats.gz	Smoking	Number of unsuccessful stop-smoking attempts	0.0075284	0.0406684	0.0216193	5.402	2.8717	0.128106	3.16609e-08	2.34073e-08	1.35261	Brain_Cerebellum	0.0640532	0.462371
3466.ukbb.sumstats.gz	Smoking	Time from waking to first cigarette	0.0075284	0.0242558	0.0263817	3.22191	3.5043	0.515715	2.62126e-08	4.89332e-08	0.53568	Brain_Cerebellum	0.257857	0.540469
3476.ukbb.sumstats.gz	Smoking	Difficulty not smoking for 1 day	0.0075284	0.0254019	0.0159912	3.37415	2.12412	0.251465	3.70951e-08	3.80098e-08	0.975934	Brain_Cerebellum	0.125732	0.462371
20160.ukbb.sumstats.gz	Smoking	Ever smoked	0.0075284	0.0056	0.00248416	0.74385	0.329971	0.437526	-6.68774e-09	3.82622e-09	-1.74787	Brain_Cerebellum	0.781237	0.873147
20161.ukbb.sumstats.gz	Smoking	Pack years of smoking PREVIEW ONLY	0.0075284	0.0132119	0.00623572	1.75493	0.828293	0.364715	5.18599e-09	1.38718e-08	0.373851	Brain_Cerebellum	0.182358	0.509224
20162.ukbb.sumstats.gz	Smoking	Pack years adult smoking as proportion of life span exposed to smoking PREVIEW ONLY	0.0075284	0.0140925	0.00664309	1.87191	0.882403	0.326024	7.77185e-09	1.68532e-08	0.461149	Brain_Cerebellum	0.163012	0.509224
20116_1.ukbb.sumstats.gz	Smoking	Smoking status: Previous	0.0075284	0.00579663	0.00308508	0.769968	0.409792	0.574237	-4.36382e-09	3.2324e-09	-1.35002	Brain_Cerebellum	0.712881	0.840668
20116_2.ukbb.sumstats.gz	Smoking	Smoking status: Current	0.0075284	0.00603184	0.00306278	0.801212	0.40683	0.625061	-5.01561e-09	3.18039e-09	-1.57704	Brain_Cerebellum	0.687469	0.840668
2178.ukbb.sumstats.gz	Health rating	Overall health rating	0.0075284	0.0101012	0.00398175	1.34175	0.528898	0.519277	-1.18974e-09	8.30027e-09	-0.143337	Brain_Cerebellum	0.259639	0.540469

## Sheet: Nucleus_accumbens_basal_ganglia
Filename_LD_Hub	Category	Trait	Prop._SNPs	Prop._h2	Prop._h2_std_error	Enrichment	Enrichment_std_error	Enrichment_p	Coefficient	Coefficient_std_error	Coefficient_z-score	Tissue	Enrichment_p_1s	FDR
1558.ukbb.sumstats.gz	Alcohol	Alcohol intake frequency	0.00601578	0.0129867	0.00303682	2.15877	0.504809	0.0226438	1.07742e-08	6.32496e-09	1.70344	Brain_Nucleus_accumbens_basal_ganglia	0.0113219	0.215522
1568.ukbb.sumstats.gz	Alcohol	Average weekly red wine intake	0.00601578	0.0097071	0.00432037	1.61361	0.718172	0.394756	3.33007e-09	6.12308e-09	0.543856	Brain_Nucleus_accumbens_basal_ganglia	0.197378	0.548807
1578.ukbb.sumstats.gz	Alcohol	Average weekly champagne plus white wine intake	0.00601578	0.0294112	0.0097251	4.88901	1.6166	0.0137146	1.54554e-08	6.88483e-09	2.24485	Brain_Nucleus_accumbens_basal_ganglia	0.00685731	0.215522
1588.ukbb.sumstats.gz	Alcohol	Average weekly beer plus cider intake	0.00601578	-0.000251596	0.00316129	-0.0418227	0.5255	0.0506742	-1.07086e-08	4.1846e-09	-2.55905	Brain_Nucleus_accumbens_basal_ganglia	0.974663	0.999828
1598.ukbb.sumstats.gz	Alcohol	Average weekly spirits intake	0.00601578	0.00823536	0.00534818	1.36896	0.889026	0.678661	3.81406e-10	4.36049e-09	0.0874688	Brain_Nucleus_accumbens_basal_ganglia	0.339331	0.66696
1608.ukbb.sumstats.gz	Alcohol	Average weekly fortified wine intake	0.00601578	0.00423355	0.0106401	0.703741	1.76869	0.868557	-1.07965e-09	3.26845e-09	-0.330324	Brain_Nucleus_accumbens_basal_ganglia	0.565721	0.826823
1618.ukbb.sumstats.gz	Alcohol	Alcohol usually taken with meals	0.00601578	0.00958467	0.00379491	1.59326	0.630826	0.347571	3.37156e-09	1.01997e-08	0.330556	Brain_Nucleus_accumbens_basal_ganglia	0.173785	0.526854
1628.ukbb.sumstats.gz	Alcohol	Alcohol intake versus 10 years previously	0.00601578	0.00665826	0.00490973	1.1068	0.816142	0.896006	-1.26982e-09	4.06221e-09	-0.312593	Brain_Nucleus_accumbens_basal_ganglia	0.448003	0.744203
20117_0.ukbb.sumstats.gz	Alcohol	Alcohol drinker status: Never	0.00601578	0.00279425	0.006258	0.464487	1.04026	0.606493	-1.57074e-09	2.18831e-09	-0.71779	Brain_Nucleus_accumbens_basal_ganglia	0.696753	0.882554
20117_1.ukbb.sumstats.gz	Alcohol	Alcohol drinker status: Previous	0.00601578	0.001454	0.00895293	0.241698	1.48824	0.606777	-1.95792e-09	2.86675e-09	-0.682978	Brain_Nucleus_accumbens_basal_ganglia	0.696611	0.882554
EduYears_Main.txt.gz.tab.sumstats.gz	Education	Years of schooling 2016	0.00601578	0.0103194	0.0028601	1.71538	0.475434	0.135627	6.94581e-09	8.92521e-09	0.778224	Brain_Nucleus_accumbens_basal_ganglia	0.0678134	0.358326
845.ukbb.sumstats.gz	Education	Age completed full time education	0.00601578	0.0146037	0.0046143	2.42757	0.767032	0.065898	1.35659e-08	9.84188e-09	1.37838	Brain_Nucleus_accumbens_basal_ganglia	0.032949	0.337058
6138_1.ukbb.sumstats.gz	Education	Qualifications: College or University degree	0.00601578	0.0146741	0.00346956	2.43927	0.576744	0.0130488	2.95606e-08	1.47549e-08	2.00345	Brain_Nucleus_accumbens_basal_ganglia	0.00652439	0.215522
5057.ukbb.sumstats.gz	Family condition	Number of older siblings	0.00601578	-0.00491284	0.0195356	-0.81666	3.24739	0.567606	-3.69252e-09	6.15019e-09	-0.600392	Brain_Nucleus_accumbens_basal_ganglia	0.716197	0.892527
1797.ukbb.sumstats.gz	Family condition	Father still alive	0.00601578	-0.00422615	0.0177977	-0.70251	2.9585	0.559429	-1.5211e-09	2.88189e-09	-0.527813	Brain_Nucleus_accumbens_basal_ganglia	0.720285	0.892527
1807.ukbb.sumstats.gz	Family condition	Fathers age at death	0.00601578	-0.000430774	0.00363425	-0.0716073	0.60412	0.0768887	-8.09234e-09	3.40546e-09	-2.37629	Brain_Nucleus_accumbens_basal_ganglia	0.961556	0.997927
3526.ukbb.sumstats.gz	Family condition	Mothers age at death	0.00601578	0.016219	0.00962974	2.69608	1.60075	0.286107	4.31967e-09	6.02039e-09	0.717506	Brain_Nucleus_accumbens_basal_ganglia	0.143054	0.525665
SWB_Full.txt.gz.tab.sumstats.gz	Feeling	Subjective well being	0.00601578	0.0201615	0.00685177	3.35144	1.13897	0.0406398	7.05647e-09	4.3518e-09	1.6215	Brain_Nucleus_accumbens_basal_ganglia	0.0203199	0.330924
1920.ukbb.sumstats.gz	Feeling	Mood swings	0.00601578	0.010368	0.00558631	1.72347	0.928609	0.43623	4.20221e-09	9.42265e-09	0.445969	Brain_Nucleus_accumbens_basal_ganglia	0.218115	0.552558
1930.ukbb.sumstats.gz	Feeling	Miserableness	0.00601578	0.0116385	0.00384387	1.93466	0.638964	0.144588	5.69949e-09	6.10127e-09	0.934148	Brain_Nucleus_accumbens_basal_ganglia	0.0722939	0.358326
1940.ukbb.sumstats.gz	Feeling	Irritability	0.00601578	0.00804417	0.00223564	1.33718	0.37163	0.360479	5.7821e-10	3.63874e-09	0.158904	Brain_Nucleus_accumbens_basal_ganglia	0.180239	0.526854
1950.ukbb.sumstats.gz	Feeling	Sensitivity / hurt feelings	0.00601578	0.0147085	0.00587089	2.445	0.975915	0.14183	1.14511e-08	9.05898e-09	1.26406	Brain_Nucleus_accumbens_basal_ganglia	0.0709151	0.358326
1960.ukbb.sumstats.gz	Feeling	Fed-up feelings	0.00601578	0.0119388	0.00646089	1.98459	1.07399	0.359281	7.43246e-09	1.12946e-08	0.658052	Brain_Nucleus_accumbens_basal_ganglia	0.179641	0.526854
1970.ukbb.sumstats.gz	Feeling	Nervous feelings	0.00601578	0.00924079	0.00284638	1.53609	0.473153	0.254042	8.27683e-10	4.6031e-09	0.17981	Brain_Nucleus_accumbens_basal_ganglia	0.127021	0.488867
1980.ukbb.sumstats.gz	Feeling	Worrier / anxious feelings	0.00601578	0.00623438	0.00202394	1.03634	0.336439	0.913933	-3.14642e-09	4.08763e-09	-0.769744	Brain_Nucleus_accumbens_basal_ganglia	0.456967	0.744203
1990.ukbb.sumstats.gz	Feeling	Tense / highly strung	0.00601578	0.00300415	0.00310571	0.499379	0.516261	0.330767	-6.78873e-09	4.31576e-09	-1.57301	Brain_Nucleus_accumbens_basal_ganglia	0.834616	0.938875
2000.ukbb.sumstats.gz	Feeling	Worry too long after embarrassment	0.00601578	0.0061114	0.00290143	1.0159	0.482304	0.973734	-2.77081e-09	4.66797e-09	-0.593579	Brain_Nucleus_accumbens_basal_ganglia	0.486867	0.774183
2010.ukbb.sumstats.gz	Feeling	Suffer from nerves	0.00601578	0.00893595	0.00651687	1.48542	1.0833	0.653156	9.46243e-10	7.33761e-09	0.128958	Brain_Nucleus_accumbens_basal_ganglia	0.326578	0.66696
2020.ukbb.sumstats.gz	Feeling	Loneliness_ isolation	0.00601578	0.00874355	0.00612723	1.45344	1.01853	0.656513	1.30143e-09	5.63227e-09	0.231068	Brain_Nucleus_accumbens_basal_ganglia	0.328257	0.66696
2030.ukbb.sumstats.gz	Feeling	Guilty feelings	0.00601578	0.00415298	0.00194322	0.690348	0.323021	0.338513	-4.23181e-09	2.52625e-09	-1.67514	Brain_Nucleus_accumbens_basal_ganglia	0.830744	0.938875
2060.ukbb.sumstats.gz	Feeling	Frequency of unenthusiasm / disinterest in last 2 weeks	0.00601578	0.00471239	0.00418076	0.783338	0.694966	0.755364	-3.09405e-09	3.94452e-09	-0.784391	Brain_Nucleus_accumbens_basal_ganglia	0.622318	0.874322
4526.ukbb.sumstats.gz	Feeling	Happiness	0.00601578	0.01782	0.00664184	2.96222	1.10407	0.0768728	1.23004e-08	9.69052e-09	1.26932	Brain_Nucleus_accumbens_basal_ganglia	0.0384364	0.337058
4598.ukbb.sumstats.gz	Feeling	Ever depressed for a whole week	0.00601578	0.00751339	0.00591413	1.24895	0.983103	0.800216	-2.20977e-09	8.77322e-09	-0.251877	Brain_Nucleus_accumbens_basal_ganglia	0.400108	0.735683
4620.ukbb.sumstats.gz	Feeling	Number of depression episodes	0.00601578	0.0582134	0.0405955	9.67679	6.74817	0.123252	3.46732e-08	2.59216e-08	1.33762	Brain_Nucleus_accumbens_basal_ganglia	0.0616259	0.358326
4631.ukbb.sumstats.gz	Feeling	Ever unenthusiastic/disinterested for a whole week	0.00601578	0.0161207	0.0127819	2.67974	2.12474	0.42886	1.13859e-08	1.83556e-08	0.620293	Brain_Nucleus_accumbens_basal_ganglia	0.21443	0.552558
4642.ukbb.sumstats.gz	Feeling	Ever manic/hyper for 2 days	0.00601578	-0.00560514	0.0191689	-0.93174	3.18644	0.538624	-5.27698e-09	8.65579e-09	-0.609648	Brain_Nucleus_accumbens_basal_ganglia	0.730688	0.895682
4653.ukbb.sumstats.gz	Feeling	Ever highly irritable/argumentative for 2 days	0.00601578	0.00979074	0.0051852	1.62751	0.861934	0.464735	4.95322e-09	7.23075e-09	0.685022	Brain_Nucleus_accumbens_basal_ganglia	0.232368	0.575867
Menarche_Nature2014_GWASMetaResults_17122014.txt.uniform.af.txt.noMHC.sumstats_deGC.gz	Female reproductive factors	Age at Menarche	0.00601578	0.00920576	0.0028395	1.53027	0.472008	0.257298	5.53316e-09	1.40505e-08	0.393807	Brain_Nucleus_accumbens_basal_ganglia	0.128649	0.488867
3591.ukbb.sumstats.gz	Female reproductive factors	Ever had hysterectomy (womb removed)	0.00601578	0.0111931	0.0110022	1.86062	1.82888	0.638823	1.143e-09	5.28653e-09	0.216211	Brain_Nucleus_accumbens_basal_ganglia	0.319412	0.66696
3710.ukbb.sumstats.gz	Female reproductive factors	Length of menstrual cycle	0.00601578	0.0138582	0.0120434	2.30365	2.00196	0.516603	1.14298e-08	3.38196e-08	0.337963	Brain_Nucleus_accumbens_basal_ganglia	0.258301	0.613466
2784.ukbb.sumstats.gz	Female reproductive factors	Ever taken oral contraceptive pill	0.00601578	0.0270295	0.0118341	4.4931	1.96718	0.0739059	9.85843e-09	6.24749e-09	1.57798	Brain_Nucleus_accumbens_basal_ganglia	0.0369529	0.337058
3393.ukbb.sumstats.gz	Hearing	Hearing aid user	0.00601578	0.0114091	0.0126626	1.89654	2.1049	0.667211	5.44903e-10	5.01756e-09	0.108599	Brain_Nucleus_accumbens_basal_ganglia	0.333606	0.66696
Childhood_IQ.sumstats.gz	Intelligence	Childhood IQ	0.00601578	0.0202822	0.0142168	3.3715	2.36325	0.297818	8.4411e-08	8.84977e-08	0.953821	Brain_Nucleus_accumbens_basal_ganglia	0.148909	0.525665
intelligence_sumstats.txt.gz.tab.sumstats.gz	Intelligence	Intelligence	0.00601578	0.0111808	0.00333545	1.85858	0.55445	0.121396	1.38551e-08	1.50262e-08	0.922059	Brain_Nucleus_accumbens_basal_ganglia	0.060698	0.358326
399.ukbb.sumstats.gz	Intelligence	Number of incorrect matches in round	0.00601578	0.0118658	0.00367799	1.97245	0.61139	0.113004	5.40362e-09	4.88568e-09	1.10601	Brain_Nucleus_accumbens_basal_ganglia	0.0565018	0.358326
20016.ukbb.sumstats.gz	Intelligence	Fluid intelligence score	0.00601578	0.0100416	0.0032776	1.66922	0.544834	0.220116	1.33221e-08	1.94399e-08	0.685297	Brain_Nucleus_accumbens_basal_ganglia	0.110058	0.488867
20018.ukbb.sumstats.gz	Intelligence	Prospective memory result	0.00601578	0.010059	0.00803738	1.6721	1.33605	0.61617	2.6174e-09	1.06669e-08	0.245377	Brain_Nucleus_accumbens_basal_ganglia	0.308085	0.66696
20023.ukbb.sumstats.gz	Intelligence	Mean time to correctly identify matches	0.00601578	0.00886868	0.00409419	1.47424	0.680575	0.486867	1.34324e-09	7.50448e-09	0.178991	Brain_Nucleus_accumbens_basal_ganglia	0.243434	0.590456
1070.ukbb.sumstats.gz	Life style	Time spent watching television (TV)	0.00601578	0.0115025	0.002293	1.91205	0.381165	0.0175248	8.44238e-09	5.649e-09	1.49449	Brain_Nucleus_accumbens_basal_ganglia	0.0087624	0.215522
1080.ukbb.sumstats.gz	Life style	Time spent using computer	0.00601578	0.0129716	0.00385384	2.15627	0.640623	0.0709645	1.22774e-08	9.18407e-09	1.33681	Brain_Nucleus_accumbens_basal_ganglia	0.0354823	0.337058
1090.ukbb.sumstats.gz	Life style	Time spent driving	0.00601578	0.0122449	0.0052817	2.03546	0.877975	0.237509	4.77382e-09	5.23682e-09	0.911588	Brain_Nucleus_accumbens_basal_ganglia	0.118755	0.488867
1100.ukbb.sumstats.gz	Life style	Drive faster than motorway speed limit	0.00601578	0.00689369	0.00420425	1.14594	0.698871	0.835161	-2.0286e-09	5.92595e-09	-0.342325	Brain_Nucleus_accumbens_basal_ganglia	0.417581	0.743815
4825.ukbb.sumstats.gz	Life style	Noisy workplace	0.00601578	0.00708288	0.00916686	1.17738	1.5238	0.907223	-3.57722e-10	1.25565e-08	-0.0284891	Brain_Nucleus_accumbens_basal_ganglia	0.453612	0.744203
4836.ukbb.sumstats.gz	Life style	Loud music exposure frequency	0.00601578	-0.00428131	0.00886117	-0.71168	1.47299	0.22097	-8.17217e-09	5.14457e-09	-1.58851	Brain_Nucleus_accumbens_basal_ganglia	0.889515	0.947707
phs000089.pha002868.txt.gz.noMHC.sumstats.gz	Neurological disease	Parkinsons disease	0.00601578	-0.0121994	0.0160523	-2.0279	2.66837	0.233541	-2.46468e-07	1.67415e-07	-1.4722	Brain_Nucleus_accumbens_basal_ganglia	0.883229	0.947707
WTCCC2_2011.txt.tab.sumstats.gz	Neurological disease	Multiple sclerosis	0.00601578	0.00688459	0.00641721	1.14442	1.06673	0.891717	-1.12275e-08	2.91263e-08	-0.385476	Brain_Nucleus_accumbens_basal_ganglia	0.445858	0.744203
als.sumstats.meta.txt.tab.sumstats.gz	Neurological disease	Amyotrophic lateral sclerosis	0.00601578	-0.0018015	0.0331599	-0.299463	5.51216	0.802288	-1.73673e-08	3.86943e-08	-0.448833	Brain_Nucleus_accumbens_basal_ganglia	0.598856	0.85337
3404.ukbb.sumstats.gz	Pain	Neck/shoulder pain for 3+ months	0.00601578	0.00666052	0.0233231	1.10717	3.87699	0.977916	-3.01306e-09	1.32929e-08	-0.226666	Brain_Nucleus_accumbens_basal_ganglia	0.488958	0.774183
3571.ukbb.sumstats.gz	Pain	Back pain for 3+ months	0.00601578	-0.00259466	0.0102767	-0.43131	1.70829	0.396782	-1.09173e-08	1.0804e-08	-1.01048	Brain_Nucleus_accumbens_basal_ganglia	0.801609	0.933121
3606.ukbb.sumstats.gz	Pain	Chest pain or discomfort walking normally	0.00601578	0.0232614	0.0119214	3.86673	1.98169	0.140458	2.21322e-08	2.11001e-08	1.04891	Brain_Nucleus_accumbens_basal_ganglia	0.070229	0.358326
3773.ukbb.sumstats.gz	Pain	Knee pain for 3+ months	0.00601578	0.0332574	0.0204472	5.52836	3.39893	0.144401	2.21205e-08	1.60111e-08	1.38157	Brain_Nucleus_accumbens_basal_ganglia	0.0722006	0.358326
3799.ukbb.sumstats.gz	Pain	Headaches for 3+ months	0.00601578	-0.00392263	0.0116531	-0.652058	1.93709	0.379316	-1.91186e-08	1.60428e-08	-1.19173	Brain_Nucleus_accumbens_basal_ganglia	0.810342	0.933121
4728.ukbb.sumstats.gz	Pain	Leg pain on walking	0.00601578	0.0195851	0.00512608	3.25563	0.852107	0.00678341	1.93836e-08	7.73231e-09	2.50684	Brain_Nucleus_accumbens_basal_ganglia	0.00339171	0.215522
6159_100.ukbb.sumstats.gz	Pain	Pain type(s) experienced in last month: None of the above	0.00601578	0.00348175	0.00230709	0.578769	0.383507	0.270493	-6.40496e-09	3.21717e-09	-1.99087	Brain_Nucleus_accumbens_basal_ganglia	0.864754	0.938875
2040.ukbb.sumstats.gz	Personality	Risk taking	0.00601578	0.00203392	0.00312871	0.338098	0.520084	0.202054	-7.49185e-09	4.22001e-09	-1.77531	Brain_Nucleus_accumbens_basal_ganglia	0.898973	0.948916
GPC-1.NEO-CONSCIENTIOUSNESS.full.txt.noMHC.sumstats.gz	Personality	Neo-conscientiousness	0.00601578	0.0371494	0.0238612	6.17533	3.96643	0.101692	5.49928e-08	3.97416e-08	1.38376	Brain_Nucleus_accumbens_basal_ganglia	0.0508459	0.358326
GPC-1.NEO-OPENNESS.full.txt.noMHC.sumstats.gz	Personality	Neo-openness to experience	0.00601578	0.0210361	0.027265	3.49682	4.53225	0.585148	3.41042e-08	6.73691e-08	0.506229	Brain_Nucleus_accumbens_basal_ganglia	0.292574	0.653989
gcan_meta.out.gz.noMHC.sumstats_deGC.gz	Psychiatric disorder	Anorexia Nervosa	0.00601578	0.00506039	0.00427378	0.841187	0.710429	0.823456	-2.20793e-08	5.38559e-08	-0.409969	Brain_Nucleus_accumbens_basal_ganglia	0.588272	0.848899
pgc.adhd.full.2012-10.txt.gz.noMHC.sumstats.gz	Psychiatric disorder	Attention deficit hyperactivity disorder	0.00601578	0.0638588	0.0318641	10.6152	5.29676	0.0226865	4.38087e-07	1.93272e-07	2.26668	Brain_Nucleus_accumbens_basal_ganglia	0.0113432	0.215522
DS_Full.txt.gz.tab.sumstats.gz	Psychiatric disorder	Depressive symptoms	0.00601578	0.00153476	0.00515017	0.255122	0.85611	0.385341	-6.52083e-09	5.80934e-09	-1.12247	Brain_Nucleus_accumbens_basal_ganglia	0.807329	0.933121
IGAP_stage_1.txt.gz.noMHC.sumstats.gz	Psychiatric disorder	Alzheimers disease	0.00601578	-0.000448764	0.00907743	-0.0745979	1.50894	0.464619	-1.44918e-08	1.54102e-08	-0.940402	Brain_Nucleus_accumbens_basal_ganglia	0.76769	0.921229
Neuroticism_Full.txt.gz.tab.sumstats.gz	Psychiatric disorder	Neuroticism	0.00601578	0.00491785	0.00297481	0.817492	0.494502	0.712765	-5.55511e-09	6.78236e-09	-0.819053	Brain_Nucleus_accumbens_basal_ganglia	0.643618	0.874322
pgc.bip.full.2012-04.txt.noMHC.sumstats.gz	Psychiatric disorder	Bipolar disorder	0.00601578	0.019541	0.0072591	3.2483	1.20668	0.0607745	1.01388e-07	7.79948e-08	1.29993	Brain_Nucleus_accumbens_basal_ganglia	0.0303872	0.337058
pgc.cross.full.2013-03.txt.noMHC.sumstats.gz	Psychiatric disorder	PGC cross-disorder analysis	0.00601578	0.00354067	0.00548164	0.588564	0.91121	0.653374	-1.88728e-08	2.31352e-08	-0.815762	Brain_Nucleus_accumbens_basal_ganglia	0.673313	0.882272
pgc.mdd.full.2012-04.txt.gz.noMHC.sumstats.gz	Psychiatric disorder	Major depressive disorder	0.00601578	-0.0171929	0.00892829	-2.85797	1.48415	0.00477687	-1.1737e-07	3.82071e-08	-3.07195	Brain_Nucleus_accumbens_basal_ganglia	0.997612	0.999828
pgcasdeuro.gz.uniform.txt.noMHC.sumstats.gz	Psychiatric disorder	Autism spectrum disorder	0.00601578	-0.0130047	0.0055867	-2.16177	0.928674	0.000344626	-2.51487e-07	6.71652e-08	-3.7443	Brain_Nucleus_accumbens_basal_ganglia	0.999828	0.999828
Schizophrenia.sumstats.gz	Psychiatric disorder	Schizophrenia	0.00601578	0.0072695	0.00198927	1.20841	0.330675	0.528662	-2.06996e-08	2.24909e-08	-0.920352	Brain_Nucleus_accumbens_basal_ganglia	0.264331	0.614975
GPC-2.NEUROTICISM.full.txt.noMHC.sumstats.gz	Psychiatric disorder	Neuroticism	0.00601578	-0.0200111	0.016145	-3.32644	2.68377	0.0741763	-9.95685e-09	5.06201e-09	-1.96698	Brain_Nucleus_accumbens_basal_ganglia	0.962912	0.997927
EAGLE_20151029_n10k_GC1_Psort_BETA.se.rsid.tbl.tab.sumstats.gz	Psychiatric disorder	Attention deficit hyperactivity disorder (GC)	0.00601578	0.0158979	0.0438693	2.64271	7.29237	0.820607	1.00039e-08	7.32407e-08	0.13659	Brain_Nucleus_accumbens_basal_ganglia	0.410303	0.742454
2090.ukbb.sumstats.gz	Psychiatric disorder	Seen doctor (GP) for nerves_ anxiety_ tension or depression	0.00601578	0.00794605	0.00665461	1.32087	1.10619	0.77197	7.4057e-10	9.97064e-09	0.074275	Brain_Nucleus_accumbens_basal_ganglia	0.385985	0.721349
2100.ukbb.sumstats.gz	Psychiatric disorder	Seen a psychiatrist for nerves_ anxiety_ tension or depression	0.00601578	0.00741252	0.0124501	1.23218	2.06958	0.909788	-1.6406e-10	8.83224e-09	-0.0185752	Brain_Nucleus_accumbens_basal_ganglia	0.454894	0.744203
20127.ukbb.sumstats.gz	Psychiatric disorder	Neuroticism score	0.00601578	0.00847884	0.0027875	1.40943	0.463365	0.376179	2.49977e-09	8.28879e-09	0.301584	Brain_Nucleus_accumbens_basal_ganglia	0.188089	0.536055
20110_10.ukbb.sumstats.gz	Psychiatric disorder	Illnesses of mother: Alzheimers disease/dementia	0.00601578	0.0302905	0.019544	5.03517	3.24878	0.216511	3.3818e-09	2.86841e-09	1.17898	Brain_Nucleus_accumbens_basal_ganglia	0.108256	0.488867
20111_12.ukbb.sumstats.gz	Psychiatric disorder	Illnesses of siblings: Severe depression	0.00601578	0.00985344	0.0121947	1.63793	2.02712	0.752584	9.55687e-10	4.24488e-09	0.225139	Brain_Nucleus_accumbens_basal_ganglia	0.376292	0.714954
4537.ukbb.sumstats.gz	Satisfaction	Work/job satisfaction	0.00601578	0.00550594	0.00906589	0.91525	1.50702	0.955211	-2.68668e-09	1.14156e-08	-0.235353	Brain_Nucleus_accumbens_basal_ganglia	0.522395	0.79404
4548.ukbb.sumstats.gz	Satisfaction	Health satisfaction	0.00601578	0.0140686	0.0052765	2.33861	0.87711	0.123589	1.52269e-08	1.13657e-08	1.33972	Brain_Nucleus_accumbens_basal_ganglia	0.0617945	0.358326
4559.ukbb.sumstats.gz	Satisfaction	Family relationship satisfaction	0.00601578	0.00365199	0.00529148	0.607069	0.8796	0.653977	-6.23097e-09	7.37156e-09	-0.845272	Brain_Nucleus_accumbens_basal_ganglia	0.673012	0.882272
4570.ukbb.sumstats.gz	Satisfaction	Friendships satisfaction	0.00601578	0.00573891	0.00648027	0.953977	1.07721	0.965865	-4.506e-09	1.07917e-08	-0.417544	Brain_Nucleus_accumbens_basal_ganglia	0.517067	0.79404
4581.ukbb.sumstats.gz	Satisfaction	Financial situation satisfaction	0.00601578	0.0161454	0.0130542	2.68384	2.17	0.434494	1.04262e-08	1.75681e-08	0.593472	Brain_Nucleus_accumbens_basal_ganglia	0.217247	0.552558
1160.ukbb.sumstats.gz	Sleep	Sleep duration	0.00601578	0.00692908	0.00283851	1.15182	0.471844	0.747484	-2.99692e-09	4.91283e-09	-0.610019	Brain_Nucleus_accumbens_basal_ganglia	0.373742	0.714954
1200.ukbb.sumstats.gz	Sleep	Sleeplessness / insomnia	0.00601578	0.00917282	0.00273001	1.52479	0.453809	0.250251	2.95025e-09	4.20135e-09	0.702215	Brain_Nucleus_accumbens_basal_ganglia	0.125126	0.488867
1210.ukbb.sumstats.gz	Sleep	Snoring	0.00601578	0.00877699	0.00266895	1.459	0.443659	0.304333	1.30887e-09	4.17581e-09	0.31344	Brain_Nucleus_accumbens_basal_ganglia	0.152166	0.525665
1220.ukbb.sumstats.gz	Sleep	Daytime dozing / sleeping (narcolepsy)	0.00601578	0.00942817	0.00300509	1.56724	0.499534	0.248083	2.6177e-09	3.38795e-09	0.772651	Brain_Nucleus_accumbens_basal_ganglia	0.124041	0.488867
1170.ukbb.sumstats.gz	Sleep	Getting up in morning	0.00601578	0.00909173	0.00332856	1.51131	0.553306	0.357056	1.97361e-09	5.71489e-09	0.345346	Brain_Nucleus_accumbens_basal_ganglia	0.178528	0.526854
1180.ukbb.sumstats.gz	Sleep	Morning/evening person (chronotype)	0.00601578	0.00803894	0.00210024	1.33631	0.349121	0.335723	7.00905e-10	6.10333e-09	0.11484	Brain_Nucleus_accumbens_basal_ganglia	0.167861	0.526854
1190.ukbb.sumstats.gz	Sleep	Nap during day	0.00601578	0.00593722	0.00252212	0.986942	0.419251	0.975166	-4.19261e-09	4.84353e-09	-0.865609	Brain_Nucleus_accumbens_basal_ganglia	0.512417	0.79404
Age_of_smoking.sumstats.gz	Smoking	Age of smoking initiation	0.00601578	0.0209827	0.0253439	3.48795	4.2129	0.547064	2.89805e-08	4.47831e-08	0.647129	Brain_Nucleus_accumbens_basal_ganglia	0.273532	0.623653
1239.ukbb.sumstats.gz	Smoking	Current tobacco smoking	0.00601578	0.00460985	0.00199948	0.766293	0.332372	0.482632	-4.71305e-09	2.8102e-09	-1.67712	Brain_Nucleus_accumbens_basal_ganglia	0.758684	0.920106
1249.ukbb.sumstats.gz	Smoking	Past tobacco smoking	0.00601578	0.00355086	0.00224178	0.590259	0.372651	0.270958	-9.90642e-09	5.21925e-09	-1.89805	Brain_Nucleus_accumbens_basal_ganglia	0.864521	0.938875
1259.ukbb.sumstats.gz	Smoking	Smoking/smokers in household	0.00601578	-0.00661014	0.0158366	-1.0988	2.63252	0.420994	-3.24308e-09	3.50086e-09	-0.926365	Brain_Nucleus_accumbens_basal_ganglia	0.789503	0.933121
1269.ukbb.sumstats.gz	Smoking	Exposure to tobacco smoke at home	0.00601578	-0.00740563	0.0121313	-1.23103	2.01658	0.272473	-4.32424e-09	3.75167e-09	-1.15262	Brain_Nucleus_accumbens_basal_ganglia	0.863763	0.938875
1279.ukbb.sumstats.gz	Smoking	Exposure to tobacco smoke outside home	0.00601578	-0.00393406	0.00380768	-0.653958	0.632948	0.00934365	-1.08283e-08	3.03717e-09	-3.56527	Brain_Nucleus_accumbens_basal_ganglia	0.995328	0.999828
1787.ukbb.sumstats.gz	Smoking	Maternal smoking around birth	0.00601578	0.00884974	0.00356171	1.47109	0.592061	0.426448	1.81818e-09	4.4652e-09	0.407189	Brain_Nucleus_accumbens_basal_ganglia	0.213224	0.552558
2887.ukbb.sumstats.gz	Smoking	Number of cigarettes previously smoked daily	0.00601578	0.00948902	0.00775395	1.57736	1.28894	0.655029	3.25233e-09	1.94871e-08	0.166897	Brain_Nucleus_accumbens_basal_ganglia	0.327514	0.66696
2907.ukbb.sumstats.gz	Smoking	Ever stopped smoking for 6+ months	0.00601578	-0.00268453	0.0242515	-0.446248	4.03131	0.711525	-4.75785e-09	1.20447e-08	-0.395017	Brain_Nucleus_accumbens_basal_ganglia	0.644237	0.874322
2926.ukbb.sumstats.gz	Smoking	Number of unsuccessful stop-smoking attempts	0.00601578	0.035454	0.0160432	5.8935	2.66685	0.064531	3.54306e-08	2.14342e-08	1.65299	Brain_Nucleus_accumbens_basal_ganglia	0.0322655	0.337058
3466.ukbb.sumstats.gz	Smoking	Time from waking to first cigarette	0.00601578	-0.0113663	0.0181983	-1.88942	3.0251	0.300801	-4.09039e-08	3.97552e-08	-1.02889	Brain_Nucleus_accumbens_basal_ganglia	0.8496	0.938875
3476.ukbb.sumstats.gz	Smoking	Difficulty not smoking for 1 day	0.00601578	-0.00322982	0.018115	-0.536892	3.01125	0.606893	-2.99453e-08	5.45795e-08	-0.548655	Brain_Nucleus_accumbens_basal_ganglia	0.696554	0.882554
20160.ukbb.sumstats.gz	Smoking	Ever smoked	0.00601578	0.00577915	0.00193876	0.960665	0.322279	0.90307	-3.92509e-09	3.70929e-09	-1.05818	Brain_Nucleus_accumbens_basal_ganglia	0.548465	0.822697
20161.ukbb.sumstats.gz	Smoking	Pack years of smoking PREVIEW ONLY	0.00601578	0.00457123	0.00428615	0.759873	0.712484	0.737694	-9.25479e-09	1.18207e-08	-0.78293	Brain_Nucleus_accumbens_basal_ganglia	0.631153	0.874322
20162.ukbb.sumstats.gz	Smoking	Pack years adult smoking as proportion of life span exposed to smoking PREVIEW ONLY	0.00601578	0.00538765	0.00428992	0.895587	0.713112	0.884374	-8.00341e-09	1.34476e-08	-0.595154	Brain_Nucleus_accumbens_basal_ganglia	0.557813	0.825853
20116_1.ukbb.sumstats.gz	Smoking	Smoking status: Previous	0.00601578	0.00462089	0.00331572	0.768128	0.551171	0.673515	-4.13953e-09	4.39062e-09	-0.942812	Brain_Nucleus_accumbens_basal_ganglia	0.663242	0.882272
20116_2.ukbb.sumstats.gz	Smoking	Smoking status: Current	0.00601578	0.00637807	0.00241629	1.06022	0.401658	0.880915	-2.24171e-09	3.15049e-09	-0.711541	Brain_Nucleus_accumbens_basal_ganglia	0.440457	0.744203
2178.ukbb.sumstats.gz	Health rating	Overall health rating	0.00601578	0.00889375	0.00308933	1.4784	0.513538	0.352529	2.83016e-09	7.93124e-09	0.356837	Brain_Nucleus_accumbens_basal_ganglia	0.176264	0.526854

## Sheet: Frontal_Cortex_BA9
Filename_LD_Hub	Category	Trait	Prop._SNPs	Prop._h2	Prop._h2_std_error	Enrichment	Enrichment_std_error	Enrichment_p	Coefficient	Coefficient_std_error	Coefficient_z-score	Tissue	Enrichment_p_1s	FDR
1558.ukbb.sumstats.gz	Alcohol	Alcohol intake frequency	0.00701944	0.0155983	0.00268772	2.22216	0.382897	0.00160944	9.81103e-09	4.8107e-09	2.03942	Brain_Frontal_Cortex_BA9	0.000804719	0.0183476
1568.ukbb.sumstats.gz	Alcohol	Average weekly red wine intake	0.00701944	0.0109166	0.00604924	1.5552	0.861784	0.520724	8.33444e-10	7.34653e-09	0.113447	Brain_Frontal_Cortex_BA9	0.260362	0.530703
1578.ukbb.sumstats.gz	Alcohol	Average weekly champagne plus white wine intake	0.00701944	0.0221165	0.00889898	3.15075	1.26776	0.089278	6.85118e-09	5.49975e-09	1.24573	Brain_Frontal_Cortex_BA9	0.044639	0.280096
1588.ukbb.sumstats.gz	Alcohol	Average weekly beer plus cider intake	0.00701944	0.0108948	0.00580089	1.55209	0.826403	0.504067	1.19406e-09	6.44054e-09	0.185397	Brain_Frontal_Cortex_BA9	0.252033	0.530703
1598.ukbb.sumstats.gz	Alcohol	Average weekly spirits intake	0.00701944	0.00971601	0.0064931	1.38416	0.925016	0.677999	-6.07753e-10	4.53559e-09	-0.133997	Brain_Frontal_Cortex_BA9	0.339	0.555084
1608.ukbb.sumstats.gz	Alcohol	Average weekly fortified wine intake	0.00701944	0.00254324	0.0171476	0.362314	2.44287	0.793992	-1.87254e-09	4.37704e-09	-0.42781	Brain_Frontal_Cortex_BA9	0.603004	0.701453
1618.ukbb.sumstats.gz	Alcohol	Alcohol usually taken with meals	0.00701944	0.00891146	0.00309539	1.26954	0.440974	0.540014	-5.0273e-09	7.27887e-09	-0.690671	Brain_Frontal_Cortex_BA9	0.270007	0.530703
1628.ukbb.sumstats.gz	Alcohol	Alcohol intake versus 10 years previously	0.00701944	0.00578203	0.00366084	0.823717	0.521529	0.733944	-3.13829e-09	2.59137e-09	-1.21105	Brain_Frontal_Cortex_BA9	0.633028	0.720207
20117_0.ukbb.sumstats.gz	Alcohol	Alcohol drinker status: Never	0.00701944	0.00455385	0.0103101	0.648748	1.46879	0.809466	-1.97695e-09	3.05623e-09	-0.646861	Brain_Frontal_Cortex_BA9	0.595267	0.699592
20117_1.ukbb.sumstats.gz	Alcohol	Alcohol drinker status: Previous	0.00701944	0.0117219	0.0126365	1.66992	1.80021	0.710158	7.30411e-10	3.5552e-09	0.205449	Brain_Frontal_Cortex_BA9	0.355079	0.555084
EduYears_Main.txt.gz.tab.sumstats.gz	Education	Years of schooling 2016	0.00701944	0.00959697	0.00168871	1.3672	0.240576	0.127241	-2.47984e-09	4.49579e-09	-0.551592	Brain_Frontal_Cortex_BA9	0.0636205	0.315336
845.ukbb.sumstats.gz	Education	Age completed full time education	0.00701944	0.0149744	0.00305557	2.13328	0.435301	0.00863629	8.08808e-09	5.53298e-09	1.46179	Brain_Frontal_Cortex_BA9	0.00431814	0.0615335
6138_1.ukbb.sumstats.gz	Education	Qualifications: College or University degree	0.00701944	0.0119735	0.00274355	1.70577	0.390851	0.0731575	5.96703e-09	1.00824e-08	0.591829	Brain_Frontal_Cortex_BA9	0.0365787	0.260624
5057.ukbb.sumstats.gz	Family condition	Number of older siblings	0.00701944	0.0183285	0.0239051	2.61111	3.40556	0.624331	2.42011e-09	6.24118e-09	0.387765	Brain_Frontal_Cortex_BA9	0.312165	0.555084
1797.ukbb.sumstats.gz	Family condition	Father still alive	0.00701944	0.0209717	0.0250573	2.98766	3.56971	0.572983	1.78175e-09	3.46869e-09	0.513666	Brain_Frontal_Cortex_BA9	0.286492	0.544147
1807.ukbb.sumstats.gz	Family condition	Fathers age at death	0.00701944	0.00475777	0.00381703	0.677799	0.54378	0.555206	-3.76126e-09	3.13224e-09	-1.20082	Brain_Frontal_Cortex_BA9	0.722397	0.769657
3526.ukbb.sumstats.gz	Family condition	Mothers age at death	0.00701944	0.00411465	0.0081605	0.58618	1.16256	0.723844	-3.79397e-09	4.42854e-09	-0.85671	Brain_Frontal_Cortex_BA9	0.638078	0.720207
SWB_Full.txt.gz.tab.sumstats.gz	Feeling	Subjective well being	0.00701944	0.0152109	0.00706195	2.16697	1.00606	0.243484	2.01924e-09	3.8208e-09	0.528486	Brain_Frontal_Cortex_BA9	0.121742	0.396531
1920.ukbb.sumstats.gz	Feeling	Mood swings	0.00701944	0.0207158	0.00398103	2.9512	0.567143	0.000574763	1.47893e-08	5.70494e-09	2.59236	Brain_Frontal_Cortex_BA9	0.000287381	0.011931
1930.ukbb.sumstats.gz	Feeling	Miserableness	0.00701944	0.0148175	0.0035226	2.11092	0.501835	0.0273492	6.00159e-09	4.74928e-09	1.26368	Brain_Frontal_Cortex_BA9	0.0136746	0.118883
1940.ukbb.sumstats.gz	Feeling	Irritability	0.00701944	0.00730166	0.00309295	1.04021	0.440627	0.927334	-4.20481e-09	4.30613e-09	-0.976472	Brain_Frontal_Cortex_BA9	0.463667	0.613853
1950.ukbb.sumstats.gz	Feeling	Sensitivity / hurt feelings	0.00701944	0.0146519	0.00280291	2.08733	0.399307	0.00592464	6.21977e-09	3.61359e-09	1.72122	Brain_Frontal_Cortex_BA9	0.00296232	0.0482435
1960.ukbb.sumstats.gz	Feeling	Fed-up feelings	0.00701944	0.0175111	0.00421339	2.49465	0.600246	0.0140172	1.08219e-08	6.37123e-09	1.69856	Brain_Frontal_Cortex_BA9	0.00700862	0.0798982
1970.ukbb.sumstats.gz	Feeling	Nervous feelings	0.00701944	0.0166419	0.00291602	2.37083	0.41542	0.000773666	7.79321e-09	4.0035e-09	1.9466	Brain_Frontal_Cortex_BA9	0.000386833	0.011931
1980.ukbb.sumstats.gz	Feeling	Worrier / anxious feelings	0.00701944	0.0114547	0.00489263	1.63185	0.697011	0.362787	2.2686e-09	8.3743e-09	0.270901	Brain_Frontal_Cortex_BA9	0.181394	0.469975
1990.ukbb.sumstats.gz	Feeling	Tense / highly strung	0.00701944	0.00470025	0.00311433	0.669605	0.443673	0.455189	-6.98341e-09	3.69952e-09	-1.88765	Brain_Frontal_Cortex_BA9	0.772406	0.807837
2000.ukbb.sumstats.gz	Feeling	Worry too long after embarrassment	0.00701944	0.00991973	0.00527103	1.41318	0.75092	0.582333	-2.191e-10	7.23903e-09	-0.0302665	Brain_Frontal_Cortex_BA9	0.291166	0.544147
2010.ukbb.sumstats.gz	Feeling	Suffer from nerves	0.00701944	0.0119989	0.0058061	1.70939	0.827146	0.389202	1.86691e-09	5.58396e-09	0.334335	Brain_Frontal_Cortex_BA9	0.194601	0.473438
2020.ukbb.sumstats.gz	Feeling	Loneliness_ isolation	0.00701944	0.01757	0.00670381	2.50305	0.955035	0.116553	6.16325e-09	5.30462e-09	1.16186	Brain_Frontal_Cortex_BA9	0.0582765	0.301978
2030.ukbb.sumstats.gz	Feeling	Guilty feelings	0.00701944	0.00902119	0.00198091	1.28517	0.282204	0.313032	-1.11768e-09	2.19607e-09	-0.508946	Brain_Frontal_Cortex_BA9	0.156516	0.457509
2060.ukbb.sumstats.gz	Feeling	Frequency of unenthusiasm / disinterest in last 2 weeks	0.00701944	0.0127995	0.0055068	1.82344	0.784507	0.292321	1.67682e-09	4.48609e-09	0.373781	Brain_Frontal_Cortex_BA9	0.14616	0.438481
4526.ukbb.sumstats.gz	Feeling	Happiness	0.00701944	0.0141245	0.00826852	2.0122	1.17795	0.389681	3.65176e-09	1.02936e-08	0.35476	Brain_Frontal_Cortex_BA9	0.194841	0.473438
4598.ukbb.sumstats.gz	Feeling	Ever depressed for a whole week	0.00701944	0.0046505	0.0050543	0.662517	0.720043	0.638663	-8.19725e-09	6.29705e-09	-1.30176	Brain_Frontal_Cortex_BA9	0.680669	0.739012
4620.ukbb.sumstats.gz	Feeling	Number of depression episodes	0.00701944	0.0233099	0.0233739	3.32076	3.32989	0.455302	1.57746e-09	1.44515e-08	0.109155	Brain_Frontal_Cortex_BA9	0.227651	0.519045
4631.ukbb.sumstats.gz	Feeling	Ever unenthusiastic/disinterested for a whole week	0.00701944	0.0113879	0.00565989	1.62234	0.806317	0.436191	1.00267e-09	6.92924e-09	0.144701	Brain_Frontal_Cortex_BA9	0.218096	0.507406
4642.ukbb.sumstats.gz	Feeling	Ever manic/hyper for 2 days	0.00701944	0.0542934	0.024812	7.73472	3.53476	0.0181267	1.83925e-08	7.90513e-09	2.32666	Brain_Frontal_Cortex_BA9	0.00906336	0.0902768
4653.ukbb.sumstats.gz	Feeling	Ever highly irritable/argumentative for 2 days	0.00701944	0.0124301	0.00777273	1.7708	1.10731	0.483987	3.0944e-09	9.21262e-09	0.335887	Brain_Frontal_Cortex_BA9	0.241994	0.530703
Menarche_Nature2014_GWASMetaResults_17122014.txt.uniform.af.txt.noMHC.sumstats_deGC.gz	Female reproductive factors	Age at Menarche	0.00701944	0.00798422	0.00361041	1.13744	0.514344	0.789761	-7.72596e-09	1.55518e-08	-0.496787	Brain_Frontal_Cortex_BA9	0.39488	0.573043
3591.ukbb.sumstats.gz	Female reproductive factors	Ever had hysterectomy (womb removed)	0.00701944	0.00519862	0.0227025	0.740603	3.23423	0.936116	-1.07021e-09	9.28981e-09	-0.115203	Brain_Frontal_Cortex_BA9	0.531942	0.666389
3710.ukbb.sumstats.gz	Female reproductive factors	Length of menstrual cycle	0.00701944	0.0210839	0.0116095	3.00365	1.65391	0.212994	2.69961e-08	2.71785e-08	0.993288	Brain_Frontal_Cortex_BA9	0.106497	0.379395
2784.ukbb.sumstats.gz	Female reproductive factors	Ever taken oral contraceptive pill	0.00701944	0.0359215	0.0112625	5.11743	1.60447	0.0054524	1.17916e-08	4.79792e-09	2.45765	Brain_Frontal_Cortex_BA9	0.0027262	0.0482435
3393.ukbb.sumstats.gz	Hearing	Hearing aid user	0.00701944	-0.00687569	0.0119436	-0.97952	1.7015	0.241321	-5.66096e-09	4.13257e-09	-1.36984	Brain_Frontal_Cortex_BA9	0.879339	0.895042
Childhood_IQ.sumstats.gz	Intelligence	Childhood IQ	0.00701944	0.00413677	0.0169632	0.589331	2.4166	0.86439	-3.10014e-08	9.29369e-08	-0.333575	Brain_Frontal_Cortex_BA9	0.567805	0.681366
intelligence_sumstats.txt.gz.tab.sumstats.gz	Intelligence	Intelligence	0.00701944	0.0158251	0.00371811	2.25446	0.529687	0.0190056	2.24187e-08	1.47631e-08	1.51856	Brain_Frontal_Cortex_BA9	0.00950282	0.0902768
399.ukbb.sumstats.gz	Intelligence	Number of incorrect matches in round	0.00701944	0.0124262	0.00413814	1.77026	0.589525	0.192246	2.34944e-09	4.75506e-09	0.494094	Brain_Frontal_Cortex_BA9	0.0961232	0.372331
20016.ukbb.sumstats.gz	Intelligence	Fluid intelligence score	0.00701944	0.0148827	0.00311521	2.12021	0.443797	0.0123806	2.41748e-08	1.57066e-08	1.53915	Brain_Frontal_Cortex_BA9	0.00619031	0.0784106
20018.ukbb.sumstats.gz	Intelligence	Prospective memory result	0.00701944	0.0283999	0.0134495	4.04589	1.91603	0.108897	2.03195e-08	1.51031e-08	1.34539	Brain_Frontal_Cortex_BA9	0.0544487	0.295579
20023.ukbb.sumstats.gz	Intelligence	Mean time to correctly identify matches	0.00701944	0.0119839	0.00294007	1.70724	0.418847	0.0933652	2.9568e-09	4.66013e-09	0.634488	Brain_Frontal_Cortex_BA9	0.0466826	0.280096
1070.ukbb.sumstats.gz	Life style	Time spent watching television (TV)	0.00701944	0.00604441	0.00197478	0.861096	0.28133	0.622297	-9.39439e-09	4.17867e-09	-2.24818	Brain_Frontal_Cortex_BA9	0.688851	0.74084
1080.ukbb.sumstats.gz	Life style	Time spent using computer	0.00701944	0.0120825	0.00398177	1.72129	0.567249	0.205473	2.94056e-09	8.23436e-09	0.357108	Brain_Frontal_Cortex_BA9	0.102736	0.377805
1090.ukbb.sumstats.gz	Life style	Time spent driving	0.00701944	0.00908001	0.00503291	1.29355	0.716997	0.683043	-6.33337e-10	4.28793e-09	-0.147702	Brain_Frontal_Cortex_BA9	0.341521	0.555084
1100.ukbb.sumstats.gz	Life style	Drive faster than motorway speed limit	0.00701944	0.0112901	0.00352249	1.60841	0.501819	0.226339	6.40125e-10	4.19795e-09	0.152485	Brain_Frontal_Cortex_BA9	0.113169	0.390948
4825.ukbb.sumstats.gz	Life style	Noisy workplace	0.00701944	0.00487691	0.0105445	0.694772	1.50218	0.83778	-5.74917e-09	1.24555e-08	-0.461578	Brain_Frontal_Cortex_BA9	0.58111	0.690068
4836.ukbb.sumstats.gz	Life style	Loud music exposure frequency	0.00701944	0.0107532	0.0153489	1.53192	2.18663	0.806936	-7.18137e-10	8.05701e-09	-0.089132	Brain_Frontal_Cortex_BA9	0.403468	0.574942
phs000089.pha002868.txt.gz.noMHC.sumstats.gz	Neurological disease	Parkinsons disease	0.00701944	0.00279428	0.0296113	0.398078	4.21847	0.886216	-6.15946e-08	2.77325e-07	-0.222102	Brain_Frontal_Cortex_BA9	0.556892	0.681366
WTCCC2_2011.txt.tab.sumstats.gz	Neurological disease	Multiple sclerosis	0.00701944	0.00702218	0.00869208	1.00039	1.23829	0.999749	-1.39041e-08	3.33217e-08	-0.417267	Brain_Frontal_Cortex_BA9	0.499875	0.640289
als.sumstats.meta.txt.tab.sumstats.gz	Neurological disease	Amyotrophic lateral sclerosis	0.00701944	0.00948873	0.0380794	1.35178	5.42485	0.947702	-3.67767e-09	4.01839e-08	-0.0915209	Brain_Frontal_Cortex_BA9	0.473851	0.613853
3404.ukbb.sumstats.gz	Pain	Neck/shoulder pain for 3+ months	0.00701944	0.0029065	0.024329	0.414064	3.46595	0.866637	-4.09446e-09	1.18703e-08	-0.344932	Brain_Frontal_Cortex_BA9	0.566681	0.681366
3571.ukbb.sumstats.gz	Pain	Back pain for 3+ months	0.00701944	0.0127629	0.0170278	1.81822	2.42581	0.738027	3.94817e-09	1.54744e-08	0.255142	Brain_Frontal_Cortex_BA9	0.369013	0.555084
3606.ukbb.sumstats.gz	Pain	Chest pain or discomfort walking normally	0.00701944	0.0175794	0.0166362	2.50439	2.37001	0.51612	1.09537e-08	2.49935e-08	0.438263	Brain_Frontal_Cortex_BA9	0.25806	0.530703
3773.ukbb.sumstats.gz	Pain	Knee pain for 3+ months	0.00701944	0.0234293	0.0263941	3.33778	3.76014	0.531012	1.02935e-08	1.91356e-08	0.537925	Brain_Frontal_Cortex_BA9	0.265506	0.530703
3799.ukbb.sumstats.gz	Pain	Headaches for 3+ months	0.00701944	-0.0148194	0.00955294	-2.1112	1.36093	0.0147826	-3.10449e-08	1.08471e-08	-2.86205	Brain_Frontal_Cortex_BA9	0.992609	0.992609
4728.ukbb.sumstats.gz	Pain	Leg pain on walking	0.00701944	0.0120636	0.00599318	1.7186	0.853797	0.398685	3.87441e-09	7.88017e-09	0.491666	Brain_Frontal_Cortex_BA9	0.199342	0.473438
6159_100.ukbb.sumstats.gz	Pain	Pain type(s) experienced in last month: None of the above	0.00701944	0.0080301	0.00306978	1.14398	0.437326	0.742528	-2.74251e-09	3.6738e-09	-0.746506	Brain_Frontal_Cortex_BA9	0.371264	0.555084
2040.ukbb.sumstats.gz	Personality	Risk taking	0.00701944	0.0134453	0.00685618	1.91543	0.976741	0.349059	3.84968e-09	8.02084e-09	0.47996	Brain_Frontal_Cortex_BA9	0.174529	0.462706
GPC-1.NEO-CONSCIENTIOUSNESS.full.txt.noMHC.sumstats.gz	Personality	Neo-conscientiousness	0.00701944	0.0485396	0.036564	6.91503	5.20896	0.195028	6.33188e-08	5.74541e-08	1.10208	Brain_Frontal_Cortex_BA9	0.0975142	0.372331
GPC-1.NEO-OPENNESS.full.txt.noMHC.sumstats.gz	Personality	Neo-openness to experience	0.00701944	0.0327689	0.0304605	4.66831	4.33945	0.396325	4.70877e-08	6.36614e-08	0.739659	Brain_Frontal_Cortex_BA9	0.198163	0.473438
gcan_meta.out.gz.noMHC.sumstats_deGC.gz	Psychiatric disorder	Anorexia Nervosa	0.00701944	0.0041872	0.00640337	0.596515	0.912234	0.659469	-4.03125e-08	6.99919e-08	-0.57596	Brain_Frontal_Cortex_BA9	0.670266	0.739012
pgc.adhd.full.2012-10.txt.gz.noMHC.sumstats.gz	Psychiatric disorder	Attention deficit hyperactivity disorder	0.00701944	0.0202034	0.0243821	2.87821	3.47351	0.579202	4.72167e-08	1.55469e-07	0.303704	Brain_Frontal_Cortex_BA9	0.289601	0.544147
DS_Full.txt.gz.tab.sumstats.gz	Psychiatric disorder	Depressive symptoms	0.00701944	0.0107521	0.00747945	1.53176	1.06553	0.615773	9.03662e-10	7.0742e-09	0.127741	Brain_Frontal_Cortex_BA9	0.307887	0.555084
IGAP_stage_1.txt.gz.noMHC.sumstats.gz	Psychiatric disorder	Alzheimers disease	0.00701944	0.00147993	0.00849172	0.210834	1.20974	0.511439	-1.09427e-08	1.28055e-08	-0.854529	Brain_Frontal_Cortex_BA9	0.744281	0.78563
Neuroticism_Full.txt.gz.tab.sumstats.gz	Psychiatric disorder	Neuroticism	0.00701944	0.0108711	0.00370049	1.54872	0.527178	0.287598	3.07374e-09	7.06662e-09	0.434966	Brain_Frontal_Cortex_BA9	0.143799	0.438481
pgc.bip.full.2012-04.txt.noMHC.sumstats.gz	Psychiatric disorder	Bipolar disorder	0.00701944	0.0101654	0.00757031	1.44817	1.07848	0.679468	-1.53269e-08	7.067e-08	-0.216879	Brain_Frontal_Cortex_BA9	0.339734	0.555084
pgc.cross.full.2013-03.txt.noMHC.sumstats.gz	Psychiatric disorder	PGC cross-disorder analysis	0.00701944	0.00752921	0.00436096	1.07262	0.621268	0.90716	-1.10679e-08	1.57514e-08	-0.702662	Brain_Frontal_Cortex_BA9	0.45358	0.613853
pgc.mdd.full.2012-04.txt.gz.noMHC.sumstats.gz	Psychiatric disorder	Major depressive disorder	0.00701944	-0.00566045	0.013458	-0.806396	1.91725	0.349112	-5.89615e-08	5.55404e-08	-1.0616	Brain_Frontal_Cortex_BA9	0.825444	0.847753
pgcasdeuro.gz.uniform.txt.noMHC.sumstats.gz	Psychiatric disorder	Autism spectrum disorder	0.00701944	0.00423031	0.00699097	0.602656	0.995945	0.690061	-4.45163e-08	7.6239e-08	-0.583904	Brain_Frontal_Cortex_BA9	0.654969	0.732025
Schizophrenia.sumstats.gz	Psychiatric disorder	Schizophrenia	0.00701944	0.0118455	0.00404975	1.68753	0.576933	0.234058	7.55148e-09	3.8887e-08	0.194191	Brain_Frontal_Cortex_BA9	0.117029	0.392391
GPC-2.NEUROTICISM.full.txt.noMHC.sumstats.gz	Psychiatric disorder	Neuroticism	0.00701944	0.00472917	0.0198709	0.673724	2.83084	0.910295	-1.52953e-09	6.16994e-09	-0.2479	Brain_Frontal_Cortex_BA9	0.544852	0.675143
EAGLE_20151029_n10k_GC1_Psort_BETA.se.rsid.tbl.tab.sumstats.gz	Psychiatric disorder	Attention deficit hyperactivity disorder (GC)	0.00701944	-0.00267798	0.0352103	-0.38151	5.01611	0.776124	-3.08452e-08	4.89817e-08	-0.62973	Brain_Frontal_Cortex_BA9	0.611938	0.704656
2090.ukbb.sumstats.gz	Psychiatric disorder	Seen doctor (GP) for nerves_ anxiety_ tension or depression	0.00701944	0.00856639	0.00441845	1.22038	0.629459	0.725916	-2.24448e-09	5.62739e-09	-0.398849	Brain_Frontal_Cortex_BA9	0.362958	0.555084
2100.ukbb.sumstats.gz	Psychiatric disorder	Seen a psychiatrist for nerves_ anxiety_ tension or depression	0.00701944	0.0128446	0.00885667	1.82987	1.26173	0.508485	1.48416e-09	5.41734e-09	0.273965	Brain_Frontal_Cortex_BA9	0.254243	0.530703
20127.ukbb.sumstats.gz	Psychiatric disorder	Neuroticism score	0.00701944	0.0124779	0.00576688	1.77761	0.821558	0.34382	5.78719e-09	1.45642e-08	0.397356	Brain_Frontal_Cortex_BA9	0.17191	0.462706
20110_10.ukbb.sumstats.gz	Psychiatric disorder	Illnesses of mother: Alzheimers disease/dementia	0.00701944	0.0716659	0.026587	10.2096	3.78763	0.000400239	7.83049e-09	2.27774e-09	3.43783	Brain_Frontal_Cortex_BA9	0.00020012	0.011931
20111_12.ukbb.sumstats.gz	Psychiatric disorder	Illnesses of siblings: Severe depression	0.00701944	0.0320598	0.012268	4.56729	1.74772	0.0291994	7.00038e-09	3.39878e-09	2.05967	Brain_Frontal_Cortex_BA9	0.0145997	0.118883
4537.ukbb.sumstats.gz	Satisfaction	Work/job satisfaction	0.00701944	0.00799917	0.0122817	1.13957	1.74968	0.937024	-4.0331e-10	1.33233e-08	-0.0302709	Brain_Frontal_Cortex_BA9	0.468512	0.613853
4548.ukbb.sumstats.gz	Satisfaction	Health satisfaction	0.00701944	0.00776945	0.00376335	1.10685	0.536132	0.842175	-3.3539e-09	7.14886e-09	-0.469151	Brain_Frontal_Cortex_BA9	0.421087	0.592641
4559.ukbb.sumstats.gz	Satisfaction	Family relationship satisfaction	0.00701944	0.00245707	0.00553986	0.350038	0.789217	0.406498	-9.52257e-09	6.60565e-09	-1.44158	Brain_Frontal_Cortex_BA9	0.796751	0.825724
4570.ukbb.sumstats.gz	Satisfaction	Friendships satisfaction	0.00701944	0.0076167	0.005735	1.08509	0.817017	0.916868	-3.66936e-09	8.09912e-09	-0.453056	Brain_Frontal_Cortex_BA9	0.458434	0.613853
4581.ukbb.sumstats.gz	Satisfaction	Financial situation satisfaction	0.00701944	0.0147536	0.00818902	2.10182	1.16662	0.34354	3.77453e-09	9.42807e-09	0.40035	Brain_Frontal_Cortex_BA9	0.17177	0.462706
1160.ukbb.sumstats.gz	Sleep	Sleep duration	0.00701944	0.0187893	0.00355738	2.67675	0.50679	0.00083726	1.13043e-08	5.12061e-09	2.20761	Brain_Frontal_Cortex_BA9	0.00041863	0.011931
1200.ukbb.sumstats.gz	Sleep	Sleeplessness / insomnia	0.00701944	0.0117826	0.00323035	1.67857	0.4602	0.142322	2.54042e-09	4.22402e-09	0.601422	Brain_Frontal_Cortex_BA9	0.0711611	0.324495
1210.ukbb.sumstats.gz	Sleep	Snoring	0.00701944	0.0153946	0.00477529	2.19313	0.680294	0.0814984	6.65086e-09	6.36352e-09	1.04515	Brain_Frontal_Cortex_BA9	0.0407492	0.273259
1220.ukbb.sumstats.gz	Sleep	Daytime dozing / sleeping (narcolepsy)	0.00701944	0.00830762	0.00325944	1.18352	0.464345	0.692886	-1.57398e-09	3.2616e-09	-0.48258	Brain_Frontal_Cortex_BA9	0.346443	0.555084
1170.ukbb.sumstats.gz	Sleep	Getting up in morning	0.00701944	0.0124803	0.00266669	1.77796	0.379901	0.0429234	3.15716e-09	4.04469e-09	0.78057	Brain_Frontal_Cortex_BA9	0.0214617	0.163109
1180.ukbb.sumstats.gz	Sleep	Morning/evening person (chronotype)	0.00701944	0.012096	0.00342902	1.72321	0.488504	0.139311	5.27242e-09	8.63665e-09	0.61047	Brain_Frontal_Cortex_BA9	0.0696553	0.324495
1190.ukbb.sumstats.gz	Sleep	Nap during day	0.00701944	0.0104362	0.00306922	1.48675	0.437246	0.266099	1.3736e-10	5.1457e-09	0.0266941	Brain_Frontal_Cortex_BA9	0.133049	0.421323
Age_of_smoking.sumstats.gz	Smoking	Age of smoking initiation	0.00701944	-0.01648	0.0207276	-2.34776	2.95289	0.225205	-3.57467e-08	3.01616e-08	-1.18517	Brain_Frontal_Cortex_BA9	0.887398	0.895251
1239.ukbb.sumstats.gz	Smoking	Current tobacco smoking	0.00701944	0.0087344	0.00327634	1.24432	0.466753	0.601289	-2.26969e-09	3.9122e-09	-0.580157	Brain_Frontal_Cortex_BA9	0.300645	0.552798
1249.ukbb.sumstats.gz	Smoking	Past tobacco smoking	0.00701944	0.00763752	0.00190424	1.08805	0.271281	0.746065	-5.56782e-09	3.82277e-09	-1.45649	Brain_Frontal_Cortex_BA9	0.373033	0.555084
1259.ukbb.sumstats.gz	Smoking	Smoking/smokers in household	0.00701944	0.0272403	0.0159748	3.88069	2.27579	0.190409	3.02721e-09	3.00804e-09	1.00638	Brain_Frontal_Cortex_BA9	0.0952045	0.372331
1269.ukbb.sumstats.gz	Smoking	Exposure to tobacco smoke at home	0.00701944	0.00995014	0.0112826	1.41751	1.60734	0.794218	-8.79797e-11	3.01623e-09	-0.0291688	Brain_Frontal_Cortex_BA9	0.397109	0.573043
1279.ukbb.sumstats.gz	Smoking	Exposure to tobacco smoke outside home	0.00701944	0.0132718	0.0065077	1.89072	0.927097	0.334993	8.95108e-10	4.47126e-09	0.200192	Brain_Frontal_Cortex_BA9	0.167496	0.462706
1787.ukbb.sumstats.gz	Smoking	Maternal smoking around birth	0.00701944	0.0128567	0.00406878	1.83159	0.579644	0.151729	2.95011e-09	4.3653e-09	0.675809	Brain_Frontal_Cortex_BA9	0.0758647	0.332637
2887.ukbb.sumstats.gz	Smoking	Number of cigarettes previously smoked daily	0.00701944	0.0152642	0.0128974	2.17456	1.83739	0.521847	1.16913e-08	2.75319e-08	0.424645	Brain_Frontal_Cortex_BA9	0.260924	0.530703
2907.ukbb.sumstats.gz	Smoking	Ever stopped smoking for 6+ months	0.00701944	-0.00558053	0.0285636	-0.79501	4.06922	0.649945	-7.89497e-09	1.22652e-08	-0.64369	Brain_Frontal_Cortex_BA9	0.675028	0.739012
2926.ukbb.sumstats.gz	Smoking	Number of unsuccessful stop-smoking attempts	0.00701944	0.0455152	0.0243892	6.48417	3.47452	0.101049	4.02412e-08	2.72057e-08	1.47915	Brain_Frontal_Cortex_BA9	0.0505247	0.287991
3466.ukbb.sumstats.gz	Smoking	Time from waking to first cigarette	0.00701944	0.00479666	0.0300714	0.68334	4.28402	0.939599	-8.73084e-09	5.95304e-08	-0.146662	Brain_Frontal_Cortex_BA9	0.5302	0.666389
3476.ukbb.sumstats.gz	Smoking	Difficulty not smoking for 1 day	0.00701944	0.0138445	0.0217775	1.97231	3.10246	0.74985	1.03186e-08	5.54116e-08	0.186217	Brain_Frontal_Cortex_BA9	0.374925	0.555084
20160.ukbb.sumstats.gz	Smoking	Ever smoked	0.00701944	0.00802305	0.00216898	1.14298	0.308997	0.644012	-4.11582e-09	3.55998e-09	-1.15614	Brain_Frontal_Cortex_BA9	0.322006	0.555084
20161.ukbb.sumstats.gz	Smoking	Pack years of smoking PREVIEW ONLY	0.00701944	0.00774066	0.00514452	1.10275	0.732896	0.888635	-6.51701e-09	1.21876e-08	-0.534723	Brain_Frontal_Cortex_BA9	0.444317	0.611249
20162.ukbb.sumstats.gz	Smoking	Pack years adult smoking as proportion of life span exposed to smoking PREVIEW ONLY	0.00701944	0.00888237	0.00564072	1.2654	0.803586	0.742088	-4.78131e-09	1.51661e-08	-0.315263	Brain_Frontal_Cortex_BA9	0.371044	0.555084
20116_1.ukbb.sumstats.gz	Smoking	Smoking status: Previous	0.00701944	0.00752539	0.00365178	1.07208	0.520238	0.890064	-3.20786e-09	4.14089e-09	-0.77468	Brain_Frontal_Cortex_BA9	0.445032	0.611249
20116_2.ukbb.sumstats.gz	Smoking	Smoking status: Current	0.00701944	0.00836085	0.00310163	1.1911	0.441862	0.665781	-2.75203e-09	3.42719e-09	-0.802999	Brain_Frontal_Cortex_BA9	0.33289	0.555084
2178.ukbb.sumstats.gz	Health rating	Overall health rating	0.00701944	0.0101025	0.0023731	1.43921	0.338075	0.195964	-3.54189e-10	5.37532e-09	-0.0658917	Brain_Frontal_Cortex_BA9	0.0979819	0.372331

## Sheet: Cortex
Filename_LD_Hub	Category	Trait	Prop._SNPs	Prop._h2	Prop._h2_std_error	Enrichment	Enrichment_std_error	Enrichment_p	Coefficient	Coefficient_std_error	Coefficient_z-score	Tissue	Enrichment_p_1s	FDR
1558.ukbb.sumstats.gz	Alcohol	Alcohol intake frequency	0.00840189	0.0188412	0.0032424	2.2425	0.385913	0.00143403	1.16626e-08	4.8077e-09	2.42582	Brain_Cortex	0.000717017	0.0270318
1568.ukbb.sumstats.gz	Alcohol	Average weekly red wine intake	0.00840189	0.0117462	0.00404785	1.39804	0.481779	0.410527	1.15804e-09	4.06981e-09	0.284545	Brain_Cortex	0.205263	0.477552
1578.ukbb.sumstats.gz	Alcohol	Average weekly champagne plus white wine intake	0.00840189	0.0143739	0.00929261	1.71079	1.10601	0.522911	1.39905e-09	4.85822e-09	0.287976	Brain_Cortex	0.261456	0.521591
1588.ukbb.sumstats.gz	Alcohol	Average weekly beer plus cider intake	0.00840189	0.00687763	0.0042856	0.818582	0.510075	0.723234	-3.55364e-09	3.97026e-09	-0.895065	Brain_Cortex	0.638383	0.799733
1598.ukbb.sumstats.gz	Alcohol	Average weekly spirits intake	0.00840189	0.0214885	0.00578169	2.55758	0.688142	0.0189494	6.29397e-09	3.24809e-09	1.93775	Brain_Cortex	0.00947471	0.154302
1608.ukbb.sumstats.gz	Alcohol	Average weekly fortified wine intake	0.00840189	0.00113711	0.015448	0.13534	1.83863	0.637766	-1.866e-09	3.30621e-09	-0.564394	Brain_Cortex	0.681117	0.81734
1618.ukbb.sumstats.gz	Alcohol	Alcohol usually taken with meals	0.00840189	0.0195722	0.00369022	2.3295	0.439213	0.00237121	1.5415e-08	7.07547e-09	2.17866	Brain_Cortex	0.00118561	0.0270318
1628.ukbb.sumstats.gz	Alcohol	Alcohol intake versus 10 years previously	0.00840189	0.0132607	0.0047917	1.5783	0.570312	0.309258	1.24036e-09	2.85613e-09	0.434278	Brain_Cortex	0.154629	0.463887
20117_0.ukbb.sumstats.gz	Alcohol	Alcohol drinker status: Never	0.00840189	0.0129475	0.00963168	1.54102	1.14637	0.637167	4.2076e-10	2.4194e-09	0.173911	Brain_Cortex	0.318584	0.549276
20117_1.ukbb.sumstats.gz	Alcohol	Alcohol drinker status: Previous	0.00840189	-0.00306771	0.0087649	-0.365122	1.04321	0.164003	-2.95471e-09	1.88306e-09	-1.5691	Brain_Cortex	0.917999	0.968998
EduYears_Main.txt.gz.tab.sumstats.gz	Education	Years of schooling 2016	0.00840189	0.0165191	0.00277476	1.96612	0.330255	0.00363521	1.10316e-08	6.19613e-09	1.7804	Brain_Cortex	0.0018176	0.0345345
845.ukbb.sumstats.gz	Education	Age completed full time education	0.00840189	0.0174064	0.00456577	2.07172	0.543422	0.0494537	9.14307e-09	6.88438e-09	1.32809	Brain_Cortex	0.0247268	0.263885
6138_1.ukbb.sumstats.gz	Education	Qualifications: College or University degree	0.00840189	0.0200776	0.00372576	2.38966	0.443444	0.00210759	2.76989e-08	1.15212e-08	2.40415	Brain_Cortex	0.0010538	0.0270318
5057.ukbb.sumstats.gz	Family condition	Number of older siblings	0.00840189	0.0357431	0.0377265	4.25417	4.49024	0.446252	6.32183e-09	8.152e-09	0.775494	Brain_Cortex	0.223126	0.489161
1797.ukbb.sumstats.gz	Family condition	Father still alive	0.00840189	-0.0309815	0.0212751	-3.68745	2.53218	0.0388463	-4.70748e-09	2.20881e-09	-2.13123	Brain_Cortex	0.980577	0.998087
1807.ukbb.sumstats.gz	Family condition	Fathers age at death	0.00840189	0.00692002	0.00433831	0.823626	0.516349	0.733133	-3.18796e-09	2.91012e-09	-1.09547	Brain_Cortex	0.633433	0.799733
3526.ukbb.sumstats.gz	Family condition	Mothers age at death	0.00840189	0.00605412	0.0116743	0.720566	1.38948	0.840219	-3.1678e-09	5.24975e-09	-0.603419	Brain_Cortex	0.579891	0.768692
SWB_Full.txt.gz.tab.sumstats.gz	Feeling	Subjective well being	0.00840189	0.0113221	0.0065283	1.34757	0.777004	0.655452	-4.14754e-10	2.95295e-09	-0.140454	Brain_Cortex	0.327726	0.549276
1920.ukbb.sumstats.gz	Feeling	Mood swings	0.00840189	0.0126577	0.00603685	1.50653	0.718511	0.481027	1.89226e-09	7.3627e-09	0.257006	Brain_Cortex	0.240514	0.502073
1930.ukbb.sumstats.gz	Feeling	Miserableness	0.00840189	0.0100091	0.00514993	1.19129	0.612949	0.755052	-1.6902e-09	5.80257e-09	-0.291285	Brain_Cortex	0.377526	0.59775
1940.ukbb.sumstats.gz	Feeling	Irritability	0.00840189	0.00846152	0.0035044	1.0071	0.417096	0.986401	-2.59842e-09	4.08172e-09	-0.6366	Brain_Cortex	0.493201	0.692623
1950.ukbb.sumstats.gz	Feeling	Sensitivity / hurt feelings	0.00840189	0.0128239	0.00404672	1.52631	0.481644	0.273214	2.6508e-09	4.43399e-09	0.597836	Brain_Cortex	0.136607	0.457834
1960.ukbb.sumstats.gz	Feeling	Fed-up feelings	0.00840189	0.015431	0.00680103	1.83661	0.809464	0.303303	5.72544e-09	8.57821e-09	0.66744	Brain_Cortex	0.151652	0.463887
1970.ukbb.sumstats.gz	Feeling	Nervous feelings	0.00840189	0.0191684	0.00496233	2.28144	0.590621	0.0265895	8.79578e-09	5.7043e-09	1.54196	Brain_Cortex	0.0132947	0.1684
1980.ukbb.sumstats.gz	Feeling	Worrier / anxious feelings	0.00840189	0.0116952	0.00368145	1.39197	0.438169	0.366288	1.4339e-09	5.21082e-09	0.275178	Brain_Cortex	0.183144	0.473284
1990.ukbb.sumstats.gz	Feeling	Tense / highly strung	0.00840189	0.0104142	0.00461859	1.2395	0.549709	0.663067	-6.70616e-10	4.57593e-09	-0.146553	Brain_Cortex	0.331534	0.549276
2000.ukbb.sumstats.gz	Feeling	Worry too long after embarrassment	0.00840189	0.00622291	0.00288551	0.740656	0.343436	0.451621	-5.43777e-09	3.30756e-09	-1.64405	Brain_Cortex	0.774189	0.873838
2010.ukbb.sumstats.gz	Feeling	Suffer from nerves	0.00840189	0.0139396	0.00672814	1.65911	0.800789	0.409339	2.48656e-09	5.48189e-09	0.453595	Brain_Cortex	0.204669	0.477552
2020.ukbb.sumstats.gz	Feeling	Loneliness_ isolation	0.00840189	0.00869687	0.00753915	1.03511	0.897315	0.968734	-7.39814e-10	4.98508e-09	-0.148406	Brain_Cortex	0.484367	0.690223
2030.ukbb.sumstats.gz	Feeling	Guilty feelings	0.00840189	0.0104452	0.00459856	1.2432	0.547325	0.65734	-1.95433e-11	4.2289e-09	-0.00462136	Brain_Cortex	0.32867	0.549276
2060.ukbb.sumstats.gz	Feeling	Frequency of unenthusiasm / disinterest in last 2 weeks	0.00840189	0.00650539	0.00423158	0.774277	0.503646	0.653795	-3.03246e-09	2.92829e-09	-1.03557	Brain_Cortex	0.673102	0.81734
4526.ukbb.sumstats.gz	Feeling	Happiness	0.00840189	0.00378072	0.00785677	0.449984	0.93512	0.553092	-8.68401e-09	8.17012e-09	-1.0629	Brain_Cortex	0.723454	0.833068
4598.ukbb.sumstats.gz	Feeling	Ever depressed for a whole week	0.00840189	0.00512284	0.00700137	0.609724	0.833309	0.639013	-7.2547e-09	7.41502e-09	-0.978378	Brain_Cortex	0.680494	0.81734
4620.ukbb.sumstats.gz	Feeling	Number of depression episodes	0.00840189	0.0353574	0.0457705	4.20827	5.44764	0.540034	1.01273e-08	2.48928e-08	0.406834	Brain_Cortex	0.270017	0.521728
4631.ukbb.sumstats.gz	Feeling	Ever unenthusiastic/disinterested for a whole week	0.00840189	-0.000888457	0.0162473	-0.105745	1.93376	0.56343	-1.21752e-08	1.65063e-08	-0.73761	Brain_Cortex	0.718285	0.833068
4642.ukbb.sumstats.gz	Feeling	Ever manic/hyper for 2 days	0.00840189	0.0114578	0.0260378	1.36372	3.09904	0.905506	8.78313e-10	8.41289e-09	0.104401	Brain_Cortex	0.452753	0.679129
4653.ukbb.sumstats.gz	Feeling	Ever highly irritable/argumentative for 2 days	0.00840189	0.0133032	0.00671397	1.58336	0.799102	0.466712	3.70026e-09	6.60523e-09	0.560201	Brain_Cortex	0.233356	0.501936
Menarche_Nature2014_GWASMetaResults_17122014.txt.uniform.af.txt.noMHC.sumstats_deGC.gz	Female reproductive factors	Age at Menarche	0.00840189	0.010292	0.00271108	1.22497	0.322675	0.484456	-2.32319e-09	9.88408e-09	-0.235044	Brain_Cortex	0.242228	0.502073
3591.ukbb.sumstats.gz	Female reproductive factors	Ever had hysterectomy (womb removed)	0.00840189	0.00339117	0.0180068	0.40362	2.14318	0.779808	-3.13061e-09	6.05512e-09	-0.517018	Brain_Cortex	0.610096	0.790352
3710.ukbb.sumstats.gz	Female reproductive factors	Length of menstrual cycle	0.00840189	0.00465532	0.0150604	0.55408	1.7925	0.801851	-1.99329e-08	2.98311e-08	-0.668193	Brain_Cortex	0.599074	0.784994
2784.ukbb.sumstats.gz	Female reproductive factors	Ever taken oral contraceptive pill	0.00840189	0.029475	0.0128509	3.50813	1.52952	0.103885	7.01315e-09	4.97784e-09	1.40887	Brain_Cortex	0.0519423	0.370089
3393.ukbb.sumstats.gz	Hearing	Hearing aid user	0.00840189	0.0171469	0.0139911	2.04084	1.66523	0.530742	8.95126e-10	4.0101e-09	0.223218	Brain_Cortex	0.265371	0.521591
Childhood_IQ.sumstats.gz	Intelligence	Childhood IQ	0.00840189	0.00569665	0.0232505	0.67802	2.76729	0.907143	-2.1659e-08	1.07226e-07	-0.201993	Brain_Cortex	0.546429	0.732857
intelligence_sumstats.txt.gz.tab.sumstats.gz	Intelligence	Intelligence	0.00840189	0.0153906	0.00561829	1.8318	0.668694	0.217547	1.24486e-08	1.85251e-08	0.671985	Brain_Cortex	0.108773	0.449664
399.ukbb.sumstats.gz	Intelligence	Number of incorrect matches in round	0.00840189	0.0102697	0.00336247	1.22231	0.400204	0.579277	-8.44948e-10	3.19912e-09	-0.264119	Brain_Cortex	0.289638	0.549276
20016.ukbb.sumstats.gz	Intelligence	Fluid intelligence score	0.00840189	0.0188055	0.00322808	2.23824	0.384209	0.00180164	3.32025e-08	1.37296e-08	2.41832	Brain_Cortex	0.00090082	0.0270318
20018.ukbb.sumstats.gz	Intelligence	Prospective memory result	0.00840189	0.0176295	0.0105119	2.09828	1.25114	0.382113	5.32001e-09	9.92631e-09	0.535951	Brain_Cortex	0.191056	0.473284
20023.ukbb.sumstats.gz	Intelligence	Mean time to correctly identify matches	0.00840189	0.0152245	0.00524111	1.81204	0.623801	0.194302	5.44015e-09	6.88649e-09	0.789974	Brain_Cortex	0.0971511	0.449664
1070.ukbb.sumstats.gz	Life style	Time spent watching television (TV)	0.00840189	0.013737	0.00291942	1.63499	0.347472	0.070183	4.00494e-09	5.1475e-09	0.778035	Brain_Cortex	0.0350915	0.333369
1080.ukbb.sumstats.gz	Life style	Time spent using computer	0.00840189	0.015931	0.00449045	1.89612	0.534458	0.0940104	8.45966e-09	7.73165e-09	1.09416	Brain_Cortex	0.0470052	0.370089
1090.ukbb.sumstats.gz	Life style	Time spent driving	0.00840189	0.00308912	0.00407611	0.36767	0.485142	0.189162	-5.3396e-09	2.92117e-09	-1.82789	Brain_Cortex	0.905419	0.964652
1100.ukbb.sumstats.gz	Life style	Drive faster than motorway speed limit	0.00840189	0.0147849	0.00471617	1.75971	0.561322	0.17973	3.39833e-09	4.77599e-09	0.711545	Brain_Cortex	0.0898648	0.449664
4825.ukbb.sumstats.gz	Life style	Noisy workplace	0.00840189	0.00829773	0.00970576	0.987603	1.15519	0.991443	-1.91678e-09	9.61721e-09	-0.199307	Brain_Cortex	0.504278	0.692623
4836.ukbb.sumstats.gz	Life style	Loud music exposure frequency	0.00840189	-0.000325147	0.0155643	-0.0386993	1.85247	0.563776	-5.70912e-09	6.80815e-09	-0.838571	Brain_Cortex	0.718112	0.833068
phs000089.pha002868.txt.gz.noMHC.sumstats.gz	Neurological disease	Parkinsons disease	0.00840189	-0.0423538	0.0233614	-5.04099	2.7805	0.00157502	-4.50082e-07	1.22698e-07	-3.66822	Brain_Cortex	0.999212	0.999212
WTCCC2_2011.txt.tab.sumstats.gz	Neurological disease	Multiple sclerosis	0.00840189	0.00840429	0.00937444	1.00029	1.11575	0.999795	-2.62714e-08	3.0384e-08	-0.864646	Brain_Cortex	0.499898	0.692623
als.sumstats.meta.txt.tab.sumstats.gz	Neurological disease	Amyotrophic lateral sclerosis	0.00840189	0.00077887	0.0245743	0.0927017	2.92485	0.75561	-1.70679e-08	2.20885e-08	-0.772703	Brain_Cortex	0.622195	0.796969
3404.ukbb.sumstats.gz	Pain	Neck/shoulder pain for 3+ months	0.00840189	0.023725	0.0321511	2.82377	3.82665	0.630067	4.33691e-09	1.30794e-08	0.331584	Brain_Cortex	0.315033	0.549276
3571.ukbb.sumstats.gz	Pain	Back pain for 3+ months	0.00840189	0.00759079	0.0111591	0.903462	1.32817	0.942135	-1.47591e-09	8.52279e-09	-0.173172	Brain_Cortex	0.528933	0.717837
3606.ukbb.sumstats.gz	Pain	Chest pain or discomfort walking normally	0.00840189	0.014818	0.0127415	1.76365	1.5165	0.613796	3.29408e-10	1.6743e-08	0.0196743	Brain_Cortex	0.306898	0.549276
3773.ukbb.sumstats.gz	Pain	Knee pain for 3+ months	0.00840189	0.108537	0.0329144	12.9181	3.9175	0.000607048	6.18894e-08	1.81591e-08	3.40817	Brain_Cortex	0.000303524	0.0270318
3799.ukbb.sumstats.gz	Pain	Headaches for 3+ months	0.00840189	0.0208773	0.0141894	2.48484	1.68883	0.378479	8.57318e-09	1.4455e-08	0.593095	Brain_Cortex	0.189239	0.473284
4728.ukbb.sumstats.gz	Pain	Leg pain on walking	0.00840189	0.0225809	0.00929753	2.6876	1.1066	0.126959	1.37765e-08	1.0196e-08	1.35116	Brain_Cortex	0.0634793	0.402036
6159_100.ukbb.sumstats.gz	Pain	Pain type(s) experienced in last month: None of the above	0.00840189	0.0115143	0.00321304	1.37044	0.382418	0.333836	3.23118e-10	3.21481e-09	0.100509	Brain_Cortex	0.166918	0.46514
2040.ukbb.sumstats.gz	Personality	Risk taking	0.00840189	0.0142365	0.0049855	1.69444	0.593378	0.246013	3.91402e-09	4.88264e-09	0.80162	Brain_Cortex	0.123007	0.449664
GPC-1.NEO-CONSCIENTIOUSNESS.full.txt.noMHC.sumstats.gz	Personality	Neo-conscientiousness	0.00840189	0.0269225	0.0356978	3.20434	4.24878	0.588255	1.77313e-08	5.16649e-08	0.343198	Brain_Cortex	0.294128	0.549276
GPC-1.NEO-OPENNESS.full.txt.noMHC.sumstats.gz	Personality	Neo-openness to experience	0.00840189	0.010079	0.0347378	1.19961	4.13452	0.961339	-2.7223e-09	6.03928e-08	-0.0450766	Brain_Cortex	0.48067	0.690223
gcan_meta.out.gz.noMHC.sumstats_deGC.gz	Psychiatric disorder	Anorexia Nervosa	0.00840189	-0.00210173	0.00536848	-0.25015	0.638961	0.0467979	-1.05641e-07	4.79619e-08	-2.2026	Brain_Cortex	0.976601	0.998087
pgc.adhd.full.2012-10.txt.gz.noMHC.sumstats.gz	Psychiatric disorder	Attention deficit hyperactivity disorder	0.00840189	0.0361255	0.0326944	4.29969	3.89131	0.371244	1.4054e-07	1.68753e-07	0.832814	Brain_Cortex	0.185622	0.473284
DS_Full.txt.gz.tab.sumstats.gz	Psychiatric disorder	Depressive symptoms	0.00840189	0.00233032	0.00723033	0.277356	0.86056	0.402123	-6.35343e-09	5.77161e-09	-1.10081	Brain_Cortex	0.798939	0.892931
IGAP_stage_1.txt.gz.noMHC.sumstats.gz	Psychiatric disorder	Alzheimers disease	0.00840189	0.0218231	0.015478	2.59741	1.84221	0.390252	1.08949e-08	1.94826e-08	0.559213	Brain_Cortex	0.195126	0.473284
Neuroticism_Full.txt.gz.tab.sumstats.gz	Psychiatric disorder	Neuroticism	0.00840189	0.00958648	0.00718055	1.14099	0.854635	0.868979	-1.27965e-09	1.16499e-08	-0.109842	Brain_Cortex	0.43449	0.669349
pgc.bip.full.2012-04.txt.noMHC.sumstats.gz	Psychiatric disorder	Bipolar disorder	0.00840189	0.0286812	0.00908761	3.41366	1.08161	0.0254434	1.17253e-07	6.99227e-08	1.6769	Brain_Cortex	0.0127217	0.1684
pgc.cross.full.2013-03.txt.noMHC.sumstats.gz	Psychiatric disorder	PGC cross-disorder analysis	0.00840189	0.0117574	0.00774229	1.39937	0.921494	0.664913	2.87029e-11	2.34604e-08	0.00122346	Brain_Cortex	0.332456	0.549276
pgc.mdd.full.2012-04.txt.gz.noMHC.sumstats.gz	Psychiatric disorder	Major depressive disorder	0.00840189	-0.00993427	0.0102266	-1.18239	1.21718	0.0694567	-6.93997e-08	3.36841e-08	-2.06031	Brain_Cortex	0.965272	0.998087
pgcasdeuro.gz.uniform.txt.noMHC.sumstats.gz	Psychiatric disorder	Autism spectrum disorder	0.00840189	-0.00430065	0.0104865	-0.511867	1.24812	0.223935	-1.24057e-07	9.55793e-08	-1.29795	Brain_Cortex	0.888033	0.955054
Schizophrenia.sumstats.gz	Psychiatric disorder	Schizophrenia	0.00840189	0.018152	0.00491383	2.16047	0.584848	0.0509252	4.53502e-08	3.96723e-08	1.14312	Brain_Cortex	0.0254626	0.263885
GPC-2.NEUROTICISM.full.txt.noMHC.sumstats.gz	Psychiatric disorder	Neuroticism	0.00840189	-0.0201952	0.0190075	-2.40365	2.26229	0.104873	-7.89736e-09	4.38464e-09	-1.80114	Brain_Cortex	0.947564	0.99103
EAGLE_20151029_n10k_GC1_Psort_BETA.se.rsid.tbl.tab.sumstats.gz	Psychiatric disorder	Attention deficit hyperactivity disorder (GC)	0.00840189	-0.0174986	0.0386677	-2.0827	4.60227	0.454069	-4.41222e-08	4.04298e-08	-1.09133	Brain_Cortex	0.772965	0.873838
2090.ukbb.sumstats.gz	Psychiatric disorder	Seen doctor (GP) for nerves_ anxiety_ tension or depression	0.00840189	0.0145149	0.0062387	1.72758	0.742535	0.326012	4.57713e-09	6.71658e-09	0.681467	Brain_Cortex	0.163006	0.46514
2100.ukbb.sumstats.gz	Psychiatric disorder	Seen a psychiatrist for nerves_ anxiety_ tension or depression	0.00840189	0.0259852	0.0108115	3.09278	1.28679	0.102786	8.15996e-09	5.58123e-09	1.46204	Brain_Cortex	0.0513928	0.370089
20127.ukbb.sumstats.gz	Psychiatric disorder	Neuroticism score	0.00840189	0.0124905	0.00354577	1.48663	0.42202	0.24629	3.58204e-09	7.54532e-09	0.474736	Brain_Cortex	0.123145	0.449664
20110_10.ukbb.sumstats.gz	Psychiatric disorder	Illnesses of mother: Alzheimers disease/dementia	0.00840189	0.0381958	0.0285037	4.5461	3.39254	0.289158	2.34923e-09	3.01362e-09	0.779537	Brain_Cortex	0.144579	0.457834
20111_12.ukbb.sumstats.gz	Psychiatric disorder	Illnesses of siblings: Severe depression	0.00840189	0.0253707	0.0149092	3.01965	1.77451	0.252443	4.15998e-09	3.74079e-09	1.11206	Brain_Cortex	0.126221	0.449664
4537.ukbb.sumstats.gz	Satisfaction	Work/job satisfaction	0.00840189	0.00895956	0.0121617	1.06637	1.4475	0.963501	-1.48626e-09	1.10033e-08	-0.135074	Brain_Cortex	0.481751	0.690223
4548.ukbb.sumstats.gz	Satisfaction	Health satisfaction	0.00840189	0.0153017	0.00576191	1.82122	0.685787	0.231876	7.25857e-09	9.03794e-09	0.803122	Brain_Cortex	0.115938	0.449664
4559.ukbb.sumstats.gz	Satisfaction	Family relationship satisfaction	0.00840189	0.000263802	0.00726386	0.031398	0.86455	0.259273	-1.19263e-08	7.25846e-09	-1.64309	Brain_Cortex	0.870364	0.954052
4570.ukbb.sumstats.gz	Satisfaction	Friendships satisfaction	0.00840189	-0.000505353	0.00827218	-0.0601476	0.984562	0.276598	-1.50413e-08	9.8799e-09	-1.52242	Brain_Cortex	0.861701	0.953727
4581.ukbb.sumstats.gz	Satisfaction	Financial situation satisfaction	0.00840189	0.0135262	0.0135483	1.6099	1.61253	0.704696	1.68377e-09	1.31928e-08	0.127628	Brain_Cortex	0.352348	0.565742
1160.ukbb.sumstats.gz	Sleep	Sleep duration	0.00840189	0.011561	0.00327873	1.376	0.390238	0.334574	-7.08099e-10	4.13631e-09	-0.171191	Brain_Cortex	0.167287	0.46514
1200.ukbb.sumstats.gz	Sleep	Sleeplessness / insomnia	0.00840189	0.0102735	0.00295065	1.22276	0.351189	0.525535	6.35044e-11	3.26367e-09	0.019458	Brain_Cortex	0.262767	0.521591
1210.ukbb.sumstats.gz	Sleep	Snoring	0.00840189	0.0105412	0.00505521	1.25462	0.601675	0.675042	-1.01556e-09	5.70654e-09	-0.177964	Brain_Cortex	0.337521	0.549677
1220.ukbb.sumstats.gz	Sleep	Daytime dozing / sleeping (narcolepsy)	0.00840189	0.0116141	0.00355049	1.38232	0.422582	0.360306	1.02306e-09	2.89464e-09	0.353433	Brain_Cortex	0.180153	0.473284
1170.ukbb.sumstats.gz	Sleep	Getting up in morning	0.00840189	0.00711117	0.00344393	0.846377	0.409899	0.708429	-4.73007e-09	4.30467e-09	-1.09882	Brain_Cortex	0.645785	0.800212
1180.ukbb.sumstats.gz	Sleep	Morning/evening person (chronotype)	0.00840189	0.0134009	0.0038594	1.59499	0.459349	0.198694	5.67162e-09	7.96772e-09	0.711825	Brain_Cortex	0.099347	0.449664
1190.ukbb.sumstats.gz	Sleep	Nap during day	0.00840189	0.0125328	0.0030078	1.49166	0.35799	0.169323	1.30839e-09	4.15892e-09	0.314599	Brain_Cortex	0.0846614	0.449664
Age_of_smoking.sumstats.gz	Smoking	Age of smoking initiation	0.00840189	-0.0128454	0.0193559	-1.52887	2.30375	0.232949	-2.64509e-08	2.34539e-08	-1.12778	Brain_Cortex	0.883525	0.955054
1239.ukbb.sumstats.gz	Smoking	Current tobacco smoking	0.00840189	0.0123764	0.00329856	1.47305	0.392597	0.229847	1.20439e-09	3.2717e-09	0.368125	Brain_Cortex	0.114924	0.449664
1249.ukbb.sumstats.gz	Smoking	Past tobacco smoking	0.00840189	0.0121096	0.00320254	1.44129	0.381169	0.249312	2.0236e-09	5.17468e-09	0.391059	Brain_Cortex	0.124656	0.449664
1259.ukbb.sumstats.gz	Smoking	Smoking/smokers in household	0.00840189	0.0291851	0.0267438	3.47363	3.18307	0.431097	2.8646e-09	4.29132e-09	0.667533	Brain_Cortex	0.215549	0.481815
1269.ukbb.sumstats.gz	Smoking	Exposure to tobacco smoke at home	0.00840189	0.0107248	0.0158789	1.27648	1.88992	0.883642	1.98639e-10	3.55891e-09	0.0558146	Brain_Cortex	0.441821	0.671568
1279.ukbb.sumstats.gz	Smoking	Exposure to tobacco smoke outside home	0.00840189	-0.00379607	0.00505525	-0.451811	0.60168	0.017156	-9.93634e-09	2.89367e-09	-3.43382	Brain_Cortex	0.991422	0.999212
1787.ukbb.sumstats.gz	Smoking	Maternal smoking around birth	0.00840189	0.0059969	0.0041026	0.713756	0.488295	0.555603	-4.15293e-09	3.70259e-09	-1.12163	Brain_Cortex	0.722199	0.833068
2887.ukbb.sumstats.gz	Smoking	Number of cigarettes previously smoked daily	0.00840189	0.0226909	0.00932298	2.70069	1.10963	0.125911	2.0629e-08	1.66144e-08	1.24163	Brain_Cortex	0.0629553	0.402036
2907.ukbb.sumstats.gz	Smoking	Ever stopped smoking for 6+ months	0.00840189	0.010473	0.0319457	1.24651	3.80221	0.948605	5.88849e-10	1.21e-08	0.0486653	Brain_Cortex	0.474303	0.690223
2926.ukbb.sumstats.gz	Smoking	Number of unsuccessful stop-smoking attempts	0.00840189	0.024796	0.015329	2.95124	1.82447	0.287264	1.35383e-08	1.48614e-08	0.910968	Brain_Cortex	0.143632	0.457834
3466.ukbb.sumstats.gz	Smoking	Time from waking to first cigarette	0.00840189	0.0149511	0.0283693	1.77949	3.37654	0.816072	1.19251e-08	4.82217e-08	0.247296	Brain_Cortex	0.408036	0.637207
3476.ukbb.sumstats.gz	Smoking	Difficulty not smoking for 1 day	0.00840189	0.0259832	0.0158738	3.09254	1.88932	0.251173	3.55806e-08	3.30932e-08	1.07516	Brain_Cortex	0.125586	0.449664
20160.ukbb.sumstats.gz	Smoking	Ever smoked	0.00840189	0.0152465	0.00392909	1.81465	0.467644	0.0828594	6.18897e-09	5.3395e-09	1.15909	Brain_Cortex	0.0414297	0.363307
20161.ukbb.sumstats.gz	Smoking	Pack years of smoking PREVIEW ONLY	0.00840189	0.0154552	0.00640283	1.83949	0.762071	0.273538	7.82763e-09	1.25906e-08	0.621706	Brain_Cortex	0.136769	0.457834
20162.ukbb.sumstats.gz	Smoking	Pack years adult smoking as proportion of life span exposed to smoking PREVIEW ONLY	0.00840189	0.0169139	0.00619723	2.01311	0.7376	0.171849	1.19933e-08	1.38824e-08	0.863918	Brain_Cortex	0.0859247	0.449664
20116_1.ukbb.sumstats.gz	Smoking	Smoking status: Previous	0.00840189	0.0122826	0.00482519	1.46189	0.574298	0.422779	1.51274e-09	4.45474e-09	0.33958	Brain_Cortex	0.211389	0.481815
20116_2.ukbb.sumstats.gz	Smoking	Smoking status: Current	0.00840189	0.0131739	0.00357125	1.56797	0.425053	0.183829	1.75273e-09	3.31237e-09	0.529147	Brain_Cortex	0.0919146	0.449664
2178.ukbb.sumstats.gz	Health rating	Overall health rating	0.00840189	0.0100868	0.00372042	1.20054	0.442808	0.65115	-1.77725e-09	6.90483e-09	-0.257392	Brain_Cortex	0.325575	0.549276

## Sheet: Caudate_basal_ganglia
Filename_LD_Hub	Category	Trait	Prop._SNPs	Prop._h2	Prop._h2_std_error	Enrichment	Enrichment_std_error	Enrichment_p	Coefficient	Coefficient_std_error	Coefficient_z-score	Tissue	Enrichment_p_1s	FDR
1558.ukbb.sumstats.gz	Alcohol	Alcohol intake frequency	0.00686259	0.00777703	0.00289693	1.13325	0.422134	0.752634	-2.96692e-09	5.23873e-09	-0.566344	Brain_Caudate_basal_ganglia	0.376317	0.660002
1568.ukbb.sumstats.gz	Alcohol	Average weekly red wine intake	0.00686259	0.0100268	0.00405327	1.46108	0.590632	0.439315	1.56981e-09	5.02239e-09	0.312563	Brain_Caudate_basal_ganglia	0.219657	0.532786
1578.ukbb.sumstats.gz	Alcohol	Average weekly champagne plus white wine intake	0.00686259	0.0308071	0.0087772	4.48913	1.27899	0.00575118	1.34639e-08	5.44671e-09	2.47193	Brain_Caudate_basal_ganglia	0.00287559	0.268498
1588.ukbb.sumstats.gz	Alcohol	Average weekly beer plus cider intake	0.00686259	0.00541574	0.00526207	0.789168	0.766777	0.7836	-4.62779e-09	5.85865e-09	-0.789908	Brain_Caudate_basal_ganglia	0.6082	0.787895
1598.ukbb.sumstats.gz	Alcohol	Average weekly spirits intake	0.00686259	0.0162619	0.00603787	2.36964	0.879823	0.115022	5.03215e-09	4.26488e-09	1.1799	Brain_Caudate_basal_ganglia	0.0575109	0.444454
1608.ukbb.sumstats.gz	Alcohol	Average weekly fortified wine intake	0.00686259	-0.0178248	0.0141062	-2.59738	2.05552	0.0706452	-7.34407e-09	3.65102e-09	-2.01151	Brain_Caudate_basal_ganglia	0.964677	0.98169
1618.ukbb.sumstats.gz	Alcohol	Alcohol usually taken with meals	0.00686259	0.0106847	0.00378145	1.55695	0.551024	0.313106	1.24768e-09	8.9526e-09	0.139365	Brain_Caudate_basal_ganglia	0.156553	0.509604
1628.ukbb.sumstats.gz	Alcohol	Alcohol intake versus 10 years previously	0.00686259	0.00310708	0.00479312	0.452756	0.698442	0.431966	-4.82986e-09	3.48328e-09	-1.38658	Brain_Caudate_basal_ganglia	0.784017	0.878786
20117_0.ukbb.sumstats.gz	Alcohol	Alcohol drinker status: Never	0.00686259	-0.00340442	0.00608372	-0.496083	0.886505	0.0916759	-3.90634e-09	1.89545e-09	-2.06091	Brain_Caudate_basal_ganglia	0.954162	0.98169
20117_1.ukbb.sumstats.gz	Alcohol	Alcohol drinker status: Previous	0.00686259	0.00733022	0.007576	1.06814	1.10396	0.950999	-4.52666e-10	2.16998e-09	-0.208604	Brain_Caudate_basal_ganglia	0.475499	0.69929
EduYears_Main.txt.gz.tab.sumstats.gz	Education	Years of schooling 2016	0.00686259	0.012544	0.00275238	1.82788	0.40107	0.0406363	8.07088e-09	7.53516e-09	1.0711	Brain_Caudate_basal_ganglia	0.0203182	0.32109
845.ukbb.sumstats.gz	Education	Age completed full time education	0.00686259	0.0118008	0.00384834	1.71958	0.560771	0.200315	3.91049e-09	7.13798e-09	0.547842	Brain_Caudate_basal_ganglia	0.100157	0.463849
6138_1.ukbb.sumstats.gz	Education	Qualifications: College or University degree	0.00686259	0.0168518	0.00417093	2.4556	0.607778	0.0173515	2.82988e-08	1.55607e-08	1.81861	Brain_Caudate_basal_ganglia	0.00867577	0.32109
5057.ukbb.sumstats.gz	Family condition	Number of older siblings	0.00686259	-0.00855113	0.0276933	-1.24605	4.0354	0.578974	-4.74305e-09	7.7903e-09	-0.60884	Brain_Caudate_basal_ganglia	0.710513	0.835036
1797.ukbb.sumstats.gz	Family condition	Father still alive	0.00686259	-0.00490231	0.0238765	-0.714352	3.47923	0.616925	-1.53277e-09	3.38662e-09	-0.452595	Brain_Caudate_basal_ganglia	0.691537	0.835036
1807.ukbb.sumstats.gz	Family condition	Fathers age at death	0.00686259	0.00632361	0.00407652	0.921461	0.594021	0.895278	-2.99468e-09	3.38912e-09	-0.883615	Brain_Caudate_basal_ganglia	0.552361	0.749633
3526.ukbb.sumstats.gz	Family condition	Mothers age at death	0.00686259	0.0158897	0.01152	2.3154	1.67866	0.429339	2.5864e-09	6.2827e-09	0.411671	Brain_Caudate_basal_ganglia	0.214669	0.532786
SWB_Full.txt.gz.tab.sumstats.gz	Feeling	Subjective well being	0.00686259	0.00846117	0.00576686	1.23294	0.840333	0.781718	-1.44339e-09	3.26188e-09	-0.442503	Brain_Caudate_basal_ganglia	0.390859	0.67512
1920.ukbb.sumstats.gz	Feeling	Mood swings	0.00686259	0.0170263	0.00526262	2.48103	0.766855	0.0532764	1.14951e-08	7.77085e-09	1.47926	Brain_Caudate_basal_ganglia	0.0266382	0.337417
1930.ukbb.sumstats.gz	Feeling	Miserableness	0.00686259	0.016574	0.0042802	2.41512	0.6237	0.023425	9.69801e-09	5.89837e-09	1.64419	Brain_Caudate_basal_ganglia	0.0117125	0.32109
1940.ukbb.sumstats.gz	Feeling	Irritability	0.00686259	0.0119276	0.00352127	1.73806	0.513111	0.143984	4.20458e-09	4.90687e-09	0.856877	Brain_Caudate_basal_ganglia	0.0719918	0.444454
1950.ukbb.sumstats.gz	Feeling	Sensitivity / hurt feelings	0.00686259	0.0142143	0.00576152	2.07128	0.839554	0.202235	7.01771e-09	7.72916e-09	0.907952	Brain_Caudate_basal_ganglia	0.101118	0.463849
1960.ukbb.sumstats.gz	Feeling	Fed-up feelings	0.00686259	0.0130837	0.0066669	1.90653	0.971484	0.35146	6.18814e-09	1.02271e-08	0.605075	Brain_Caudate_basal_ganglia	0.17573	0.509604
1970.ukbb.sumstats.gz	Feeling	Nervous feelings	0.00686259	0.0120448	0.00364453	1.75514	0.531072	0.151842	2.6261e-09	5.18372e-09	0.506604	Brain_Caudate_basal_ganglia	0.0759209	0.444454
1980.ukbb.sumstats.gz	Feeling	Worrier / anxious feelings	0.00686259	0.00727592	0.00226988	1.06023	0.330762	0.855116	-3.86365e-09	3.9809e-09	-0.970547	Brain_Caudate_basal_ganglia	0.427558	0.69929
1990.ukbb.sumstats.gz	Feeling	Tense / highly strung	0.00686259	0.00388178	0.00340901	0.565644	0.496753	0.380992	-6.76282e-09	4.1567e-09	-1.62697	Brain_Caudate_basal_ganglia	0.809504	0.895956
2000.ukbb.sumstats.gz	Feeling	Worry too long after embarrassment	0.00686259	0.00189874	0.00234497	0.276679	0.341703	0.0366191	-1.04389e-08	3.33015e-09	-3.13468	Brain_Caudate_basal_ganglia	0.98169	0.98169
2010.ukbb.sumstats.gz	Feeling	Suffer from nerves	0.00686259	0.0121737	0.00682707	1.77392	0.994824	0.435319	3.01916e-09	6.7375e-09	0.448113	Brain_Caudate_basal_ganglia	0.21766	0.532786
2020.ukbb.sumstats.gz	Feeling	Loneliness_ isolation	0.00686259	0.011467	0.00665481	1.67094	0.969723	0.491165	2.29387e-09	5.40933e-09	0.424057	Brain_Caudate_basal_ganglia	0.245582	0.548949
2030.ukbb.sumstats.gz	Feeling	Guilty feelings	0.00686259	0.00425373	0.00229926	0.619843	0.335042	0.259297	-5.05537e-09	2.58498e-09	-1.95567	Brain_Caudate_basal_ganglia	0.870352	0.932075
2060.ukbb.sumstats.gz	Feeling	Frequency of unenthusiasm / disinterest in last 2 weeks	0.00686259	0.0104979	0.00585199	1.52973	0.852737	0.534234	6.93759e-10	4.8589e-09	0.142781	Brain_Caudate_basal_ganglia	0.267117	0.553825
4526.ukbb.sumstats.gz	Feeling	Happiness	0.00686259	0.00617517	0.00700941	0.89983	1.02139	0.921424	-5.96888e-09	8.85706e-09	-0.673912	Brain_Caudate_basal_ganglia	0.539288	0.749633
4598.ukbb.sumstats.gz	Feeling	Ever depressed for a whole week	0.00686259	0.00752532	0.0073647	1.09657	1.07317	0.928485	-4.10394e-09	9.4694e-09	-0.43339	Brain_Caudate_basal_ganglia	0.464243	0.69929
4620.ukbb.sumstats.gz	Feeling	Number of depression episodes	0.00686259	0.0272065	0.0350247	3.96446	5.10372	0.546504	7.44237e-09	2.27914e-08	0.326543	Brain_Caudate_basal_ganglia	0.273252	0.553825
4631.ukbb.sumstats.gz	Feeling	Ever unenthusiastic/disinterested for a whole week	0.00686259	0.0165586	0.0144542	2.41288	2.10623	0.501324	8.89893e-09	1.80493e-08	0.493035	Brain_Caudate_basal_ganglia	0.250662	0.549528
4642.ukbb.sumstats.gz	Feeling	Ever manic/hyper for 2 days	0.00686259	0.0250591	0.0268475	3.65155	3.91215	0.478071	7.68126e-09	1.02468e-08	0.749624	Brain_Caudate_basal_ganglia	0.239036	0.545001
4653.ukbb.sumstats.gz	Feeling	Ever highly irritable/argumentative for 2 days	0.00686259	0.017869	0.00583555	2.60382	0.850343	0.0595535	1.25352e-08	7.05514e-09	1.77675	Brain_Caudate_basal_ganglia	0.0297767	0.339455
Menarche_Nature2014_GWASMetaResults_17122014.txt.uniform.af.txt.noMHC.sumstats_deGC.gz	Female reproductive factors	Age at Menarche	0.00686259	0.00694051	0.00252019	1.01135	0.367236	0.975347	-9.82384e-09	1.13622e-08	-0.864608	Brain_Caudate_basal_ganglia	0.487674	0.69929
3591.ukbb.sumstats.gz	Female reproductive factors	Ever had hysterectomy (womb removed)	0.00686259	-8.28735e-05	0.0127026	-0.0120761	1.851	0.582351	-3.69151e-09	5.25479e-09	-0.702503	Brain_Caudate_basal_ganglia	0.708825	0.835036
3710.ukbb.sumstats.gz	Female reproductive factors	Length of menstrual cycle	0.00686259	0.0135471	0.0134605	1.97405	1.96143	0.619382	4.05507e-09	3.29532e-08	0.123055	Brain_Caudate_basal_ganglia	0.309691	0.592587
2784.ukbb.sumstats.gz	Female reproductive factors	Ever taken oral contraceptive pill	0.00686259	0.0365541	0.0147326	5.32657	2.1468	0.0450652	1.20587e-08	7.00213e-09	1.72215	Brain_Caudate_basal_ganglia	0.0225326	0.32109
3393.ukbb.sumstats.gz	Hearing	Hearing aid user	0.00686259	0.00778833	0.0131801	1.1349	1.92057	0.943515	-8.36568e-10	4.57339e-09	-0.182921	Brain_Caudate_basal_ganglia	0.471757	0.69929
Childhood_IQ.sumstats.gz	Intelligence	Childhood IQ	0.00686259	0.0230657	0.0164311	3.36107	2.3943	0.310026	8.53326e-08	9.15487e-08	0.9321	Brain_Caudate_basal_ganglia	0.155013	0.509604
intelligence_sumstats.txt.gz.tab.sumstats.gz	Intelligence	Intelligence	0.00686259	0.010265	0.003957	1.49578	0.576604	0.39047	2.57903e-09	1.5882e-08	0.162387	Brain_Caudate_basal_ganglia	0.195235	0.532786
399.ukbb.sumstats.gz	Intelligence	Number of incorrect matches in round	0.00686259	0.0136167	0.00481636	1.98419	0.701829	0.163746	5.21999e-09	5.63929e-09	0.925646	Brain_Caudate_basal_ganglia	0.0818732	0.444454
20016.ukbb.sumstats.gz	Intelligence	Fluid intelligence score	0.00686259	0.0141634	0.00342299	2.06385	0.49879	0.0346599	2.5651e-08	1.7572e-08	1.45976	Brain_Caudate_basal_ganglia	0.0173299	0.32109
20018.ukbb.sumstats.gz	Intelligence	Prospective memory result	0.00686259	0.0182601	0.00923544	2.66082	1.34576	0.225328	9.61427e-09	1.07858e-08	0.891379	Brain_Caudate_basal_ganglia	0.112664	0.475692
20023.ukbb.sumstats.gz	Intelligence	Mean time to correctly identify matches	0.00686259	0.0167925	0.00473995	2.44696	0.690694	0.0375084	1.19188e-08	7.6414e-09	1.55977	Brain_Caudate_basal_ganglia	0.0187542	0.32109
1070.ukbb.sumstats.gz	Life style	Time spent watching television (TV)	0.00686259	0.0110406	0.00273153	1.60881	0.398032	0.12727	3.19368e-09	5.80175e-09	0.550468	Brain_Caudate_basal_ganglia	0.0636351	0.444454
1080.ukbb.sumstats.gz	Life style	Time spent using computer	0.00686259	0.0116092	0.00472862	1.69166	0.689043	0.316696	4.80865e-09	9.90571e-09	0.485443	Brain_Caudate_basal_ganglia	0.158348	0.509604
1090.ukbb.sumstats.gz	Life style	Time spent driving	0.00686259	0.00702098	0.00679923	1.02308	0.990767	0.981459	-1.79173e-09	5.9236e-09	-0.302473	Brain_Caudate_basal_ganglia	0.49073	0.69929
1100.ukbb.sumstats.gz	Life style	Drive faster than motorway speed limit	0.00686259	0.00817532	0.00347742	1.19129	0.506721	0.706666	-1.81673e-09	4.25732e-09	-0.42673	Brain_Caudate_basal_ganglia	0.353333	0.629375
4825.ukbb.sumstats.gz	Life style	Noisy workplace	0.00686259	0.0198437	0.00997517	2.89157	1.45356	0.195737	1.3755e-08	1.20168e-08	1.14465	Brain_Caudate_basal_ganglia	0.0978683	0.463849
4836.ukbb.sumstats.gz	Life style	Loud music exposure frequency	0.00686259	0.0062714	0.0153326	0.913852	2.23423	0.969254	-2.47208e-09	8.3448e-09	-0.296242	Brain_Caudate_basal_ganglia	0.515373	0.72534
phs000089.pha002868.txt.gz.noMHC.sumstats.gz	Neurological disease	Parkinsons disease	0.00686259	-0.00406241	0.0218747	-0.591965	3.18753	0.602527	-1.63269e-07	1.98357e-07	-0.823104	Brain_Caudate_basal_ganglia	0.698737	0.835036
WTCCC2_2011.txt.tab.sumstats.gz	Neurological disease	Multiple sclerosis	0.00686259	0.0149685	0.0105208	2.18117	1.53307	0.43212	1.95437e-08	4.10676e-08	0.475891	Brain_Caudate_basal_ganglia	0.21606	0.532786
als.sumstats.meta.txt.tab.sumstats.gz	Neurological disease	Amyotrophic lateral sclerosis	0.00686259	-0.0215468	0.0314081	-3.13975	4.57672	0.310368	-3.9339e-08	3.0374e-08	-1.29515	Brain_Caudate_basal_ganglia	0.844816	0.923231
3404.ukbb.sumstats.gz	Pain	Neck/shoulder pain for 3+ months	0.00686259	0.00992902	0.023303	1.44683	3.39566	0.895191	-1.95188e-09	1.16511e-08	-0.167529	Brain_Caudate_basal_ganglia	0.447596	0.69929
3571.ukbb.sumstats.gz	Pain	Back pain for 3+ months	0.00686259	0.0133554	0.0131629	1.94612	1.91806	0.623775	5.11541e-09	1.21985e-08	0.419347	Brain_Caudate_basal_ganglia	0.311888	0.592587
3606.ukbb.sumstats.gz	Pain	Chest pain or discomfort walking normally	0.00686259	0.0116286	0.0110169	1.69448	1.60535	0.662165	-8.1174e-10	1.74954e-08	-0.0463973	Brain_Caudate_basal_ganglia	0.331083	0.599102
3773.ukbb.sumstats.gz	Pain	Knee pain for 3+ months	0.00686259	0.0304189	0.0185242	4.43257	2.6993	0.157789	1.57776e-08	1.2422e-08	1.27013	Brain_Caudate_basal_ganglia	0.0788943	0.444454
3799.ukbb.sumstats.gz	Pain	Headaches for 3+ months	0.00686259	-0.00359897	0.0134083	-0.524432	1.95383	0.427436	-1.68576e-08	1.64647e-08	-1.02386	Brain_Caudate_basal_ganglia	0.786282	0.878786
4728.ukbb.sumstats.gz	Pain	Leg pain on walking	0.00686259	0.0147776	0.00699874	2.15335	1.01984	0.254702	8.68091e-09	9.4043e-09	0.923079	Brain_Caudate_basal_ganglia	0.127351	0.509604
6159_100.ukbb.sumstats.gz	Pain	Pain type(s) experienced in last month: None of the above	0.00686259	0.0129146	0.00487495	1.88188	0.710366	0.216654	4.1856e-09	5.99206e-09	0.698524	Brain_Caudate_basal_ganglia	0.108327	0.474973
2040.ukbb.sumstats.gz	Personality	Risk taking	0.00686259	0.0108754	0.00550411	1.58474	0.802045	0.468546	2.32157e-09	6.50453e-09	0.356915	Brain_Caudate_basal_ganglia	0.234273	0.545001
GPC-1.NEO-CONSCIENTIOUSNESS.full.txt.noMHC.sumstats.gz	Personality	Neo-conscientiousness	0.00686259	0.0625621	0.0332564	9.11639	4.84603	0.00942099	8.88459e-08	3.88051e-08	2.28954	Brain_Caudate_basal_ganglia	0.00471049	0.268498
GPC-1.NEO-OPENNESS.full.txt.noMHC.sumstats.gz	Personality	Neo-openness to experience	0.00686259	-0.0109587	0.0240466	-1.59688	3.50401	0.440263	-4.44637e-08	4.94744e-08	-0.898722	Brain_Caudate_basal_ganglia	0.779868	0.878786
gcan_meta.out.gz.noMHC.sumstats_deGC.gz	Psychiatric disorder	Anorexia Nervosa	0.00686259	-0.000827841	0.00366881	-0.120631	0.53461	0.0373449	-1.01404e-07	4.16267e-08	-2.43603	Brain_Caudate_basal_ganglia	0.981328	0.98169
pgc.adhd.full.2012-10.txt.gz.noMHC.sumstats.gz	Psychiatric disorder	Attention deficit hyperactivity disorder	0.00686259	0.0103412	0.0241359	1.5069	3.51702	0.884511	1.0869e-08	1.61497e-07	0.0673019	Brain_Caudate_basal_ganglia	0.442256	0.69929
DS_Full.txt.gz.tab.sumstats.gz	Psychiatric disorder	Depressive symptoms	0.00686259	0.000544942	0.00546347	0.0794077	0.796124	0.245831	-8.07825e-09	5.2629e-09	-1.53494	Brain_Caudate_basal_ganglia	0.877085	0.932075
IGAP_stage_1.txt.gz.noMHC.sumstats.gz	Psychiatric disorder	Alzheimers disease	0.00686259	0.00824223	0.00808288	1.20104	1.17782	0.864166	-1.05135e-09	1.24788e-08	-0.0842509	Brain_Caudate_basal_ganglia	0.432083	0.69929
Neuroticism_Full.txt.gz.tab.sumstats.gz	Psychiatric disorder	Neuroticism	0.00686259	0.00613791	0.00319904	0.894401	0.466157	0.821483	-4.56163e-09	6.39924e-09	-0.71284	Brain_Caudate_basal_ganglia	0.589259	0.772132
pgc.bip.full.2012-04.txt.noMHC.sumstats.gz	Psychiatric disorder	Bipolar disorder	0.00686259	0.00233241	0.00609961	0.339873	0.88882	0.457628	-8.86772e-08	5.85194e-08	-1.51535	Brain_Caudate_basal_ganglia	0.771186	0.878786
pgc.cross.full.2013-03.txt.noMHC.sumstats.gz	Psychiatric disorder	PGC cross-disorder analysis	0.00686259	0.00422038	0.00548812	0.614983	0.799716	0.634068	-1.94355e-08	2.05549e-08	-0.945539	Brain_Caudate_basal_ganglia	0.682966	0.835036
pgc.mdd.full.2012-04.txt.gz.noMHC.sumstats.gz	Psychiatric disorder	Major depressive disorder	0.00686259	-0.00483832	0.0112219	-0.705028	1.63523	0.299312	-5.99458e-08	4.62835e-08	-1.29519	Brain_Caudate_basal_ganglia	0.850344	0.923231
pgcasdeuro.gz.uniform.txt.noMHC.sumstats.gz	Psychiatric disorder	Autism spectrum disorder	0.00686259	0.00528752	0.00760944	0.770485	1.10883	0.835592	-3.42487e-08	8.53629e-08	-0.401214	Brain_Caudate_basal_ganglia	0.582204	0.771759
Schizophrenia.sumstats.gz	Psychiatric disorder	Schizophrenia	0.00686259	0.00803274	0.00250281	1.17051	0.364703	0.640047	-2.72851e-08	2.46776e-08	-1.10566	Brain_Caudate_basal_ganglia	0.320023	0.593531
GPC-2.NEUROTICISM.full.txt.noMHC.sumstats.gz	Psychiatric disorder	Neuroticism	0.00686259	-0.0166965	0.0150019	-2.43297	2.18604	0.104086	-8.01755e-09	4.43652e-09	-1.80717	Brain_Caudate_basal_ganglia	0.947957	0.98169
EAGLE_20151029_n10k_GC1_Psort_BETA.se.rsid.tbl.tab.sumstats.gz	Psychiatric disorder	Attention deficit hyperactivity disorder (GC)	0.00686259	-0.0349361	0.0317183	-5.0908	4.62192	0.0783042	-7.03475e-08	3.51228e-08	-2.0029	Brain_Caudate_basal_ganglia	0.960848	0.98169
2090.ukbb.sumstats.gz	Psychiatric disorder	Seen doctor (GP) for nerves_ anxiety_ tension or depression	0.00686259	0.0127324	0.00634711	1.85533	0.924885	0.357617	5.12349e-09	8.39823e-09	0.610067	Brain_Caudate_basal_ganglia	0.178808	0.509604
2100.ukbb.sumstats.gz	Psychiatric disorder	Seen a psychiatrist for nerves_ anxiety_ tension or depression	0.00686259	0.0171722	0.0109477	2.50229	1.59528	0.345431	5.11189e-09	6.87856e-09	0.743163	Brain_Caudate_basal_ganglia	0.172715	0.509604
20127.ukbb.sumstats.gz	Psychiatric disorder	Neuroticism score	0.00686259	0.0116044	0.00305758	1.69096	0.445543	0.11798	6.51683e-09	7.83039e-09	0.832249	Brain_Caudate_basal_ganglia	0.0589898	0.444454
20110_10.ukbb.sumstats.gz	Psychiatric disorder	Illnesses of mother: Alzheimers disease/dementia	0.00686259	0.0104639	0.0198548	1.52478	2.89319	0.859752	8.99974e-11	2.55192e-09	0.0352665	Brain_Caudate_basal_ganglia	0.429876	0.69929
20111_12.ukbb.sumstats.gz	Psychiatric disorder	Illnesses of siblings: Severe depression	0.00686259	0.0136138	0.011449	1.98377	1.66832	0.551435	1.8107e-09	3.50794e-09	0.516174	Brain_Caudate_basal_ganglia	0.275718	0.553825
4537.ukbb.sumstats.gz	Satisfaction	Work/job satisfaction	0.00686259	0.00310568	0.00769955	0.452552	1.12196	0.628187	-5.90234e-09	8.67347e-09	-0.680505	Brain_Caudate_basal_ganglia	0.685907	0.835036
4548.ukbb.sumstats.gz	Satisfaction	Health satisfaction	0.00686259	0.0129474	0.00639903	1.88666	0.932451	0.337812	8.0358e-09	1.20831e-08	0.665042	Brain_Caudate_basal_ganglia	0.168906	0.509604
4559.ukbb.sumstats.gz	Satisfaction	Family relationship satisfaction	0.00686259	0.0018523	0.00659724	0.269913	0.961333	0.444161	-9.28031e-09	8.05243e-09	-1.15249	Brain_Caudate_basal_ganglia	0.777919	0.878786
4570.ukbb.sumstats.gz	Satisfaction	Friendships satisfaction	0.00686259	0.00591424	0.00725155	0.861808	1.05668	0.895566	-5.92234e-09	1.05439e-08	-0.561686	Brain_Caudate_basal_ganglia	0.552217	0.749633
4581.ukbb.sumstats.gz	Satisfaction	Financial situation satisfaction	0.00686259	0.0260975	0.0130681	3.80286	1.90425	0.142078	1.86851e-08	1.56018e-08	1.19762	Brain_Caudate_basal_ganglia	0.0710392	0.444454
1160.ukbb.sumstats.gz	Sleep	Sleep duration	0.00686259	0.010447	0.00345576	1.52231	0.503565	0.301155	2.00762e-10	5.24163e-09	0.0383014	Brain_Caudate_basal_ganglia	0.150577	0.509604
1200.ukbb.sumstats.gz	Sleep	Sleeplessness / insomnia	0.00686259	0.00875356	0.00317888	1.27555	0.463219	0.553825	1.82989e-10	4.30473e-09	0.0425088	Brain_Caudate_basal_ganglia	0.276912	0.553825
1210.ukbb.sumstats.gz	Sleep	Snoring	0.00686259	0.00948212	0.00338984	1.38171	0.493959	0.439119	-3.48153e-10	4.56108e-09	-0.0763312	Brain_Caudate_basal_ganglia	0.219559	0.532786
1220.ukbb.sumstats.gz	Sleep	Daytime dozing / sleeping (narcolepsy)	0.00686259	0.01245	0.00361499	1.81419	0.526768	0.116696	4.07415e-09	3.6409e-09	1.11899	Brain_Caudate_basal_ganglia	0.0583479	0.444454
1170.ukbb.sumstats.gz	Sleep	Getting up in morning	0.00686259	0.00961754	0.00344517	1.40144	0.502021	0.425721	4.0857e-10	5.20679e-09	0.0784687	Brain_Caudate_basal_ganglia	0.21286	0.532786
1180.ukbb.sumstats.gz	Sleep	Morning/evening person (chronotype)	0.00686259	0.0106645	0.00297609	1.55401	0.433669	0.203443	3.79533e-09	7.56613e-09	0.501621	Brain_Caudate_basal_ganglia	0.101721	0.463849
1190.ukbb.sumstats.gz	Sleep	Nap during day	0.00686259	0.00904481	0.00300467	1.31799	0.437833	0.466697	-7.35114e-10	5.01537e-09	-0.146572	Brain_Caudate_basal_ganglia	0.233348	0.545001
Age_of_smoking.sumstats.gz	Smoking	Age of smoking initiation	0.00686259	-0.000549042	0.0181816	-0.0800051	2.64937	0.682654	-1.12136e-08	2.92821e-08	-0.38295	Brain_Caudate_basal_ganglia	0.658673	0.834319
1239.ukbb.sumstats.gz	Smoking	Current tobacco smoking	0.00686259	0.00767969	0.0035621	1.11907	0.51906	0.818835	-2.422e-09	4.31269e-09	-0.561598	Brain_Caudate_basal_ganglia	0.409418	0.696621
1249.ukbb.sumstats.gz	Smoking	Past tobacco smoking	0.00686259	0.0113913	0.004649	1.65991	0.677441	0.331127	4.1132e-09	9.26408e-09	0.443994	Brain_Caudate_basal_ganglia	0.165563	0.509604
1259.ukbb.sumstats.gz	Smoking	Smoking/smokers in household	0.00686259	0.0149164	0.0174268	2.17358	2.53939	0.645595	1.05094e-09	3.50417e-09	0.299911	Brain_Caudate_basal_ganglia	0.322797	0.593531
1269.ukbb.sumstats.gz	Smoking	Exposure to tobacco smoke at home	0.00686259	0.00739634	0.010081	1.07778	1.46898	0.957871	-1.77691e-10	2.77643e-09	-0.0639996	Brain_Caudate_basal_ganglia	0.478936	0.69929
1279.ukbb.sumstats.gz	Smoking	Exposure to tobacco smoke outside home	0.00686259	0.0104534	0.0066895	1.52325	0.974778	0.589239	-4.82671e-10	4.74538e-09	-0.101714	Brain_Caudate_basal_ganglia	0.294619	0.57908
1787.ukbb.sumstats.gz	Smoking	Maternal smoking around birth	0.00686259	0.0116772	0.00433682	1.70157	0.63195	0.268934	2.7878e-09	4.67529e-09	0.596284	Brain_Caudate_basal_ganglia	0.134467	0.509604
2887.ukbb.sumstats.gz	Smoking	Number of cigarettes previously smoked daily	0.00686259	0.00567569	0.00710984	0.827048	1.03603	0.867608	-8.33719e-09	1.56514e-08	-0.532682	Brain_Caudate_basal_ganglia	0.566196	0.759369
2907.ukbb.sumstats.gz	Smoking	Ever stopped smoking for 6+ months	0.00686259	-0.00761124	0.0289277	-1.10909	4.21528	0.59894	-7.94579e-09	1.25342e-08	-0.633929	Brain_Caudate_basal_ganglia	0.70053	0.835036
2926.ukbb.sumstats.gz	Smoking	Number of unsuccessful stop-smoking attempts	0.00686259	0.0218927	0.0138029	3.19016	2.01133	0.277967	1.22953e-08	1.63314e-08	0.752864	Brain_Caudate_basal_ganglia	0.138983	0.509604
3466.ukbb.sumstats.gz	Smoking	Time from waking to first cigarette	0.00686259	-0.0173219	0.0218321	-2.52411	3.18132	0.233964	-5.12483e-08	4.25185e-08	-1.20532	Brain_Caudate_basal_ganglia	0.883018	0.932075
3476.ukbb.sumstats.gz	Smoking	Difficulty not smoking for 1 day	0.00686259	0.00783408	0.0162342	1.14156	2.3656	0.952332	-1.43818e-09	4.3478e-08	-0.0330784	Brain_Caudate_basal_ganglia	0.476166	0.69929
20160.ukbb.sumstats.gz	Smoking	Ever smoked	0.00686259	0.0139003	0.00422955	2.02551	0.616319	0.0979099	7.59853e-09	7.05687e-09	1.07676	Brain_Caudate_basal_ganglia	0.048955	0.444454
20161.ukbb.sumstats.gz	Smoking	Pack years of smoking PREVIEW ONLY	0.00686259	0.0055471	0.00431454	0.808309	0.628704	0.761681	-9.85519e-09	1.04239e-08	-0.945441	Brain_Caudate_basal_ganglia	0.619159	0.793081
20162.ukbb.sumstats.gz	Smoking	Pack years adult smoking as proportion of life span exposed to smoking PREVIEW ONLY	0.00686259	0.00727346	0.00438023	1.05987	0.638277	0.92566	-6.35715e-09	1.19961e-08	-0.529933	Brain_Caudate_basal_ganglia	0.46283	0.69929
20116_1.ukbb.sumstats.gz	Smoking	Smoking status: Previous	0.00686259	0.0131506	0.00640372	1.91627	0.933135	0.326623	4.48541e-09	7.28781e-09	0.615467	Brain_Caudate_basal_ganglia	0.163311	0.509604
20116_2.ukbb.sumstats.gz	Smoking	Smoking status: Current	0.00686259	0.00923808	0.00390976	1.34615	0.569721	0.544989	-5.13052e-10	4.40892e-09	-0.116367	Brain_Caudate_basal_ganglia	0.272494	0.553825
2178.ukbb.sumstats.gz	Health rating	Overall health rating	0.00686259	0.013272	0.00399589	1.93396	0.582272	0.110641	9.36967e-09	9.0532e-09	1.03496	Brain_Caudate_basal_ganglia	0.0553204	0.444454

[truncated: 3 more sheets: Putamen_basal_ganglia, Substantia_nigra, Hypothalamus]
