# Supplementary material for: Hidden Genetic Regulation of Human Complex Traits via Brain Isoforms
Source: Phenomics. 2023 Mar 20;3(3):217–27. doi: 10.1007/s43657-023-00100-6 (PMC10260721; doi:10.1007/s43657-023-00100-6)
Supplement: Supplementary file 10 — Supplementary Table 5 Summary of the significant MR results for neuro-related phenotypes. Significance was determined as a false discovery rate of less than 5%. Effect: irQTL effect; SE: standard error for the irQTL effect; beta: genetic effect on the complex trait; se: standard error for beta; MR effect: causal effect estimate of the isoform on the trait based on MR; MR se: standard error for the MR effect (XLSX 351 KB) [file 43657_2023_100_MOESM10_ESM.xlsx]

## Sheet: MR for neuro-traits, FDR < 0.05
Trait	Description	Tissue	Isoform	Gene	Name	IVW_estimate	IVW_se	SNP_num	IVW_Heter_P	IVW_Z	IVW_P	FDR
1190.ukbb	Nap during day	Cerebellum	NM_001145148	CRHR1	Brain_Cerebellum.NM_001145148.CRHR1	0.0333595	0.00276533	1	NA	12.0635	1.64635e-33	9.06916e-29
1190.ukbb	Nap during day	Cerebellar Hemisphere	NM_001145148	CRHR1	Brain_Cerebellar_Hemisphere.NM_001145148.CRHR1	0.0348308	0.00288667	1	NA	12.0661	1.59517e-33	9.06916e-29
1190.ukbb	Nap during day	Cerebellum	NM_001145146_1	CRHR1	Brain_Cerebellum.NM_001145146_1.CRHR1	-0.0333927	0.00276968	1	NA	-12.0565	1.79239e-33	9.06916e-29
1190.ukbb	Nap during day	Nucleus accumbens basal ganglia	NM_015443_1	KANSL1	Brain_Nucleus_accumbens_basal_ganglia.NM_015443_1.KANSL1	-0.029292	0.00243059	1	NA	-12.0514	1.90683e-33	9.06916e-29
1190.ukbb	Nap during day	Spinal cord cervical c-1	NM_001193465	KANSL1	Brain_Spinal_cord_cervical_c-1.NM_001193465.KANSL1	0.0264968	0.00217431	1	NA	12.1863	3.67742e-34	9.06916e-29
1190.ukbb	Nap during day	Putamen basal ganglia	NM_001193465	KANSL1	Brain_Putamen_basal_ganglia.NM_001193465.KANSL1	0.0315887	0.00262069	1	NA	12.0536	1.8566e-33	9.06916e-29
1190.ukbb	Nap during day	Nucleus accumbens basal ganglia	NM_001193465	KANSL1	Brain_Nucleus_accumbens_basal_ganglia.NM_001193465.KANSL1	0.028676	0.00243322	1	NA	11.7852	4.65314e-32	1.89694e-27
1950.ukbb	Sensitivity / hurt feelings	Spinal cord cervical c-1	NM_001193465	KANSL1	Brain_Spinal_cord_cervical_c-1.NM_001193465.KANSL1	-0.0211014	0.00220474	1	NA	-9.57089	1.05989e-21	3.10308e-17
1950.ukbb	Sensitivity / hurt feelings	Cerebellar Hemisphere	NM_001145148	CRHR1	Brain_Cerebellar_Hemisphere.NM_001145148.CRHR1	-0.028008	0.00292707	1	NA	-9.5686	1.08363e-21	3.10308e-17
1950.ukbb	Sensitivity / hurt feelings	Nucleus accumbens basal ganglia	NM_015443_1	KANSL1	Brain_Nucleus_accumbens_basal_ganglia.NM_015443_1.KANSL1	0.0235355	0.00246461	1	NA	9.54937	1.30487e-21	3.10308e-17
1950.ukbb	Sensitivity / hurt feelings	Putamen basal ganglia	NM_001193465	KANSL1	Brain_Putamen_basal_ganglia.NM_001193465.KANSL1	-0.0253885	0.00265737	1	NA	-9.55397	1.24819e-21	3.10308e-17
1950.ukbb	Sensitivity / hurt feelings	Cerebellum	NM_001145148	CRHR1	Brain_Cerebellum.NM_001145148.CRHR1	-0.0267866	0.00280404	1	NA	-9.55288	1.2614e-21	3.10308e-17
1950.ukbb	Sensitivity / hurt feelings	Cerebellum	NM_001145146_1	CRHR1	Brain_Cerebellum.NM_001145146_1.CRHR1	0.0267242	0.00280845	1	NA	9.51564	1.80598e-21	3.96437e-17
20127.ukbb	Neuroticism score	Cerebellar Hemisphere	NM_001145148	CRHR1	Brain_Cerebellar_Hemisphere.NM_001145148.CRHR1	-0.0296417	0.00320109	1	NA	-9.25986	2.047e-20	4.1725e-16
20127.ukbb	Neuroticism score	Spinal cord cervical c-1	NM_001193465	KANSL1	Brain_Spinal_cord_cervical_c-1.NM_001193465.KANSL1	-0.0223002	0.00241114	1	NA	-9.24879	2.27048e-20	4.31949e-16
20127.ukbb	Neuroticism score	Cerebellum	NM_001145146_1	CRHR1	Brain_Cerebellum.NM_001145146_1.CRHR1	0.0282545	0.00307137	1	NA	9.19933	3.60189e-20	6.12667e-16
20127.ukbb	Neuroticism score	Nucleus accumbens basal ganglia	NM_015443_1	KANSL1	Brain_Nucleus_accumbens_basal_ganglia.NM_015443_1.KANSL1	0.0247915	0.00269534	1	NA	9.19791	3.64979e-20	6.12667e-16
20127.ukbb	Neuroticism score	Cerebellum	NM_001145148	CRHR1	Brain_Cerebellum.NM_001145148.CRHR1	-0.0281684	0.00306654	1	NA	-9.18572	4.08783e-20	6.48076e-16
20127.ukbb	Neuroticism score	Putamen basal ganglia	NM_001193465	KANSL1	Brain_Putamen_basal_ganglia.NM_001193465.KANSL1	-0.0266714	0.00290614	1	NA	-9.17759	4.40847e-20	6.62124e-16
20127.ukbb	Neuroticism score	Nucleus accumbens basal ganglia	NM_001193465	KANSL1	Brain_Nucleus_accumbens_basal_ganglia.NM_001193465.KANSL1	-0.0233612	0.00269826	1	NA	-8.65789	4.80577e-18	6.85706e-14
1950.ukbb	Sensitivity / hurt feelings	Nucleus accumbens basal ganglia	NM_001193465	KANSL1	Brain_Nucleus_accumbens_basal_ganglia.NM_001193465.KANSL1	-0.0212391	0.00246728	1	NA	-8.60831	7.41455e-18	1.00756e-13
1920.ukbb	Mood swings	Spinal cord cervical c-1	NM_001193465	KANSL1	Brain_Spinal_cord_cervical_c-1.NM_001193465.KANSL1	-0.0174895	0.0021994	1	NA	-7.95197	1.83569e-15	2.38112e-11
1920.ukbb	Mood swings	Cerebellum	NM_001145146_1	CRHR1	Brain_Cerebellum.NM_001145146_1.CRHR1	0.0220829	0.00280164	1	NA	7.88213	3.21847e-15	3.99325e-11
1920.ukbb	Mood swings	Cerebellar Hemisphere	NM_001145148	CRHR1	Brain_Cerebellar_Hemisphere.NM_001145148.CRHR1	-0.0229397	0.00291997	1	NA	-7.85612	3.96215e-15	4.71113e-11
1920.ukbb	Mood swings	Cerebellum	NM_001145148	CRHR1	Brain_Cerebellum.NM_001145148.CRHR1	-0.0219345	0.00279723	1	NA	-7.8415	4.45196e-15	4.88633e-11
1920.ukbb	Mood swings	Nucleus accumbens basal ganglia	NM_015443_1	KANSL1	Brain_Nucleus_accumbens_basal_ganglia.NM_015443_1.KANSL1	0.0192804	0.00245864	1	NA	7.84191	4.43744e-15	4.88633e-11
1920.ukbb	Mood swings	Putamen basal ganglia	NM_001193465	KANSL1	Brain_Putamen_basal_ganglia.NM_001193465.KANSL1	-0.0207385	0.00265093	1	NA	-7.8231	5.15381e-15	5.44716e-11
1920.ukbb	Mood swings	Nucleus accumbens basal ganglia	NM_001193465	KANSL1	Brain_Nucleus_accumbens_basal_ganglia.NM_001193465.KANSL1	-0.018751	0.0024613	1	NA	-7.61833	2.56979e-14	2.61905e-10
1249.ukbb	Past tobacco smoking	Hippocampus	NM_198239	WISP3	Brain_Hippocampus.NM_198239.WISP3	-0.0177097	0.0023527	1	NA	-7.5274	5.17606e-14	5.09339e-10
1180.ukbb	Morning/evening person (chronotype)	Hippocampus	NM_031901	MRPS21	Brain_Hippocampus.NM_031901.MRPS21	-0.0195959	0.00265393	1	NA	-7.38374	1.53904e-13	1.41675e-09
1180.ukbb	Morning/evening person (chronotype)	Hippocampus	NM_018997	MRPS21	Brain_Hippocampus.NM_018997.MRPS21	0.0195959	0.00265393	1	NA	7.38374	1.53904e-13	1.41675e-09
EduYears_Main.txt.gz.tab	Years of schooling 2016	Anterior cingulate cortex BA24	NM_018694	ARL6IP4	Brain_Anterior_cingulate_cortex_BA24.NM_018694.ARL6IP4	0.011743	0.00167184	1	NA	7.024	2.15605e-12	1.66288e-08
EduYears_Main.txt.gz.tab	Years of schooling 2016	Hypothalamus	NM_018694	ARL6IP4	Brain_Hypothalamus.NM_018694.ARL6IP4	0.0128965	0.00183606	1	NA	7.024	2.15605e-12	1.66288e-08
EduYears_Main.txt.gz.tab	Years of schooling 2016	Caudate basal ganglia	NM_018694	ARL6IP4	Brain_Caudate_basal_ganglia.NM_018694.ARL6IP4	0.0136988	0.00195029	1	NA	7.024	2.15605e-12	1.66288e-08
EduYears_Main.txt.gz.tab	Years of schooling 2016	Frontal Cortex BA9	NM_018694	ARL6IP4	Brain_Frontal_Cortex_BA9.NM_018694.ARL6IP4	0.0134753	0.00191847	1	NA	7.024	2.15605e-12	1.66288e-08
EduYears_Main.txt.gz.tab	Years of schooling 2016	Substantia nigra	NM_018694	ARL6IP4	Brain_Substantia_nigra.NM_018694.ARL6IP4	0.00921374	0.00131175	1	NA	7.024	2.15605e-12	1.66288e-08
EduYears_Main.txt.gz.tab	Years of schooling 2016	Spinal cord cervical c-1	NM_018694	ARL6IP4	Brain_Spinal_cord_cervical_c-1.NM_018694.ARL6IP4	0.00991837	0.00141207	1	NA	7.024	2.15605e-12	1.66288e-08
6138_1.ukbb	Qualifications: College or University degree	Cerebellum	NM_018694	ARL6IP4	Brain_Cerebellum.NM_018694.ARL6IP4	0.00740768	0.00105649	2	0.944335	7.01162	2.35579e-12	1.76912e-08
EduYears_Main.txt.gz.tab	Years of schooling 2016	Nucleus accumbens basal ganglia	NM_018694	ARL6IP4	Brain_Nucleus_accumbens_basal_ganglia.NM_018694.ARL6IP4	0.017718	0.00253296	1	NA	6.995	2.65259e-12	1.89241e-08
EduYears_Main.txt.gz.tab	Years of schooling 2016	Putamen basal ganglia	NM_018694	ARL6IP4	Brain_Putamen_basal_ganglia.NM_018694.ARL6IP4	0.0151732	0.00216914	1	NA	6.995	2.65259e-12	1.89241e-08
Menarche_Nature2014_GWASMetaResults_17122014.txt.uniform.af.txt.noMHC.sumstats_deGC.gz	Age at Menarche	Nucleus accumbens basal ganglia	NM_001100120	ECE2	Brain_Nucleus_accumbens_basal_ganglia.NM_001100120.ECE2	-0.025401	0.00370352	1	NA	-6.85862	6.95289e-12	4.83935e-08
EduYears_Main.txt.gz.tab	Years of schooling 2016	Cortex	NM_018694	ARL6IP4	Brain_Cortex.NM_018694.ARL6IP4	0.00724133	0.00106367	2	0.0428709	6.80786	9.90588e-12	6.73053e-08
EduYears_Main.txt.gz.tab	Years of schooling 2016	Cerebellar Hemisphere	NM_018694	ARL6IP4	Brain_Cerebellar_Hemisphere.NM_018694.ARL6IP4	0.00897394	0.00132692	2	0.0299957	6.76298	1.35178e-11	8.97106e-08
1960.ukbb	Fed-up feelings	Spinal cord cervical c-1	NM_001193465	KANSL1	Brain_Spinal_cord_cervical_c-1.NM_001193465.KANSL1	-0.0148367	0.00219566	1	NA	-6.75728	1.40606e-11	8.99751e-08
1960.ukbb	Fed-up feelings	Cerebellar Hemisphere	NM_001145148	CRHR1	Brain_Cerebellar_Hemisphere.NM_001145148.CRHR1	-0.0196938	0.00291502	1	NA	-6.75597	1.41883e-11	8.99751e-08
1960.ukbb	Fed-up feelings	Cerebellum	NM_001145146_1	CRHR1	Brain_Cerebellum.NM_001145146_1.CRHR1	0.0187016	0.00279689	1	NA	6.68657	2.28462e-11	1.33052e-07
6138_1.ukbb	Qualifications: College or University degree	Nucleus accumbens basal ganglia	NM_015443_1	KANSL1	Brain_Nucleus_accumbens_basal_ganglia.NM_015443_1.KANSL1	-0.0163341	0.00244149	1	NA	-6.69021	2.22851e-11	1.33052e-07
6138_1.ukbb	Qualifications: College or University degree	Cerebellum	NM_001145148	CRHR1	Brain_Cerebellum.NM_001145148.CRHR1	0.0185808	0.00277773	1	NA	6.68919	2.24409e-11	1.33052e-07
6138_1.ukbb	Qualifications: College or University degree	Putamen basal ganglia	NM_001193465	KANSL1	Brain_Putamen_basal_ganglia.NM_001193465.KANSL1	0.0176144	0.00263245	1	NA	6.69128	2.21227e-11	1.33052e-07
6138_1.ukbb	Qualifications: College or University degree	Spinal cord cervical c-1	NM_001193465	KANSL1	Brain_Spinal_cord_cervical_c-1.NM_001193465.KANSL1	0.0145915	0.00218406	1	NA	6.68091	2.37463e-11	1.35529e-07
1960.ukbb	Fed-up feelings	Nucleus accumbens basal ganglia	NM_015443_1	KANSL1	Brain_Nucleus_accumbens_basal_ganglia.NM_015443_1.KANSL1	0.016368	0.00245446	1	NA	6.66867	2.58132e-11	1.44436e-07
1960.ukbb	Fed-up feelings	Cerebellum	NM_001145148	CRHR1	Brain_Cerebellum.NM_001145148.CRHR1	-0.0185987	0.00279249	1	NA	-6.66027	2.73325e-11	1.49997e-07
6138_1.ukbb	Qualifications: College or University degree	Cerebellum	NM_001145146_1	CRHR1	Brain_Cerebellum.NM_001145146_1.CRHR1	-0.0184938	0.00278211	1	NA	-6.64739	2.98336e-11	1.60633e-07
1960.ukbb	Fed-up feelings	Putamen basal ganglia	NM_001193465	KANSL1	Brain_Putamen_basal_ganglia.NM_001193465.KANSL1	-0.0175783	0.00264643	1	NA	-6.64227	3.08888e-11	1.63235e-07
6138_1.ukbb	Qualifications: College or University degree	Cerebellar Hemisphere	NM_001145148	CRHR1	Brain_Cerebellar_Hemisphere.NM_001145148.CRHR1	0.019209	0.00289961	1	NA	6.62467	3.48025e-11	1.80573e-07
6138_1.ukbb	Qualifications: College or University degree	Spinal cord cervical c-1	NM_018694	ARL6IP4	Brain_Spinal_cord_cervical_c-1.NM_018694.ARL6IP4	0.00870021	0.00132406	1	NA	6.57088	5.00188e-11	2.33996e-07
6138_1.ukbb	Qualifications: College or University degree	Anterior cingulate cortex BA24	NM_018694	ARL6IP4	Brain_Anterior_cingulate_cortex_BA24.NM_018694.ARL6IP4	0.0103008	0.00156764	1	NA	6.57088	5.00188e-11	2.33996e-07
6138_1.ukbb	Qualifications: College or University degree	Substantia nigra	NM_018694	ARL6IP4	Brain_Substantia_nigra.NM_018694.ARL6IP4	0.00808212	0.00122999	1	NA	6.57088	5.00188e-11	2.33996e-07
6138_1.ukbb	Qualifications: College or University degree	Hypothalamus	NM_018694	ARL6IP4	Brain_Hypothalamus.NM_018694.ARL6IP4	0.0113126	0.00172162	1	NA	6.57088	5.00188e-11	2.33996e-07
6138_1.ukbb	Qualifications: College or University degree	Caudate basal ganglia	NM_018694	ARL6IP4	Brain_Caudate_basal_ganglia.NM_018694.ARL6IP4	0.0120164	0.00182873	1	NA	6.57088	5.00188e-11	2.33996e-07
6138_1.ukbb	Qualifications: College or University degree	Frontal Cortex BA9	NM_018694	ARL6IP4	Brain_Frontal_Cortex_BA9.NM_018694.ARL6IP4	0.0118203	0.00179889	1	NA	6.57088	5.00188e-11	2.33996e-07
EduYears_Main.txt.gz.tab	Years of schooling 2016	Cerebellum	NM_018694	ARL6IP4	Brain_Cerebellum.NM_018694.ARL6IP4	0.00733847	0.00112671	2	0.00819494	6.51316	7.3585e-11	3.3869e-07
1970.ukbb	Nervous feelings	Cerebellar Hemisphere	NM_001145148	CRHR1	Brain_Cerebellar_Hemisphere.NM_001145148.CRHR1	-0.019013	0.00292309	1	NA	-6.50441	7.79989e-11	3.53308e-07
6138_1.ukbb	Qualifications: College or University degree	Nucleus accumbens basal ganglia	NM_018694	ARL6IP4	Brain_Nucleus_accumbens_basal_ganglia.NM_018694.ARL6IP4	0.0154287	0.00237508	1	NA	6.49607	8.24453e-11	3.61958e-07
6138_1.ukbb	Qualifications: College or University degree	Putamen basal ganglia	NM_018694	ARL6IP4	Brain_Putamen_basal_ganglia.NM_018694.ARL6IP4	0.0132126	0.00203394	1	NA	6.49607	8.24453e-11	3.61958e-07
1970.ukbb	Nervous feelings	Nucleus accumbens basal ganglia	NM_015443_1	KANSL1	Brain_Nucleus_accumbens_basal_ganglia.NM_015443_1.KANSL1	0.0159294	0.00246126	1	NA	6.47206	9.66757e-11	4.18002e-07
1980.ukbb	Worrier / anxious feelings	Cerebellum	NM_032470_6	TNXB	Brain_Cerebellum.NM_032470_6.TNXB	-0.0187014	0.00289096	1	NA	-6.46891	9.87124e-11	4.20438e-07
1970.ukbb	Nervous feelings	Cerebellum	NM_001145148	CRHR1	Brain_Cerebellum.NM_001145148.CRHR1	-0.0180915	0.00280022	1	NA	-6.46073	1.04199e-10	4.37281e-07
1970.ukbb	Nervous feelings	Putamen basal ganglia	NM_001193465	KANSL1	Brain_Putamen_basal_ganglia.NM_001193465.KANSL1	-0.0171144	0.00265376	1	NA	-6.44913	1.12494e-10	4.65249e-07
1970.ukbb	Nervous feelings	Spinal cord cervical c-1	NM_001193465	KANSL1	Brain_Spinal_cord_cervical_c-1.NM_001193465.KANSL1	-0.0141825	0.00220175	1	NA	-6.44148	1.18314e-10	4.80439e-07
1970.ukbb	Nervous feelings	Cerebellum	NM_001145146_1	CRHR1	Brain_Cerebellum.NM_001145146_1.CRHR1	0.0180565	0.00280464	1	NA	6.43809	1.20986e-10	4.80439e-07
20127.ukbb	Neuroticism score	Cerebellum	NM_032470_6	TNXB	Brain_Cerebellum.NM_032470_6.TNXB	-0.0203812	0.00316587	1	NA	-6.4378	1.21218e-10	4.80439e-07
6138_1.ukbb	Qualifications: College or University degree	Nucleus accumbens basal ganglia	NM_001193465	KANSL1	Brain_Nucleus_accumbens_basal_ganglia.NM_001193465.KANSL1	0.015594	0.00244414	1	NA	6.38016	1.76903e-10	6.91541e-07
1558.ukbb	Alcohol intake frequency.	Nucleus accumbens basal ganglia	NM_015443_1	KANSL1	Brain_Nucleus_accumbens_basal_ganglia.NM_015443_1.KANSL1	0.0153858	0.00243098	1	NA	6.32904	2.46691e-10	9.38637e-07
1558.ukbb	Alcohol intake frequency.	Cerebellum	NM_001145148	CRHR1	Brain_Cerebellum.NM_001145148.CRHR1	-0.017506	0.00276577	1	NA	-6.32952	2.45925e-10	9.38637e-07
1558.ukbb	Alcohol intake frequency.	Cerebellum	NM_001145146_1	CRHR1	Brain_Cerebellum.NM_001145146_1.CRHR1	0.0175187	0.00277013	1	NA	6.32414	2.54647e-10	9.56158e-07
1558.ukbb	Alcohol intake frequency.	Nucleus accumbens basal ganglia	NM_001193465	KANSL1	Brain_Nucleus_accumbens_basal_ganglia.NM_001193465.KANSL1	-0.0153632	0.00243361	1	NA	-6.3129	2.73854e-10	1.01493e-06
1558.ukbb	Alcohol intake frequency.	Putamen basal ganglia	NM_001193465	KANSL1	Brain_Putamen_basal_ganglia.NM_001193465.KANSL1	-0.0165349	0.00262111	1	NA	-6.30835	2.82026e-10	1.01875e-06
1558.ukbb	Alcohol intake frequency.	Cerebellar Hemisphere	NM_001145148	CRHR1	Brain_Cerebellar_Hemisphere.NM_001145148.CRHR1	-0.0182165	0.00288713	1	NA	-6.30954	2.79866e-10	1.01875e-06
1558.ukbb	Alcohol intake frequency.	Spinal cord cervical c-1	NM_001193465	KANSL1	Brain_Spinal_cord_cervical_c-1.NM_001193465.KANSL1	-0.0136776	0.00217466	1	NA	-6.28955	3.18388e-10	1.13572e-06
1960.ukbb	Fed-up feelings	Nucleus accumbens basal ganglia	NM_001193465	KANSL1	Brain_Nucleus_accumbens_basal_ganglia.NM_001193465.KANSL1	-0.0152071	0.00245712	1	NA	-6.18898	6.05548e-10	2.13338e-06
1220.ukbb	Daytime dozing / sleeping (narcolepsy)	Spinal cord cervical c-1	NM_001193465	KANSL1	Brain_Spinal_cord_cervical_c-1.NM_001193465.KANSL1	0.0133762	0.00217752	1	NA	6.14285	8.10538e-10	2.82075e-06
20160.ukbb	Ever smoked	Hippocampus	NM_198239	WISP3	Brain_Hippocampus.NM_198239.WISP3	0.0137525	0.00226235	1	NA	6.07887	1.21032e-09	4.1613e-06
1220.ukbb	Daytime dozing / sleeping (narcolepsy)	Cerebellar Hemisphere	NM_001145148	CRHR1	Brain_Cerebellar_Hemisphere.NM_001145148.CRHR1	0.0174045	0.00289092	1	NA	6.02041	1.73976e-09	5.91037e-06
1220.ukbb	Daytime dozing / sleeping (narcolepsy)	Cerebellum	NM_001145148	CRHR1	Brain_Cerebellum.NM_001145148.CRHR1	0.0166604	0.00276941	1	NA	6.01586	1.78934e-09	6.0073e-06
1220.ukbb	Daytime dozing / sleeping (narcolepsy)	Nucleus accumbens basal ganglia	NM_015443_1	KANSL1	Brain_Nucleus_accumbens_basal_ganglia.NM_015443_1.KANSL1	-0.0146351	0.00243418	1	NA	-6.01233	1.82876e-09	6.06824e-06
1220.ukbb	Daytime dozing / sleeping (narcolepsy)	Putamen basal ganglia	NM_001193465	KANSL1	Brain_Putamen_basal_ganglia.NM_001193465.KANSL1	0.0157711	0.00262455	1	NA	6.00907	1.86591e-09	6.12034e-06
1940.ukbb	Irritability	Spinal cord cervical c-1	NM_001193465	KANSL1	Brain_Spinal_cord_cervical_c-1.NM_001193465.KANSL1	-0.0133466	0.00222232	1	NA	-6.0057	1.90508e-09	6.17783e-06
1220.ukbb	Daytime dozing / sleeping (narcolepsy)	Cerebellum	NM_001145146_1	CRHR1	Brain_Cerebellum.NM_001145146_1.CRHR1	-0.0165793	0.00277377	1	NA	-5.97719	2.27019e-09	7.27911e-06
1930.ukbb	Miserableness	Cerebellar Hemisphere	NM_001145148	CRHR1	Brain_Cerebellar_Hemisphere.NM_001145148.CRHR1	-0.0173506	0.00290927	1	NA	-5.96389	2.46303e-09	7.80965e-06
1080.ukbb	Time spent using computer	Cortex	NM_001290264	SLC35E2B	Brain_Cortex.NM_001290264.SLC35E2B	-0.0197116	0.00330992	1	NA	-5.95533	2.59548e-09	8.05071e-06
1080.ukbb	Time spent using computer	Cortex	NM_001110781	SLC35E2B	Brain_Cortex.NM_001110781.SLC35E2B	0.0197116	0.00330992	1	NA	5.95533	2.59548e-09	8.05071e-06
1940.ukbb	Irritability	Cerebellum	NM_001145146_1	CRHR1	Brain_Cerebellum.NM_001145146_1.CRHR1	0.0168469	0.00283084	1	NA	5.95121	2.66167e-09	8.16727e-06
1940.ukbb	Irritability	Nucleus accumbens basal ganglia	NM_015443_1	KANSL1	Brain_Nucleus_accumbens_basal_ganglia.NM_015443_1.KANSL1	0.0147729	0.00248426	1	NA	5.94661	2.73753e-09	8.31066e-06
1940.ukbb	Irritability	Cerebellar Hemisphere	NM_001145148	CRHR1	Brain_Cerebellar_Hemisphere.NM_001145148.CRHR1	-0.0175144	0.0029504	1	NA	-5.93629	2.91544e-09	8.67749e-06
1940.ukbb	Irritability	Cerebellum	NM_001145148	CRHR1	Brain_Cerebellum.NM_001145148.CRHR1	-0.0167776	0.00282638	1	NA	-5.93608	2.91917e-09	8.67749e-06
1940.ukbb	Irritability	Putamen basal ganglia	NM_001193465	KANSL1	Brain_Putamen_basal_ganglia.NM_001193465.KANSL1	-0.0158728	0.00267855	1	NA	-5.92588	3.10629e-09	9.13852e-06
1930.ukbb	Miserableness	Cerebellum	NM_001145146_1	CRHR1	Brain_Cerebellum.NM_001145146_1.CRHR1	0.0165272	0.00279137	1	NA	5.92082	3.2034e-09	9.32805e-06
1930.ukbb	Miserableness	Spinal cord cervical c-1	NM_001193465	KANSL1	Brain_Spinal_cord_cervical_c-1.NM_001193465.KANSL1	-0.0129617	0.00219134	1	NA	-5.91499	3.31896e-09	9.56691e-06
1970.ukbb	Nervous feelings	Nucleus accumbens basal ganglia	NM_001193465	KANSL1	Brain_Nucleus_accumbens_basal_ganglia.NM_001193465.KANSL1	-0.0145089	0.00246393	1	NA	-5.88851	3.89693e-09	1.11206e-05
1180.ukbb	Morning/evening person (chronotype)	Nucleus accumbens basal ganglia	NM_001197051	ZFP91	Brain_Nucleus_accumbens_basal_ganglia.NM_001197051.ZFP91	-0.0129801	0.00222349	1	NA	-5.8377	5.29263e-09	1.45461e-05
1180.ukbb	Morning/evening person (chronotype)	Nucleus accumbens basal ganglia	NM_053023	ZFP91	Brain_Nucleus_accumbens_basal_ganglia.NM_053023.ZFP91	0.0129371	0.00221613	1	NA	5.8377	5.29263e-09	1.45461e-05
1930.ukbb	Miserableness	Nucleus accumbens basal ganglia	NM_015443_1	KANSL1	Brain_Nucleus_accumbens_basal_ganglia.NM_015443_1.KANSL1	0.014303	0.00244963	1	NA	5.83885	5.25624e-09	1.45461e-05
1930.ukbb	Miserableness	Putamen basal ganglia	NM_001193465	KANSL1	Brain_Putamen_basal_ganglia.NM_001193465.KANSL1	-0.0154179	0.00264121	1	NA	-5.83743	5.30122e-09	1.45461e-05
1930.ukbb	Miserableness	Cerebellum	NM_001145148	CRHR1	Brain_Cerebellum.NM_001145148.CRHR1	-0.0162583	0.00278698	1	NA	-5.83366	5.42246e-09	1.47371e-05
Schizophrenia	Schizophrenia	Substantia nigra	NM_018694	ARL6IP4	Brain_Substantia_nigra.NM_018694.ARL6IP4	0.0148861	0.00256038	1	NA	5.814	6.09974e-09	1.56817e-05
Schizophrenia	Schizophrenia	Anterior cingulate cortex BA24	NM_018694	ARL6IP4	Brain_Anterior_cingulate_cortex_BA24.NM_018694.ARL6IP4	0.0189724	0.00326323	1	NA	5.814	6.09974e-09	1.56817e-05
Schizophrenia	Schizophrenia	Caudate basal ganglia	NM_018694	ARL6IP4	Brain_Caudate_basal_ganglia.NM_018694.ARL6IP4	0.0221323	0.00380673	1	NA	5.814	6.09974e-09	1.56817e-05
Schizophrenia	Schizophrenia	Frontal Cortex BA9	NM_018694	ARL6IP4	Brain_Frontal_Cortex_BA9.NM_018694.ARL6IP4	0.0217712	0.00374462	1	NA	5.814	6.09974e-09	1.56817e-05
Schizophrenia	Schizophrenia	Hypothalamus	NM_018694	ARL6IP4	Brain_Hypothalamus.NM_018694.ARL6IP4	0.020836	0.00358377	1	NA	5.814	6.09974e-09	1.56817e-05
Schizophrenia	Schizophrenia	Spinal cord cervical c-1	NM_018694	ARL6IP4	Brain_Spinal_cord_cervical_c-1.NM_018694.ARL6IP4	0.0160245	0.00275619	1	NA	5.814	6.09974e-09	1.56817e-05
1940.ukbb	Irritability	Nucleus accumbens basal ganglia	NM_001193465	KANSL1	Brain_Nucleus_accumbens_basal_ganglia.NM_001193465.KANSL1	-0.0144508	0.00248694	1	NA	-5.81067	6.22233e-09	1.58541e-05
20116_1.ukbb	Smoking status: Previous	Hippocampus	NM_198239	WISP3	Brain_Hippocampus.NM_198239.WISP3	0.0131134	0.00226249	1	NA	5.79598	6.79234e-09	1.71532e-05
1930.ukbb	Miserableness	Nucleus accumbens basal ganglia	NM_001193465	KANSL1	Brain_Nucleus_accumbens_basal_ganglia.NM_001193465.KANSL1	-0.0141489	0.00245227	1	NA	-5.76971	7.94081e-09	1.98777e-05
Schizophrenia	Schizophrenia	Cerebellar Hemisphere	NR_104086_1	RNVU1-19	Brain_Cerebellar_Hemisphere.NR_104086_1.RNVU1-19	-0.0278917	0.00484989	1	NA	-5.751	8.87171e-09	2.1825e-05
Schizophrenia	Schizophrenia	Cerebellar Hemisphere	NR_104086	RNVU1-19	Brain_Cerebellar_Hemisphere.NR_104086.RNVU1-19	0.028385	0.00493566	1	NA	5.751	8.87171e-09	2.1825e-05
1558.ukbb	Alcohol intake frequency.	Cerebellum	NM_148918	SHMT1	Brain_Cerebellum.NM_148918.SHMT1	-0.0105654	0.00183867	1	NA	-5.7462	9.12713e-09	2.20728e-05
1558.ukbb	Alcohol intake frequency.	Cerebellar Hemisphere	NM_148918	SHMT1	Brain_Cerebellar_Hemisphere.NM_148918.SHMT1	-0.0138957	0.00241772	1	NA	-5.74747	9.05887e-09	2.20728e-05
Schizophrenia	Schizophrenia	Cerebellar Hemisphere	NM_001099658	LRRN3	Brain_Cerebellar_Hemisphere.NM_001099658.LRRN3	0.0330137	0.00576356	1	NA	5.728	1.01622e-08	2.43694e-05
1180.ukbb	Morning/evening person (chronotype)	Substantia nigra	NM_001197051	ZFP91	Brain_Substantia_nigra.NM_001197051.ZFP91	-0.00806447	0.0014125	1	NA	-5.70934	1.13415e-08	2.6748e-05
1180.ukbb	Morning/evening person (chronotype)	Substantia nigra	NM_053023	ZFP91	Brain_Substantia_nigra.NM_053023.ZFP91	0.00806652	0.00141286	1	NA	5.70934	1.13415e-08	2.6748e-05
1220.ukbb	Daytime dozing / sleeping (narcolepsy)	Nucleus accumbens basal ganglia	NM_001100120	ECE2	Brain_Nucleus_accumbens_basal_ganglia.NM_001100120.ECE2	0.0154909	0.00272849	1	NA	5.67746	1.36709e-08	3.195e-05
1568.ukbb	Average weekly red wine intake	Anterior cingulate cortex BA24	NM_170738	MRPL11	Brain_Anterior_cingulate_cortex_BA24.NM_170738.MRPL11	0.0165887	0.00292249	1	NA	5.67621	1.37712e-08	3.195e-05
Schizophrenia	Schizophrenia	Nucleus accumbens basal ganglia	NM_018694	ARL6IP4	Brain_Nucleus_accumbens_basal_ganglia.NM_018694.ARL6IP4	0.0280376	0.00494403	1	NA	5.671	1.41966e-08	3.24101e-05
Schizophrenia	Schizophrenia	Putamen basal ganglia	NM_018694	ARL6IP4	Brain_Putamen_basal_ganglia.NM_018694.ARL6IP4	0.0240105	0.00423391	1	NA	5.671	1.41966e-08	3.24101e-05
1558.ukbb	Alcohol intake frequency.	Hippocampus	NM_148918	SHMT1	Brain_Hippocampus.NM_148918.SHMT1	-0.0120431	0.00212436	1	NA	-5.66906	1.43583e-08	3.25191e-05
1930.ukbb	Miserableness	Cerebellum	NM_032470_6	TNXB	Brain_Cerebellum.NM_032470_6.TNXB	-0.0162196	0.00287726	1	NA	-5.63717	1.72867e-08	3.88432e-05
1070.ukbb	Time spent watching television (TV)	Putamen basal ganglia	NM_018694	ARL6IP4	Brain_Putamen_basal_ganglia.NM_018694.ARL6IP4	-0.0117035	0.00207902	1	NA	-5.62935	1.8089e-08	4.00157e-05
1070.ukbb	Time spent watching television (TV)	Nucleus accumbens basal ganglia	NM_018694	ARL6IP4	Brain_Nucleus_accumbens_basal_ganglia.NM_018694.ARL6IP4	-0.0136665	0.00242772	1	NA	-5.62935	1.8089e-08	4.00157e-05
1558.ukbb	Alcohol intake frequency.	Frontal Cortex BA9	NM_148918	SHMT1	Brain_Frontal_Cortex_BA9.NM_148918.SHMT1	-0.0157025	0.00281488	1	NA	-5.57841	2.42727e-08	5.32819e-05
1180.ukbb	Morning/evening person (chronotype)	Caudate basal ganglia	NM_001142571	RAD51D	Brain_Caudate_basal_ganglia.NM_001142571.RAD51D	-0.0186945	0.00335553	1	NA	-5.57125	2.52918e-08	5.50952e-05
1170.ukbb	Getting up in morning	Cerebellum	NM_001145148	CRHR1	Brain_Cerebellum.NM_001145148.CRHR1	-0.0153571	0.00276768	1	NA	-5.54872	2.87769e-08	6.22121e-05
1170.ukbb	Getting up in morning	Nucleus accumbens basal ganglia	NM_015443_1	KANSL1	Brain_Nucleus_accumbens_basal_ganglia.NM_015443_1.KANSL1	0.0134723	0.00243266	1	NA	5.53808	3.05806e-08	6.56144e-05
1170.ukbb	Getting up in morning	Putamen basal ganglia	NM_001193465	KANSL1	Brain_Putamen_basal_ganglia.NM_001193465.KANSL1	-0.0145119	0.00262292	1	NA	-5.53273	3.15285e-08	6.71434e-05
1980.ukbb	Worrier / anxious feelings	Spinal cord cervical c-1	NM_001193465	KANSL1	Brain_Spinal_cord_cervical_c-1.NM_001193465.KANSL1	-0.0121748	0.00220177	1	NA	-5.52954	3.21072e-08	6.78693e-05
1980.ukbb	Worrier / anxious feelings	Cerebellar Hemisphere	NM_001145148	CRHR1	Brain_Cerebellar_Hemisphere.NM_001145148.CRHR1	-0.0161491	0.00292313	1	NA	-5.52459	3.30256e-08	6.92633e-05
1980.ukbb	Worrier / anxious feelings	Cerebellum	NM_001145148	CRHR1	Brain_Cerebellum.NM_001145148.CRHR1	-0.0154669	0.00280026	1	NA	-5.52339	3.32521e-08	6.92633e-05
1980.ukbb	Worrier / anxious feelings	Nucleus accumbens basal ganglia	NM_015443_1	KANSL1	Brain_Nucleus_accumbens_basal_ganglia.NM_015443_1.KANSL1	0.0135853	0.00246129	1	NA	5.51959	3.39792e-08	7.02649e-05
1170.ukbb	Getting up in morning	Cerebellum	NM_001145146_1	CRHR1	Brain_Cerebellum.NM_001145146_1.CRHR1	0.0152935	0.00277204	1	NA	5.51704	3.44757e-08	7.07789e-05
1980.ukbb	Worrier / anxious feelings	Putamen basal ganglia	NM_001193465	KANSL1	Brain_Putamen_basal_ganglia.NM_001193465.KANSL1	-0.0146292	0.00265379	1	NA	-5.51257	3.53631e-08	7.20822e-05
1080.ukbb	Time spent using computer	Anterior cingulate cortex BA24	NM_001290264	SLC35E2B	Brain_Anterior_cingulate_cortex_BA24.NM_001290264.SLC35E2B	-0.0161081	0.00292515	1	NA	-5.50678	3.65456e-08	7.31787e-05
1080.ukbb	Time spent using computer	Anterior cingulate cortex BA24	NM_001110781	SLC35E2B	Brain_Anterior_cingulate_cortex_BA24.NM_001110781.SLC35E2B	0.0161081	0.00292515	1	NA	5.50678	3.65456e-08	7.31787e-05
1980.ukbb	Worrier / anxious feelings	Cerebellum	NM_001145146_1	CRHR1	Brain_Cerebellum.NM_001145146_1.CRHR1	0.015443	0.00280467	1	NA	5.50618	3.66704e-08	7.31787e-05
1170.ukbb	Getting up in morning	Cerebellar Hemisphere	NM_001145148	CRHR1	Brain_Cerebellar_Hemisphere.NM_001145148.CRHR1	-0.0159	0.00288912	1	NA	-5.5034	3.72536e-08	7.38263e-05
1628.ukbb	Alcohol intake versus 10 years previously	Anterior cingulate cortex BA24	NM_021170	HES4	Brain_Anterior_cingulate_cortex_BA24.NM_021170.HES4	0.01454	0.00265232	1	NA	5.482	4.20544e-08	8.10877e-05
1628.ukbb	Alcohol intake versus 10 years previously	Hippocampus	NM_021170	HES4	Brain_Hippocampus.NM_021170.HES4	0.0139584	0.00254622	1	NA	5.482	4.20544e-08	8.10877e-05
1628.ukbb	Alcohol intake versus 10 years previously	Anterior cingulate cortex BA24	NM_001142467	HES4	Brain_Anterior_cingulate_cortex_BA24.NM_001142467.HES4	-0.0145486	0.00265389	1	NA	-5.482	4.20544e-08	8.10877e-05
1628.ukbb	Alcohol intake versus 10 years previously	Hippocampus	NM_001142467	HES4	Brain_Hippocampus.NM_001142467.HES4	-0.0138931	0.00253431	1	NA	-5.482	4.20544e-08	8.10877e-05
1960.ukbb	Fed-up feelings	Putamen basal ganglia	NM_001145710	FAM228B	Brain_Putamen_basal_ganglia.NM_001145710.FAM228B	0.0130797	0.00239353	1	NA	5.4646	4.63952e-08	8.8857e-05
1960.ukbb	Fed-up feelings	Cerebellum	NM_032470_6	TNXB	Brain_Cerebellum.NM_032470_6.TNXB	-0.0157186	0.00288294	1	NA	-5.45229	4.97253e-08	9.46e-05
1070.ukbb	Time spent watching television (TV)	Spinal cord cervical c-1	NM_018694	ARL6IP4	Brain_Spinal_cord_cervical_c-1.NM_018694.ARL6IP4	-0.00736708	0.0013534	1	NA	-5.44338	5.2279e-08	9.5633e-05
1070.ukbb	Time spent watching television (TV)	Anterior cingulate cortex BA24	NM_018694	ARL6IP4	Brain_Anterior_cingulate_cortex_BA24.NM_018694.ARL6IP4	-0.00872237	0.00160238	1	NA	-5.44338	5.2279e-08	9.5633e-05
1070.ukbb	Time spent watching television (TV)	Caudate basal ganglia	NM_018694	ARL6IP4	Brain_Caudate_basal_ganglia.NM_018694.ARL6IP4	-0.0101751	0.00186926	1	NA	-5.44338	5.2279e-08	9.5633e-05
1070.ukbb	Time spent watching television (TV)	Substantia nigra	NM_018694	ARL6IP4	Brain_Substantia_nigra.NM_018694.ARL6IP4	-0.0068437	0.00125725	1	NA	-5.44338	5.2279e-08	9.5633e-05
1070.ukbb	Time spent watching television (TV)	Frontal Cortex BA9	NM_018694	ARL6IP4	Brain_Frontal_Cortex_BA9.NM_018694.ARL6IP4	-0.0100091	0.00183876	1	NA	-5.44338	5.2279e-08	9.5633e-05
1070.ukbb	Time spent watching television (TV)	Hypothalamus	NM_018694	ARL6IP4	Brain_Hypothalamus.NM_018694.ARL6IP4	-0.00957913	0.00175978	1	NA	-5.44338	5.2279e-08	9.5633e-05
1170.ukbb	Getting up in morning	Spinal cord cervical c-1	NM_001193465	KANSL1	Brain_Spinal_cord_cervical_c-1.NM_001193465.KANSL1	-0.0118212	0.00217616	1	NA	-5.43212	5.56885e-08	0.000101221
1628.ukbb	Alcohol intake versus 10 years previously	Caudate basal ganglia	NM_021170	HES4	Brain_Caudate_basal_ganglia.NM_021170.HES4	0.0140904	0.00259523	1	NA	5.42933	5.6566e-08	0.000101523
1628.ukbb	Alcohol intake versus 10 years previously	Caudate basal ganglia	NM_001142467	HES4	Brain_Caudate_basal_ganglia.NM_001142467.HES4	-0.0141256	0.00260172	1	NA	-5.42933	5.6566e-08	0.000101523
6138_1.ukbb	Qualifications: College or University degree	Cortex	NM_018694	ARL6IP4	Brain_Cortex.NM_018694.ARL6IP4	0.0053885	0.000997373	2	7.60173e-05	5.40269	6.56477e-08	0.000117086
1180.ukbb	Morning/evening person (chronotype)	Nucleus accumbens basal ganglia	NM_001014837	CUTA	Brain_Nucleus_accumbens_basal_ganglia.NM_001014837.CUTA	-0.00734256	0.00137091	1	NA	-5.35596	8.51033e-08	0.000148084
1180.ukbb	Morning/evening person (chronotype)	Cerebellar Hemisphere	NM_001014837	CUTA	Brain_Cerebellar_Hemisphere.NM_001014837.CUTA	-0.00918768	0.00171541	1	NA	-5.35596	8.51033e-08	0.000148084
1180.ukbb	Morning/evening person (chronotype)	Cerebellar Hemisphere	NM_001014840	CUTA	Brain_Cerebellar_Hemisphere.NM_001014840.CUTA	0.0163628	0.00305507	1	NA	5.35596	8.51033e-08	0.000148084
1180.ukbb	Morning/evening person (chronotype)	Frontal Cortex BA9	NM_001014837	CUTA	Brain_Frontal_Cortex_BA9.NM_001014837.CUTA	-0.01092	0.00203884	1	NA	-5.35596	8.51033e-08	0.000148084
EduYears_Main.txt.gz.tab	Years of schooling 2016	Nucleus accumbens basal ganglia	NM_001193465	KANSL1	Brain_Nucleus_accumbens_basal_ganglia.NM_001193465.KANSL1	0.0138984	0.0026066	1	NA	5.332	9.71369e-08	0.000167999
6138_1.ukbb	Qualifications: College or University degree	Cerebellar Hemisphere	NM_018694	ARL6IP4	Brain_Cerebellar_Hemisphere.NM_018694.ARL6IP4	0.00661525	0.00124421	2	4.67517e-05	5.31681	1.05602e-07	0.000181539
1100.ukbb	Drive faster than motorway speed limit	Cerebellum	NM_032470_6	TNXB	Brain_Cerebellum.NM_032470_6.TNXB	0.0159078	0.00299621	1	NA	5.30931	1.10041e-07	0.000188037
1980.ukbb	Worrier / anxious feelings	Nucleus accumbens basal ganglia	NM_001193465	KANSL1	Brain_Nucleus_accumbens_basal_ganglia.NM_001193465.KANSL1	-0.0130756	0.00246396	1	NA	-5.30674	1.11603e-07	0.000189571
1220.ukbb	Daytime dozing / sleeping (narcolepsy)	Nucleus accumbens basal ganglia	NM_001193465	KANSL1	Brain_Nucleus_accumbens_basal_ganglia.NM_001193465.KANSL1	0.0129263	0.00243681	1	NA	5.30459	1.12927e-07	0.000190684
1970.ukbb	Nervous feelings	Cerebellum	NM_032470_6	TNXB	Brain_Cerebellum.NM_032470_6.TNXB	-0.0153037	0.00289093	1	NA	-5.29371	1.19859e-07	0.0002012
1170.ukbb	Getting up in morning	Nucleus accumbens basal ganglia	NM_001193465	KANSL1	Brain_Nucleus_accumbens_basal_ganglia.NM_001193465.KANSL1	-0.0128815	0.00243529	1	NA	-5.2895	1.22651e-07	0.000204683
phs000089.pha002868.txt.gz.noMHC	Parkinsons disease	Nucleus accumbens basal ganglia	NM_001193465	KANSL1	Brain_Nucleus_accumbens_basal_ganglia.NM_001193465.KANSL1	-0.0990054	0.0187262	1	NA	-5.287	1.24339e-07	0.000206292
1210.ukbb	Snoring	Cerebellar Hemisphere	NM_001145148	CRHR1	Brain_Cerebellar_Hemisphere.NM_001145148.CRHR1	0.0157186	0.00298871	1	NA	5.25933	1.44581e-07	0.00023712
Schizophrenia	Schizophrenia	Cortex	NM_018694	ARL6IP4	Brain_Cortex.NM_018694.ARL6IP4	0.0109213	0.00207616	2	0.0132809	5.26036	1.43772e-07	0.00023712
1210.ukbb	Snoring	Spinal cord cervical c-1	NM_001193465	KANSL1	Brain_Spinal_cord_cervical_c-1.NM_001193465.KANSL1	0.0118299	0.00225117	1	NA	5.255	1.48024e-07	0.00024138
1180.ukbb	Morning/evening person (chronotype)	Anterior cingulate cortex BA24	NM_001014837	CUTA	Brain_Anterior_cingulate_cortex_BA24.NM_001014837.CUTA	-0.0131582	0.00250513	1	NA	-5.2525	1.50048e-07	0.00024329
6138_1.ukbb	Qualifications: College or University degree	Cerebellar Hemisphere	NM_006903	PPA2	Brain_Cerebellar_Hemisphere.NM_006903.PPA2	-0.0144364	0.00275005	1	NA	-5.2495	1.52513e-07	0.000245888
1180.ukbb	Morning/evening person (chronotype)	Hippocampus	NM_001014837	CUTA	Brain_Hippocampus.NM_001014837.CUTA	-0.012526	0.00238851	1	NA	-5.24426	1.56911e-07	0.000251558
6138_1.ukbb	Qualifications: College or University degree	Putamen basal ganglia	NM_198949	NUDT1	Brain_Putamen_basal_ganglia.NM_198949.NUDT1	-0.0134711	0.00257541	1	NA	-5.23067	1.68897e-07	0.000269261
20016.ukbb	Fluid intelligence score	Cerebellar Hemisphere	NM_006903	PPA2	Brain_Cerebellar_Hemisphere.NM_006903.PPA2	-0.0251753	0.00481846	1	NA	-5.22476	1.74381e-07	0.00027646
Schizophrenia	Schizophrenia	Cerebellum	NM_018694	ARL6IP4	Brain_Cerebellum.NM_018694.ARL6IP4	0.0114863	0.00219921	2	0.00794922	5.22293	1.76114e-07	0.000277664
Schizophrenia	Schizophrenia	Cerebellar Hemisphere	NM_018694	ARL6IP4	Brain_Cerebellar_Hemisphere.NM_018694.ARL6IP4	0.013484	0.00258999	2	0.00965016	5.20618	1.92763e-07	0.000302244
2040.ukbb	Risk taking	Cortex	NM_006569	CGREF1	Brain_Cortex.NM_006569.CGREF1	0.0155356	0.00298594	1	NA	5.20293	1.96171e-07	0.000305906
1920.ukbb	Mood swings	Cerebellum	NM_032470_6	TNXB	Brain_Cerebellum.NM_032470_6.TNXB	-0.0150066	0.00288784	1	NA	-5.19646	2.03119e-07	0.00031502
1100.ukbb	Drive faster than motorway speed limit	Putamen basal ganglia	NM_001193465	KANSL1	Brain_Putamen_basal_ganglia.NM_001193465.KANSL1	0.0142888	0.0027504	1	NA	5.19518	2.04522e-07	0.000315481
1100.ukbb	Drive faster than motorway speed limit	Nucleus accumbens basal ganglia	NM_015443_1	KANSL1	Brain_Nucleus_accumbens_basal_ganglia.NM_015443_1.KANSL1	-0.0132447	0.00255089	1	NA	-5.19219	2.07835e-07	0.000318868
1100.ukbb	Drive faster than motorway speed limit	Spinal cord cervical c-1	NM_001193465	KANSL1	Brain_Spinal_cord_cervical_c-1.NM_001193465.KANSL1	0.0118432	0.00228193	1	NA	5.19001	2.10283e-07	0.000320898
1100.ukbb	Drive faster than motorway speed limit	Cerebellum	NM_001145148	CRHR1	Brain_Cerebellum.NM_001145148.CRHR1	0.015053	0.0029022	1	NA	5.18675	2.13996e-07	0.000324603
1210.ukbb	Snoring	Cerebellum	NM_001145146_1	CRHR1	Brain_Cerebellum.NM_001145146_1.CRHR1	-0.014871	0.00286759	1	NA	-5.18589	2.14986e-07	0.000324603
20016.ukbb	Fluid intelligence score	Nucleus accumbens basal ganglia	NM_006903	PPA2	Brain_Nucleus_accumbens_basal_ganglia.NM_006903.PPA2	-0.0249031	0.00482909	1	NA	-5.15689	2.51085e-07	0.000377114
1100.ukbb	Drive faster than motorway speed limit	Cerebellum	NM_001145146_1	CRHR1	Brain_Cerebellum.NM_001145146_1.CRHR1	-0.0149747	0.00290677	1	NA	-5.15165	2.58205e-07	0.000385777
1100.ukbb	Drive faster than motorway speed limit	Cerebellar Hemisphere	NM_001145148	CRHR1	Brain_Cerebellar_Hemisphere.NM_001145148.CRHR1	0.015595	0.00302954	1	NA	5.14765	2.6377e-07	0.000392039
1210.ukbb	Snoring	Cerebellum	NM_001145148	CRHR1	Brain_Cerebellum.NM_001145148.CRHR1	0.0147264	0.00286308	1	NA	5.14356	2.69581e-07	0.000398599
20023.ukbb	Mean time to correctly identify matches	Amygdala	NM_001145710	FAM228B	Brain_Amygdala.NM_001145710.FAM228B	-0.0109834	0.00213769	1	NA	-5.13795	2.77752e-07	0.000406469
20023.ukbb	Mean time to correctly identify matches	Frontal Cortex BA9	NM_001145710	FAM228B	Brain_Frontal_Cortex_BA9.NM_001145710.FAM228B	-0.0115984	0.0022574	1	NA	-5.13795	2.77752e-07	0.000406469
1210.ukbb	Snoring	Putamen basal ganglia	NM_001193465	KANSL1	Brain_Putamen_basal_ganglia.NM_001193465.KANSL1	0.0139331	0.00271333	1	NA	5.13505	2.82069e-07	0.000410681
1210.ukbb	Snoring	Nucleus accumbens basal ganglia	NM_015443_1	KANSL1	Brain_Nucleus_accumbens_basal_ganglia.NM_015443_1.KANSL1	-0.0129186	0.00251651	1	NA	-5.13352	2.84373e-07	0.000411933
2030.ukbb	Guilty feelings	Cerebellar Hemisphere	NM_001145148	CRHR1	Brain_Cerebellar_Hemisphere.NM_001145148.CRHR1	-0.0149888	0.0029229	1	NA	-5.12806	2.92743e-07	0.000421917
2030.ukbb	Guilty feelings	Spinal cord cervical c-1	NM_001193465	KANSL1	Brain_Spinal_cord_cervical_c-1.NM_001193465.KANSL1	-0.011279	0.0022016	1	NA	-5.12311	3.00537e-07	0.000429205
Schizophrenia	Schizophrenia	Hippocampus	NM_000106	CYP2D6	Brain_Hippocampus.NM_000106.CYP2D6	0.0280287	0.00547221	1	NA	5.122	3.02312e-07	0.000429205
Schizophrenia	Schizophrenia	Hippocampus	NM_001025161	CYP2D6	Brain_Hippocampus.NM_001025161.CYP2D6	-0.028043	0.00547501	1	NA	-5.122	3.02312e-07	0.000429205
6138_1.ukbb	Qualifications: College or University degree	Nucleus accumbens basal ganglia	NM_006903	PPA2	Brain_Nucleus_accumbens_basal_ganglia.NM_006903.PPA2	-0.0141071	0.00275611	1	NA	-5.11848	3.08008e-07	0.000435127
2030.ukbb	Guilty feelings	Cerebellum	NM_001145146_1	CRHR1	Brain_Cerebellum.NM_001145146_1.CRHR1	0.0143095	0.00280445	1	NA	5.10243	3.3532e-07	0.000471377
399.ukbb	Number of incorrect matches in round	Hypothalamus	NM_001002029_5	C4B	Brain_Hypothalamus.NM_001002029_5.C4B	-0.011326	0.00222319	1	NA	-5.09447	3.49718e-07	0.000486821
399.ukbb	Number of incorrect matches in round	Hypothalamus	NM_001002029_6	C4B	Brain_Hypothalamus.NM_001002029_6.C4B	0.0113231	0.00222262	1	NA	5.09447	3.49718e-07	0.000486821
2030.ukbb	Guilty feelings	Nucleus accumbens basal ganglia	NM_015443_1	KANSL1	Brain_Nucleus_accumbens_basal_ganglia.NM_015443_1.KANSL1	0.0124134	0.0024611	1	NA	5.04386	4.56233e-07	0.000632011
2030.ukbb	Guilty feelings	Cerebellum	NM_001145148	CRHR1	Brain_Cerebellum.NM_001145148.CRHR1	-0.0141183	0.00280004	1	NA	-5.04217	4.60282e-07	0.00063454
2030.ukbb	Guilty feelings	Putamen basal ganglia	NM_001193465	KANSL1	Brain_Putamen_basal_ganglia.NM_001193465.KANSL1	-0.0133646	0.00265358	1	NA	-5.03642	4.74319e-07	0.000650748
1558.ukbb	Alcohol intake frequency.	Substantia nigra	NM_001033859	ACADVL	Brain_Substantia_nigra.NM_001033859.ACADVL	-0.0110803	0.00222364	1	NA	-4.98295	6.26221e-07	0.000855041
1578.ukbb	Average weekly champagne plus white wine intake	Cerebellar Hemisphere	NM_001145148	CRHR1	Brain_Cerebellar_Hemisphere.NM_001145148.CRHR1	0.0169043	0.00341486	1	NA	4.95021	7.41334e-07	0.0010074
1070.ukbb	Time spent watching television (TV)	Cerebellum	NM_018694	ARL6IP4	Brain_Cerebellum.NM_018694.ARL6IP4	-0.0053307	0.0010799	2	0.0184305	-4.93628	7.96251e-07	0.00106019
1970.ukbb	Nervous feelings	Hippocampus	NM_001002029_5	C4B	Brain_Hippocampus.NM_001002029_5.C4B	-0.0134321	0.00272144	1	NA	-4.93567	7.98761e-07	0.00106019
1970.ukbb	Nervous feelings	Hippocampus	NM_001002029_6	C4B	Brain_Hippocampus.NM_001002029_6.C4B	0.0134325	0.00272151	1	NA	4.93567	7.98761e-07	0.00106019
1970.ukbb	Nervous feelings	Caudate basal ganglia	NM_001002029_5	C4B	Brain_Caudate_basal_ganglia.NM_001002029_5.C4B	-0.01027	0.00208078	1	NA	-4.93567	7.98761e-07	0.00106019
1970.ukbb	Nervous feelings	Caudate basal ganglia	NM_001002029_6	C4B	Brain_Caudate_basal_ganglia.NM_001002029_6.C4B	0.0102675	0.00208026	1	NA	4.93567	7.98761e-07	0.00106019
Schizophrenia	Schizophrenia	Caudate basal ganglia	NM_001135101	CRELD2	Brain_Caudate_basal_ganglia.NM_001135101.CRELD2	0.0234416	0.00475971	1	NA	4.925	8.43604e-07	0.00111453
399.ukbb	Number of incorrect matches in round	Caudate basal ganglia	NM_001002029_5	C4B	Brain_Caudate_basal_ganglia.NM_001002029_5.C4B	-0.0100946	0.00205543	1	NA	-4.91119	9.05253e-07	0.00117423
399.ukbb	Number of incorrect matches in round	Caudate basal ganglia	NM_001002029_6	C4B	Brain_Caudate_basal_ganglia.NM_001002029_6.C4B	0.0100921	0.00205493	1	NA	4.91119	9.05253e-07	0.00117423
399.ukbb	Number of incorrect matches in round	Hippocampus	NM_001002029_5	C4B	Brain_Hippocampus.NM_001002029_5.C4B	-0.0132027	0.0026883	1	NA	-4.91119	9.05253e-07	0.00117423
399.ukbb	Number of incorrect matches in round	Hippocampus	NM_001002029_6	C4B	Brain_Hippocampus.NM_001002029_6.C4B	0.013203	0.00268836	1	NA	4.91119	9.05253e-07	0.00117423
1807.ukbb	Fathers age at death	Anterior cingulate cortex BA24	NM_001287757	DCUN1D4	Brain_Anterior_cingulate_cortex_BA24.NM_001287757.DCUN1D4	0.0143846	0.00293007	1	NA	4.90932	9.13927e-07	0.0011748
1807.ukbb	Fathers age at death	Hippocampus	NM_001287757	DCUN1D4	Brain_Hippocampus.NM_001287757.DCUN1D4	0.0120573	0.00245601	1	NA	4.90932	9.13927e-07	0.0011748
1568.ukbb	Average weekly red wine intake	Hypothalamus	NM_170738	MRPL11	Brain_Hypothalamus.NM_170738.MRPL11	0.0147058	0.00299617	1	NA	4.90821	9.19114e-07	0.00117617
1568.ukbb	Average weekly red wine intake	Spinal cord cervical c-1	NR_120536	CDKN2B-AS1	Brain_Spinal_cord_cervical_c-1.NR_120536.CDKN2B-AS1	0.0115012	0.0023513	1	NA	4.89142	1.00111e-06	0.00127538
1950.ukbb	Sensitivity / hurt feelings	Caudate basal ganglia	NM_001017958	OS9	Brain_Caudate_basal_ganglia.NM_001017958.OS9	0.0109935	0.00225448	1	NA	4.8763	1.08094e-06	0.00137096
4570.ukbb	Friendships satisfaction	Hippocampus	NM_018997	MRPS21	Brain_Hippocampus.NM_018997.MRPS21	-0.0213932	0.00438881	1	NA	-4.87449	1.0909e-06	0.0013714
4570.ukbb	Friendships satisfaction	Hippocampus	NM_031901	MRPS21	Brain_Hippocampus.NM_031901.MRPS21	0.0213932	0.00438881	1	NA	4.87449	1.0909e-06	0.0013714
Neuroticism_Full.txt.gz.tab	Neuroticism	Nucleus accumbens basal ganglia	NM_001193465	KANSL1	Brain_Nucleus_accumbens_basal_ganglia.NM_001193465.KANSL1	-0.0166516	0.00341711	1	NA	-4.873	1.09916e-06	0.00137573
1578.ukbb	Average weekly champagne plus white wine intake	Cerebellum	NM_001145146_1	CRHR1	Brain_Cerebellum.NM_001145146_1.CRHR1	-0.0159477	0.00327647	1	NA	-4.86732	1.13122e-06	0.00140967
1558.ukbb	Alcohol intake frequency.	Caudate basal ganglia	NM_002913	RFC1	Brain_Caudate_basal_ganglia.NM_002913.RFC1	-0.0140908	0.00289718	1	NA	-4.86364	1.15246e-06	0.00142216
1558.ukbb	Alcohol intake frequency.	Caudate basal ganglia	NM_001204747	RFC1	Brain_Caudate_basal_ganglia.NM_001204747.RFC1	0.0140908	0.00289718	1	NA	4.86364	1.15246e-06	0.00142216
Schizophrenia	Schizophrenia	Nucleus accumbens basal ganglia	NM_001135101	CRELD2	Brain_Nucleus_accumbens_basal_ganglia.NM_001135101.CRELD2	0.0289297	0.00594893	1	NA	4.863	1.1562e-06	0.00142216
1190.ukbb	Nap during day	Cortex	NM_001195543	GS1-259H13-2	Brain_Cortex.NM_001195543.GS1-259H13-2	0.0128562	0.00264555	1	NA	4.85953	1.17665e-06	0.00144111
20160.ukbb	Ever smoked	Cortex	NM_001195543	GS1-259H13-2	Brain_Cortex.NM_001195543.GS1-259H13-2	0.0128719	0.00264952	1	NA	4.8582	1.18458e-06	0.00144462
Menarche_Nature2014_GWASMetaResults_17122014.txt.uniform.af.txt.noMHC.sumstats_deGC.gz	Age at Menarche	Cortex	NM_012296	GAB2	Brain_Cortex.NM_012296.GAB2	-0.0186777	0.00385416	1	NA	-4.8461	1.25912e-06	0.00152251
Menarche_Nature2014_GWASMetaResults_17122014.txt.uniform.af.txt.noMHC.sumstats_deGC.gz	Age at Menarche	Cortex	NM_080491	GAB2	Brain_Cortex.NM_080491.GAB2	-0.0186777	0.00385416	1	NA	-4.8461	1.25912e-06	0.00152251
1578.ukbb	Average weekly champagne plus white wine intake	Cerebellum	NM_001145148	CRHR1	Brain_Cerebellum.NM_001145148.CRHR1	0.0158492	0.00327132	1	NA	4.84489	1.26682e-06	0.00152536
1080.ukbb	Time spent using computer	Cortex	NM_001270648	SLC5A10	Brain_Cortex.NM_001270648.SLC5A10	-0.0153421	0.00316761	1	NA	-4.84342	1.27623e-06	0.00153023
2000.ukbb	Worry too long after embarrassment	Cerebellar Hemisphere	NM_001145148	CRHR1	Brain_Cerebellar_Hemisphere.NM_001145148.CRHR1	-0.0142367	0.00294539	1	NA	-4.83354	1.34126e-06	0.00160148
1578.ukbb	Average weekly champagne plus white wine intake	Putamen basal ganglia	NM_001193465	KANSL1	Brain_Putamen_basal_ganglia.NM_001193465.KANSL1	0.0149807	0.00310022	1	NA	4.83216	1.3506e-06	0.0016059
1180.ukbb	Morning/evening person (chronotype)	Putamen basal ganglia	NM_001014837	CUTA	Brain_Putamen_basal_ganglia.NM_001014837.CUTA	-0.0127038	0.00263286	1	NA	-4.8251	1.39933e-06	0.00162154
1568.ukbb	Average weekly red wine intake	Hippocampus	NM_016050	MRPL11	Brain_Hippocampus.NM_016050.MRPL11	-0.0142926	0.00296594	1	NA	-4.81893	1.4433e-06	0.00162154
1568.ukbb	Average weekly red wine intake	Cerebellum	NM_170738	MRPL11	Brain_Cerebellum.NM_170738.MRPL11	0.00956119	0.00198409	1	NA	4.81893	1.4433e-06	0.00162154
1568.ukbb	Average weekly red wine intake	Cerebellar Hemisphere	NM_170738	MRPL11	Brain_Cerebellar_Hemisphere.NM_170738.MRPL11	0.0112221	0.00232876	1	NA	4.81893	1.4433e-06	0.00162154
1568.ukbb	Average weekly red wine intake	Cerebellar Hemisphere	NM_016050	MRPL11	Brain_Cerebellar_Hemisphere.NM_016050.MRPL11	-0.0136838	0.0028396	1	NA	-4.81893	1.4433e-06	0.00162154
1568.ukbb	Average weekly red wine intake	Cortex	NM_016050	MRPL11	Brain_Cortex.NM_016050.MRPL11	-0.0133392	0.00276809	1	NA	-4.81893	1.4433e-06	0.00162154
1568.ukbb	Average weekly red wine intake	Cerebellum	NM_016050	MRPL11	Brain_Cerebellum.NM_016050.MRPL11	-0.0134476	0.00279058	1	NA	-4.81893	1.4433e-06	0.00162154
1568.ukbb	Average weekly red wine intake	Hippocampus	NM_170738	MRPL11	Brain_Hippocampus.NM_170738.MRPL11	0.0136626	0.00283519	1	NA	4.81893	1.4433e-06	0.00162154
1568.ukbb	Average weekly red wine intake	Nucleus accumbens basal ganglia	NM_016050	MRPL11	Brain_Nucleus_accumbens_basal_ganglia.NM_016050.MRPL11	-0.0140255	0.00291051	1	NA	-4.81893	1.4433e-06	0.00162154
1568.ukbb	Average weekly red wine intake	Cortex	NM_170738	MRPL11	Brain_Cortex.NM_170738.MRPL11	0.0122496	0.00254198	1	NA	4.81893	1.4433e-06	0.00162154
1568.ukbb	Average weekly red wine intake	Nucleus accumbens basal ganglia	NM_170738	MRPL11	Brain_Nucleus_accumbens_basal_ganglia.NM_170738.MRPL11	0.0129992	0.00269754	1	NA	4.81893	1.4433e-06	0.00162154
1568.ukbb	Average weekly red wine intake	Amygdala	NM_016050	MRPL11	Brain_Amygdala.NM_016050.MRPL11	-0.0127865	0.00265339	1	NA	-4.81893	1.4433e-06	0.00162154
1568.ukbb	Average weekly red wine intake	Amygdala	NM_170738	MRPL11	Brain_Amygdala.NM_170738.MRPL11	0.0127934	0.00265483	1	NA	4.81893	1.4433e-06	0.00162154
1578.ukbb	Average weekly champagne plus white wine intake	Nucleus accumbens basal ganglia	NM_015443_1	KANSL1	Brain_Nucleus_accumbens_basal_ganglia.NM_015443_1.KANSL1	-0.013885	0.00287534	1	NA	-4.82901	1.37214e-06	0.00162154
2000.ukbb	Worry too long after embarrassment	Spinal cord cervical c-1	NM_001193465	KANSL1	Brain_Spinal_cord_cervical_c-1.NM_001193465.KANSL1	-0.0106676	0.00221855	1	NA	-4.80836	1.52174e-06	0.00170296
Schizophrenia	Schizophrenia	Spinal cord cervical c-1	NR_034111	TRAF3IP2-AS1	Brain_Spinal_cord_cervical_c-1.NR_034111.TRAF3IP2-AS1	-0.0210164	0.00437296	1	NA	-4.806	1.5398e-06	0.00171644
20016.ukbb	Fluid intelligence score	Anterior cingulate cortex BA24	NM_018694	ARL6IP4	Brain_Anterior_cingulate_cortex_BA24.NM_018694.ARL6IP4	0.0131707	0.00274672	1	NA	4.79506	1.62626e-06	0.00177131
20016.ukbb	Fluid intelligence score	Hypothalamus	NM_018694	ARL6IP4	Brain_Hypothalamus.NM_018694.ARL6IP4	0.0144644	0.00301652	1	NA	4.79506	1.62626e-06	0.00177131
20016.ukbb	Fluid intelligence score	Spinal cord cervical c-1	NM_018694	ARL6IP4	Brain_Spinal_cord_cervical_c-1.NM_018694.ARL6IP4	0.0111242	0.00231993	1	NA	4.79506	1.62626e-06	0.00177131
20016.ukbb	Fluid intelligence score	Caudate basal ganglia	NM_018694	ARL6IP4	Brain_Caudate_basal_ganglia.NM_018694.ARL6IP4	0.0153643	0.00320419	1	NA	4.79506	1.62626e-06	0.00177131
20016.ukbb	Fluid intelligence score	Frontal Cortex BA9	NM_018694	ARL6IP4	Brain_Frontal_Cortex_BA9.NM_018694.ARL6IP4	0.0151136	0.00315191	1	NA	4.79506	1.62626e-06	0.00177131
20016.ukbb	Fluid intelligence score	Substantia nigra	NM_018694	ARL6IP4	Brain_Substantia_nigra.NM_018694.ARL6IP4	0.0103339	0.00215511	1	NA	4.79506	1.62626e-06	0.00177131
Menarche_Nature2014_GWASMetaResults_17122014.txt.uniform.af.txt.noMHC.sumstats_deGC.gz	Age at Menarche	Cerebellum	NM_012296	GAB2	Brain_Cerebellum.NM_012296.GAB2	-0.0140257	0.00293043	1	NA	-4.78622	1.69952e-06	0.00183708
Menarche_Nature2014_GWASMetaResults_17122014.txt.uniform.af.txt.noMHC.sumstats_deGC.gz	Age at Menarche	Cerebellum	NM_080491	GAB2	Brain_Cerebellum.NM_080491.GAB2	-0.0140257	0.00293043	1	NA	-4.78622	1.69952e-06	0.00183708
1578.ukbb	Average weekly champagne plus white wine intake	Spinal cord cervical c-1	NM_001193465	KANSL1	Brain_Spinal_cord_cervical_c-1.NM_001193465.KANSL1	0.0123026	0.00257216	1	NA	4.78297	1.72724e-06	0.0018573
1588.ukbb	Average weekly beer plus cider intake	Nucleus accumbens basal ganglia	NR_104165	MDH2	Brain_Nucleus_accumbens_basal_ganglia.NR_104165.MDH2	0.0156831	0.00327978	1	NA	4.78175	1.73776e-06	0.0018573
1588.ukbb	Average weekly beer plus cider intake	Caudate basal ganglia	NR_104165	MDH2	Brain_Caudate_basal_ganglia.NR_104165.MDH2	0.0153622	0.00321268	1	NA	4.78175	1.73776e-06	0.0018573
1558.ukbb	Alcohol intake frequency.	Frontal Cortex BA9	NR_110319	CATSPER2	Brain_Frontal_Cortex_BA9.NR_110319.CATSPER2	-0.0121899	0.00255042	1	NA	-4.77958	1.75662e-06	0.00185771
2000.ukbb	Worry too long after embarrassment	Cerebellum	NM_001145148	CRHR1	Brain_Cerebellum.NM_001145148.CRHR1	-0.0134857	0.00282159	1	NA	-4.77946	1.75767e-06	0.00185771
2000.ukbb	Worry too long after embarrassment	Nucleus accumbens basal ganglia	NM_015443_1	KANSL1	Brain_Nucleus_accumbens_basal_ganglia.NM_015443_1.KANSL1	0.0118563	0.00248004	1	NA	4.7807	1.74686e-06	0.00185771
2000.ukbb	Worry too long after embarrassment	Cerebellum	NM_001145146_1	CRHR1	Brain_Cerebellum.NM_001145146_1.CRHR1	0.0135014	0.00282603	1	NA	4.7775	1.77488e-06	0.00186898
6138_1.ukbb	Qualifications: College or University degree	Caudate basal ganglia	NM_002913	RFC1	Brain_Caudate_basal_ganglia.NM_002913.RFC1	0.0138901	0.00290971	1	NA	4.77373	1.80845e-06	0.00189038
6138_1.ukbb	Qualifications: College or University degree	Caudate basal ganglia	NM_001204747	RFC1	Brain_Caudate_basal_ganglia.NM_001204747.RFC1	-0.0138901	0.00290971	1	NA	-4.77373	1.80845e-06	0.00189038
2000.ukbb	Worry too long after embarrassment	Putamen basal ganglia	NM_001193465	KANSL1	Brain_Putamen_basal_ganglia.NM_001193465.KANSL1	-0.0127587	0.00267401	1	NA	-4.77138	1.82968e-06	0.00190559
Schizophrenia	Schizophrenia	Anterior cingulate cortex BA24	NM_001135101	CRELD2	Brain_Anterior_cingulate_cortex_BA24.NM_001135101.CRELD2	0.0155104	0.00325301	1	NA	4.768	1.86064e-06	0.00191685
Schizophrenia	Schizophrenia	Cortex	NM_001135101	CRELD2	Brain_Cortex.NM_001135101.CRELD2	0.0156365	0.00327946	1	NA	4.768	1.86064e-06	0.00191685
Schizophrenia	Schizophrenia	Spinal cord cervical c-1	NM_001135101	CRELD2	Brain_Spinal_cord_cervical_c-1.NM_001135101.CRELD2	0.0153017	0.00320925	1	NA	4.768	1.86064e-06	0.00191685
1970.ukbb	Nervous feelings	Spinal cord cervical c-1	NM_001291581	RABEP1	Brain_Spinal_cord_cervical_c-1.NM_001291581.RABEP1	-0.0105715	0.00221817	1	NA	-4.76588	1.88031e-06	0.00192323
1970.ukbb	Nervous feelings	Spinal cord cervical c-1	NM_004703	RABEP1	Brain_Spinal_cord_cervical_c-1.NM_004703.RABEP1	-0.0105685	0.00221754	1	NA	-4.76588	1.88031e-06	0.00192323
20116_1.ukbb	Smoking status: Previous	Frontal Cortex BA9	NM_004428	EFNA1	Brain_Frontal_Cortex_BA9.NM_004428.EFNA1	-0.0125791	0.00265269	1	NA	-4.74202	2.11598e-06	0.00214887
20116_1.ukbb	Smoking status: Previous	Frontal Cortex BA9	NM_182685	EFNA1	Brain_Frontal_Cortex_BA9.NM_182685.EFNA1	0.0125789	0.00265265	1	NA	4.74202	2.11598e-06	0.00214887
1210.ukbb	Snoring	Nucleus accumbens basal ganglia	NM_001193465	KANSL1	Brain_Nucleus_accumbens_basal_ganglia.NM_001193465.KANSL1	0.0119336	0.00251924	1	NA	4.73701	2.16894e-06	0.00219485
1080.ukbb	Time spent using computer	Cerebellum	NM_001012514	ITM2C	Brain_Cerebellum.NM_001012514.ITM2C	-0.0162781	0.00343989	1	NA	-4.73217	2.22132e-06	0.00223202
1080.ukbb	Time spent using computer	Frontal Cortex BA9	NM_001012514	ITM2C	Brain_Frontal_Cortex_BA9.NM_001012514.ITM2C	-0.0164634	0.00347904	1	NA	-4.73217	2.22132e-06	0.00223202
Schizophrenia	Schizophrenia	Frontal Cortex BA9	NM_001135101	CRELD2	Brain_Frontal_Cortex_BA9.NM_001135101.CRELD2	0.0239112	0.0050563	1	NA	4.729	2.25628e-06	0.0022592
6138_1.ukbb	Qualifications: College or University degree	Cortex	NM_001270648	SLC5A10	Brain_Cortex.NM_001270648.SLC5A10	-0.0132145	0.00280513	1	NA	-4.71083	2.4671e-06	0.00245453
Schizophrenia	Schizophrenia	Cortex	NM_000106	CYP2D6	Brain_Cortex.NM_000106.CYP2D6	0.0214298	0.00454986	1	NA	4.71	2.47717e-06	0.00245453
Schizophrenia	Schizophrenia	Cortex	NM_001025161	CYP2D6	Brain_Cortex.NM_001025161.CYP2D6	-0.0215847	0.00458274	1	NA	-4.71	2.47717e-06	0.00245453
1180.ukbb	Morning/evening person (chronotype)	Caudate basal ganglia	NM_016050	MRPL11	Brain_Caudate_basal_ganglia.NM_016050.MRPL11	-0.0114627	0.00243568	1	NA	-4.70616	2.52426e-06	0.00248395
1180.ukbb	Morning/evening person (chronotype)	Caudate basal ganglia	NM_170738	MRPL11	Brain_Caudate_basal_ganglia.NM_170738.MRPL11	0.0104382	0.00221799	1	NA	4.70616	2.52426e-06	0.00248395
20016.ukbb	Fluid intelligence score	Nucleus accumbens basal ganglia	NM_018694	ARL6IP4	Brain_Nucleus_accumbens_basal_ganglia.NM_018694.ARL6IP4	0.0195331	0.00416147	1	NA	4.6938	2.68176e-06	0.00262085
20016.ukbb	Fluid intelligence score	Putamen basal ganglia	NM_018694	ARL6IP4	Brain_Putamen_basal_ganglia.NM_018694.ARL6IP4	0.0167275	0.00356375	1	NA	4.6938	2.68176e-06	0.00262085
1970.ukbb	Nervous feelings	Hypothalamus	NM_001002029_5	C4B	Brain_Hypothalamus.NM_001002029_5.C4B	-0.0105474	0.0022506	1	NA	-4.68647	2.77958e-06	0.00269797
1970.ukbb	Nervous feelings	Hypothalamus	NM_001002029_6	C4B	Brain_Hypothalamus.NM_001002029_6.C4B	0.0105447	0.00225002	1	NA	4.68647	2.77958e-06	0.00269797
Schizophrenia	Schizophrenia	Cortex	NM_001270648	SLC5A10	Brain_Cortex.NM_001270648.SLC5A10	-0.0273217	0.00583923	1	NA	-4.679	2.88277e-06	0.00278865
1160.ukbb	Sleep duration	Hippocampus	NR_038118	MMAB	Brain_Hippocampus.NR_038118.MMAB	0.0067042	0.00143979	1	NA	4.65637	3.21833e-06	0.00282587
1160.ukbb	Sleep duration	Hypothalamus	NM_052845	MMAB	Brain_Hypothalamus.NM_052845.MMAB	-0.00635383	0.00136454	1	NA	-4.65637	3.21833e-06	0.00282587
1160.ukbb	Sleep duration	Hippocampus	NM_052845	MMAB	Brain_Hippocampus.NM_052845.MMAB	-0.0067042	0.00143979	1	NA	-4.65637	3.21833e-06	0.00282587
1160.ukbb	Sleep duration	Anterior cingulate cortex BA24	NR_038118	MMAB	Brain_Anterior_cingulate_cortex_BA24.NR_038118.MMAB	0.00630275	0.00135358	1	NA	4.65637	3.21833e-06	0.00282587
1160.ukbb	Sleep duration	Hypothalamus	NR_038118	MMAB	Brain_Hypothalamus.NR_038118.MMAB	0.00635383	0.00136454	1	NA	4.65637	3.21833e-06	0.00282587
1160.ukbb	Sleep duration	Nucleus accumbens basal ganglia	NM_052845	MMAB	Brain_Nucleus_accumbens_basal_ganglia.NM_052845.MMAB	-0.00630162	0.00135333	1	NA	-4.65637	3.21833e-06	0.00282587
1160.ukbb	Sleep duration	Cerebellar Hemisphere	NR_038118	MMAB	Brain_Cerebellar_Hemisphere.NR_038118.MMAB	0.00908505	0.0019511	1	NA	4.65637	3.21833e-06	0.00282587
1160.ukbb	Sleep duration	Putamen basal ganglia	NM_052845	MMAB	Brain_Putamen_basal_ganglia.NM_052845.MMAB	-0.00671098	0.00144125	1	NA	-4.65637	3.21833e-06	0.00282587
1160.ukbb	Sleep duration	Amygdala	NM_052845	MMAB	Brain_Amygdala.NM_052845.MMAB	-0.00647086	0.00138968	1	NA	-4.65637	3.21833e-06	0.00282587
1160.ukbb	Sleep duration	Putamen basal ganglia	NR_038118	MMAB	Brain_Putamen_basal_ganglia.NR_038118.MMAB	0.00671092	0.00144124	1	NA	4.65637	3.21833e-06	0.00282587
1160.ukbb	Sleep duration	Anterior cingulate cortex BA24	NM_052845	MMAB	Brain_Anterior_cingulate_cortex_BA24.NM_052845.MMAB	-0.00630275	0.00135358	1	NA	-4.65637	3.21833e-06	0.00282587
1160.ukbb	Sleep duration	Nucleus accumbens basal ganglia	NR_038118	MMAB	Brain_Nucleus_accumbens_basal_ganglia.NR_038118.MMAB	0.00630162	0.00135333	1	NA	4.65637	3.21833e-06	0.00282587
1160.ukbb	Sleep duration	Cerebellar Hemisphere	NM_052845	MMAB	Brain_Cerebellar_Hemisphere.NM_052845.MMAB	-0.00908505	0.0019511	1	NA	-4.65637	3.21833e-06	0.00282587
1160.ukbb	Sleep duration	Frontal Cortex BA9	NR_038118	MMAB	Brain_Frontal_Cortex_BA9.NR_038118.MMAB	0.00579797	0.00124517	1	NA	4.65637	3.21833e-06	0.00282587
1160.ukbb	Sleep duration	Amygdala	NR_038118	MMAB	Brain_Amygdala.NR_038118.MMAB	0.00647086	0.00138968	1	NA	4.65637	3.21833e-06	0.00282587
1160.ukbb	Sleep duration	Cortex	NR_038118	MMAB	Brain_Cortex.NR_038118.MMAB	0.00696653	0.00149613	1	NA	4.65637	3.21833e-06	0.00282587
1160.ukbb	Sleep duration	Spinal cord cervical c-1	NR_038118	MMAB	Brain_Spinal_cord_cervical_c-1.NR_038118.MMAB	0.00701367	0.00150625	1	NA	4.65637	3.21833e-06	0.00282587
1160.ukbb	Sleep duration	Frontal Cortex BA9	NM_052845	MMAB	Brain_Frontal_Cortex_BA9.NM_052845.MMAB	-0.00579797	0.00124517	1	NA	-4.65637	3.21833e-06	0.00282587
1160.ukbb	Sleep duration	Substantia nigra	NR_038118	MMAB	Brain_Substantia_nigra.NR_038118.MMAB	0.00754859	0.00162113	1	NA	4.65637	3.21833e-06	0.00282587
1160.ukbb	Sleep duration	Caudate basal ganglia	NM_052845	MMAB	Brain_Caudate_basal_ganglia.NM_052845.MMAB	-0.00678918	0.00145804	1	NA	-4.65637	3.21833e-06	0.00282587
1160.ukbb	Sleep duration	Spinal cord cervical c-1	NM_052845	MMAB	Brain_Spinal_cord_cervical_c-1.NM_052845.MMAB	-0.00701367	0.00150625	1	NA	-4.65637	3.21833e-06	0.00282587
1160.ukbb	Sleep duration	Caudate basal ganglia	NR_038118	MMAB	Brain_Caudate_basal_ganglia.NR_038118.MMAB	0.00678918	0.00145804	1	NA	4.65637	3.21833e-06	0.00282587
1160.ukbb	Sleep duration	Substantia nigra	NM_052845	MMAB	Brain_Substantia_nigra.NM_052845.MMAB	-0.00754859	0.00162113	1	NA	-4.65637	3.21833e-06	0.00282587
1160.ukbb	Sleep duration	Cortex	NM_052845	MMAB	Brain_Cortex.NM_052845.MMAB	-0.00696653	0.00149613	1	NA	-4.65637	3.21833e-06	0.00282587
1170.ukbb	Getting up in morning	Hypothalamus	NM_001123329	ZBTB1	Brain_Hypothalamus.NM_001123329.ZBTB1	0.0109867	0.00235307	1	NA	4.6691	3.02522e-06	0.00282587
1170.ukbb	Getting up in morning	Hypothalamus	NM_014950	ZBTB1	Brain_Hypothalamus.NM_014950.ZBTB1	-0.0110245	0.00236116	1	NA	-4.6691	3.02522e-06	0.00282587
2100.ukbb	Seen a psychiatrist for nerves_ anxiety_ tension or depression	Hippocampus	NM_001002029_5	C4B	Brain_Hippocampus.NM_001002029_5.C4B	-0.0125559	0.00269227	1	NA	-4.6637	3.10574e-06	0.00282587
2100.ukbb	Seen a psychiatrist for nerves_ anxiety_ tension or depression	Hippocampus	NM_001002029_6	C4B	Brain_Hippocampus.NM_001002029_6.C4B	0.0125562	0.00269233	1	NA	4.6637	3.10574e-06	0.00282587
2100.ukbb	Seen a psychiatrist for nerves_ anxiety_ tension or depression	Caudate basal ganglia	NM_001002029_5	C4B	Brain_Caudate_basal_ganglia.NM_001002029_5.C4B	-0.00960009	0.00205847	1	NA	-4.6637	3.10574e-06	0.00282587
2100.ukbb	Seen a psychiatrist for nerves_ anxiety_ tension or depression	Caudate basal ganglia	NM_001002029_6	C4B	Brain_Caudate_basal_ganglia.NM_001002029_6.C4B	0.00959772	0.00205796	1	NA	4.6637	3.10574e-06	0.00282587
Schizophrenia	Schizophrenia	Cerebellar Hemisphere	NM_001135101	CRELD2	Brain_Cerebellar_Hemisphere.NM_001135101.CRELD2	0.014743	0.00318218	1	NA	4.633	3.60405e-06	0.0031452
Schizophrenia	Schizophrenia	Putamen basal ganglia	NM_001135101	CRELD2	Brain_Putamen_basal_ganglia.NM_001135101.CRELD2	0.0261269	0.00563931	1	NA	4.633	3.60405e-06	0.0031452
1950.ukbb	Sensitivity / hurt feelings	Cerebellum	NM_032470_6	TNXB	Brain_Cerebellum.NM_032470_6.TNXB	-0.0133774	0.00289486	1	NA	-4.62107	3.81766e-06	0.00332146
1180.ukbb	Morning/evening person (chronotype)	Spinal cord cervical c-1	NM_004703	RABEP1	Brain_Spinal_cord_cervical_c-1.NM_004703.RABEP1	0.0106791	0.00231687	1	NA	4.60927	4.04085e-06	0.00347328
1180.ukbb	Morning/evening person (chronotype)	Spinal cord cervical c-1	NM_001291581	RABEP1	Brain_Spinal_cord_cervical_c-1.NM_001291581.RABEP1	0.0106821	0.00231752	1	NA	4.60927	4.04085e-06	0.00347328
1568.ukbb	Average weekly red wine intake	Caudate basal ganglia	NM_170738	MRPL11	Brain_Caudate_basal_ganglia.NM_170738.MRPL11	0.0114288	0.00247931	1	NA	4.60968	4.03289e-06	0.00347328
1568.ukbb	Average weekly red wine intake	Caudate basal ganglia	NM_016050	MRPL11	Brain_Caudate_basal_ganglia.NM_016050.MRPL11	-0.0125505	0.00272264	1	NA	-4.60968	4.03289e-06	0.00347328
1180.ukbb	Morning/evening person (chronotype)	Anterior cingulate cortex BA24	NM_170738	MRPL11	Brain_Anterior_cingulate_cortex_BA24.NM_170738.MRPL11	0.0119797	0.00261446	1	NA	4.58208	4.60374e-06	0.00363052
1200.ukbb	Sleeplessness / insomnia	Cortex	NR_038118	MMAB	Brain_Cortex.NR_038118.MMAB	-0.00684073	0.00149267	1	NA	-4.58287	4.58637e-06	0.00363052
1200.ukbb	Sleeplessness / insomnia	Spinal cord cervical c-1	NM_052845	MMAB	Brain_Spinal_cord_cervical_c-1.NM_052845.MMAB	0.00688702	0.00150277	1	NA	4.58287	4.58637e-06	0.00363052
1200.ukbb	Sleeplessness / insomnia	Putamen basal ganglia	NR_038118	MMAB	Brain_Putamen_basal_ganglia.NR_038118.MMAB	-0.00658974	0.00143791	1	NA	-4.58287	4.58637e-06	0.00363052
1200.ukbb	Sleeplessness / insomnia	Frontal Cortex BA9	NM_052845	MMAB	Brain_Frontal_Cortex_BA9.NM_052845.MMAB	0.00569327	0.00124229	1	NA	4.58287	4.58637e-06	0.00363052
1200.ukbb	Sleeplessness / insomnia	Cortex	NM_052845	MMAB	Brain_Cortex.NM_052845.MMAB	0.00684073	0.00149267	1	NA	4.58287	4.58637e-06	0.00363052
1200.ukbb	Sleeplessness / insomnia	Anterior cingulate cortex BA24	NM_052845	MMAB	Brain_Anterior_cingulate_cortex_BA24.NM_052845.MMAB	0.00618893	0.00135045	1	NA	4.58287	4.58637e-06	0.00363052
1200.ukbb	Sleeplessness / insomnia	Cerebellar Hemisphere	NR_038118	MMAB	Brain_Cerebellar_Hemisphere.NR_038118.MMAB	-0.00892099	0.00194659	1	NA	-4.58287	4.58637e-06	0.00363052
1200.ukbb	Sleeplessness / insomnia	Putamen basal ganglia	NM_052845	MMAB	Brain_Putamen_basal_ganglia.NM_052845.MMAB	0.00658979	0.00143792	1	NA	4.58287	4.58637e-06	0.00363052
1200.ukbb	Sleeplessness / insomnia	Spinal cord cervical c-1	NR_038118	MMAB	Brain_Spinal_cord_cervical_c-1.NR_038118.MMAB	-0.00688702	0.00150277	1	NA	-4.58287	4.58637e-06	0.00363052
1200.ukbb	Sleeplessness / insomnia	Hippocampus	NR_038118	MMAB	Brain_Hippocampus.NR_038118.MMAB	-0.00658313	0.00143646	1	NA	-4.58287	4.58637e-06	0.00363052
1200.ukbb	Sleeplessness / insomnia	Frontal Cortex BA9	NR_038118	MMAB	Brain_Frontal_Cortex_BA9.NR_038118.MMAB	-0.00569327	0.00124229	1	NA	-4.58287	4.58637e-06	0.00363052
1200.ukbb	Sleeplessness / insomnia	Amygdala	NM_052845	MMAB	Brain_Amygdala.NM_052845.MMAB	0.006354	0.00138647	1	NA	4.58287	4.58637e-06	0.00363052
1200.ukbb	Sleeplessness / insomnia	Amygdala	NR_038118	MMAB	Brain_Amygdala.NR_038118.MMAB	-0.006354	0.00138647	1	NA	-4.58287	4.58637e-06	0.00363052
1200.ukbb	Sleeplessness / insomnia	Caudate basal ganglia	NR_038118	MMAB	Brain_Caudate_basal_ganglia.NR_038118.MMAB	-0.00666658	0.00145467	1	NA	-4.58287	4.58637e-06	0.00363052
1200.ukbb	Sleeplessness / insomnia	Hippocampus	NM_052845	MMAB	Brain_Hippocampus.NM_052845.MMAB	0.00658313	0.00143646	1	NA	4.58287	4.58637e-06	0.00363052
1200.ukbb	Sleeplessness / insomnia	Nucleus accumbens basal ganglia	NR_038118	MMAB	Brain_Nucleus_accumbens_basal_ganglia.NR_038118.MMAB	-0.00618782	0.00135021	1	NA	-4.58287	4.58637e-06	0.00363052
1200.ukbb	Sleeplessness / insomnia	Substantia nigra	NM_052845	MMAB	Brain_Substantia_nigra.NM_052845.MMAB	0.00741227	0.00161739	1	NA	4.58287	4.58637e-06	0.00363052
1200.ukbb	Sleeplessness / insomnia	Anterior cingulate cortex BA24	NR_038118	MMAB	Brain_Anterior_cingulate_cortex_BA24.NR_038118.MMAB	-0.00618893	0.00135045	1	NA	-4.58287	4.58637e-06	0.00363052
1200.ukbb	Sleeplessness / insomnia	Caudate basal ganglia	NM_052845	MMAB	Brain_Caudate_basal_ganglia.NM_052845.MMAB	0.00666658	0.00145467	1	NA	4.58287	4.58637e-06	0.00363052
1200.ukbb	Sleeplessness / insomnia	Hypothalamus	NR_038118	MMAB	Brain_Hypothalamus.NR_038118.MMAB	-0.00623909	0.00136139	1	NA	-4.58287	4.58637e-06	0.00363052
1200.ukbb	Sleeplessness / insomnia	Substantia nigra	NR_038118	MMAB	Brain_Substantia_nigra.NR_038118.MMAB	-0.00741227	0.00161739	1	NA	-4.58287	4.58637e-06	0.00363052
1200.ukbb	Sleeplessness / insomnia	Cerebellar Hemisphere	NM_052845	MMAB	Brain_Cerebellar_Hemisphere.NM_052845.MMAB	0.00892099	0.00194659	1	NA	4.58287	4.58637e-06	0.00363052
1200.ukbb	Sleeplessness / insomnia	Nucleus accumbens basal ganglia	NM_052845	MMAB	Brain_Nucleus_accumbens_basal_ganglia.NM_052845.MMAB	0.00618782	0.00135021	1	NA	4.58287	4.58637e-06	0.00363052
1200.ukbb	Sleeplessness / insomnia	Hypothalamus	NM_052845	MMAB	Brain_Hypothalamus.NM_052845.MMAB	0.00623909	0.00136139	1	NA	4.58287	4.58637e-06	0.00363052
1787.ukbb	Maternal smoking around birth	Spinal cord cervical c-1	NM_032112	MRPL43	Brain_Spinal_cord_cervical_c-1.NM_032112.MRPL43	-0.00682469	0.00148484	1	NA	-4.59625	4.30163e-06	0.00363052
1787.ukbb	Maternal smoking around birth	Spinal cord cervical c-1	NM_176793	MRPL43	Brain_Spinal_cord_cervical_c-1.NM_176793.MRPL43	0.00702841	0.00152916	1	NA	4.59625	4.30163e-06	0.00363052
1787.ukbb	Maternal smoking around birth	Spinal cord cervical c-1	NM_176794	MRPL43	Brain_Spinal_cord_cervical_c-1.NM_176794.MRPL43	0.00787687	0.00171376	1	NA	4.59625	4.30163e-06	0.00363052
1787.ukbb	Maternal smoking around birth	Anterior cingulate cortex BA24	NM_176792	MRPL43	Brain_Anterior_cingulate_cortex_BA24.NM_176792.MRPL43	0.0100173	0.00218678	1	NA	4.58085	4.6309e-06	0.00363052
1787.ukbb	Maternal smoking around birth	Anterior cingulate cortex BA24	NM_176793	MRPL43	Brain_Anterior_cingulate_cortex_BA24.NM_176793.MRPL43	0.00771437	0.00168405	1	NA	4.58085	4.6309e-06	0.00363052
1787.ukbb	Maternal smoking around birth	Anterior cingulate cortex BA24	NM_176794	MRPL43	Brain_Anterior_cingulate_cortex_BA24.NM_176794.MRPL43	0.00835117	0.00182306	1	NA	4.58085	4.6309e-06	0.00363052
1787.ukbb	Maternal smoking around birth	Anterior cingulate cortex BA24	NM_032112	MRPL43	Brain_Anterior_cingulate_cortex_BA24.NM_032112.MRPL43	-0.00717593	0.00156651	1	NA	-4.58085	4.6309e-06	0.00363052
6138_1.ukbb	Qualifications: College or University degree	Cerebellar Hemisphere	NM_032350	C7orf50	Brain_Cerebellar_Hemisphere.NM_032350.C7orf50	0.0127965	0.00279895	1	NA	4.57188	4.83368e-06	0.00377911
1180.ukbb	Morning/evening person (chronotype)	Hypothalamus	NM_170738	MRPL11	Brain_Hypothalamus.NM_170738.MRPL11	0.0122232	0.00268038	1	NA	4.56027	5.10879e-06	0.00377915
1807.ukbb	Fathers age at death	Spinal cord cervical c-1	NM_001287757	DCUN1D4	Brain_Spinal_cord_cervical_c-1.NM_001287757.DCUN1D4	0.00967061	0.00212069	1	NA	4.56012	5.11244e-06	0.00377915
2010.ukbb	Suffer from nerves	Cerebellum	NM_032470_6	TNXB	Brain_Cerebellum.NM_032470_6.TNXB	-0.0132806	0.00290634	1	NA	-4.56953	4.88819e-06	0.00377915
20127.ukbb	Neuroticism score	Hypothalamus	NR_038118	MMAB	Brain_Hypothalamus.NR_038118.MMAB	-0.00687755	0.00150944	1	NA	-4.55637	5.20452e-06	0.00377915
20127.ukbb	Neuroticism score	Amygdala	NR_038118	MMAB	Brain_Amygdala.NR_038118.MMAB	-0.00700423	0.00153724	1	NA	-4.55637	5.20452e-06	0.00377915
20127.ukbb	Neuroticism score	Hypothalamus	NM_052845	MMAB	Brain_Hypothalamus.NM_052845.MMAB	0.00687755	0.00150944	1	NA	4.55637	5.20452e-06	0.00377915
20127.ukbb	Neuroticism score	Amygdala	NM_052845	MMAB	Brain_Amygdala.NM_052845.MMAB	0.00700423	0.00153724	1	NA	4.55637	5.20452e-06	0.00377915
20127.ukbb	Neuroticism score	Putamen basal ganglia	NR_038118	MMAB	Brain_Putamen_basal_ganglia.NR_038118.MMAB	-0.00726409	0.00159427	1	NA	-4.55637	5.20452e-06	0.00377915
20127.ukbb	Neuroticism score	Anterior cingulate cortex BA24	NM_052845	MMAB	Brain_Anterior_cingulate_cortex_BA24.NM_052845.MMAB	0.00682227	0.0014973	1	NA	4.55637	5.20452e-06	0.00377915
20127.ukbb	Neuroticism score	Anterior cingulate cortex BA24	NR_038118	MMAB	Brain_Anterior_cingulate_cortex_BA24.NR_038118.MMAB	-0.00682227	0.0014973	1	NA	-4.55637	5.20452e-06	0.00377915
20127.ukbb	Neuroticism score	Nucleus accumbens basal ganglia	NR_038118	MMAB	Brain_Nucleus_accumbens_basal_ganglia.NR_038118.MMAB	-0.00682104	0.00149703	1	NA	-4.55637	5.20452e-06	0.00377915
20127.ukbb	Neuroticism score	Caudate basal ganglia	NR_038118	MMAB	Brain_Caudate_basal_ganglia.NR_038118.MMAB	-0.00734879	0.00161286	1	NA	-4.55637	5.20452e-06	0.00377915
20127.ukbb	Neuroticism score	Nucleus accumbens basal ganglia	NM_052845	MMAB	Brain_Nucleus_accumbens_basal_ganglia.NM_052845.MMAB	0.00682104	0.00149703	1	NA	4.55637	5.20452e-06	0.00377915
20127.ukbb	Neuroticism score	Substantia nigra	NR_038118	MMAB	Brain_Substantia_nigra.NR_038118.MMAB	-0.0081708	0.00179327	1	NA	-4.55637	5.20452e-06	0.00377915
20127.ukbb	Neuroticism score	Putamen basal ganglia	NM_052845	MMAB	Brain_Putamen_basal_ganglia.NM_052845.MMAB	0.00726415	0.00159428	1	NA	4.55637	5.20452e-06	0.00377915
20127.ukbb	Neuroticism score	Cortex	NR_038118	MMAB	Brain_Cortex.NR_038118.MMAB	-0.00754077	0.00165499	1	NA	-4.55637	5.20452e-06	0.00377915
20127.ukbb	Neuroticism score	Spinal cord cervical c-1	NR_038118	MMAB	Brain_Spinal_cord_cervical_c-1.NR_038118.MMAB	-0.00759179	0.00166619	1	NA	-4.55637	5.20452e-06	0.00377915
20127.ukbb	Neuroticism score	Frontal Cortex BA9	NR_038118	MMAB	Brain_Frontal_Cortex_BA9.NR_038118.MMAB	-0.00627588	0.00137739	1	NA	-4.55637	5.20452e-06	0.00377915
20127.ukbb	Neuroticism score	Spinal cord cervical c-1	NM_052845	MMAB	Brain_Spinal_cord_cervical_c-1.NM_052845.MMAB	0.00759179	0.00166619	1	NA	4.55637	5.20452e-06	0.00377915
20127.ukbb	Neuroticism score	Hippocampus	NM_052845	MMAB	Brain_Hippocampus.NM_052845.MMAB	0.0072568	0.00159267	1	NA	4.55637	5.20452e-06	0.00377915
20127.ukbb	Neuroticism score	Caudate basal ganglia	NM_052845	MMAB	Brain_Caudate_basal_ganglia.NM_052845.MMAB	0.00734879	0.00161286	1	NA	4.55637	5.20452e-06	0.00377915
20127.ukbb	Neuroticism score	Cortex	NM_052845	MMAB	Brain_Cortex.NM_052845.MMAB	0.00754077	0.00165499	1	NA	4.55637	5.20452e-06	0.00377915
20127.ukbb	Neuroticism score	Hippocampus	NR_038118	MMAB	Brain_Hippocampus.NR_038118.MMAB	-0.0072568	0.00159267	1	NA	-4.55637	5.20452e-06	0.00377915
20127.ukbb	Neuroticism score	Cerebellar Hemisphere	NR_038118	MMAB	Brain_Cerebellar_Hemisphere.NR_038118.MMAB	-0.00983391	0.00215828	1	NA	-4.55637	5.20452e-06	0.00377915
20127.ukbb	Neuroticism score	Frontal Cortex BA9	NM_052845	MMAB	Brain_Frontal_Cortex_BA9.NM_052845.MMAB	0.00627588	0.00137739	1	NA	4.55637	5.20452e-06	0.00377915
20127.ukbb	Neuroticism score	Substantia nigra	NM_052845	MMAB	Brain_Substantia_nigra.NM_052845.MMAB	0.0081708	0.00179327	1	NA	4.55637	5.20452e-06	0.00377915
20127.ukbb	Neuroticism score	Cerebellar Hemisphere	NM_052845	MMAB	Brain_Cerebellar_Hemisphere.NM_052845.MMAB	0.00983391	0.00215828	1	NA	4.55637	5.20452e-06	0.00377915
Schizophrenia	Schizophrenia	Cortex	NM_000500_3	CYP21A2	Brain_Cortex.NM_000500_3.CYP21A2	-0.0297895	0.00651849	1	NA	-4.57	4.87724e-06	0.00377915
4631.ukbb	Ever unenthusiastic/disinterested for a whole week	Cerebellar Hemisphere	NM_001145148	CRHR1	Brain_Cerebellar_Hemisphere.NM_001145148.CRHR1	-0.0233494	0.00512667	1	NA	-4.55449	5.25128e-06	0.00380342
4631.ukbb	Ever unenthusiastic/disinterested for a whole week	Cerebellum	NM_001145146_1	CRHR1	Brain_Cerebellum.NM_001145146_1.CRHR1	0.0223922	0.00491891	1	NA	4.55227	5.30702e-06	0.00383406
2000.ukbb	Worry too long after embarrassment	Frontal Cortex BA9	NM_139323	YWHAB	Brain_Frontal_Cortex_BA9.NM_139323.YWHAB	0.0133179	0.00292948	1	NA	4.54616	5.46335e-06	0.00392712
2000.ukbb	Worry too long after embarrassment	Frontal Cortex BA9	NM_003404	YWHAB	Brain_Frontal_Cortex_BA9.NM_003404.YWHAB	-0.0133179	0.00292948	1	NA	-4.54616	5.46335e-06	0.00392712
1100.ukbb	Drive faster than motorway speed limit	Nucleus accumbens basal ganglia	NM_001193465	KANSL1	Brain_Nucleus_accumbens_basal_ganglia.NM_001193465.KANSL1	0.0115298	0.00255365	1	NA	4.51503	6.33078e-06	0.00436397
1200.ukbb	Sleeplessness / insomnia	Cortex	NM_001110781	SLC35E2B	Brain_Cortex.NM_001110781.SLC35E2B	-0.01317	0.00291853	1	NA	-4.51254	6.40558e-06	0.00436397
1200.ukbb	Sleeplessness / insomnia	Cortex	NM_001290264	SLC35E2B	Brain_Cortex.NM_001290264.SLC35E2B	0.01317	0.00291853	1	NA	4.51254	6.40558e-06	0.00436397
1558.ukbb	Alcohol intake frequency.	Anterior cingulate cortex BA24	NM_001142467	HES4	Brain_Anterior_cingulate_cortex_BA24.NM_001142467.HES4	-0.0115488	0.00255879	1	NA	-4.51339	6.37995e-06	0.00436397
1558.ukbb	Alcohol intake frequency.	Caudate basal ganglia	NM_001142467	HES4	Brain_Caudate_basal_ganglia.NM_001142467.HES4	-0.0113182	0.00250849	1	NA	-4.51197	6.42283e-06	0.00436397
1558.ukbb	Alcohol intake frequency.	Caudate basal ganglia	NM_021170	HES4	Brain_Caudate_basal_ganglia.NM_021170.HES4	0.01129	0.00250223	1	NA	4.51197	6.42283e-06	0.00436397
1558.ukbb	Alcohol intake frequency.	Anterior cingulate cortex BA24	NM_021170	HES4	Brain_Anterior_cingulate_cortex_BA24.NM_021170.HES4	0.011542	0.00255727	1	NA	4.51339	6.37995e-06	0.00436397
1558.ukbb	Alcohol intake frequency.	Hippocampus	NM_021170	HES4	Brain_Hippocampus.NM_021170.HES4	0.0110803	0.00245498	1	NA	4.51339	6.37995e-06	0.00436397
1558.ukbb	Alcohol intake frequency.	Hippocampus	NM_001142467	HES4	Brain_Hippocampus.NM_001142467.HES4	-0.0110285	0.0024435	1	NA	-4.51339	6.37995e-06	0.00436397
1618.ukbb	Alcohol usually taken with meals	Cerebellar Hemisphere	NM_016050	MRPL11	Brain_Cerebellar_Hemisphere.NM_016050.MRPL11	-0.0151578	0.00335688	1	NA	-4.51544	6.31854e-06	0.00436397
1618.ukbb	Alcohol usually taken with meals	Hippocampus	NM_170738	MRPL11	Brain_Hippocampus.NM_170738.MRPL11	0.0151342	0.00335167	1	NA	4.51544	6.31854e-06	0.00436397
1618.ukbb	Alcohol usually taken with meals	Cerebellar Hemisphere	NM_170738	MRPL11	Brain_Cerebellar_Hemisphere.NM_170738.MRPL11	0.0124309	0.00275298	1	NA	4.51544	6.31854e-06	0.00436397
1618.ukbb	Alcohol usually taken with meals	Hippocampus	NM_016050	MRPL11	Brain_Hippocampus.NM_016050.MRPL11	-0.0158322	0.00350624	1	NA	-4.51544	6.31854e-06	0.00436397
1618.ukbb	Alcohol usually taken with meals	Cortex	NM_016050	MRPL11	Brain_Cortex.NM_016050.MRPL11	-0.0147761	0.00327234	1	NA	-4.51544	6.31854e-06	0.00436397
1618.ukbb	Alcohol usually taken with meals	Cortex	NM_170738	MRPL11	Brain_Cortex.NM_170738.MRPL11	0.0135691	0.00300504	1	NA	4.51544	6.31854e-06	0.00436397
1618.ukbb	Alcohol usually taken with meals	Cerebellum	NM_170738	MRPL11	Brain_Cerebellum.NM_170738.MRPL11	0.0105911	0.00234553	1	NA	4.51544	6.31854e-06	0.00436397
1618.ukbb	Alcohol usually taken with meals	Nucleus accumbens basal ganglia	NM_016050	MRPL11	Brain_Nucleus_accumbens_basal_ganglia.NM_016050.MRPL11	-0.0155363	0.00344071	1	NA	-4.51544	6.31854e-06	0.00436397
1618.ukbb	Alcohol usually taken with meals	Amygdala	NM_016050	MRPL11	Brain_Amygdala.NM_016050.MRPL11	-0.0141638	0.00313676	1	NA	-4.51544	6.31854e-06	0.00436397
1618.ukbb	Alcohol usually taken with meals	Amygdala	NM_170738	MRPL11	Brain_Amygdala.NM_170738.MRPL11	0.0141715	0.00313845	1	NA	4.51544	6.31854e-06	0.00436397
1618.ukbb	Alcohol usually taken with meals	Nucleus accumbens basal ganglia	NM_170738	MRPL11	Brain_Nucleus_accumbens_basal_ganglia.NM_170738.MRPL11	0.0143995	0.00318894	1	NA	4.51544	6.31854e-06	0.00436397
1618.ukbb	Alcohol usually taken with meals	Cerebellum	NM_016050	MRPL11	Brain_Cerebellum.NM_016050.MRPL11	-0.0148961	0.00329893	1	NA	-4.51544	6.31854e-06	0.00436397
4631.ukbb	Ever unenthusiastic/disinterested for a whole week	Cerebellum	NM_001145148	CRHR1	Brain_Cerebellum.NM_001145148.CRHR1	-0.0221849	0.00491117	1	NA	-4.51722	6.26568e-06	0.00436397
4631.ukbb	Ever unenthusiastic/disinterested for a whole week	Nucleus accumbens basal ganglia	NM_015443_1	KANSL1	Brain_Nucleus_accumbens_basal_ganglia.NM_015443_1.KANSL1	0.0195024	0.00431669	1	NA	4.5179	6.2456e-06	0.00436397
4631.ukbb	Ever unenthusiastic/disinterested for a whole week	Putamen basal ganglia	NM_001193465	KANSL1	Brain_Putamen_basal_ganglia.NM_001193465.KANSL1	-0.0209939	0.0046543	1	NA	-4.51065	6.46293e-06	0.00438079
6138_1.ukbb	Qualifications: College or University degree	Caudate basal ganglia	NM_016050	MRPL11	Brain_Caudate_basal_ganglia.NM_016050.MRPL11	-0.0104132	0.00231253	1	NA	-4.50296	6.70135e-06	0.00452092
6138_1.ukbb	Qualifications: College or University degree	Caudate basal ganglia	NM_170738	MRPL11	Brain_Caudate_basal_ganglia.NM_170738.MRPL11	0.00948256	0.00210585	1	NA	4.50296	6.70135e-06	0.00452092
1588.ukbb	Average weekly beer plus cider intake	Cerebellar Hemisphere	NR_104165	MDH2	Brain_Cerebellar_Hemisphere.NR_104165.MDH2	0.0131271	0.00291792	1	NA	4.49879	6.83413e-06	0.00459963
1950.ukbb	Sensitivity / hurt feelings	Caudate basal ganglia	NM_001002029_5	C4B	Brain_Caudate_basal_ganglia.NM_001002029_5.C4B	-0.00936801	0.00208361	1	NA	-4.49605	6.92275e-06	0.00461379
1950.ukbb	Sensitivity / hurt feelings	Caudate basal ganglia	NM_001002029_6	C4B	Brain_Caudate_basal_ganglia.NM_001002029_6.C4B	0.00936569	0.00208309	1	NA	4.49605	6.92275e-06	0.00461379
1950.ukbb	Sensitivity / hurt feelings	Hippocampus	NM_001002029_5	C4B	Brain_Hippocampus.NM_001002029_5.C4B	-0.0122524	0.00272515	1	NA	-4.49605	6.92275e-06	0.00461379
1950.ukbb	Sensitivity / hurt feelings	Hippocampus	NM_001002029_6	C4B	Brain_Hippocampus.NM_001002029_6.C4B	0.0122527	0.00272521	1	NA	4.49605	6.92275e-06	0.00461379
1990.ukbb	Tense / highly strung	Caudate basal ganglia	NM_001002029_5	C4B	Brain_Caudate_basal_ganglia.NM_001002029_5.C4B	-0.00937265	0.00208552	1	NA	-4.49416	6.98451e-06	0.00461379
1990.ukbb	Tense / highly strung	Caudate basal ganglia	NM_001002029_6	C4B	Brain_Caudate_basal_ganglia.NM_001002029_6.C4B	0.00937034	0.002085	1	NA	4.49416	6.98451e-06	0.00461379
1990.ukbb	Tense / highly strung	Hippocampus	NM_001002029_5	C4B	Brain_Hippocampus.NM_001002029_5.C4B	-0.0122585	0.00272765	1	NA	-4.49416	6.98451e-06	0.00461379
1990.ukbb	Tense / highly strung	Hippocampus	NM_001002029_6	C4B	Brain_Hippocampus.NM_001002029_6.C4B	0.0122588	0.00272771	1	NA	4.49416	6.98451e-06	0.00461379
1930.ukbb	Miserableness	Putamen basal ganglia	NM_001145710	FAM228B	Brain_Putamen_basal_ganglia.NM_001145710.FAM228B	0.0107265	0.00238881	1	NA	4.49029	7.11263e-06	0.00468757
1990.ukbb	Tense / highly strung	Amygdala	NM_001083585	RABEP1	Brain_Amygdala.NM_001083585.RABEP1	0.00710949	0.0015848	1	NA	4.48606	7.25523e-06	0.00477053
Menarche_Nature2014_GWASMetaResults_17122014.txt.uniform.af.txt.noMHC.sumstats_deGC.gz	Age at Menarche	Hypothalamus	NM_001164189	PLIN3	Brain_Hypothalamus.NM_001164189.PLIN3	-0.0159038	0.00354776	1	NA	-4.48277	7.36803e-06	0.00483357
1249.ukbb	Past tobacco smoking	Cortex	NM_001195543	GS1-259H13-2	Brain_Cortex.NM_001195543.GS1-259H13-2	-0.0123346	0.00275534	1	NA	-4.47663	7.58305e-06	0.00496321
2100.ukbb	Seen a psychiatrist for nerves_ anxiety_ tension or depression	Hypothalamus	NM_001002029_5	C4B	Brain_Hypothalamus.NM_001002029_5.C4B	-0.00996224	0.00222648	1	NA	-4.47444	7.66118e-06	0.00499145
2100.ukbb	Seen a psychiatrist for nerves_ anxiety_ tension or depression	Hypothalamus	NM_001002029_6	C4B	Brain_Hypothalamus.NM_001002029_6.C4B	0.00995966	0.0022259	1	NA	4.47444	7.66118e-06	0.00499145
4631.ukbb	Ever unenthusiastic/disinterested for a whole week	Spinal cord cervical c-1	NM_001193465	KANSL1	Brain_Spinal_cord_cervical_c-1.NM_001193465.KANSL1	-0.017276	0.00386154	1	NA	-4.47386	7.682e-06	0.00499362
6138_1.ukbb	Qualifications: College or University degree	Cerebellum	NM_032470_6	TNXB	Brain_Cerebellum.NM_032470_6.TNXB	0.0128054	0.00286771	1	NA	4.46538	7.99268e-06	0.00518376
1249.ukbb	Past tobacco smoking	Frontal Cortex BA9	NM_004428	EFNA1	Brain_Frontal_Cortex_BA9.NM_004428.EFNA1	0.0122999	0.00275846	1	NA	4.45897	8.23544e-06	0.00531704
1249.ukbb	Past tobacco smoking	Frontal Cortex BA9	NM_182685	EFNA1	Brain_Frontal_Cortex_BA9.NM_182685.EFNA1	-0.0122997	0.00275842	1	NA	-4.45897	8.23544e-06	0.00531704
1990.ukbb	Tense / highly strung	Hypothalamus	NM_001002029_5	C4B	Brain_Hypothalamus.NM_001002029_5.C4B	-0.0100433	0.00225573	1	NA	-4.45234	8.49395e-06	0.00545924
1990.ukbb	Tense / highly strung	Hypothalamus	NM_001002029_6	C4B	Brain_Hypothalamus.NM_001002029_6.C4B	0.0100407	0.00225515	1	NA	4.45234	8.49395e-06	0.00545924
2030.ukbb	Guilty feelings	Nucleus accumbens basal ganglia	NM_001193465	KANSL1	Brain_Nucleus_accumbens_basal_ganglia.NM_001193465.KANSL1	-0.0109553	0.00246376	1	NA	-4.44659	8.72441e-06	0.00559476
1070.ukbb	Time spent watching television (TV)	Cortex	NM_018694	ARL6IP4	Brain_Cortex.NM_018694.ARL6IP4	-0.00452766	0.00101948	2	0.000804237	-4.44115	8.94777e-06	0.00572513
1578.ukbb	Average weekly champagne plus white wine intake	Nucleus accumbens basal ganglia	NM_001193465	KANSL1	Brain_Nucleus_accumbens_basal_ganglia.NM_001193465.KANSL1	0.0127797	0.00287845	1	NA	4.4398	9.00425e-06	0.00574838
1080.ukbb	Time spent using computer	Frontal Cortex BA9	NM_001014837	CUTA	Brain_Frontal_Cortex_BA9.NM_001014837.CUTA	-0.00966408	0.0021859	1	NA	-4.4211	9.81997e-06	0.0061861
1080.ukbb	Time spent using computer	Nucleus accumbens basal ganglia	NM_001014837	CUTA	Brain_Nucleus_accumbens_basal_ganglia.NM_001014837.CUTA	-0.00649811	0.00146979	1	NA	-4.4211	9.81997e-06	0.0061861
1080.ukbb	Time spent using computer	Cerebellar Hemisphere	NM_001014837	CUTA	Brain_Cerebellar_Hemisphere.NM_001014837.CUTA	-0.00813102	0.00183914	1	NA	-4.4211	9.81997e-06	0.0061861
1080.ukbb	Time spent using computer	Cerebellar Hemisphere	NM_001014840	CUTA	Brain_Cerebellar_Hemisphere.NM_001014840.CUTA	0.014481	0.00327542	1	NA	4.4211	9.81997e-06	0.0061861
6159_100.ukbb	Pain type(s) experienced in last month: None of the above	Caudate basal ganglia	NM_002913	RFC1	Brain_Caudate_basal_ganglia.NM_002913.RFC1	0.0128179	0.00289853	1	NA	4.42221	9.76964e-06	0.0061861
6159_100.ukbb	Pain type(s) experienced in last month: None of the above	Caudate basal ganglia	NM_001204747	RFC1	Brain_Caudate_basal_ganglia.NM_001204747.RFC1	-0.0128179	0.00289853	1	NA	-4.42221	9.76964e-06	0.0061861
845.ukbb	Age completed full time education	Cerebellum	NM_032470_6	TNXB	Brain_Cerebellum.NM_032470_6.TNXB	0.0153808	0.00347966	1	NA	4.42021	9.8605e-06	0.00619796
20116_2.ukbb	Smoking status: Current	Spinal cord cervical c-1	NM_032112	MRPL43	Brain_Spinal_cord_cervical_c-1.NM_032112.MRPL43	-0.00608946	0.00137876	1	NA	-4.41662	1.00256e-05	0.00626038
20116_2.ukbb	Smoking status: Current	Spinal cord cervical c-1	NM_176793	MRPL43	Brain_Spinal_cord_cervical_c-1.NM_176793.MRPL43	0.00627123	0.00141992	1	NA	4.41662	1.00256e-05	0.00626038
20116_2.ukbb	Smoking status: Current	Spinal cord cervical c-1	NM_176794	MRPL43	Brain_Spinal_cord_cervical_c-1.NM_176794.MRPL43	0.00702828	0.00159133	1	NA	4.41662	1.00256e-05	0.00626038
1980.ukbb	Worrier / anxious feelings	Cortex	NM_000500_3	CYP21A2	Brain_Cortex.NM_000500_3.CYP21A2	-0.0139386	0.00315684	1	NA	-4.41538	1.00833e-05	0.00628263
1180.ukbb	Morning/evening person (chronotype)	Cerebellum	NM_170738	MRPL11	Brain_Cerebellum.NM_170738.MRPL11	0.00780523	0.00177497	1	NA	4.39739	1.0956e-05	0.00665213
1180.ukbb	Morning/evening person (chronotype)	Amygdala	NM_170738	MRPL11	Brain_Amygdala.NM_170738.MRPL11	0.0104439	0.00237501	1	NA	4.39739	1.0956e-05	0.00665213
1180.ukbb	Morning/evening person (chronotype)	Cortex	NM_016050	MRPL11	Brain_Cortex.NM_016050.MRPL11	-0.0108894	0.00247633	1	NA	-4.39739	1.0956e-05	0.00665213
1180.ukbb	Morning/evening person (chronotype)	Nucleus accumbens basal ganglia	NM_170738	MRPL11	Brain_Nucleus_accumbens_basal_ganglia.NM_170738.MRPL11	0.0106119	0.00241322	1	NA	4.39739	1.0956e-05	0.00665213
1180.ukbb	Morning/evening person (chronotype)	Amygdala	NM_016050	MRPL11	Brain_Amygdala.NM_016050.MRPL11	-0.0104382	0.00237373	1	NA	-4.39739	1.0956e-05	0.00665213
1180.ukbb	Morning/evening person (chronotype)	Nucleus accumbens basal ganglia	NM_016050	MRPL11	Brain_Nucleus_accumbens_basal_ganglia.NM_016050.MRPL11	-0.0114497	0.00260374	1	NA	-4.39739	1.0956e-05	0.00665213
1180.ukbb	Morning/evening person (chronotype)	Cerebellum	NM_016050	MRPL11	Brain_Cerebellum.NM_016050.MRPL11	-0.0109779	0.00249646	1	NA	-4.39739	1.0956e-05	0.00665213
1180.ukbb	Morning/evening person (chronotype)	Cerebellar Hemisphere	NM_016050	MRPL11	Brain_Cerebellar_Hemisphere.NM_016050.MRPL11	-0.0111707	0.00254031	1	NA	-4.39739	1.0956e-05	0.00665213
1180.ukbb	Morning/evening person (chronotype)	Cortex	NM_170738	MRPL11	Brain_Cortex.NM_170738.MRPL11	0.00999991	0.00227406	1	NA	4.39739	1.0956e-05	0.00665213
1180.ukbb	Morning/evening person (chronotype)	Hippocampus	NM_170738	MRPL11	Brain_Hippocampus.NM_170738.MRPL11	0.0111534	0.00253636	1	NA	4.39739	1.0956e-05	0.00665213
1180.ukbb	Morning/evening person (chronotype)	Cerebellar Hemisphere	NM_170738	MRPL11	Brain_Cerebellar_Hemisphere.NM_170738.MRPL11	0.00916112	0.00208331	1	NA	4.39739	1.0956e-05	0.00665213
1180.ukbb	Morning/evening person (chronotype)	Hippocampus	NM_016050	MRPL11	Brain_Hippocampus.NM_016050.MRPL11	-0.0116677	0.00265333	1	NA	-4.39739	1.0956e-05	0.00665213
1970.ukbb	Nervous feelings	Amygdala	NM_001083585	RABEP1	Brain_Amygdala.NM_001083585.RABEP1	0.00694981	0.00158119	1	NA	4.39529	1.10625e-05	0.00666967
20116_2.ukbb	Smoking status: Current	Anterior cingulate cortex BA24	NM_032112	MRPL43	Brain_Anterior_cingulate_cortex_BA24.NM_032112.MRPL43	-0.00639224	0.00145459	1	NA	-4.39452	1.11018e-05	0.00666967
20116_2.ukbb	Smoking status: Current	Anterior cingulate cortex BA24	NM_176792	MRPL43	Brain_Anterior_cingulate_cortex_BA24.NM_176792.MRPL43	0.0089233	0.00203055	1	NA	4.39452	1.11018e-05	0.00666967
20116_2.ukbb	Smoking status: Current	Anterior cingulate cortex BA24	NM_176793	MRPL43	Brain_Anterior_cingulate_cortex_BA24.NM_176793.MRPL43	0.00687188	0.00156374	1	NA	4.39452	1.11018e-05	0.00666967
20116_2.ukbb	Smoking status: Current	Anterior cingulate cortex BA24	NM_176794	MRPL43	Brain_Anterior_cingulate_cortex_BA24.NM_176794.MRPL43	0.00743913	0.00169282	1	NA	4.39452	1.11018e-05	0.00666967
Schizophrenia	Schizophrenia	Nucleus accumbens basal ganglia	NM_001195752	THAP3	Brain_Nucleus_accumbens_basal_ganglia.NM_001195752.THAP3	0.0259025	0.00589764	1	NA	4.392	1.12313e-05	0.00673329
1080.ukbb	Time spent using computer	Hippocampus	NM_001014837	CUTA	Brain_Hippocampus.NM_001014837.CUTA	-0.0112229	0.00256078	1	NA	-4.38261	1.17266e-05	0.0070155
20116_2.ukbb	Smoking status: Current	Spinal cord cervical c-1	NM_176792	MRPL43	Brain_Spinal_cord_cervical_c-1.NM_176792.MRPL43	0.00920542	0.00210107	1	NA	4.38131	1.17968e-05	0.00704273
1960.ukbb	Fed-up feelings	Nucleus accumbens basal ganglia	NM_001145710	FAM228B	Brain_Nucleus_accumbens_basal_ganglia.NM_001145710.FAM228B	0.0107064	0.00244776	1	NA	4.37394	1.22024e-05	0.00726967
Schizophrenia	Schizophrenia	Hippocampus	NM_001164234	DDHD2	Brain_Hippocampus.NM_001164234.DDHD2	0.0202778	0.00463704	1	NA	4.373	1.22551e-05	0.00728584
1070.ukbb	Time spent watching television (TV)	Cerebellar Hemisphere	NM_018694	ARL6IP4	Brain_Cerebellar_Hemisphere.NM_018694.ARL6IP4	-0.00555574	0.00127179	2	0.00056984	-4.36844	1.25137e-05	0.00742413
1180.ukbb	Morning/evening person (chronotype)	Spinal cord cervical c-1	NM_001033030	FAIM	Brain_Spinal_cord_cervical_c-1.NM_001033030.FAIM	-0.00922365	0.00211226	1	NA	-4.36673	1.2612e-05	0.00746696
1180.ukbb	Morning/evening person (chronotype)	Amygdala	NM_001083585	RABEP1	Brain_Amygdala.NM_001083585.RABEP1	-0.00720901	0.00165202	1	NA	-4.36376	1.27846e-05	0.00753783
4631.ukbb	Ever unenthusiastic/disinterested for a whole week	Nucleus accumbens basal ganglia	NM_001193465	KANSL1	Brain_Nucleus_accumbens_basal_ganglia.NM_001193465.KANSL1	-0.0188579	0.00432136	1	NA	-4.36389	1.2777e-05	0.00753783
6138_1.ukbb	Qualifications: College or University degree	Cortex	NM_170738	MRPL11	Brain_Cortex.NM_170738.MRPL11	0.00940815	0.00215908	1	NA	4.35748	1.31569e-05	0.00756965
6138_1.ukbb	Qualifications: College or University degree	Hippocampus	NM_016050	MRPL11	Brain_Hippocampus.NM_016050.MRPL11	-0.0109773	0.00251918	1	NA	-4.35748	1.31569e-05	0.00756965
6138_1.ukbb	Qualifications: College or University degree	Cerebellum	NM_170738	MRPL11	Brain_Cerebellum.NM_170738.MRPL11	0.00734334	0.00168523	1	NA	4.35748	1.31569e-05	0.00756965
6138_1.ukbb	Qualifications: College or University degree	Cortex	NM_016050	MRPL11	Brain_Cortex.NM_016050.MRPL11	-0.010245	0.00235113	1	NA	-4.35748	1.31569e-05	0.00756965
6138_1.ukbb	Qualifications: College or University degree	Nucleus accumbens basal ganglia	NM_016050	MRPL11	Brain_Nucleus_accumbens_basal_ganglia.NM_016050.MRPL11	-0.0107721	0.0024721	1	NA	-4.35748	1.31569e-05	0.00756965
6138_1.ukbb	Qualifications: College or University degree	Hippocampus	NM_170738	MRPL11	Brain_Hippocampus.NM_170738.MRPL11	0.0104933	0.00240812	1	NA	4.35748	1.31569e-05	0.00756965
6138_1.ukbb	Qualifications: College or University degree	Cerebellar Hemisphere	NM_170738	MRPL11	Brain_Cerebellar_Hemisphere.NM_170738.MRPL11	0.008619	0.00197798	1	NA	4.35748	1.31569e-05	0.00756965
6138_1.ukbb	Qualifications: College or University degree	Nucleus accumbens basal ganglia	NM_170738	MRPL11	Brain_Nucleus_accumbens_basal_ganglia.NM_170738.MRPL11	0.00998389	0.00229121	1	NA	4.35748	1.31569e-05	0.00756965
6138_1.ukbb	Qualifications: College or University degree	Cerebellar Hemisphere	NM_016050	MRPL11	Brain_Cerebellar_Hemisphere.NM_016050.MRPL11	-0.0105097	0.00241187	1	NA	-4.35748	1.31569e-05	0.00756965
6138_1.ukbb	Qualifications: College or University degree	Cerebellum	NM_016050	MRPL11	Brain_Cerebellum.NM_016050.MRPL11	-0.0103283	0.00237024	1	NA	-4.35748	1.31569e-05	0.00756965
6138_1.ukbb	Qualifications: College or University degree	Amygdala	NM_016050	MRPL11	Brain_Amygdala.NM_016050.MRPL11	-0.00982051	0.00225371	1	NA	-4.35748	1.31569e-05	0.00756965
6138_1.ukbb	Qualifications: College or University degree	Amygdala	NM_170738	MRPL11	Brain_Amygdala.NM_170738.MRPL11	0.00982582	0.00225493	1	NA	4.35748	1.31569e-05	0.00756965
6138_1.ukbb	Qualifications: College or University degree	Hypothalamus	NM_170738	MRPL11	Brain_Hypothalamus.NM_170738.MRPL11	0.0110838	0.00254486	1	NA	4.35536	1.32848e-05	0.0076279
1239.ukbb	Current tobacco smoking	Spinal cord cervical c-1	NM_032112	MRPL43	Brain_Spinal_cord_cervical_c-1.NM_032112.MRPL43	-0.00598949	0.0013767	1	NA	-4.35061	1.35759e-05	0.00774827
1239.ukbb	Current tobacco smoking	Spinal cord cervical c-1	NM_176793	MRPL43	Brain_Spinal_cord_cervical_c-1.NM_176793.MRPL43	0.00616827	0.00141779	1	NA	4.35061	1.35759e-05	0.00774827
1239.ukbb	Current tobacco smoking	Spinal cord cervical c-1	NM_176794	MRPL43	Brain_Spinal_cord_cervical_c-1.NM_176794.MRPL43	0.0069129	0.00158895	1	NA	4.35061	1.35759e-05	0.00774827
1618.ukbb	Alcohol usually taken with meals	Hypothalamus	NM_170738	MRPL11	Brain_Hypothalamus.NM_170738.MRPL11	0.0154066	0.00354198	1	NA	4.34972	1.36311e-05	0.00776426
1807.ukbb	Fathers age at death	Spinal cord cervical c-1	NM_001033030	FAIM	Brain_Spinal_cord_cervical_c-1.NM_001033030.FAIM	0.0101081	0.00232419	1	NA	4.34907	1.36716e-05	0.00777179
1950.ukbb	Sensitivity / hurt feelings	Nucleus accumbens basal ganglia	NM_001284208	DCAF5	Brain_Nucleus_accumbens_basal_ganglia.NM_001284208.DCAF5	0.0105742	0.00243257	1	NA	4.34694	1.3805e-05	0.00783202
6138_1.ukbb	Qualifications: College or University degree	Cerebellar Hemisphere	NM_001277323_1	NPIPA3	Brain_Cerebellar_Hemisphere.NM_001277323_1.NPIPA3	0.0110867	0.00255373	1	NA	4.34138	1.41591e-05	0.00800107
6138_1.ukbb	Qualifications: College or University degree	Cerebellar Hemisphere	NM_001277323	NPIPA3	Brain_Cerebellar_Hemisphere.NM_001277323.NPIPA3	-0.0111345	0.00256473	1	NA	-4.34138	1.41591e-05	0.00800107
EduYears_Main.txt.gz.tab	Years of schooling 2016	Cerebellar Hemisphere	NM_001277323_1	NPIPA3	Brain_Cerebellar_Hemisphere.NM_001277323_1.NPIPA3	0.0118145	0.00272348	1	NA	4.338	1.43785e-05	0.00809303
EduYears_Main.txt.gz.tab	Years of schooling 2016	Cerebellar Hemisphere	NM_001277323	NPIPA3	Brain_Cerebellar_Hemisphere.NM_001277323.NPIPA3	-0.0118654	0.00273521	1	NA	-4.338	1.43785e-05	0.00809303
1239.ukbb	Current tobacco smoking	Anterior cingulate cortex BA24	NM_176792	MRPL43	Brain_Anterior_cingulate_cortex_BA24.NM_176792.MRPL43	0.0087793	0.00202752	1	NA	4.33007	1.49062e-05	0.00832437
1239.ukbb	Current tobacco smoking	Anterior cingulate cortex BA24	NM_176793	MRPL43	Brain_Anterior_cingulate_cortex_BA24.NM_176793.MRPL43	0.00676098	0.0015614	1	NA	4.33007	1.49062e-05	0.00832437
1239.ukbb	Current tobacco smoking	Anterior cingulate cortex BA24	NM_032112	MRPL43	Brain_Anterior_cingulate_cortex_BA24.NM_032112.MRPL43	-0.00628908	0.00145242	1	NA	-4.33007	1.49062e-05	0.00832437
1239.ukbb	Current tobacco smoking	Anterior cingulate cortex BA24	NM_176794	MRPL43	Brain_Anterior_cingulate_cortex_BA24.NM_176794.MRPL43	0.00731908	0.00169029	1	NA	4.33007	1.49062e-05	0.00832437
1558.ukbb	Alcohol intake frequency.	Caudate basal ganglia	NM_001282310	CATSPER2	Brain_Caudate_basal_ganglia.NM_001282310.CATSPER2	0.00982321	0.00226912	1	NA	4.32909	1.49727e-05	0.00834516
1930.ukbb	Miserableness	Nucleus accumbens basal ganglia	NM_052845	MMAB	Brain_Nucleus_accumbens_basal_ganglia.NM_052845.MMAB	0.00587015	0.00136056	1	NA	4.31451	1.59957e-05	0.00850032
1930.ukbb	Miserableness	Amygdala	NM_052845	MMAB	Brain_Amygdala.NM_052845.MMAB	0.0060278	0.0013971	1	NA	4.31451	1.59957e-05	0.00850032
1930.ukbb	Miserableness	Spinal cord cervical c-1	NR_038118	MMAB	Brain_Spinal_cord_cervical_c-1.NR_038118.MMAB	-0.00653345	0.0015143	1	NA	-4.31451	1.59957e-05	0.00850032
1930.ukbb	Miserableness	Putamen basal ganglia	NM_052845	MMAB	Brain_Putamen_basal_ganglia.NM_052845.MMAB	0.00625149	0.00144894	1	NA	4.31451	1.59957e-05	0.00850032
1930.ukbb	Miserableness	Putamen basal ganglia	NR_038118	MMAB	Brain_Putamen_basal_ganglia.NR_038118.MMAB	-0.00625143	0.00144893	1	NA	-4.31451	1.59957e-05	0.00850032
1930.ukbb	Miserableness	Anterior cingulate cortex BA24	NR_038118	MMAB	Brain_Anterior_cingulate_cortex_BA24.NR_038118.MMAB	-0.00587121	0.0013608	1	NA	-4.31451	1.59957e-05	0.00850032
1930.ukbb	Miserableness	Hippocampus	NM_052845	MMAB	Brain_Hippocampus.NM_052845.MMAB	0.00624516	0.00144748	1	NA	4.31451	1.59957e-05	0.00850032
1930.ukbb	Miserableness	Nucleus accumbens basal ganglia	NR_038118	MMAB	Brain_Nucleus_accumbens_basal_ganglia.NR_038118.MMAB	-0.00587015	0.00136056	1	NA	-4.31451	1.59957e-05	0.00850032
1930.ukbb	Miserableness	Substantia nigra	NM_052845	MMAB	Brain_Substantia_nigra.NM_052845.MMAB	0.00703174	0.00162979	1	NA	4.31451	1.59957e-05	0.00850032
1930.ukbb	Miserableness	Amygdala	NR_038118	MMAB	Brain_Amygdala.NR_038118.MMAB	-0.0060278	0.0013971	1	NA	-4.31451	1.59957e-05	0.00850032
1930.ukbb	Miserableness	Spinal cord cervical c-1	NM_052845	MMAB	Brain_Spinal_cord_cervical_c-1.NM_052845.MMAB	0.00653345	0.0015143	1	NA	4.31451	1.59957e-05	0.00850032
1930.ukbb	Miserableness	Substantia nigra	NR_038118	MMAB	Brain_Substantia_nigra.NR_038118.MMAB	-0.00703174	0.00162979	1	NA	-4.31451	1.59957e-05	0.00850032
1930.ukbb	Miserableness	Caudate basal ganglia	NM_052845	MMAB	Brain_Caudate_basal_ganglia.NM_052845.MMAB	0.00632433	0.00146583	1	NA	4.31451	1.59957e-05	0.00850032
1930.ukbb	Miserableness	Caudate basal ganglia	NR_038118	MMAB	Brain_Caudate_basal_ganglia.NR_038118.MMAB	-0.00632433	0.00146583	1	NA	-4.31451	1.59957e-05	0.00850032
1930.ukbb	Miserableness	Anterior cingulate cortex BA24	NM_052845	MMAB	Brain_Anterior_cingulate_cortex_BA24.NM_052845.MMAB	0.00587121	0.0013608	1	NA	4.31451	1.59957e-05	0.00850032
1930.ukbb	Miserableness	Frontal Cortex BA9	NR_038118	MMAB	Brain_Frontal_Cortex_BA9.NR_038118.MMAB	-0.00540099	0.00125182	1	NA	-4.31451	1.59957e-05	0.00850032
1930.ukbb	Miserableness	Cortex	NR_038118	MMAB	Brain_Cortex.NR_038118.MMAB	-0.00648954	0.00150412	1	NA	-4.31451	1.59957e-05	0.00850032
1930.ukbb	Miserableness	Frontal Cortex BA9	NM_052845	MMAB	Brain_Frontal_Cortex_BA9.NM_052845.MMAB	0.00540099	0.00125182	1	NA	4.31451	1.59957e-05	0.00850032
1930.ukbb	Miserableness	Hypothalamus	NM_052845	MMAB	Brain_Hypothalamus.NM_052845.MMAB	0.00591878	0.00137183	1	NA	4.31451	1.59957e-05	0.00850032
1930.ukbb	Miserableness	Cortex	NM_052845	MMAB	Brain_Cortex.NM_052845.MMAB	0.00648954	0.00150412	1	NA	4.31451	1.59957e-05	0.00850032
1930.ukbb	Miserableness	Cerebellar Hemisphere	NR_038118	MMAB	Brain_Cerebellar_Hemisphere.NR_038118.MMAB	-0.008463	0.00196152	1	NA	-4.31451	1.59957e-05	0.00850032
1930.ukbb	Miserableness	Hypothalamus	NR_038118	MMAB	Brain_Hypothalamus.NR_038118.MMAB	-0.00591878	0.00137183	1	NA	-4.31451	1.59957e-05	0.00850032
1930.ukbb	Miserableness	Hippocampus	NR_038118	MMAB	Brain_Hippocampus.NR_038118.MMAB	-0.00624516	0.00144748	1	NA	-4.31451	1.59957e-05	0.00850032
1930.ukbb	Miserableness	Cerebellar Hemisphere	NM_052845	MMAB	Brain_Cerebellar_Hemisphere.NM_052845.MMAB	0.008463	0.00196152	1	NA	4.31451	1.59957e-05	0.00850032
20127.ukbb	Neuroticism score	Putamen basal ganglia	NM_001145710	FAM228B	Brain_Putamen_basal_ganglia.NM_001145710.FAM228B	0.0113665	0.00262843	1	NA	4.32444	1.5292e-05	0.00850032
2020.ukbb	Loneliness_ isolation	Cerebellar Hemisphere	NM_001145148	CRHR1	Brain_Cerebellar_Hemisphere.NM_001145148.CRHR1	-0.0125256	0.00290749	1	NA	-4.30804	1.64708e-05	0.00873648
2020.ukbb	Loneliness_ isolation	Nucleus accumbens basal ganglia	NM_001193465	KANSL1	Brain_Nucleus_accumbens_basal_ganglia.NM_001193465.KANSL1	-0.0105546	0.00245077	1	NA	-4.30664	1.65753e-05	0.00877562
1200.ukbb	Sleeplessness / insomnia	Anterior cingulate cortex BA24	NM_001110781	SLC35E2B	Brain_Anterior_cingulate_cortex_BA24.NM_001110781.SLC35E2B	-0.0110905	0.00257926	1	NA	-4.29987	1.70898e-05	0.00901459
1200.ukbb	Sleeplessness / insomnia	Anterior cingulate cortex BA24	NM_001290264	SLC35E2B	Brain_Anterior_cingulate_cortex_BA24.NM_001290264.SLC35E2B	0.0110905	0.00257926	1	NA	4.29987	1.70898e-05	0.00901459
399.ukbb	Number of incorrect matches in round	Cerebellum	NM_004204	PIGQ	Brain_Cerebellum.NM_004204.PIGQ	0.0102142	0.00237715	1	NA	4.29683	1.73258e-05	0.00910539
399.ukbb	Number of incorrect matches in round	Cerebellum	NM_148920	PIGQ	Brain_Cerebellum.NM_148920.PIGQ	-0.0102508	0.00238566	1	NA	-4.29683	1.73258e-05	0.00910539
1190.ukbb	Nap during day	Frontal Cortex BA9	NM_001160173	NAT1	Brain_Frontal_Cortex_BA9.NM_001160173.NAT1	-0.012689	0.00295564	1	NA	-4.29314	1.76164e-05	0.0092188
20016.ukbb	Fluid intelligence score	Hippocampus	NM_001002029_5	C4B	Brain_Hippocampus.NM_001002029_5.C4B	0.0203016	0.00473005	1	NA	4.29205	1.77031e-05	0.0092188
20016.ukbb	Fluid intelligence score	Hippocampus	NM_001002029_6	C4B	Brain_Hippocampus.NM_001002029_6.C4B	-0.0203021	0.00473015	1	NA	-4.29205	1.77031e-05	0.0092188
20016.ukbb	Fluid intelligence score	Caudate basal ganglia	NM_001002029_5	C4B	Brain_Caudate_basal_ganglia.NM_001002029_5.C4B	0.0155223	0.00361653	1	NA	4.29205	1.77031e-05	0.0092188
20016.ukbb	Fluid intelligence score	Caudate basal ganglia	NM_001002029_6	C4B	Brain_Caudate_basal_ganglia.NM_001002029_6.C4B	-0.0155185	0.00361563	1	NA	-4.29205	1.77031e-05	0.0092188
1990.ukbb	Tense / highly strung	Spinal cord cervical c-1	NM_004703	RABEP1	Brain_Spinal_cord_cervical_c-1.NM_004703.RABEP1	-0.00952617	0.00222259	1	NA	-4.28606	1.8187e-05	0.00943634
1990.ukbb	Tense / highly strung	Spinal cord cervical c-1	NM_001291581	RABEP1	Brain_Spinal_cord_cervical_c-1.NM_001291581.RABEP1	-0.00952885	0.00222322	1	NA	-4.28606	1.8187e-05	0.00943634
Menarche_Nature2014_GWASMetaResults_17122014.txt.uniform.af.txt.noMHC.sumstats_deGC.gz	Age at Menarche	Spinal cord cervical c-1	NM_032112	MRPL43	Brain_Spinal_cord_cervical_c-1.NM_032112.MRPL43	0.00800495	0.00187129	1	NA	4.27776	1.88783e-05	0.00974191
Menarche_Nature2014_GWASMetaResults_17122014.txt.uniform.af.txt.noMHC.sumstats_deGC.gz	Age at Menarche	Spinal cord cervical c-1	NM_176793	MRPL43	Brain_Spinal_cord_cervical_c-1.NM_176793.MRPL43	-0.0082439	0.00192715	1	NA	-4.27776	1.88783e-05	0.00974191
Menarche_Nature2014_GWASMetaResults_17122014.txt.uniform.af.txt.noMHC.sumstats_deGC.gz	Age at Menarche	Spinal cord cervical c-1	NM_176794	MRPL43	Brain_Spinal_cord_cervical_c-1.NM_176794.MRPL43	-0.00923909	0.0021598	1	NA	-4.27776	1.88783e-05	0.00974191
1950.ukbb	Sensitivity / hurt feelings	Anterior cingulate cortex BA24	NM_001284208	DCAF5	Brain_Anterior_cingulate_cortex_BA24.NM_001284208.DCAF5	0.0105276	0.00246588	1	NA	4.2693	1.96087e-05	0.00981703
1950.ukbb	Sensitivity / hurt feelings	Frontal Cortex BA9	NM_001284208	DCAF5	Brain_Frontal_Cortex_BA9.NM_001284208.DCAF5	0.0106738	0.00250014	1	NA	4.2693	1.96087e-05	0.00981703
1950.ukbb	Sensitivity / hurt feelings	Cerebellar Hemisphere	NM_001284208	DCAF5	Brain_Cerebellar_Hemisphere.NM_001284208.DCAF5	0.00911962	0.00213609	1	NA	4.2693	1.96087e-05	0.00981703
1950.ukbb	Sensitivity / hurt feelings	Cerebellum	NM_001284208	DCAF5	Brain_Cerebellum.NM_001284208.DCAF5	0.0101631	0.00238051	1	NA	4.2693	1.96087e-05	0.00981703
1950.ukbb	Sensitivity / hurt feelings	Caudate basal ganglia	NM_001284208	DCAF5	Brain_Caudate_basal_ganglia.NM_001284208.DCAF5	0.0101184	0.00237004	1	NA	4.2693	1.96087e-05	0.00981703
1950.ukbb	Sensitivity / hurt feelings	Hypothalamus	NM_001284208	DCAF5	Brain_Hypothalamus.NM_001284208.DCAF5	0.0082538	0.00193329	1	NA	4.2693	1.96087e-05	0.00981703
1950.ukbb	Sensitivity / hurt feelings	Putamen basal ganglia	NM_001284208	DCAF5	Brain_Putamen_basal_ganglia.NM_001284208.DCAF5	0.0112489	0.00263484	1	NA	4.2693	1.96087e-05	0.00981703
20023.ukbb	Mean time to correctly identify matches	Nucleus accumbens basal ganglia	NM_001291328	FAM228B	Brain_Nucleus_accumbens_basal_ganglia.NM_001291328.FAM228B	-0.0100644	0.00235635	1	NA	-4.27119	1.94433e-05	0.00981703
20023.ukbb	Mean time to correctly identify matches	Anterior cingulate cortex BA24	NM_001291328	FAM228B	Brain_Anterior_cingulate_cortex_BA24.NM_001291328.FAM228B	-0.00900242	0.00210771	1	NA	-4.27119	1.94433e-05	0.00981703
20023.ukbb	Mean time to correctly identify matches	Nucleus accumbens basal ganglia	NR_111929	FAM228B	Brain_Nucleus_accumbens_basal_ganglia.NR_111929.FAM228B	0.0072453	0.00169632	1	NA	4.27119	1.94433e-05	0.00981703
20023.ukbb	Mean time to correctly identify matches	Frontal Cortex BA9	NR_111929	FAM228B	Brain_Frontal_Cortex_BA9.NR_111929.FAM228B	0.00767715	0.00179743	1	NA	4.27119	1.94433e-05	0.00981703
20023.ukbb	Mean time to correctly identify matches	Caudate basal ganglia	NM_001145710	FAM228B	Brain_Caudate_basal_ganglia.NM_001145710.FAM228B	-0.011329	0.00265242	1	NA	-4.27119	1.94433e-05	0.00981703
20023.ukbb	Mean time to correctly identify matches	Caudate basal ganglia	NR_111929	FAM228B	Brain_Caudate_basal_ganglia.NR_111929.FAM228B	0.00671799	0.00157286	1	NA	4.27119	1.94433e-05	0.00981703
20023.ukbb	Mean time to correctly identify matches	Anterior cingulate cortex BA24	NR_111929	FAM228B	Brain_Anterior_cingulate_cortex_BA24.NR_111929.FAM228B	0.00531429	0.00124422	1	NA	4.27119	1.94433e-05	0.00981703
20023.ukbb	Mean time to correctly identify matches	Amygdala	NR_111929	FAM228B	Brain_Amygdala.NR_111929.FAM228B	0.00542322	0.00126972	1	NA	4.27119	1.94433e-05	0.00981703
20023.ukbb	Mean time to correctly identify matches	Substantia nigra	NM_001291328	FAM228B	Brain_Substantia_nigra.NM_001291328.FAM228B	-0.00874506	0.00204745	1	NA	-4.27119	1.94433e-05	0.00981703
20023.ukbb	Mean time to correctly identify matches	Substantia nigra	NR_111929	FAM228B	Brain_Substantia_nigra.NR_111929.FAM228B	0.0054771	0.00128234	1	NA	4.27119	1.94433e-05	0.00981703
1950.ukbb	Sensitivity / hurt feelings	Cortex	NM_001284208	DCAF5	Brain_Cortex.NM_001284208.DCAF5	0.00878017	0.00205858	1	NA	4.26516	1.99759e-05	0.00998333
2020.ukbb	Loneliness_ isolation	Cerebellum	NM_001145146_1	CRHR1	Brain_Cerebellum.NM_001145146_1.CRHR1	0.011888	0.00278966	1	NA	4.26143	2.03123e-05	0.0101337
1239.ukbb	Current tobacco smoking	Nucleus accumbens basal ganglia	NM_001284208	DCAF5	Brain_Nucleus_accumbens_basal_ganglia.NM_001284208.DCAF5	0.0102228	0.00239915	1	NA	4.261	2.03514e-05	0.0101355
1950.ukbb	Sensitivity / hurt feelings	Hippocampus	NM_001284208	DCAF5	Brain_Hippocampus.NM_001284208.DCAF5	0.0102587	0.0024093	1	NA	4.25795	2.0631e-05	0.0102568
2090.ukbb	Seen doctor (GP) for nerves_ anxiety_ tension or depression	Caudate basal ganglia	NM_001002029_5	C4B	Brain_Caudate_basal_ganglia.NM_001002029_5.C4B	-0.00876791	0.00206086	1	NA	-4.25448	2.09535e-05	0.0103451
2090.ukbb	Seen doctor (GP) for nerves_ anxiety_ tension or depression	Caudate basal ganglia	NM_001002029_6	C4B	Brain_Caudate_basal_ganglia.NM_001002029_6.C4B	0.00876574	0.00206036	1	NA	4.25448	2.09535e-05	0.0103451
2090.ukbb	Seen doctor (GP) for nerves_ anxiety_ tension or depression	Hippocampus	NM_001002029_5	C4B	Brain_Hippocampus.NM_001002029_5.C4B	-0.0114675	0.0026954	1	NA	-4.25448	2.09535e-05	0.0103451
2090.ukbb	Seen doctor (GP) for nerves_ anxiety_ tension or depression	Hippocampus	NM_001002029_6	C4B	Brain_Hippocampus.NM_001002029_6.C4B	0.0114678	0.00269546	1	NA	4.25448	2.09535e-05	0.0103451
1239.ukbb	Current tobacco smoking	Spinal cord cervical c-1	NM_176792	MRPL43	Brain_Spinal_cord_cervical_c-1.NM_176792.MRPL43	0.0089194	0.00209793	1	NA	4.25153	2.12315e-05	0.0104642
20016.ukbb	Fluid intelligence score	Cerebellum	NM_018694	ARL6IP4	Brain_Cerebellum.NM_018694.ARL6IP4	0.00786781	0.00185111	2	0.018896	4.25032	2.13467e-05	0.0105029
1080.ukbb	Time spent using computer	Putamen basal ganglia	NM_001014837	CUTA	Brain_Putamen_basal_ganglia.NM_001014837.CUTA	-0.0119698	0.00282276	1	NA	-4.24045	2.23072e-05	0.0109566
1160.ukbb	Sleep duration	Frontal Cortex BA9	NM_003404	YWHAB	Brain_Frontal_Cortex_BA9.NM_003404.YWHAB	0.0121991	0.00287818	1	NA	4.23848	2.25038e-05	0.0110152
1160.ukbb	Sleep duration	Frontal Cortex BA9	NM_139323	YWHAB	Brain_Frontal_Cortex_BA9.NM_139323.YWHAB	-0.0121991	0.00287818	1	NA	-4.23848	2.25038e-05	0.0110152
2020.ukbb	Loneliness_ isolation	Nucleus accumbens basal ganglia	NM_015443_1	KANSL1	Brain_Nucleus_accumbens_basal_ganglia.NM_015443_1.KANSL1	0.0103532	0.00244812	1	NA	4.22903	2.34701e-05	0.0114685
2040.ukbb	Risk taking	Putamen basal ganglia	NM_001014837	CUTA	Brain_Putamen_basal_ganglia.NM_001014837.CUTA	-0.0106933	0.00253119	1	NA	-4.2246	2.39366e-05	0.0116765
1558.ukbb	Alcohol intake frequency.	Anterior cingulate cortex BA24	NR_110319	CATSPER2	Brain_Anterior_cingulate_cortex_BA24.NR_110319.CATSPER2	-0.0085014	0.00201655	1	NA	-4.21582	2.48872e-05	0.0118303
1558.ukbb	Alcohol intake frequency.	Anterior cingulate cortex BA24	NM_001282310	CATSPER2	Brain_Anterior_cingulate_cortex_BA24.NM_001282310.CATSPER2	0.0102885	0.00244044	1	NA	4.21582	2.48872e-05	0.0118303
1558.ukbb	Alcohol intake frequency.	Hypothalamus	NM_001282310	CATSPER2	Brain_Hypothalamus.NM_001282310.CATSPER2	0.00849196	0.00201431	1	NA	4.21582	2.48872e-05	0.0118303
1558.ukbb	Alcohol intake frequency.	Hypothalamus	NR_110319	CATSPER2	Brain_Hypothalamus.NR_110319.CATSPER2	-0.00817676	0.00193954	1	NA	-4.21582	2.48872e-05	0.0118303
20127.ukbb	Neuroticism score	Cerebellum	NM_016464	TMEM138	Brain_Cerebellum.NM_016464.TMEM138	0.0152121	0.00360523	1	NA	4.21945	2.44899e-05	0.0118303
2020.ukbb	Loneliness_ isolation	Cerebellum	NM_001145148	CRHR1	Brain_Cerebellum.NM_001145148.CRHR1	-0.0117445	0.00278528	1	NA	-4.21665	2.47958e-05	0.0118303
2020.ukbb	Loneliness_ isolation	Putamen basal ganglia	NM_001193465	KANSL1	Brain_Putamen_basal_ganglia.NM_001193465.KANSL1	-0.0111205	0.00263959	1	NA	-4.21295	2.52057e-05	0.0118303
Schizophrenia	Schizophrenia	Amygdala	NM_052845	MMAB	Brain_Amygdala.NM_052845.MMAB	-0.0122031	0.00289859	1	NA	-4.21	2.55371e-05	0.0118303
Schizophrenia	Schizophrenia	Amygdala	NR_038118	MMAB	Brain_Amygdala.NR_038118.MMAB	0.0122031	0.00289859	1	NA	4.21	2.55371e-05	0.0118303
Schizophrenia	Schizophrenia	Substantia nigra	NM_052845	MMAB	Brain_Substantia_nigra.NM_052845.MMAB	-0.0142355	0.00338135	1	NA	-4.21	2.55371e-05	0.0118303
Schizophrenia	Schizophrenia	Substantia nigra	NR_038118	MMAB	Brain_Substantia_nigra.NR_038118.MMAB	0.0142355	0.00338135	1	NA	4.21	2.55371e-05	0.0118303
Schizophrenia	Schizophrenia	Anterior cingulate cortex BA24	NM_052845	MMAB	Brain_Anterior_cingulate_cortex_BA24.NM_052845.MMAB	-0.011886	0.00282329	1	NA	-4.21	2.55371e-05	0.0118303
Schizophrenia	Schizophrenia	Anterior cingulate cortex BA24	NR_038118	MMAB	Brain_Anterior_cingulate_cortex_BA24.NR_038118.MMAB	0.011886	0.00282329	1	NA	4.21	2.55371e-05	0.0118303
Schizophrenia	Schizophrenia	Caudate basal ganglia	NM_052845	MMAB	Brain_Caudate_basal_ganglia.NM_052845.MMAB	-0.0128034	0.00304118	1	NA	-4.21	2.55371e-05	0.0118303
Schizophrenia	Schizophrenia	Caudate basal ganglia	NR_038118	MMAB	Brain_Caudate_basal_ganglia.NR_038118.MMAB	0.0128034	0.00304118	1	NA	4.21	2.55371e-05	0.0118303
Schizophrenia	Schizophrenia	Cerebellar Hemisphere	NM_052845	MMAB	Brain_Cerebellar_Hemisphere.NM_052845.MMAB	-0.017133	0.0040696	1	NA	-4.21	2.55371e-05	0.0118303
Schizophrenia	Schizophrenia	Cerebellar Hemisphere	NR_038118	MMAB	Brain_Cerebellar_Hemisphere.NR_038118.MMAB	0.017133	0.0040696	1	NA	4.21	2.55371e-05	0.0118303
Schizophrenia	Schizophrenia	Cortex	NM_052845	MMAB	Brain_Cortex.NM_052845.MMAB	-0.0131378	0.00312062	1	NA	-4.21	2.55371e-05	0.0118303
Schizophrenia	Schizophrenia	Cortex	NR_038118	MMAB	Brain_Cortex.NR_038118.MMAB	0.0131378	0.00312062	1	NA	4.21	2.55371e-05	0.0118303
Schizophrenia	Schizophrenia	Frontal Cortex BA9	NM_052845	MMAB	Brain_Frontal_Cortex_BA9.NM_052845.MMAB	-0.0109341	0.00259717	1	NA	-4.21	2.55371e-05	0.0118303
Schizophrenia	Schizophrenia	Frontal Cortex BA9	NR_038118	MMAB	Brain_Frontal_Cortex_BA9.NR_038118.MMAB	0.0109341	0.00259717	1	NA	4.21	2.55371e-05	0.0118303
Schizophrenia	Schizophrenia	Hippocampus	NM_052845	MMAB	Brain_Hippocampus.NM_052845.MMAB	-0.0126431	0.00300311	1	NA	-4.21	2.55371e-05	0.0118303
Schizophrenia	Schizophrenia	Hippocampus	NR_038118	MMAB	Brain_Hippocampus.NR_038118.MMAB	0.0126431	0.00300311	1	NA	4.21	2.55371e-05	0.0118303
Schizophrenia	Schizophrenia	Hypothalamus	NM_052845	MMAB	Brain_Hypothalamus.NM_052845.MMAB	-0.0119823	0.00284616	1	NA	-4.21	2.55371e-05	0.0118303
Schizophrenia	Schizophrenia	Hypothalamus	NR_038118	MMAB	Brain_Hypothalamus.NR_038118.MMAB	0.0119823	0.00284616	1	NA	4.21	2.55371e-05	0.0118303
Schizophrenia	Schizophrenia	Spinal cord cervical c-1	NM_052845	MMAB	Brain_Spinal_cord_cervical_c-1.NM_052845.MMAB	-0.0132267	0.00314174	1	NA	-4.21	2.55371e-05	0.0118303
Schizophrenia	Schizophrenia	Spinal cord cervical c-1	NR_038118	MMAB	Brain_Spinal_cord_cervical_c-1.NR_038118.MMAB	0.0132267	0.00314174	1	NA	4.21	2.55371e-05	0.0118303
Schizophrenia	Schizophrenia	Nucleus accumbens basal ganglia	NM_052845	MMAB	Brain_Nucleus_accumbens_basal_ganglia.NM_052845.MMAB	-0.0118839	0.00282278	1	NA	-4.21	2.55371e-05	0.0118303
Schizophrenia	Schizophrenia	Nucleus accumbens basal ganglia	NR_038118	MMAB	Brain_Nucleus_accumbens_basal_ganglia.NR_038118.MMAB	0.0118839	0.00282278	1	NA	4.21	2.55371e-05	0.0118303
Schizophrenia	Schizophrenia	Putamen basal ganglia	NM_052845	MMAB	Brain_Putamen_basal_ganglia.NM_052845.MMAB	-0.0126559	0.00300615	1	NA	-4.21	2.55371e-05	0.0118303
Schizophrenia	Schizophrenia	Putamen basal ganglia	NR_038118	MMAB	Brain_Putamen_basal_ganglia.NR_038118.MMAB	0.0126558	0.00300612	1	NA	4.21	2.55371e-05	0.0118303
6159_100.ukbb	Pain type(s) experienced in last month: None of the above	Spinal cord cervical c-1	NM_001193465	KANSL1	Brain_Spinal_cord_cervical_c-1.NM_001193465.KANSL1	0.00913787	0.00217568	1	NA	4.20001	2.66903e-05	0.0123445
Schizophrenia	Schizophrenia	Anterior cingulate cortex BA24	NM_001282310	CATSPER2	Brain_Anterior_cingulate_cortex_BA24.NM_001282310.CATSPER2	0.0213725	0.00510205	1	NA	4.189	2.80186e-05	0.0128754
Schizophrenia	Schizophrenia	Anterior cingulate cortex BA24	NR_110319	CATSPER2	Brain_Anterior_cingulate_cortex_BA24.NR_110319.CATSPER2	-0.0176602	0.00421585	1	NA	-4.189	2.80186e-05	0.0128754
Schizophrenia	Schizophrenia	Hypothalamus	NM_001282310	CATSPER2	Brain_Hypothalamus.NM_001282310.CATSPER2	0.0176406	0.00421117	1	NA	4.189	2.80186e-05	0.0128754
Schizophrenia	Schizophrenia	Hypothalamus	NR_110319	CATSPER2	Brain_Hypothalamus.NR_110319.CATSPER2	-0.0169858	0.00405486	1	NA	-4.189	2.80186e-05	0.0128754
1239.ukbb	Current tobacco smoking	Cortex	NM_001284208	DCAF5	Brain_Cortex.NM_001284208.DCAF5	0.00850161	0.00203029	1	NA	4.18738	2.82193e-05	0.0129468
1618.ukbb	Alcohol usually taken with meals	Spinal cord cervical c-1	NM_001033030	FAIM	Brain_Spinal_cord_cervical_c-1.NM_001033030.FAIM	0.0116771	0.00279124	1	NA	4.18349	2.87068e-05	0.0131493
2000.ukbb	Worry too long after embarrassment	Cerebellar Hemisphere	NM_006903	PPA2	Brain_Cerebellar_Hemisphere.NM_006903.PPA2	-0.0116825	0.00279347	1	NA	-4.18207	2.88867e-05	0.0132105
2000.ukbb	Worry too long after embarrassment	Nucleus accumbens basal ganglia	NM_001193465	KANSL1	Brain_Nucleus_accumbens_basal_ganglia.NM_001193465.KANSL1	-0.0103753	0.00248272	1	NA	-4.17899	2.92807e-05	0.0133692
6159_100.ukbb	Pain type(s) experienced in last month: None of the above	Cerebellar Hemisphere	NM_001145148	CRHR1	Brain_Cerebellar_Hemisphere.NM_001145148.CRHR1	0.0120634	0.00288848	1	NA	4.17639	2.96172e-05	0.0135013
1239.ukbb	Current tobacco smoking	Putamen basal ganglia	NM_001284208	DCAF5	Brain_Putamen_basal_ganglia.NM_001284208.DCAF5	0.0108429	0.00259864	1	NA	4.17251	3.01262e-05	0.01356
1239.ukbb	Current tobacco smoking	Anterior cingulate cortex BA24	NM_001284208	DCAF5	Brain_Anterior_cingulate_cortex_BA24.NM_001284208.DCAF5	0.0101475	0.002432	1	NA	4.17251	3.01262e-05	0.01356
1239.ukbb	Current tobacco smoking	Caudate basal ganglia	NM_001284208	DCAF5	Brain_Caudate_basal_ganglia.NM_001284208.DCAF5	0.00975313	0.00233747	1	NA	4.17251	3.01262e-05	0.01356
1239.ukbb	Current tobacco smoking	Frontal Cortex BA9	NM_001284208	DCAF5	Brain_Frontal_Cortex_BA9.NM_001284208.DCAF5	0.0102885	0.00246579	1	NA	4.17251	3.01262e-05	0.01356
1239.ukbb	Current tobacco smoking	Cerebellum	NM_001284208	DCAF5	Brain_Cerebellum.NM_001284208.DCAF5	0.00979622	0.0023478	1	NA	4.17251	3.01262e-05	0.01356
1239.ukbb	Current tobacco smoking	Hypothalamus	NM_001284208	DCAF5	Brain_Hypothalamus.NM_001284208.DCAF5	0.00795584	0.00190673	1	NA	4.17251	3.01262e-05	0.01356
1239.ukbb	Current tobacco smoking	Cerebellar Hemisphere	NM_001284208	DCAF5	Brain_Cerebellar_Hemisphere.NM_001284208.DCAF5	0.0087904	0.00210674	1	NA	4.17251	3.01262e-05	0.01356
1970.ukbb	Nervous feelings	Cortex	NM_000500_3	CYP21A2	Brain_Cortex.NM_000500_3.CYP21A2	-0.0131791	0.0031568	1	NA	-4.17482	2.98222e-05	0.01356
1807.ukbb	Fathers age at death	Hypothalamus	NM_001284365	ULK3	Brain_Hypothalamus.NM_001284365.ULK3	0.0108899	0.00261224	1	NA	4.16879	3.06221e-05	0.0137615
6159_100.ukbb	Pain type(s) experienced in last month: None of the above	Nucleus accumbens basal ganglia	NM_015443_1	KANSL1	Brain_Nucleus_accumbens_basal_ganglia.NM_015443_1.KANSL1	-0.0101306	0.00243212	1	NA	-4.16535	3.10875e-05	0.0139487
6159_100.ukbb	Pain type(s) experienced in last month: None of the above	Cerebellum	NM_001145148	CRHR1	Brain_Cerebellum.NM_001145148.CRHR1	0.0115213	0.00276707	1	NA	4.16373	3.1309e-05	0.0140261
6159_100.ukbb	Pain type(s) experienced in last month: None of the above	Putamen basal ganglia	NM_001193465	KANSL1	Brain_Putamen_basal_ganglia.NM_001193465.KANSL1	0.0109036	0.00262234	1	NA	4.15797	3.21088e-05	0.0143618
1558.ukbb	Alcohol intake frequency.	Nucleus accumbens basal ganglia	NM_001145710	FAM228B	Brain_Nucleus_accumbens_basal_ganglia.NM_001145710.FAM228B	0.010076	0.00242435	1	NA	4.15619	3.23599e-05	0.0144514
1558.ukbb	Alcohol intake frequency.	Cortex	NM_001282310	CATSPER2	Brain_Cortex.NM_001282310.CATSPER2	0.00958753	0.00230766	1	NA	4.15465	3.25786e-05	0.0144586
1558.ukbb	Alcohol intake frequency.	Cortex	NR_110319	CATSPER2	Brain_Cortex.NR_110319.CATSPER2	-0.0115675	0.00278424	1	NA	-4.15465	3.25786e-05	0.0144586
1558.ukbb	Alcohol intake frequency.	Cerebellar Hemisphere	NM_054020	CATSPER2	Brain_Cerebellar_Hemisphere.NM_054020.CATSPER2	0.0106746	0.00256931	1	NA	4.15465	3.25786e-05	0.0144586
1558.ukbb	Alcohol intake frequency.	Spinal cord cervical c-1	NM_001282310	CATSPER2	Brain_Spinal_cord_cervical_c-1.NM_001282310.CATSPER2	0.00742863	0.00178803	1	NA	4.15465	3.25786e-05	0.0144586
1070.ukbb	Time spent watching television (TV)	Cerebellum	NR_033684	GATC	Brain_Cerebellum.NR_033684.GATC	-0.0125122	0.00301412	1	NA	-4.15118	3.30765e-05	0.0146341
1070.ukbb	Time spent watching television (TV)	Cerebellum	NM_176818	GATC	Brain_Cerebellum.NM_176818.GATC	0.0125122	0.00301412	1	NA	4.15118	3.30765e-05	0.0146341
1249.ukbb	Past tobacco smoking	Putamen basal ganglia	NM_001286761	KIAA0226L	Brain_Putamen_basal_ganglia.NM_001286761.KIAA0226L	-0.0102504	0.0024707	1	NA	-4.14879	3.34237e-05	0.0147648
2000.ukbb	Worry too long after embarrassment	Nucleus accumbens basal ganglia	NM_006903	PPA2	Brain_Nucleus_accumbens_basal_ganglia.NM_006903.PPA2	-0.0116139	0.00279963	1	NA	-4.14837	3.34851e-05	0.014769
1279.ukbb	Exposure to tobacco smoke outside home	Cerebellum	NM_005235	ERBB4	Brain_Cerebellum.NM_005235.ERBB4	0.0132591	0.00319734	1	NA	4.14691	3.36992e-05	0.0148177
1279.ukbb	Exposure to tobacco smoke outside home	Cerebellum	NM_001042599	ERBB4	Brain_Cerebellum.NM_001042599.ERBB4	0.0132591	0.00319734	1	NA	4.14691	3.36992e-05	0.0148177
2020.ukbb	Loneliness_ isolation	Spinal cord cervical c-1	NM_001193465	KANSL1	Brain_Spinal_cord_cervical_c-1.NM_001193465.KANSL1	-0.00906964	0.00218999	1	NA	-4.1414	3.45192e-05	0.0151549
EduYears_Main.txt.gz.tab	Years of schooling 2016	Hypothalamus	NM_001123329	ZBTB1	Brain_Hypothalamus.NM_001123329.ZBTB1	-0.010427	0.0025186	1	NA	-4.14	3.47306e-05	0.0151776
EduYears_Main.txt.gz.tab	Years of schooling 2016	Hypothalamus	NM_014950	ZBTB1	Brain_Hypothalamus.NM_014950.ZBTB1	0.0104628	0.00252726	1	NA	4.14	3.47306e-05	0.0151776
Schizophrenia	Schizophrenia	Cerebellum	NM_024324	CRELD2	Brain_Cerebellum.NM_024324.CRELD2	-0.0265217	0.00640621	1	NA	-4.14	3.47306e-05	0.0151776
6138_1.ukbb	Qualifications: College or University degree	Frontal Cortex BA9	NM_207514	DEF8	Brain_Frontal_Cortex_BA9.NM_207514.DEF8	-0.00762664	0.00184392	1	NA	-4.1361	3.53258e-05	0.0152049
6138_1.ukbb	Qualifications: College or University degree	Caudate basal ganglia	NM_207514	DEF8	Brain_Caudate_basal_ganglia.NM_207514.DEF8	-0.00923253	0.00223218	1	NA	-4.1361	3.53258e-05	0.0152049
6138_1.ukbb	Qualifications: College or University degree	Hypothalamus	NM_207514	DEF8	Brain_Hypothalamus.NM_207514.DEF8	-0.0110903	0.00268134	1	NA	-4.1361	3.53258e-05	0.0152049
6138_1.ukbb	Qualifications: College or University degree	Cerebellar Hemisphere	NM_001242816	DEF8	Brain_Cerebellar_Hemisphere.NM_001242816.DEF8	0.0106587	0.00257699	1	NA	4.1361	3.53258e-05	0.0152049
6138_1.ukbb	Qualifications: College or University degree	Cerebellar Hemisphere	NM_001242817	DEF8	Brain_Cerebellar_Hemisphere.NM_001242817.DEF8	0.0107995	0.00261102	1	NA	4.1361	3.53258e-05	0.0152049
6138_1.ukbb	Qualifications: College or University degree	Cerebellar Hemisphere	NM_001242818	DEF8	Brain_Cerebellar_Hemisphere.NM_001242818.DEF8	0.0107995	0.00261102	1	NA	4.1361	3.53258e-05	0.0152049
6138_1.ukbb	Qualifications: College or University degree	Putamen basal ganglia	NM_207514	DEF8	Brain_Putamen_basal_ganglia.NM_207514.DEF8	-0.00777054	0.00187871	1	NA	-4.1361	3.53258e-05	0.0152049
6138_1.ukbb	Qualifications: College or University degree	Cerebellar Hemisphere	NM_207514	DEF8	Brain_Cerebellar_Hemisphere.NM_207514.DEF8	-0.00764525	0.00184842	1	NA	-4.1361	3.53258e-05	0.0152049
6138_1.ukbb	Qualifications: College or University degree	Cerebellum	NM_207514	DEF8	Brain_Cerebellum.NM_207514.DEF8	-0.00907884	0.00219502	1	NA	-4.1361	3.53258e-05	0.0152049
6138_1.ukbb	Qualifications: College or University degree	Nucleus accumbens basal ganglia	NM_207514	DEF8	Brain_Nucleus_accumbens_basal_ganglia.NM_207514.DEF8	-0.00943532	0.00228121	1	NA	-4.1361	3.53258e-05	0.0152049
Menarche_Nature2014_GWASMetaResults_17122014.txt.uniform.af.txt.noMHC.sumstats_deGC.gz	Age at Menarche	Anterior cingulate cortex BA24	NM_032112	MRPL43	Brain_Anterior_cingulate_cortex_BA24.NM_032112.MRPL43	0.0081547	0.00197422	1	NA	4.1306	3.61818e-05	0.0154799
Menarche_Nature2014_GWASMetaResults_17122014.txt.uniform.af.txt.noMHC.sumstats_deGC.gz	Age at Menarche	Anterior cingulate cortex BA24	NM_176792	MRPL43	Brain_Anterior_cingulate_cortex_BA24.NM_176792.MRPL43	-0.0113836	0.00275593	1	NA	-4.1306	3.61818e-05	0.0154799
Menarche_Nature2014_GWASMetaResults_17122014.txt.uniform.af.txt.noMHC.sumstats_deGC.gz	Age at Menarche	Anterior cingulate cortex BA24	NM_176793	MRPL43	Brain_Anterior_cingulate_cortex_BA24.NM_176793.MRPL43	-0.00876659	0.00212235	1	NA	-4.1306	3.61818e-05	0.0154799
Menarche_Nature2014_GWASMetaResults_17122014.txt.uniform.af.txt.noMHC.sumstats_deGC.gz	Age at Menarche	Anterior cingulate cortex BA24	NM_176794	MRPL43	Brain_Anterior_cingulate_cortex_BA24.NM_176794.MRPL43	-0.00949024	0.00229755	1	NA	-4.1306	3.61818e-05	0.0154799
1618.ukbb	Alcohol usually taken with meals	Nucleus accumbens basal ganglia	NR_047538	CDKN2B-AS1	Brain_Nucleus_accumbens_basal_ganglia.NR_047538.CDKN2B-AS1	-0.00911593	0.00220908	2	0.161026	-4.12657	3.68215e-05	0.0157066
6159_100.ukbb	Pain type(s) experienced in last month: None of the above	Cerebellum	NM_001145146_1	CRHR1	Brain_Cerebellum.NM_001145146_1.CRHR1	-0.011437	0.00277143	1	NA	-4.12674	3.67942e-05	0.0157066
2090.ukbb	Seen doctor (GP) for nerves_ anxiety_ tension or depression	Cerebellum	NM_032470_6	TNXB	Brain_Cerebellum.NM_032470_6.TNXB	-0.0118076	0.00286326	1	NA	-4.12381	3.72656e-05	0.0158723
Schizophrenia	Schizophrenia	Putamen basal ganglia	NM_001204827	XPNPEP3	Brain_Putamen_basal_ganglia.NM_001204827.XPNPEP3	-0.0154741	0.00375312	1	NA	-4.123	3.7397e-05	0.0158808
Schizophrenia	Schizophrenia	Putamen basal ganglia	NM_022098	XPNPEP3	Brain_Putamen_basal_ganglia.NM_022098.XPNPEP3	0.0154741	0.00375312	1	NA	4.123	3.7397e-05	0.0158808
1980.ukbb	Worrier / anxious feelings	Caudate basal ganglia	NM_001002029_5	C4B	Brain_Caudate_basal_ganglia.NM_001002029_5.C4B	-0.0085739	0.0020808	1	NA	-4.12048	3.78084e-05	0.0159605
1980.ukbb	Worrier / anxious feelings	Caudate basal ganglia	NM_001002029_6	C4B	Brain_Caudate_basal_ganglia.NM_001002029_6.C4B	0.00857178	0.00208029	1	NA	4.12048	3.78084e-05	0.0159605
1980.ukbb	Worrier / anxious feelings	Hippocampus	NM_001002029_5	C4B	Brain_Hippocampus.NM_001002029_5.C4B	-0.0112138	0.00272148	1	NA	-4.12048	3.78084e-05	0.0159605
1980.ukbb	Worrier / anxious feelings	Hippocampus	NM_001002029_6	C4B	Brain_Hippocampus.NM_001002029_6.C4B	0.011214	0.00272154	1	NA	4.12048	3.78084e-05	0.0159605
2178.ukbb	Overall health rating	Cortex	NM_000500_3	CYP21A2	Brain_Cortex.NM_000500_3.CYP21A2	-0.0128587	0.00312234	1	NA	-4.11829	3.81694e-05	0.0160891
1080.ukbb	Time spent using computer	Anterior cingulate cortex BA24	NM_001014837	CUTA	Brain_Anterior_cingulate_cortex_BA24.NM_001014837.CUTA	-0.0110539	0.00268582	1	NA	-4.11565	3.8609e-05	0.0162504
1239.ukbb	Current tobacco smoking	Hippocampus	NM_001284208	DCAF5	Brain_Hippocampus.NM_001284208.DCAF5	0.00976559	0.00237619	1	NA	4.10976	3.96071e-05	0.0166459
6159_100.ukbb	Pain type(s) experienced in last month: None of the above	Nucleus accumbens basal ganglia	NM_001284208	DCAF5	Brain_Nucleus_accumbens_basal_ganglia.NM_001284208.DCAF5	-0.00983881	0.0024005	1	NA	-4.09865	4.15567e-05	0.0174396
1990.ukbb	Tense / highly strung	Cortex	NM_001166226	CEP120	Brain_Cortex.NM_001166226.CEP120	0.0120873	0.00295073	1	NA	4.09638	4.19661e-05	0.0175598
1990.ukbb	Tense / highly strung	Cortex	NM_153223	CEP120	Brain_Cortex.NM_153223.CEP120	-0.0120873	0.00295073	1	NA	-4.09638	4.19661e-05	0.0175598
1568.ukbb	Average weekly red wine intake	Cerebellum	NM_018694	ARL6IP4	Brain_Cerebellum.NM_018694.ARL6IP4	0.00508371	0.00124385	2	0.673519	4.08709	4.36826e-05	0.0182513
20127.ukbb	Neuroticism score	Caudate basal ganglia	NM_001002029_5	C4B	Brain_Caudate_basal_ganglia.NM_001002029_5.C4B	-0.00930843	0.00227867	1	NA	-4.08503	4.40711e-05	0.0183064
20127.ukbb	Neuroticism score	Caudate basal ganglia	NM_001002029_6	C4B	Brain_Caudate_basal_ganglia.NM_001002029_6.C4B	0.00930613	0.0022781	1	NA	4.08503	4.40711e-05	0.0183064
20127.ukbb	Neuroticism score	Hippocampus	NM_001002029_5	C4B	Brain_Hippocampus.NM_001002029_5.C4B	-0.0121745	0.00298027	1	NA	-4.08503	4.40711e-05	0.0183064
20127.ukbb	Neuroticism score	Hippocampus	NM_001002029_6	C4B	Brain_Hippocampus.NM_001002029_6.C4B	0.0121748	0.00298033	1	NA	4.08503	4.40711e-05	0.0183064
2040.ukbb	Risk taking	Hippocampus	NM_001014837	CUTA	Brain_Hippocampus.NM_001014837.CUTA	-0.00937442	0.00229627	1	NA	-4.08245	4.45634e-05	0.018484
1180.ukbb	Morning/evening person (chronotype)	Hippocampus	NM_001014840	CUTA	Brain_Hippocampus.NM_001014840.CUTA	0.0114642	0.00281205	1	NA	4.07683	4.56538e-05	0.0189088
1950.ukbb	Sensitivity / hurt feelings	Cortex	NM_000500_3	CYP21A2	Brain_Cortex.NM_000500_3.CYP21A2	-0.0128732	0.00316109	1	NA	-4.07238	4.65352e-05	0.0192459
1249.ukbb	Past tobacco smoking	Cortex	NM_001286761	KIAA0226L	Brain_Cortex.NM_001286761.KIAA0226L	-0.0112819	0.00277163	1	NA	-4.07049	4.69144e-05	0.0192759
1249.ukbb	Past tobacco smoking	Cortex	NM_001286765	KIAA0226L	Brain_Cortex.NM_001286765.KIAA0226L	0.013173	0.00323621	1	NA	4.07049	4.69144e-05	0.0192759
1249.ukbb	Past tobacco smoking	Putamen basal ganglia	NM_001286765	KIAA0226L	Brain_Putamen_basal_ganglia.NM_001286765.KIAA0226L	0.01072	0.0026336	1	NA	4.07049	4.69144e-05	0.0192759
1249.ukbb	Past tobacco smoking	Putamen basal ganglia	NM_001286766	KIAA0226L	Brain_Putamen_basal_ganglia.NM_001286766.KIAA0226L	0.0108335	0.00266148	1	NA	4.07049	4.69144e-05	0.0192759
1960.ukbb	Fed-up feelings	Cortex	NM_153223	CEP120	Brain_Cortex.NM_153223.CEP120	-0.0119491	0.00293589	1	NA	-4.07	4.70131e-05	0.0192759
1960.ukbb	Fed-up feelings	Cortex	NM_001166226	CEP120	Brain_Cortex.NM_001166226.CEP120	0.0119491	0.00293589	1	NA	4.07	4.70131e-05	0.0192759
2090.ukbb	Seen doctor (GP) for nerves_ anxiety_ tension or depression	Cortex	NM_032350	C7orf50	Brain_Cortex.NM_032350.C7orf50	-0.00796962	0.00195983	2	0.0819589	-4.06648	4.7728e-05	0.019541
20160.ukbb	Ever smoked	Frontal Cortex BA9	NM_001195541	GS1-259H13-2	Brain_Frontal_Cortex_BA9.NM_001195541.GS1-259H13-2	0.00805853	0.00198219	2	0.00483333	4.06547	4.79357e-05	0.0195979
1960.ukbb	Fed-up feelings	Cerebellum	NM_016464	TMEM138	Brain_Cerebellum.NM_016464.TMEM138	0.0133424	0.00328304	1	NA	4.06403	4.82326e-05	0.0196911
2010.ukbb	Suffer from nerves	Cerebellar Hemisphere	NM_032233	SETD3	Brain_Cerebellar_Hemisphere.NM_032233.SETD3	0.0114929	0.00283769	1	NA	4.05011	5.11936e-05	0.0206634
2010.ukbb	Suffer from nerves	Cerebellar Hemisphere	NM_199123	SETD3	Brain_Cerebellar_Hemisphere.NM_199123.SETD3	-0.0115977	0.00286356	1	NA	-4.05011	5.11936e-05	0.0206634
2010.ukbb	Suffer from nerves	Frontal Cortex BA9	NM_199123	SETD3	Brain_Frontal_Cortex_BA9.NM_199123.SETD3	-0.00994699	0.00245598	1	NA	-4.05011	5.11936e-05	0.0206634
2010.ukbb	Suffer from nerves	Anterior cingulate cortex BA24	NM_199123	SETD3	Brain_Anterior_cingulate_cortex_BA24.NM_199123.SETD3	0.00930141	0.00229658	1	NA	4.05011	5.11936e-05	0.0206634
2010.ukbb	Suffer from nerves	Frontal Cortex BA9	NM_032233	SETD3	Brain_Frontal_Cortex_BA9.NM_032233.SETD3	0.00993939	0.0024541	1	NA	4.05011	5.11936e-05	0.0206634
2010.ukbb	Suffer from nerves	Anterior cingulate cortex BA24	NM_032233	SETD3	Brain_Anterior_cingulate_cortex_BA24.NM_032233.SETD3	-0.00923987	0.00228139	1	NA	-4.05011	5.11936e-05	0.0206634
2090.ukbb	Seen doctor (GP) for nerves_ anxiety_ tension or depression	Cortex	NM_001134395	C7orf50	Brain_Cortex.NM_001134395.C7orf50	0.00800995	0.00197684	2	0.0762016	4.05189	5.0806e-05	0.0206634
2090.ukbb	Seen doctor (GP) for nerves_ anxiety_ tension or depression	Cortex	NM_001134396	C7orf50	Brain_Cortex.NM_001134396.C7orf50	0.00800995	0.00197684	2	0.0762016	4.05189	5.0806e-05	0.0206634
1170.ukbb	Getting up in morning	Hippocampus	NM_018997	MRPS21	Brain_Hippocampus.NM_018997.MRPS21	-0.0101665	0.00251063	1	NA	-4.04937	5.13557e-05	0.0206703
1170.ukbb	Getting up in morning	Hippocampus	NM_031901	MRPS21	Brain_Hippocampus.NM_031901.MRPS21	0.0101665	0.00251063	1	NA	4.04937	5.13557e-05	0.0206703
20016.ukbb	Fluid intelligence score	Nucleus accumbens basal ganglia	NM_015443_1	KANSL1	Brain_Nucleus_accumbens_basal_ganglia.NM_015443_1.KANSL1	-0.0173202	0.00427784	1	NA	-4.04883	5.14743e-05	0.0206748
20016.ukbb	Fluid intelligence score	Spinal cord cervical c-1	NM_001193465	KANSL1	Brain_Spinal_cord_cervical_c-1.NM_001193465.KANSL1	0.0154933	0.00382678	1	NA	4.04866	5.15117e-05	0.0206748
20016.ukbb	Fluid intelligence score	Cerebellum	NM_001145148	CRHR1	Brain_Cerebellum.NM_001145148.CRHR1	0.0196934	0.00486697	1	NA	4.04633	5.20269e-05	0.0208523
EduYears_Main.txt.gz.tab	Years of schooling 2016	Spinal cord cervical c-1	NM_001099671	C8orf59	Brain_Spinal_cord_cervical_c-1.NM_001099671.C8orf59	0.0093091	0.00230081	1	NA	4.046	5.21002e-05	0.0208524
1090.ukbb	Time spent driving	Substantia nigra	NM_053023	ZFP91	Brain_Substantia_nigra.NM_053023.ZFP91	0.00661227	0.00163522	1	NA	4.04366	5.26232e-05	0.0208685
1090.ukbb	Time spent driving	Substantia nigra	NM_001197051	ZFP91	Brain_Substantia_nigra.NM_001197051.ZFP91	-0.00661059	0.0016348	1	NA	-4.04366	5.26232e-05	0.0208685
20016.ukbb	Fluid intelligence score	Putamen basal ganglia	NM_001193465	KANSL1	Brain_Putamen_basal_ganglia.NM_001193465.KANSL1	0.0186577	0.00461241	1	NA	4.04511	5.22986e-05	0.0208685
2040.ukbb	Risk taking	Cerebellar Hemisphere	NM_001014837	CUTA	Brain_Cerebellar_Hemisphere.NM_001014837.CUTA	-0.00666847	0.00164917	1	NA	-4.04353	5.26524e-05	0.0208685
2040.ukbb	Risk taking	Cerebellar Hemisphere	NM_001014840	CUTA	Brain_Cerebellar_Hemisphere.NM_001014840.CUTA	0.0118762	0.00293709	1	NA	4.04353	5.26524e-05	0.0208685
2040.ukbb	Risk taking	Nucleus accumbens basal ganglia	NM_001014837	CUTA	Brain_Nucleus_accumbens_basal_ganglia.NM_001014837.CUTA	-0.00532927	0.00131797	1	NA	-4.04353	5.26524e-05	0.0208685
2040.ukbb	Risk taking	Frontal Cortex BA9	NM_001014837	CUTA	Brain_Frontal_Cortex_BA9.NM_001014837.CUTA	-0.00792577	0.00196011	1	NA	-4.04353	5.26524e-05	0.0208685
20116_2.ukbb	Smoking status: Current	Nucleus accumbens basal ganglia	NM_001284208	DCAF5	Brain_Nucleus_accumbens_basal_ganglia.NM_001284208.DCAF5	0.00970974	0.00240274	1	NA	4.04112	5.31965e-05	0.0210549
2178.ukbb	Overall health rating	Cerebellum	NM_032470_6	TNXB	Brain_Cerebellum.NM_032470_6.TNXB	-0.0115498	0.00285937	1	NA	-4.03926	5.36201e-05	0.0211932
20016.ukbb	Fluid intelligence score	Cerebellum	NM_001145146_1	CRHR1	Brain_Cerebellum.NM_001145146_1.CRHR1	-0.0196822	0.00487464	1	NA	-4.03768	5.39824e-05	0.0213069
1249.ukbb	Past tobacco smoking	Caudate basal ganglia	NM_001286761	KIAA0226L	Brain_Caudate_basal_ganglia.NM_001286761.KIAA0226L	-0.0109892	0.0027229	1	NA	-4.03584	5.44073e-05	0.0214449
1568.ukbb	Average weekly red wine intake	Nucleus accumbens basal ganglia	NM_001284365	ULK3	Brain_Nucleus_accumbens_basal_ganglia.NM_001284365.ULK3	0.0136662	0.00338856	1	NA	4.03304	5.50599e-05	0.0215274
6159_100.ukbb	Pain type(s) experienced in last month: None of the above	Hippocampus	NM_001284208	DCAF5	Brain_Hippocampus.NM_001284208.DCAF5	-0.00959086	0.00237754	1	NA	-4.03395	5.4847e-05	0.0215274
Schizophrenia	Schizophrenia	Cerebellar Hemisphere	NM_054020	CATSPER2	Brain_Cerebellar_Hemisphere.NM_054020.CATSPER2	0.0216632	0.00537147	1	NA	4.033	5.50693e-05	0.0215274
Schizophrenia	Schizophrenia	Cortex	NM_001282310	CATSPER2	Brain_Cortex.NM_001282310.CATSPER2	0.019457	0.00482446	1	NA	4.033	5.50693e-05	0.0215274
Schizophrenia	Schizophrenia	Cortex	NR_110319	CATSPER2	Brain_Cortex.NR_110319.CATSPER2	-0.0234753	0.00582081	1	NA	-4.033	5.50693e-05	0.0215274
Schizophrenia	Schizophrenia	Spinal cord cervical c-1	NM_001282310	CATSPER2	Brain_Spinal_cord_cervical_c-1.NM_001282310.CATSPER2	0.0150757	0.0037381	1	NA	4.033	5.50693e-05	0.0215274
pgc.cross.full.2013-03.txt.noMHC	PGC cross-disorder analysis	Hippocampus	NM_001164234	DDHD2	Brain_Hippocampus.NM_001164234.DDHD2	0.0209812	0.00520367	1	NA	4.032	5.53042e-05	0.0215897
EduYears_Main.txt.gz.tab	Years of schooling 2016	Cortex	NM_001007237	IGSF3	Brain_Cortex.NM_001007237.IGSF3	-0.00811042	0.00201244	2	0.755525	-4.03014	5.57425e-05	0.0217311
20016.ukbb	Fluid intelligence score	Spinal cord cervical c-1	NM_001204078_3	ATP6V1G2	Brain_Spinal_cord_cervical_c-1.NM_001204078_3.ATP6V1G2	-0.0144767	0.00359561	1	NA	-4.02622	5.66807e-05	0.0220366
20016.ukbb	Fluid intelligence score	Cerebellar Hemisphere	NM_001204078_3	ATP6V1G2	Brain_Cerebellar_Hemisphere.NM_001204078_3.ATP6V1G2	-0.0205331	0.00509985	1	NA	-4.02622	5.66807e-05	0.0220366
2030.ukbb	Guilty feelings	Putamen basal ganglia	NM_001145710	FAM228B	Brain_Putamen_basal_ganglia.NM_001145710.FAM228B	0.00966042	0.0024	1	NA	4.02517	5.69342e-05	0.022105
1249.ukbb	Past tobacco smoking	Hypothalamus	NM_001190991	CNPY2	Brain_Hypothalamus.NM_001190991.CNPY2	-0.00963617	0.00239588	1	NA	-4.02197	5.77134e-05	0.0221068
1249.ukbb	Past tobacco smoking	Cortex	NM_001190991	CNPY2	Brain_Cortex.NM_001190991.CNPY2	-0.0125607	0.00312301	1	NA	-4.02197	5.77134e-05	0.0221068
1249.ukbb	Past tobacco smoking	Caudate basal ganglia	NM_014255	CNPY2	Brain_Caudate_basal_ganglia.NM_014255.CNPY2	0.0123839	0.00307905	1	NA	4.02197	5.77134e-05	0.0221068
1249.ukbb	Past tobacco smoking	Cortex	NM_014255	CNPY2	Brain_Cortex.NM_014255.CNPY2	0.0125661	0.00312437	1	NA	4.02197	5.77134e-05	0.0221068
1249.ukbb	Past tobacco smoking	Caudate basal ganglia	NM_001190991	CNPY2	Brain_Caudate_basal_ganglia.NM_001190991.CNPY2	-0.0123676	0.00307501	1	NA	-4.02197	5.77134e-05	0.0221068
1249.ukbb	Past tobacco smoking	Putamen basal ganglia	NM_014255	CNPY2	Brain_Putamen_basal_ganglia.NM_014255.CNPY2	0.0104066	0.00258743	1	NA	4.02197	5.77134e-05	0.0221068
1249.ukbb	Past tobacco smoking	Frontal Cortex BA9	NM_001190991	CNPY2	Brain_Frontal_Cortex_BA9.NM_001190991.CNPY2	-0.0114431	0.00284515	1	NA	-4.02197	5.77134e-05	0.0221068
1249.ukbb	Past tobacco smoking	Hypothalamus	NM_014255	CNPY2	Brain_Hypothalamus.NM_014255.CNPY2	0.00962728	0.00239367	1	NA	4.02197	5.77134e-05	0.0221068
1249.ukbb	Past tobacco smoking	Putamen basal ganglia	NM_001190991	CNPY2	Brain_Putamen_basal_ganglia.NM_001190991.CNPY2	-0.0103795	0.00258071	1	NA	-4.02197	5.77134e-05	0.0221068
1249.ukbb	Past tobacco smoking	Frontal Cortex BA9	NM_014255	CNPY2	Brain_Frontal_Cortex_BA9.NM_014255.CNPY2	0.0114509	0.00284708	1	NA	4.02197	5.77134e-05	0.0221068
2060.ukbb	Frequency of unenthusiasm / disinterest in last 2 weeks	Cerebellum	NM_016464	TMEM138	Brain_Cerebellum.NM_016464.TMEM138	0.0132692	0.00330217	1	NA	4.01831	5.8617e-05	0.0224228
20016.ukbb	Fluid intelligence score	Cerebellar Hemisphere	NM_001145148	CRHR1	Brain_Cerebellar_Hemisphere.NM_001145148.CRHR1	0.0203315	0.00508053	1	NA	4.00185	6.28491e-05	0.0240095
6159_100.ukbb	Pain type(s) experienced in last month: None of the above	Cortex	NM_001284208	DCAF5	Brain_Cortex.NM_001284208.DCAF5	-0.00812078	0.00203144	1	NA	-3.99755	6.40015e-05	0.0244171
2010.ukbb	Suffer from nerves	Spinal cord cervical c-1	NM_001193465	KANSL1	Brain_Spinal_cord_cervical_c-1.NM_001193465.KANSL1	-0.00884772	0.00221349	1	NA	-3.99719	6.40989e-05	0.0244216
pgc.bip.full.2012-04.txt.noMHC	Bipolar disorder	Hypothalamus	NM_001127897	RPGRIP1L	Brain_Hypothalamus.NM_001127897.RPGRIP1L	0.048609	0.0121644	1	NA	3.996	6.44217e-05	0.0244792
pgc.bip.full.2012-04.txt.noMHC	Bipolar disorder	Hypothalamus	NM_015272	RPGRIP1L	Brain_Hypothalamus.NM_015272.RPGRIP1L	-0.048609	0.0121644	1	NA	-3.996	6.44217e-05	0.0244792
20116_2.ukbb	Smoking status: Current	Cortex	NM_001284208	DCAF5	Brain_Cortex.NM_001284208.DCAF5	0.00812222	0.00203333	1	NA	3.99454	6.482e-05	0.0245978
1200.ukbb	Sleeplessness / insomnia	Hypothalamus	NM_001164189	PLIN3	Brain_Hypothalamus.NM_001164189.PLIN3	0.0104246	0.00261032	1	NA	3.99362	6.50721e-05	0.0246607
1558.ukbb	Alcohol intake frequency.	Putamen basal ganglia	NM_001002027	ATP5G1	Brain_Putamen_basal_ganglia.NM_001002027.ATP5G1	0.0100196	0.00251054	1	NA	3.99103	6.5787e-05	0.0247999
1558.ukbb	Alcohol intake frequency.	Putamen basal ganglia	NM_005175	ATP5G1	Brain_Putamen_basal_ganglia.NM_005175.ATP5G1	-0.0100197	0.00251055	1	NA	-3.99103	6.5787e-05	0.0247999
1950.ukbb	Sensitivity / hurt feelings	Putamen basal ganglia	NM_005175	ATP5G1	Brain_Putamen_basal_ganglia.NM_005175.ATP5G1	-0.0101586	0.00254529	1	NA	-3.99116	6.57509e-05	0.0247999
1950.ukbb	Sensitivity / hurt feelings	Putamen basal ganglia	NM_001002027	ATP5G1	Brain_Putamen_basal_ganglia.NM_001002027.ATP5G1	0.0101586	0.00254527	1	NA	3.99116	6.57509e-05	0.0247999
1160.ukbb	Sleep duration	Hippocampus	NM_001167869	ATP5SL	Brain_Hippocampus.NM_001167869.ATP5SL	0.00827302	0.00207474	1	NA	3.98749	6.6776e-05	0.0249789
1568.ukbb	Average weekly red wine intake	Hypothalamus	NM_018694	ARL6IP4	Brain_Hypothalamus.NM_018694.ARL6IP4	0.00808168	0.00202694	1	NA	3.98714	6.68746e-05	0.0249789
1568.ukbb	Average weekly red wine intake	Anterior cingulate cortex BA24	NM_018694	ARL6IP4	Brain_Anterior_cingulate_cortex_BA24.NM_018694.ARL6IP4	0.00735885	0.00184565	1	NA	3.98714	6.68746e-05	0.0249789
1568.ukbb	Average weekly red wine intake	Spinal cord cervical c-1	NM_018694	ARL6IP4	Brain_Spinal_cord_cervical_c-1.NM_018694.ARL6IP4	0.00621542	0.00155887	1	NA	3.98714	6.68746e-05	0.0249789
1568.ukbb	Average weekly red wine intake	Caudate basal ganglia	NM_018694	ARL6IP4	Brain_Caudate_basal_ganglia.NM_018694.ARL6IP4	0.00858448	0.00215304	1	NA	3.98714	6.68746e-05	0.0249789
1568.ukbb	Average weekly red wine intake	Frontal Cortex BA9	NM_018694	ARL6IP4	Brain_Frontal_Cortex_BA9.NM_018694.ARL6IP4	0.00844441	0.00211791	1	NA	3.98714	6.68746e-05	0.0249789
1568.ukbb	Average weekly red wine intake	Substantia nigra	NM_018694	ARL6IP4	Brain_Substantia_nigra.NM_018694.ARL6IP4	0.00577386	0.00144812	1	NA	3.98714	6.68746e-05	0.0249789
20116_2.ukbb	Smoking status: Current	Putamen basal ganglia	NM_001284208	DCAF5	Brain_Putamen_basal_ganglia.NM_001284208.DCAF5	0.0103314	0.00260253	1	NA	3.96975	7.19481e-05	0.0266299
20116_2.ukbb	Smoking status: Current	Frontal Cortex BA9	NM_001284208	DCAF5	Brain_Frontal_Cortex_BA9.NM_001284208.DCAF5	0.0098032	0.00246947	1	NA	3.96975	7.19481e-05	0.0266299
20116_2.ukbb	Smoking status: Current	Cerebellar Hemisphere	NM_001284208	DCAF5	Brain_Cerebellar_Hemisphere.NM_001284208.DCAF5	0.00837575	0.00210989	1	NA	3.96975	7.19481e-05	0.0266299
20116_2.ukbb	Smoking status: Current	Caudate basal ganglia	NM_001284208	DCAF5	Brain_Caudate_basal_ganglia.NM_001284208.DCAF5	0.00929306	0.00234097	1	NA	3.96975	7.19481e-05	0.0266299
20116_2.ukbb	Smoking status: Current	Anterior cingulate cortex BA24	NM_001284208	DCAF5	Brain_Anterior_cingulate_cortex_BA24.NM_001284208.DCAF5	0.00966887	0.00243564	1	NA	3.96975	7.19481e-05	0.0266299
20116_2.ukbb	Smoking status: Current	Cerebellum	NM_001284208	DCAF5	Brain_Cerebellum.NM_001284208.DCAF5	0.00933412	0.00235131	1	NA	3.96975	7.19481e-05	0.0266299
20116_2.ukbb	Smoking status: Current	Hypothalamus	NM_001284208	DCAF5	Brain_Hypothalamus.NM_001284208.DCAF5	0.00758055	0.00190958	1	NA	3.96975	7.19481e-05	0.0266299
1249.ukbb	Past tobacco smoking	Cortex	NM_025113	KIAA0226L	Brain_Cortex.NM_025113.KIAA0226L	-0.0107764	0.00271606	1	NA	-3.96765	7.25848e-05	0.0267772
1249.ukbb	Past tobacco smoking	Putamen basal ganglia	NM_025113	KIAA0226L	Brain_Putamen_basal_ganglia.NM_025113.KIAA0226L	-0.00968393	0.00244072	1	NA	-3.96765	7.25848e-05	0.0267772
2010.ukbb	Suffer from nerves	Cerebellar Hemisphere	NM_001145148	CRHR1	Brain_Cerebellar_Hemisphere.NM_001145148.CRHR1	-0.0116592	0.00293868	1	NA	-3.96751	7.26275e-05	0.0267772
20161.ukbb	Pack years of smoking PREVIEW ONLY	Frontal Cortex BA9	NM_130785	TPTE2	Brain_Frontal_Cortex_BA9.NM_130785.TPTE2	0.0126738	0.00319716	2	0.113359	3.96408	7.3681e-05	0.0271306
1090.ukbb	Time spent driving	Nucleus accumbens basal ganglia	NM_001197051	ZFP91	Brain_Nucleus_accumbens_basal_ganglia.NM_001197051.ZFP91	-0.0101994	0.00257342	1	NA	-3.96336	7.39022e-05	0.027142
1090.ukbb	Time spent driving	Nucleus accumbens basal ganglia	NM_053023	ZFP91	Brain_Nucleus_accumbens_basal_ganglia.NM_053023.ZFP91	0.0101657	0.00256491	1	NA	3.96336	7.39022e-05	0.027142
1259.ukbb	Smoking/smokers in household	Cortex	NM_001204091	RPS10	Brain_Cortex.NM_001204091.RPS10	0.0104958	0.00265068	1	NA	3.95966	7.50565e-05	0.0273413
1259.ukbb	Smoking/smokers in household	Cerebellar Hemisphere	NM_001204091	RPS10	Brain_Cerebellar_Hemisphere.NM_001204091.RPS10	0.0101569	0.00256509	1	NA	3.95966	7.50565e-05	0.0273413
1920.ukbb	Mood swings	Cortex	NM_153223	CEP120	Brain_Cortex.NM_153223.CEP120	-0.0116458	0.00294088	1	NA	-3.95997	7.49592e-05	0.0273413
1920.ukbb	Mood swings	Cortex	NM_001166226	CEP120	Brain_Cortex.NM_001166226.CEP120	0.0116458	0.00294088	1	NA	3.95997	7.49592e-05	0.0273413
1940.ukbb	Irritability	Hippocampus	NM_001253699	ERBB2IP	Brain_Hippocampus.NM_001253699.ERBB2IP	-0.00811991	0.00205123	1	NA	-3.95856	7.5403e-05	0.0273413
1940.ukbb	Irritability	Putamen basal ganglia	NM_001253698	ERBB2IP	Brain_Putamen_basal_ganglia.NM_001253698.ERBB2IP	0.0101894	0.00257401	1	NA	3.95856	7.5403e-05	0.0273413
1940.ukbb	Irritability	Putamen basal ganglia	NM_001253699	ERBB2IP	Brain_Putamen_basal_ganglia.NM_001253699.ERBB2IP	-0.00929587	0.00234829	1	NA	-3.95856	7.5403e-05	0.0273413
1940.ukbb	Irritability	Putamen basal ganglia	NM_001253701	ERBB2IP	Brain_Putamen_basal_ganglia.NM_001253701.ERBB2IP	0.0101894	0.00257401	1	NA	3.95856	7.5403e-05	0.0273413
1940.ukbb	Irritability	Putamen basal ganglia	NM_001006600	ERBB2IP	Brain_Putamen_basal_ganglia.NM_001006600.ERBB2IP	0.0101894	0.00257401	1	NA	3.95856	7.5403e-05	0.0273413
1940.ukbb	Irritability	Putamen basal ganglia	NM_018695	ERBB2IP	Brain_Putamen_basal_ganglia.NM_018695.ERBB2IP	0.0101894	0.00257401	1	NA	3.95856	7.5403e-05	0.0273413
1920.ukbb	Mood swings	Putamen basal ganglia	NM_001145710	FAM228B	Brain_Putamen_basal_ganglia.NM_001145710.FAM228B	0.00948906	0.0023976	1	NA	3.95773	7.56654e-05	0.0274016
6138_1.ukbb	Qualifications: College or University degree	Cortex	NM_001204368	MGST2	Brain_Cortex.NM_001204368.MGST2	0.0122149	0.00309052	1	NA	3.95237	7.7381e-05	0.0279874
1940.ukbb	Irritability	Cerebellar Hemisphere	NM_001257994	TRMT2A	Brain_Cerebellar_Hemisphere.NM_001257994.TRMT2A	0.00946044	0.00239429	1	NA	3.95125	7.77441e-05	0.0280831
20117_0.ukbb	Alcohol drinker status: Never	Cerebellar Hemisphere	NM_148918	SHMT1	Brain_Cerebellar_Hemisphere.NM_148918.SHMT1	-0.00955128	0.00241772	1	NA	-3.95054	7.79751e-05	0.028131
2178.ukbb	Overall health rating	Cerebellum	NM_001146054	SNCA	Brain_Cerebellum.NM_001146054.SNCA	0.0124981	0.00316579	1	NA	3.94787	7.88496e-05	0.0284105
1070.ukbb	Time spent watching television (TV)	Spinal cord cervical c-1	NM_176792	MRPL43	Brain_Spinal_cord_cervical_c-1.NM_176792.MRPL43	0.00849976	0.0021539	1	NA	3.94621	7.9398e-05	0.0285721
6159_100.ukbb	Pain type(s) experienced in last month: None of the above	Frontal Cortex BA9	NM_001284208	DCAF5	Brain_Frontal_Cortex_BA9.NM_001284208.DCAF5	-0.00972362	0.00246718	1	NA	-3.94119	8.10784e-05	0.0289215
6159_100.ukbb	Pain type(s) experienced in last month: None of the above	Cerebellum	NM_001284208	DCAF5	Brain_Cerebellum.NM_001284208.DCAF5	-0.00925834	0.00234912	1	NA	-3.94119	8.10784e-05	0.0289215
6159_100.ukbb	Pain type(s) experienced in last month: None of the above	Caudate basal ganglia	NM_001284208	DCAF5	Brain_Caudate_basal_ganglia.NM_001284208.DCAF5	-0.00921762	0.00233879	1	NA	-3.94119	8.10784e-05	0.0289215
6159_100.ukbb	Pain type(s) experienced in last month: None of the above	Anterior cingulate cortex BA24	NM_001284208	DCAF5	Brain_Anterior_cingulate_cortex_BA24.NM_001284208.DCAF5	-0.00959038	0.00243337	1	NA	-3.94119	8.10784e-05	0.0289215
6159_100.ukbb	Pain type(s) experienced in last month: None of the above	Cerebellar Hemisphere	NM_001284208	DCAF5	Brain_Cerebellar_Hemisphere.NM_001284208.DCAF5	-0.00830776	0.00210793	1	NA	-3.94119	8.10784e-05	0.0289215
6159_100.ukbb	Pain type(s) experienced in last month: None of the above	Putamen basal ganglia	NM_001284208	DCAF5	Brain_Putamen_basal_ganglia.NM_001284208.DCAF5	-0.0102475	0.00260011	1	NA	-3.94119	8.10784e-05	0.0289215
6159_100.ukbb	Pain type(s) experienced in last month: None of the above	Hypothalamus	NM_001284208	DCAF5	Brain_Hypothalamus.NM_001284208.DCAF5	-0.00751901	0.0019078	1	NA	-3.94119	8.10784e-05	0.0289215
1568.ukbb	Average weekly red wine intake	Putamen basal ganglia	NM_018694	ARL6IP4	Brain_Putamen_basal_ganglia.NM_018694.ARL6IP4	0.00942225	0.00239465	1	NA	3.93471	8.32972e-05	0.0295934
1568.ukbb	Average weekly red wine intake	Nucleus accumbens basal ganglia	NM_018694	ARL6IP4	Brain_Nucleus_accumbens_basal_ganglia.NM_018694.ARL6IP4	0.0110026	0.00279628	1	NA	3.93471	8.32972e-05	0.0295934
399.ukbb	Number of incorrect matches in round	Substantia nigra	NM_001197051	ZFP91	Brain_Substantia_nigra.NM_001197051.ZFP91	0.00525443	0.00133548	1	NA	3.93448	8.3377e-05	0.0295934
399.ukbb	Number of incorrect matches in round	Substantia nigra	NM_053023	ZFP91	Brain_Substantia_nigra.NM_053023.ZFP91	-0.00525576	0.00133582	1	NA	-3.93448	8.3377e-05	0.0295934
1180.ukbb	Morning/evening person (chronotype)	Cortex	NM_001083585	RABEP1	Brain_Cortex.NM_001083585.RABEP1	-0.00998025	0.00253772	1	NA	-3.93276	8.39761e-05	0.0297321
1180.ukbb	Morning/evening person (chronotype)	Cortex	NM_004703	RABEP1	Brain_Cortex.NM_004703.RABEP1	0.0120079	0.00305331	1	NA	3.93276	8.39761e-05	0.0297321
2040.ukbb	Risk taking	Anterior cingulate cortex BA24	NM_001014837	CUTA	Brain_Anterior_cingulate_cortex_BA24.NM_001014837.CUTA	-0.00946929	0.00240839	1	NA	-3.93179	8.43157e-05	0.0298154
1100.ukbb	Drive faster than motorway speed limit	Frontal Cortex BA9	NM_001267623	ITPA	Brain_Frontal_Cortex_BA9.NM_001267623.ITPA	0.0124523	0.00316957	1	NA	3.9287	8.54063e-05	0.0299046
1100.ukbb	Drive faster than motorway speed limit	Cortex	NM_001267623	ITPA	Brain_Cortex.NM_001267623.ITPA	0.00881486	0.00224371	1	NA	3.9287	8.54063e-05	0.0299046
1100.ukbb	Drive faster than motorway speed limit	Hippocampus	NM_001267623	ITPA	Brain_Hippocampus.NM_001267623.ITPA	0.010852	0.00276224	1	NA	3.9287	8.54063e-05	0.0299046
1598.ukbb	Average weekly spirits intake	Hippocampus	NM_001164234	DDHD2	Brain_Hippocampus.NM_001164234.DDHD2	0.0103134	0.00262456	1	NA	3.92957	8.50979e-05	0.0299046
1980.ukbb	Worrier / anxious feelings	Cortex	NM_001079846	CREBBP	Brain_Cortex.NM_001079846.CREBBP	-0.0124663	0.00317311	1	NA	-3.92872	8.53992e-05	0.0299046
1980.ukbb	Worrier / anxious feelings	Cortex	NM_004380	CREBBP	Brain_Cortex.NM_004380.CREBBP	-0.0124663	0.00317311	1	NA	-3.92872	8.53992e-05	0.0299046
2887.ukbb	Number of cigarettes previously smoked daily	Spinal cord cervical c-1	NM_001134945	GHRL	Brain_Spinal_cord_cervical_c-1.NM_001134945.GHRL	-0.0143933	0.00366258	1	NA	-3.92983	8.50059e-05	0.0299046
2887.ukbb	Number of cigarettes previously smoked daily	Frontal Cortex BA9	NM_001134944	GHRL	Brain_Frontal_Cortex_BA9.NM_001134944.GHRL	-0.0174656	0.00444436	1	NA	-3.92983	8.50059e-05	0.0299046
1588.ukbb	Average weekly beer plus cider intake	Cerebellum	NR_033684	GATC	Brain_Cerebellum.NR_033684.GATC	-0.0136238	0.00346855	1	NA	-3.92781	8.57229e-05	0.0299053
1588.ukbb	Average weekly beer plus cider intake	Cerebellum	NM_176818	GATC	Brain_Cerebellum.NM_176818.GATC	0.0136238	0.00346855	1	NA	3.92781	8.57229e-05	0.0299053
20162.ukbb	Pack years adult smoking as proportion of life span exposed to smoking PREVIEW ONLY	Frontal Cortex BA9	NM_130785	TPTE2	Brain_Frontal_Cortex_BA9.NM_130785.TPTE2	0.0125583	0.00319716	2	0.0804399	3.92795	8.56718e-05	0.0299053
1940.ukbb	Irritability	Frontal Cortex BA9	NR_103785	SIX3-AS1	Brain_Frontal_Cortex_BA9.NR_103785.SIX3-AS1	0.0114855	0.0029248	1	NA	3.92694	8.60334e-05	0.029977
1070.ukbb	Time spent watching television (TV)	Anterior cingulate cortex BA24	NM_032112	MRPL43	Brain_Anterior_cingulate_cortex_BA24.NM_032112.MRPL43	-0.00584972	0.00149117	1	NA	-3.9229	8.74895e-05	0.0300059
1070.ukbb	Time spent watching television (TV)	Anterior cingulate cortex BA24	NM_176792	MRPL43	Brain_Anterior_cingulate_cortex_BA24.NM_176792.MRPL43	0.00816597	0.00208162	1	NA	3.9229	8.74895e-05	0.0300059
1070.ukbb	Time spent watching television (TV)	Anterior cingulate cortex BA24	NM_176793	MRPL43	Brain_Anterior_cingulate_cortex_BA24.NM_176793.MRPL43	0.00628866	0.00160306	1	NA	3.9229	8.74895e-05	0.0300059
1070.ukbb	Time spent watching television (TV)	Anterior cingulate cortex BA24	NM_176794	MRPL43	Brain_Anterior_cingulate_cortex_BA24.NM_176794.MRPL43	0.00680776	0.00173539	1	NA	3.9229	8.74895e-05	0.0300059
1249.ukbb	Past tobacco smoking	Caudate basal ganglia	NM_032747	USMG5	Brain_Caudate_basal_ganglia.NM_032747.USMG5	-0.00564049	0.00143815	1	NA	-3.92205	8.77988e-05	0.0300059
1249.ukbb	Past tobacco smoking	Hippocampus	NM_032747	USMG5	Brain_Hippocampus.NM_032747.USMG5	-0.00498402	0.00127077	1	NA	-3.92205	8.77988e-05	0.0300059
1249.ukbb	Past tobacco smoking	Cortex	NM_001206426	USMG5	Brain_Cortex.NM_001206426.USMG5	0.0107189	0.00273297	1	NA	3.92205	8.77988e-05	0.0300059
1249.ukbb	Past tobacco smoking	Cerebellum	NM_032747	USMG5	Brain_Cerebellum.NM_032747.USMG5	-0.00568337	0.00144908	1	NA	-3.92205	8.77988e-05	0.0300059
1249.ukbb	Past tobacco smoking	Nucleus accumbens basal ganglia	NM_032747	USMG5	Brain_Nucleus_accumbens_basal_ganglia.NM_032747.USMG5	-0.0053154	0.00135526	1	NA	-3.92205	8.77988e-05	0.0300059
1249.ukbb	Past tobacco smoking	Putamen basal ganglia	NM_032747	USMG5	Brain_Putamen_basal_ganglia.NM_032747.USMG5	-0.00455712	0.00116192	1	NA	-3.92205	8.77988e-05	0.0300059
1249.ukbb	Past tobacco smoking	Anterior cingulate cortex BA24	NM_032747	USMG5	Brain_Anterior_cingulate_cortex_BA24.NM_032747.USMG5	-0.00523977	0.00133598	1	NA	-3.92205	8.77988e-05	0.0300059
1249.ukbb	Past tobacco smoking	Frontal Cortex BA9	NM_032747	USMG5	Brain_Frontal_Cortex_BA9.NM_032747.USMG5	-0.00445868	0.00113682	1	NA	-3.92205	8.77988e-05	0.0300059
1249.ukbb	Past tobacco smoking	Substantia nigra	NM_032747	USMG5	Brain_Substantia_nigra.NM_032747.USMG5	-0.00685979	0.00174903	1	NA	-3.92205	8.77988e-05	0.0300059
1249.ukbb	Past tobacco smoking	Amygdala	NM_032747	USMG5	Brain_Amygdala.NM_032747.USMG5	-0.006046	0.00154154	1	NA	-3.92205	8.77988e-05	0.0300059
1249.ukbb	Past tobacco smoking	Hypothalamus	NM_032747	USMG5	Brain_Hypothalamus.NM_032747.USMG5	-0.0051705	0.00131832	1	NA	-3.92205	8.77988e-05	0.0300059
1249.ukbb	Past tobacco smoking	Spinal cord cervical c-1	NM_032747	USMG5	Brain_Spinal_cord_cervical_c-1.NM_032747.USMG5	-0.0056312	0.00143578	1	NA	-3.92205	8.77988e-05	0.0300059
SWB_Full.txt.gz.tab	Subjective well being	Cortex	NM_003119	SPG7	Brain_Cortex.NM_003119.SPG7	-0.010871	0.00277251	1	NA	-3.921	8.81823e-05	0.030065
SWB_Full.txt.gz.tab	Subjective well being	Cortex	NM_199367	SPG7	Brain_Cortex.NM_199367.SPG7	0.010637	0.00271283	1	NA	3.921	8.81823e-05	0.030065
Schizophrenia	Schizophrenia	Anterior cingulate cortex BA24	NM_199136	FAM221A	Brain_Anterior_cingulate_cortex_BA24.NM_199136.FAM221A	0.0119082	0.00303781	1	NA	3.92	8.8549e-05	0.030154
1070.ukbb	Time spent watching television (TV)	Spinal cord cervical c-1	NM_176793	MRPL43	Brain_Spinal_cord_cervical_c-1.NM_176793.MRPL43	0.00570322	0.00145562	1	NA	3.91806	8.92645e-05	0.0302892
1070.ukbb	Time spent watching television (TV)	Spinal cord cervical c-1	NM_176794	MRPL43	Brain_Spinal_cord_cervical_c-1.NM_176794.MRPL43	0.00639171	0.00163135	1	NA	3.91806	8.92645e-05	0.0302892
1070.ukbb	Time spent watching television (TV)	Spinal cord cervical c-1	NM_032112	MRPL43	Brain_Spinal_cord_cervical_c-1.NM_032112.MRPL43	-0.00553791	0.00141343	1	NA	-3.91806	8.92645e-05	0.0302892
1618.ukbb	Alcohol usually taken with meals	Caudate basal ganglia	NM_170738	MRPL11	Brain_Caudate_basal_ganglia.NM_170738.MRPL11	0.0114776	0.00293096	1	NA	3.91598	9.00377e-05	0.030407
1618.ukbb	Alcohol usually taken with meals	Caudate basal ganglia	NM_016050	MRPL11	Brain_Caudate_basal_ganglia.NM_016050.MRPL11	-0.012604	0.00321862	1	NA	-3.91598	9.00377e-05	0.030407
2010.ukbb	Suffer from nerves	Cerebellum	NM_001145146_1	CRHR1	Brain_Cerebellum.NM_001145146_1.CRHR1	0.0110417	0.00281959	1	NA	3.91607	9.00041e-05	0.030407
Schizophrenia	Schizophrenia	Hippocampus	NM_001282310	CATSPER2	Brain_Hippocampus.NM_001282310.CATSPER2	0.0160232	0.00409172	1	NA	3.916	9.00302e-05	0.030407
1070.ukbb	Time spent watching television (TV)	Hippocampus	NM_018997	MRPS21	Brain_Hippocampus.NM_018997.MRPS21	0.0100838	0.00257559	1	NA	3.91514	9.03518e-05	0.030441
1070.ukbb	Time spent watching television (TV)	Hippocampus	NM_031901	MRPS21	Brain_Hippocampus.NM_031901.MRPS21	-0.0100838	0.00257559	1	NA	-3.91514	9.03518e-05	0.030441
4581.ukbb	Financial situation satisfaction	Cerebellar Hemisphere	NM_006903	PPA2	Brain_Cerebellar_Hemisphere.NM_006903.PPA2	-0.0186605	0.00477487	1	NA	-3.90806	9.30402e-05	0.0311628
4598.ukbb	Ever depressed for a whole week	Hippocampus	NM_001002029_5	C4B	Brain_Hippocampus.NM_001002029_5.C4B	-0.0184505	0.00472114	1	NA	-3.90806	9.30402e-05	0.0311628
4598.ukbb	Ever depressed for a whole week	Hippocampus	NM_001002029_6	C4B	Brain_Hippocampus.NM_001002029_6.C4B	0.0184509	0.00472125	1	NA	3.90806	9.30402e-05	0.0311628
4598.ukbb	Ever depressed for a whole week	Caudate basal ganglia	NM_001002029_5	C4B	Brain_Caudate_basal_ganglia.NM_001002029_5.C4B	-0.014107	0.00360972	1	NA	-3.90806	9.30402e-05	0.0311628
4598.ukbb	Ever depressed for a whole week	Caudate basal ganglia	NM_001002029_6	C4B	Brain_Caudate_basal_ganglia.NM_001002029_6.C4B	0.0141035	0.00360882	1	NA	3.90806	9.30402e-05	0.0311628
1558.ukbb	Alcohol intake frequency.	Anterior cingulate cortex BA24	NM_001287757	DCUN1D4	Brain_Anterior_cingulate_cortex_BA24.NM_001287757.DCUN1D4	-0.00983038	0.00251736	1	NA	-3.90503	9.42137e-05	0.0314819
1558.ukbb	Alcohol intake frequency.	Hippocampus	NM_001287757	DCUN1D4	Brain_Hippocampus.NM_001287757.DCUN1D4	-0.0082399	0.00211007	1	NA	-3.90503	9.42137e-05	0.0314819
20116_2.ukbb	Smoking status: Current	Hippocampus	NM_001284208	DCAF5	Brain_Hippocampus.NM_001284208.DCAF5	0.00928828	0.00237975	1	NA	3.90305	9.49881e-05	0.0316296
Menarche_Nature2014_GWASMetaResults_17122014.txt.uniform.af.txt.noMHC.sumstats_deGC.gz	Age at Menarche	Frontal Cortex BA9	NM_003404	YWHAB	Brain_Frontal_Cortex_BA9.NM_003404.YWHAB	-0.0152336	0.00390279	1	NA	-3.90326	9.49057e-05	0.0316296
Menarche_Nature2014_GWASMetaResults_17122014.txt.uniform.af.txt.noMHC.sumstats_deGC.gz	Age at Menarche	Frontal Cortex BA9	NM_139323	YWHAB	Brain_Frontal_Cortex_BA9.NM_139323.YWHAB	0.0152336	0.00390279	1	NA	3.90326	9.49057e-05	0.0316296
2010.ukbb	Suffer from nerves	Nucleus accumbens basal ganglia	NM_015443_1	KANSL1	Brain_Nucleus_accumbens_basal_ganglia.NM_015443_1.KANSL1	0.00965493	0.00247438	1	NA	3.90195	9.54209e-05	0.0317367
1160.ukbb	Sleep duration	Nucleus accumbens basal ganglia	NM_001193465	KANSL1	Brain_Nucleus_accumbens_basal_ganglia.NM_001193465.KANSL1	0.00951695	0.00243925	1	NA	3.90159	9.55629e-05	0.0317469
intelligence_sumstats.txt.gz.tab	Intelligence	Nucleus accumbens basal ganglia	NM_018694	ARL6IP4	Brain_Nucleus_accumbens_basal_ganglia.NM_018694.ARL6IP4	0.0191368	0.00490562	1	NA	3.901	9.57962e-05	0.0317505
intelligence_sumstats.txt.gz.tab	Intelligence	Putamen basal ganglia	NM_018694	ARL6IP4	Brain_Putamen_basal_ganglia.NM_018694.ARL6IP4	0.0163882	0.00420102	1	NA	3.901	9.57962e-05	0.0317505
1980.ukbb	Worrier / anxious feelings	Cerebellar Hemisphere	NM_001204091	RPS10	Brain_Cerebellar_Hemisphere.NM_001204091.RPS10	-0.00972088	0.00249557	1	NA	-3.89525	9.80975e-05	0.0324379
1980.ukbb	Worrier / anxious feelings	Cortex	NM_001204091	RPS10	Brain_Cortex.NM_001204091.RPS10	-0.0100453	0.00257885	1	NA	-3.89525	9.80975e-05	0.0324379
2010.ukbb	Suffer from nerves	Cerebellum	NM_001145148	CRHR1	Brain_Cerebellum.NM_001145148.CRHR1	-0.0109538	0.00281515	1	NA	-3.891	9.98319e-05	0.0329318
2887.ukbb	Number of cigarettes previously smoked daily	Substantia nigra	NM_001290222	NQO2	Brain_Substantia_nigra.NM_001290222.NQO2	0.0139612	0.00359114	1	NA	3.88768	0.000101207	0.0329318
2887.ukbb	Number of cigarettes previously smoked daily	Cerebellar Hemisphere	NM_000904	NQO2	Brain_Cerebellar_Hemisphere.NM_000904.NQO2	-0.0179455	0.00461599	1	NA	-3.88768	0.000101207	0.0329318
2887.ukbb	Number of cigarettes previously smoked daily	Cerebellar Hemisphere	NM_001290222	NQO2	Brain_Cerebellar_Hemisphere.NM_001290222.NQO2	0.0131982	0.00339487	1	NA	3.88768	0.000101207	0.0329318
2887.ukbb	Number of cigarettes previously smoked daily	Hypothalamus	NM_001290222	NQO2	Brain_Hypothalamus.NM_001290222.NQO2	0.0145767	0.00374945	1	NA	3.88768	0.000101207	0.0329318
2887.ukbb	Number of cigarettes previously smoked daily	Frontal Cortex BA9	NM_001290222	NQO2	Brain_Frontal_Cortex_BA9.NM_001290222.NQO2	0.0129732	0.003337	1	NA	3.88768	0.000101207	0.0329318
2887.ukbb	Number of cigarettes previously smoked daily	Hypothalamus	NM_000904	NQO2	Brain_Hypothalamus.NM_000904.NQO2	-0.0196727	0.00506026	1	NA	-3.88768	0.000101207	0.0329318
2887.ukbb	Number of cigarettes previously smoked daily	Cerebellum	NM_001290222	NQO2	Brain_Cerebellum.NM_001290222.NQO2	0.0119774	0.00308085	1	NA	3.88768	0.000101207	0.0329318
2887.ukbb	Number of cigarettes previously smoked daily	Substantia nigra	NM_000904	NQO2	Brain_Substantia_nigra.NM_000904.NQO2	-0.0178284	0.00458588	1	NA	-3.88768	0.000101207	0.0329318
2887.ukbb	Number of cigarettes previously smoked daily	Anterior cingulate cortex BA24	NM_001290222	NQO2	Brain_Anterior_cingulate_cortex_BA24.NM_001290222.NQO2	0.0131693	0.00338745	1	NA	3.88768	0.000101207	0.0329318
2887.ukbb	Number of cigarettes previously smoked daily	Cortex	NM_000904	NQO2	Brain_Cortex.NM_000904.NQO2	-0.0174755	0.0044951	1	NA	-3.88768	0.000101207	0.0329318
2887.ukbb	Number of cigarettes previously smoked daily	Frontal Cortex BA9	NM_000904	NQO2	Brain_Frontal_Cortex_BA9.NM_000904.NQO2	-0.017333	0.00445845	1	NA	-3.88768	0.000101207	0.0329318
2887.ukbb	Number of cigarettes previously smoked daily	Cortex	NM_001290222	NQO2	Brain_Cortex.NM_001290222.NQO2	0.0149546	0.00384666	1	NA	3.88768	0.000101207	0.0329318
4581.ukbb	Financial situation satisfaction	Nucleus accumbens basal ganglia	NM_006903	PPA2	Brain_Nucleus_accumbens_basal_ganglia.NM_006903.PPA2	-0.0186119	0.0047854	1	NA	-3.8893	0.000100534	0.0329318
2010.ukbb	Suffer from nerves	Putamen basal ganglia	NM_001193465	KANSL1	Brain_Putamen_basal_ganglia.NM_001193465.KANSL1	-0.0103696	0.00266791	1	NA	-3.8868	0.000101574	0.0330138
20127.ukbb	Neuroticism score	Cortex	NM_001166226	CEP120	Brain_Cortex.NM_001166226.CEP120	0.0125273	0.00322401	1	NA	3.88564	0.000102061	0.0330964
20127.ukbb	Neuroticism score	Cortex	NM_153223	CEP120	Brain_Cortex.NM_153223.CEP120	-0.0125273	0.00322401	1	NA	-3.88564	0.000102061	0.0330964
1190.ukbb	Nap during day	Hippocampus	NM_198239	WISP3	Brain_Hippocampus.NM_198239.WISP3	0.00877097	0.00225897	1	NA	3.88274	0.000103286	0.0334501
20018.ukbb	Prospective memory result	Caudate basal ganglia	NM_001002029_5	C4B	Brain_Caudate_basal_ganglia.NM_001002029_5.C4B	-0.0138933	0.00357921	1	NA	-3.88168	0.000103737	0.0334501
20018.ukbb	Prospective memory result	Caudate basal ganglia	NM_001002029_6	C4B	Brain_Caudate_basal_ganglia.NM_001002029_6.C4B	0.0138899	0.00357832	1	NA	3.88168	0.000103737	0.0334501
20018.ukbb	Prospective memory result	Hippocampus	NM_001002029_5	C4B	Brain_Hippocampus.NM_001002029_5.C4B	-0.0181711	0.00468124	1	NA	-3.88168	0.000103737	0.0334501
20018.ukbb	Prospective memory result	Hippocampus	NM_001002029_6	C4B	Brain_Hippocampus.NM_001002029_6.C4B	0.0181715	0.00468135	1	NA	3.88168	0.000103737	0.0334501
20117_0.ukbb	Alcohol drinker status: Never	Cerebellum	NM_148918	SHMT1	Brain_Cerebellum.NM_148918.SHMT1	-0.0071346	0.00183867	1	NA	-3.8803	0.000104328	0.0336025
6138_1.ukbb	Qualifications: College or University degree	Cerebellum	NM_176818	GATC	Brain_Cerebellum.NM_176818.GATC	-0.01144	0.00294877	1	NA	-3.87958	0.000104637	0.0336262
6138_1.ukbb	Qualifications: College or University degree	Cerebellum	NR_033684	GATC	Brain_Cerebellum.NR_033684.GATC	0.01144	0.00294877	1	NA	3.87958	0.000104637	0.0336262
1210.ukbb	Snoring	Hypothalamus	NM_181463	MRPL55	Brain_Hypothalamus.NM_181463.MRPL55	0.00933886	0.00241067	1	NA	3.87397	0.000107077	0.0343715
399.ukbb	Number of incorrect matches in round	Nucleus accumbens basal ganglia	NM_001197051	ZFP91	Brain_Nucleus_accumbens_basal_ganglia.NM_001197051.ZFP91	0.00813639	0.00210225	1	NA	3.87033	0.000108688	0.0348105
399.ukbb	Number of incorrect matches in round	Nucleus accumbens basal ganglia	NM_053023	ZFP91	Brain_Nucleus_accumbens_basal_ganglia.NM_053023.ZFP91	-0.00810947	0.00209529	1	NA	-3.87033	0.000108688	0.0348105
1080.ukbb	Time spent using computer	Spinal cord cervical c-1	NM_001033030	FAIM	Brain_Spinal_cord_cervical_c-1.NM_001033030.FAIM	0.00876014	0.00226461	1	NA	3.86828	0.000109606	0.035065
1618.ukbb	Alcohol usually taken with meals	Nucleus accumbens basal ganglia	NR_104165	MDH2	Brain_Nucleus_accumbens_basal_ganglia.NR_104165.MDH2	-0.0150023	0.00388077	1	NA	-3.86579	0.00011073	0.0353455
1618.ukbb	Alcohol usually taken with meals	Caudate basal ganglia	NR_104165	MDH2	Brain_Caudate_basal_ganglia.NR_104165.MDH2	-0.0146953	0.00380138	1	NA	-3.86579	0.00011073	0.0353455
845.ukbb	Age completed full time education	Nucleus accumbens basal ganglia	NM_171828	KCNMB3	Brain_Nucleus_accumbens_basal_ganglia.NM_171828.KCNMB3	-0.0137466	0.0035563	1	NA	-3.86541	0.000110903	0.035361
Menarche_Nature2014_GWASMetaResults_17122014.txt.uniform.af.txt.noMHC.sumstats_deGC.gz	Age at Menarche	Cerebellar Hemisphere	NM_032459	EFS	Brain_Cerebellar_Hemisphere.NM_032459.EFS	0.0140082	0.00362466	1	NA	3.8647	0.000111226	0.0354244
1950.ukbb	Sensitivity / hurt feelings	Cerebellar Hemisphere	NM_006903	PPA2	Brain_Cerebellar_Hemisphere.NM_006903.PPA2	-0.0107268	0.00277609	1	NA	-3.86401	0.000111541	0.0354851
Schizophrenia	Schizophrenia	Caudate basal ganglia	NM_001282310	CATSPER2	Brain_Caudate_basal_ganglia.NM_001282310.CATSPER2	0.0183256	0.00474388	1	NA	3.863	0.000112003	0.0355925
1960.ukbb	Fed-up feelings	Putamen basal ganglia	NM_005175	ATP5G1	Brain_Putamen_basal_ganglia.NM_005175.ATP5G1	-0.00978855	0.0025348	1	NA	-3.86166	0.000112619	0.0357088
1960.ukbb	Fed-up feelings	Putamen basal ganglia	NM_001002027	ATP5G1	Brain_Putamen_basal_ganglia.NM_001002027.ATP5G1	0.00978849	0.00253479	1	NA	3.86166	0.000112619	0.0357088
2040.ukbb	Risk taking	Cortex	NM_207191	ADAM15	Brain_Cortex.NM_207191.ADAM15	0.00656338	0.00170036	2	0.807032	3.85999	0.00011339	0.0359133
20127.ukbb	Neuroticism score	Cortex	NM_000500_3	CYP21A2	Brain_Cortex.NM_000500_3.CYP21A2	-0.0133381	0.00345702	1	NA	-3.85825	0.000114202	0.0361303
20162.ukbb	Pack years adult smoking as proportion of life span exposed to smoking PREVIEW ONLY	Putamen basal ganglia	NM_001002027	ATP5G1	Brain_Putamen_basal_ganglia.NM_001002027.ATP5G1	0.0176255	0.00456923	1	NA	3.85744	0.000114581	0.03617
20162.ukbb	Pack years adult smoking as proportion of life span exposed to smoking PREVIEW ONLY	Putamen basal ganglia	NM_005175	ATP5G1	Brain_Putamen_basal_ganglia.NM_005175.ATP5G1	-0.0176257	0.00456926	1	NA	-3.85744	0.000114581	0.03617
20117_0.ukbb	Alcohol drinker status: Never	Hippocampus	NM_148918	SHMT1	Brain_Hippocampus.NM_148918.SHMT1	-0.00818711	0.00212436	1	NA	-3.85391	0.000116246	0.0366552
1160.ukbb	Sleep duration	Cerebellar Hemisphere	NM_006903	PPA2	Brain_Cerebellar_Hemisphere.NM_006903.PPA2	0.0105717	0.00274455	1	NA	3.85189	0.00011721	0.0369182
1100.ukbb	Drive faster than motorway speed limit	Cortex	NM_207191	ADAM15	Brain_Cortex.NM_207191.ADAM15	0.00675441	0.00175448	2	0.215266	3.84981	0.000118211	0.0371926
3526.ukbb	Mothers age at death	Putamen basal ganglia	NM_001002027	ATP5G1	Brain_Putamen_basal_ganglia.NM_001002027.ATP5G1	-0.0125448	0.00326123	1	NA	-3.84666	0.000119739	0.0375904
3526.ukbb	Mothers age at death	Putamen basal ganglia	NM_005175	ATP5G1	Brain_Putamen_basal_ganglia.NM_005175.ATP5G1	0.0125449	0.00326125	1	NA	3.84666	0.000119739	0.0375904
1090.ukbb	Time spent driving	Caudate basal ganglia	NM_001017958	OS9	Brain_Caudate_basal_ganglia.NM_001017958.OS9	-0.0104521	0.00272246	1	NA	-3.83923	0.000123421	0.0383605
4642.ukbb	Ever manic/hyper for 2 days	Putamen basal ganglia	NM_001014837	CUTA	Brain_Putamen_basal_ganglia.NM_001014837.CUTA	-0.016822	0.00438158	1	NA	-3.83925	0.000123411	0.0383605
intelligence_sumstats.txt.gz.tab	Intelligence	Anterior cingulate cortex BA24	NM_001284208	DCAF5	Brain_Anterior_cingulate_cortex_BA24.NM_001284208.DCAF5	0.0193692	0.00504539	1	NA	3.839	0.000123536	0.0383605
intelligence_sumstats.txt.gz.tab	Intelligence	Caudate basal ganglia	NM_001284208	DCAF5	Brain_Caudate_basal_ganglia.NM_001284208.DCAF5	0.0186164	0.00484929	1	NA	3.839	0.000123536	0.0383605
intelligence_sumstats.txt.gz.tab	Intelligence	Cerebellar Hemisphere	NM_001284208	DCAF5	Brain_Cerebellar_Hemisphere.NM_001284208.DCAF5	0.0167788	0.00437062	1	NA	3.839	0.000123536	0.0383605
intelligence_sumstats.txt.gz.tab	Intelligence	Putamen basal ganglia	NM_001284208	DCAF5	Brain_Putamen_basal_ganglia.NM_001284208.DCAF5	0.0206964	0.0053911	1	NA	3.839	0.000123536	0.0383605
intelligence_sumstats.txt.gz.tab	Intelligence	Cerebellum	NM_001284208	DCAF5	Brain_Cerebellum.NM_001284208.DCAF5	0.0186987	0.00487071	1	NA	3.839	0.000123536	0.0383605
intelligence_sumstats.txt.gz.tab	Intelligence	Frontal Cortex BA9	NM_001284208	DCAF5	Brain_Frontal_Cortex_BA9.NM_001284208.DCAF5	0.0196383	0.00511548	1	NA	3.839	0.000123536	0.0383605
intelligence_sumstats.txt.gz.tab	Intelligence	Hypothalamus	NM_001284208	DCAF5	Brain_Hypothalamus.NM_001284208.DCAF5	0.0151858	0.00395567	1	NA	3.839	0.000123536	0.0383605
Schizophrenia	Schizophrenia	Frontal Cortex BA9	NR_110319	CATSPER2	Brain_Frontal_Cortex_BA9.NR_110319.CATSPER2	-0.0204801	0.00533197	1	NA	-3.841	0.000122534	0.0383605
1980.ukbb	Worrier / anxious feelings	Cerebellum	NM_001207037	ETV7	Brain_Cerebellum.NM_001207037.ETV7	-0.00815391	0.00212563	2	0.020986	-3.83599	0.000125061	0.0387495
1980.ukbb	Worrier / anxious feelings	Cerebellum	NM_016135	ETV7	Brain_Cerebellum.NM_016135.ETV7	-0.00815391	0.00212563	2	0.020986	-3.83599	0.000125061	0.0387495
6138_1.ukbb	Qualifications: College or University degree	Cortex	NM_153636	CPNE7	Brain_Cortex.NM_153636.CPNE7	-0.0108153	0.00282088	1	NA	-3.83403	0.000126061	0.0389748
6138_1.ukbb	Qualifications: College or University degree	Cortex	NM_014427	CPNE7	Brain_Cortex.NM_014427.CPNE7	0.0114897	0.00299678	1	NA	3.83403	0.000126061	0.0389748
1588.ukbb	Average weekly beer plus cider intake	Cerebellum	NR_104165	MDH2	Brain_Cerebellum.NR_104165.MDH2	0.01148	0.00299753	1	NA	3.82984	0.000128227	0.0396015
20016.ukbb	Fluid intelligence score	Cerebellum	NM_032470_6	TNXB	Brain_Cerebellum.NM_032470_6.TNXB	0.0192395	0.00502462	1	NA	3.82904	0.000128644	0.0396875
1970.ukbb	Nervous feelings	Cortex	NM_001291581	RABEP1	Brain_Cortex.NM_001291581.RABEP1	-0.0113821	0.00297475	1	NA	-3.82623	0.000130121	0.0400997
1160.ukbb	Sleep duration	Hippocampus	NM_024839_6	RPP21	Brain_Hippocampus.NM_024839_6.RPP21	0.00526942	0.00137935	1	NA	3.82021	0.000133338	0.0401376
1160.ukbb	Sleep duration	Nucleus accumbens basal ganglia	NM_024839_6	RPP21	Brain_Nucleus_accumbens_basal_ganglia.NM_024839_6.RPP21	0.00475839	0.00124558	1	NA	3.82021	0.000133338	0.0401376
1160.ukbb	Sleep duration	Putamen basal ganglia	NM_024839_6	RPP21	Brain_Putamen_basal_ganglia.NM_024839_6.RPP21	0.00493157	0.00129091	1	NA	3.82021	0.000133338	0.0401376
1160.ukbb	Sleep duration	Spinal cord cervical c-1	NM_001199120	RPP21	Brain_Spinal_cord_cervical_c-1.NM_001199120.RPP21	-0.00521404	0.00136486	1	NA	-3.82021	0.000133338	0.0401376
1160.ukbb	Sleep duration	Putamen basal ganglia	NM_001199120	RPP21	Brain_Putamen_basal_ganglia.NM_001199120.RPP21	-0.00454432	0.00118955	1	NA	-3.82021	0.000133338	0.0401376
1160.ukbb	Sleep duration	Amygdala	NM_001199120	RPP21	Brain_Amygdala.NM_001199120.RPP21	-0.00489616	0.00128165	1	NA	-3.82021	0.000133338	0.0401376
1160.ukbb	Sleep duration	Amygdala	NM_024839_6	RPP21	Brain_Amygdala.NM_024839_6.RPP21	0.00482835	0.0012639	1	NA	3.82021	0.000133338	0.0401376
1160.ukbb	Sleep duration	Anterior cingulate cortex BA24	NM_024839_6	RPP21	Brain_Anterior_cingulate_cortex_BA24.NM_024839_6.RPP21	0.00469122	0.001228	1	NA	3.82021	0.000133338	0.0401376
1160.ukbb	Sleep duration	Cortex	NM_001199120	RPP21	Brain_Cortex.NM_001199120.RPP21	-0.00558066	0.00146083	1	NA	-3.82021	0.000133338	0.0401376
1160.ukbb	Sleep duration	Nucleus accumbens basal ganglia	NM_001199120	RPP21	Brain_Nucleus_accumbens_basal_ganglia.NM_001199120.RPP21	-0.00440823	0.00115392	1	NA	-3.82021	0.000133338	0.0401376
1160.ukbb	Sleep duration	Frontal Cortex BA9	NM_024839_6	RPP21	Brain_Frontal_Cortex_BA9.NM_024839_6.RPP21	0.00494246	0.00129377	1	NA	3.82021	0.000133338	0.0401376
1160.ukbb	Sleep duration	Anterior cingulate cortex BA24	NM_001199120	RPP21	Brain_Anterior_cingulate_cortex_BA24.NM_001199120.RPP21	-0.005056	0.00132349	1	NA	-3.82021	0.000133338	0.0401376
1160.ukbb	Sleep duration	Spinal cord cervical c-1	NM_024839_6	RPP21	Brain_Spinal_cord_cervical_c-1.NM_024839_6.RPP21	0.00538176	0.00140876	1	NA	3.82021	0.000133338	0.0401376
1160.ukbb	Sleep duration	Hippocampus	NM_001199120	RPP21	Brain_Hippocampus.NM_001199120.RPP21	-0.00520361	0.00136213	1	NA	-3.82021	0.000133338	0.0401376
1160.ukbb	Sleep duration	Caudate basal ganglia	NM_001199120	RPP21	Brain_Caudate_basal_ganglia.NM_001199120.RPP21	-0.00389406	0.00101933	1	NA	-3.82021	0.000133338	0.0401376
1160.ukbb	Sleep duration	Caudate basal ganglia	NM_024839_6	RPP21	Brain_Caudate_basal_ganglia.NM_024839_6.RPP21	0.0041629	0.0010897	1	NA	3.82021	0.000133338	0.0401376
1160.ukbb	Sleep duration	Substantia nigra	NM_024839_6	RPP21	Brain_Substantia_nigra.NM_024839_6.RPP21	0.00601968	0.00157575	1	NA	3.82021	0.000133338	0.0401376
1160.ukbb	Sleep duration	Frontal Cortex BA9	NM_001199120	RPP21	Brain_Frontal_Cortex_BA9.NM_001199120.RPP21	-0.00426861	0.00111738	1	NA	-3.82021	0.000133338	0.0401376
1160.ukbb	Sleep duration	Cortex	NM_024839_6	RPP21	Brain_Cortex.NM_024839_6.RPP21	0.0054376	0.00142338	1	NA	3.82021	0.000133338	0.0401376
1160.ukbb	Sleep duration	Substantia nigra	NM_001199120	RPP21	Brain_Substantia_nigra.NM_001199120.RPP21	-0.00548747	0.00143643	1	NA	-3.82021	0.000133338	0.0401376
20127.ukbb	Neuroticism score	Cortex	NM_032350	C7orf50	Brain_Cortex.NM_032350.C7orf50	-0.00827864	0.00216696	2	0.480673	-3.8204	0.000133237	0.0401376
2926.ukbb	Number of unsuccessful stop-smoking attempts	Frontal Cortex BA9	NR_072998	PTK7	Brain_Frontal_Cortex_BA9.NR_072998.PTK7	-0.0160561	0.00420168	2	0.450559	-3.82136	0.000132718	0.0401376
1970.ukbb	Nervous feelings	Cortex	NM_004703	RABEP1	Brain_Cortex.NM_004703.RABEP1	-0.0111606	0.00292241	1	NA	-3.81897	0.00013401	0.0402549
1970.ukbb	Nervous feelings	Cortex	NM_001083585	RABEP1	Brain_Cortex.NM_001083585.RABEP1	0.00927599	0.00242893	1	NA	3.81897	0.00013401	0.0402549
1628.ukbb	Alcohol intake versus 10 years previously	Cortex	NM_001291581	RABEP1	Brain_Cortex.NM_001291581.RABEP1	0.0116365	0.00304735	1	NA	3.81857	0.000134227	0.0402778
1558.ukbb	Alcohol intake frequency.	Hippocampus	NM_001282310	CATSPER2	Brain_Hippocampus.NM_001282310.CATSPER2	0.00747073	0.00195717	1	NA	3.8171	0.000135029	0.0404759
Menarche_Nature2014_GWASMetaResults_17122014.txt.uniform.af.txt.noMHC.sumstats_deGC.gz	Age at Menarche	Cerebellum	NM_001291420	GOLGA6L9	Brain_Cerebellum.NM_001291420.GOLGA6L9	0.00887323	0.00232528	1	NA	3.81598	0.000135643	0.0405748
Menarche_Nature2014_GWASMetaResults_17122014.txt.uniform.af.txt.noMHC.sumstats_deGC.gz	Age at Menarche	Caudate basal ganglia	NM_001291420	GOLGA6L9	Brain_Caudate_basal_ganglia.NM_001291420.GOLGA6L9	0.0163734	0.00429074	1	NA	3.81598	0.000135643	0.0405748
20127.ukbb	Neuroticism score	Cortex	NM_001134396	C7orf50	Brain_Cortex.NM_001134396.C7orf50	0.0083374	0.00218577	2	0.461157	3.81441	0.000136511	0.0407489
20127.ukbb	Neuroticism score	Cortex	NM_001134395	C7orf50	Brain_Cortex.NM_001134395.C7orf50	0.0083374	0.00218577	2	0.461157	3.81441	0.000136511	0.0407489
1279.ukbb	Exposure to tobacco smoke outside home	Cerebellar Hemisphere	NM_001098494	ZNF419	Brain_Cerebellar_Hemisphere.NM_001098494.ZNF419	-0.00486915	0.00127854	1	NA	-3.80836	0.000139892	0.0415406
1279.ukbb	Exposure to tobacco smoke outside home	Cerebellar Hemisphere	NM_001098495	ZNF419	Brain_Cerebellar_Hemisphere.NM_001098495.ZNF419	-0.00486558	0.00127761	1	NA	-3.80836	0.000139892	0.0415406
1279.ukbb	Exposure to tobacco smoke outside home	Cerebellar Hemisphere	NM_001098496	ZNF419	Brain_Cerebellar_Hemisphere.NM_001098496.ZNF419	-0.00486558	0.00127761	1	NA	-3.80836	0.000139892	0.0415406
1279.ukbb	Exposure to tobacco smoke outside home	Cerebellar Hemisphere	NM_001291743	ZNF419	Brain_Cerebellar_Hemisphere.NM_001291743.ZNF419	-0.00486915	0.00127854	1	NA	-3.80836	0.000139892	0.0415406
Schizophrenia	Schizophrenia	Putamen basal ganglia	NM_001014837	CUTA	Brain_Putamen_basal_ganglia.NM_001014837.CUTA	-0.0198202	0.00520353	1	NA	-3.809	0.00013953	0.0415406
1080.ukbb	Time spent using computer	Cerebellum	NM_176818	GATC	Brain_Cerebellum.NM_176818.GATC	-0.0126792	0.00332981	1	NA	-3.80779	0.000140214	0.04155
1080.ukbb	Time spent using computer	Cerebellum	NR_033684	GATC	Brain_Cerebellum.NR_033684.GATC	0.0126792	0.00332981	1	NA	3.80779	0.000140214	0.04155
1160.ukbb	Sleep duration	Nucleus accumbens basal ganglia	NM_006903	PPA2	Brain_Nucleus_accumbens_basal_ganglia.NM_006903.PPA2	0.01047	0.0027506	1	NA	3.80644	0.000140981	0.041734
1160.ukbb	Sleep duration	Cerebellum	NM_001145148	CRHR1	Brain_Cerebellum.NM_001145148.CRHR1	0.0105495	0.00277218	1	NA	3.80549	0.000141524	0.0418511
4598.ukbb	Ever depressed for a whole week	Spinal cord cervical c-1	NM_001193465	KANSL1	Brain_Spinal_cord_cervical_c-1.NM_001193465.KANSL1	-0.0145324	0.00381957	1	NA	-3.80471	0.00014197	0.0419398
1787.ukbb	Maternal smoking around birth	Spinal cord cervical c-1	NM_176792	MRPL43	Brain_Spinal_cord_cervical_c-1.NM_176792.MRPL43	0.00860828	0.00226272	1	NA	3.8044	0.000142148	0.0419489
20116_1.ukbb	Smoking status: Previous	Putamen basal ganglia	NM_001286761	KIAA0226L	Brain_Putamen_basal_ganglia.NM_001286761.KIAA0226L	0.0090191	0.00237597	1	NA	3.79597	0.000147067	0.0433218
2030.ukbb	Guilty feelings	Cortex	NM_032350	C7orf50	Brain_Cortex.NM_032350.C7orf50	-0.0075097	0.00197864	2	0.0111033	-3.7954	0.000147408	0.0433218
6138_1.ukbb	Qualifications: College or University degree	Hypothalamus	NM_014950	ZBTB1	Brain_Hypothalamus.NM_014950.ZBTB1	0.00899465	0.00236973	1	NA	3.79564	0.000147263	0.0433218
6138_1.ukbb	Qualifications: College or University degree	Hypothalamus	NM_001123329	ZBTB1	Brain_Hypothalamus.NM_001123329.ZBTB1	-0.00896384	0.00236162	1	NA	-3.79564	0.000147263	0.0433218
1160.ukbb	Sleep duration	Nucleus accumbens basal ganglia	NM_015443_1	KANSL1	Brain_Nucleus_accumbens_basal_ganglia.NM_015443_1.KANSL1	-0.00924531	0.00243661	1	NA	-3.79433	0.000148043	0.0433641
1259.ukbb	Smoking/smokers in household	Cortex	NM_001261821	TCP11	Brain_Cortex.NM_001261821.TCP11	0.00895271	0.00235978	1	NA	3.79388	0.000148311	0.0433641
1259.ukbb	Smoking/smokers in household	Substantia nigra	NM_001207037	ETV7	Brain_Substantia_nigra.NM_001207037.ETV7	0.00704357	0.00185656	1	NA	3.79388	0.000148311	0.0433641
1259.ukbb	Smoking/smokers in household	Substantia nigra	NM_016135	ETV7	Brain_Substantia_nigra.NM_016135.ETV7	0.00704357	0.00185656	1	NA	3.79388	0.000148311	0.0433641
1259.ukbb	Smoking/smokers in household	Substantia nigra	NM_001261821	TCP11	Brain_Substantia_nigra.NM_001261821.TCP11	0.00816058	0.00215099	1	NA	3.79388	0.000148311	0.0433641
20018.ukbb	Prospective memory result	Spinal cord cervical c-1	NM_001291581	RABEP1	Brain_Spinal_cord_cervical_c-1.NM_001291581.RABEP1	-0.0144707	0.00381553	1	NA	-3.79257	0.000149096	0.0434599
20018.ukbb	Prospective memory result	Spinal cord cervical c-1	NM_004703	RABEP1	Brain_Spinal_cord_cervical_c-1.NM_004703.RABEP1	-0.0144666	0.00381446	1	NA	-3.79257	0.000149096	0.0434599
2020.ukbb	Loneliness_ isolation	Substantia nigra	NM_001204091	RPS10	Brain_Substantia_nigra.NM_001204091.RPS10	0.00614308	0.00161975	1	NA	3.7926	0.000149078	0.0434599
1279.ukbb	Exposure to tobacco smoke outside home	Cerebellar Hemisphere	NM_001098491	ZNF419	Brain_Cerebellar_Hemisphere.NM_001098491.ZNF419	0.00386746	0.00101997	1	NA	3.79174	0.000149595	0.0434723
1279.ukbb	Exposure to tobacco smoke outside home	Cerebellar Hemisphere	NM_001098492	ZNF419	Brain_Cerebellar_Hemisphere.NM_001098492.ZNF419	0.00386746	0.00101997	1	NA	3.79174	0.000149595	0.0434723
1279.ukbb	Exposure to tobacco smoke outside home	Cerebellar Hemisphere	NM_001098493	ZNF419	Brain_Cerebellar_Hemisphere.NM_001098493.ZNF419	0.00385218	0.00101594	1	NA	3.79174	0.000149595	0.0434723
20116_1.ukbb	Smoking status: Previous	Cortex	NM_001286761	KIAA0226L	Brain_Cortex.NM_001286761.KIAA0226L	0.0101002	0.00266536	1	NA	3.78943	0.000150993	0.043612
20116_1.ukbb	Smoking status: Previous	Cortex	NM_001286765	KIAA0226L	Brain_Cortex.NM_001286765.KIAA0226L	-0.0117932	0.00311212	1	NA	-3.78943	0.000150993	0.043612
20116_1.ukbb	Smoking status: Previous	Putamen basal ganglia	NM_001286766	KIAA0226L	Brain_Putamen_basal_ganglia.NM_001286766.KIAA0226L	-0.00969877	0.00255943	1	NA	-3.78943	0.000150993	0.043612
20116_1.ukbb	Smoking status: Previous	Putamen basal ganglia	NM_001286765	KIAA0226L	Brain_Putamen_basal_ganglia.NM_001286765.KIAA0226L	-0.00959716	0.00253261	1	NA	-3.78943	0.000150993	0.043612
6138_1.ukbb	Qualifications: College or University degree	Spinal cord cervical c-1	NM_001099673	C8orf59	Brain_Spinal_cord_cervical_c-1.NM_001099673.C8orf59	-0.00815855	0.00215266	1	NA	-3.78998	0.000150659	0.043612
6138_1.ukbb	Qualifications: College or University degree	Cerebellar Hemisphere	NM_148918	SHMT1	Brain_Cerebellar_Hemisphere.NM_148918.SHMT1	0.00920419	0.00242817	1	NA	3.79059	0.00015029	0.043612
2178.ukbb	Overall health rating	Spinal cord cervical c-1	NM_199367	SPG7	Brain_Spinal_cord_cervical_c-1.NM_199367.SPG7	-0.00741467	0.00195733	1	NA	-3.78816	0.000151767	0.0437469
2178.ukbb	Overall health rating	Spinal cord cervical c-1	NM_003119	SPG7	Brain_Spinal_cord_cervical_c-1.NM_003119.SPG7	0.00742518	0.0019601	1	NA	3.78816	0.000151767	0.0437469
1558.ukbb	Alcohol intake frequency.	Hypothalamus	NM_001284365	ULK3	Brain_Hypothalamus.NM_001284365.ULK3	-0.00849664	0.0022443	1	NA	-3.78587	0.000153172	0.0438316
1787.ukbb	Maternal smoking around birth	Hippocampus	NM_198239	WISP3	Brain_Hippocampus.NM_198239.WISP3	0.00922578	0.00243656	1	NA	3.78639	0.000152852	0.0438316
2907.ukbb	Ever stopped smoking for 6+ months	Putamen basal ganglia	NM_001167868	ATP5SL	Brain_Putamen_basal_ganglia.NM_001167868.ATP5SL	0.0166444	0.00439628	1	NA	3.78602	0.000153079	0.0438316
2907.ukbb	Ever stopped smoking for 6+ months	Substantia nigra	NM_001167868	ATP5SL	Brain_Substantia_nigra.NM_001167868.ATP5SL	0.00948768	0.00250598	1	NA	3.78602	0.000153079	0.0438316
2907.ukbb	Ever stopped smoking for 6+ months	Substantia nigra	NM_001167869	ATP5SL	Brain_Substantia_nigra.NM_001167869.ATP5SL	0.00985612	0.00260329	1	NA	3.78602	0.000153079	0.0438316
4526.ukbb	Happiness	Cerebellar Hemisphere	NM_000247	MICA	Brain_Cerebellar_Hemisphere.NM_000247.MICA	-0.00715313	0.00188965	1	NA	-3.78543	0.000153443	0.0438316
4526.ukbb	Happiness	Cerebellar Hemisphere	NM_001177519	MICA	Brain_Cerebellar_Hemisphere.NM_001177519.MICA	0.0106469	0.0028126	1	NA	3.78543	0.000153443	0.0438316
4526.ukbb	Happiness	Substantia nigra	NM_000247	MICA	Brain_Substantia_nigra.NM_000247.MICA	-0.00527163	0.00139261	1	NA	-3.78543	0.000153443	0.0438316
4526.ukbb	Happiness	Substantia nigra	NM_001177519	MICA	Brain_Substantia_nigra.NM_001177519.MICA	0.00790559	0.00208843	1	NA	3.78543	0.000153443	0.0438316
1160.ukbb	Sleep duration	Putamen basal ganglia	NM_001193465	KANSL1	Brain_Putamen_basal_ganglia.NM_001193465.KANSL1	0.00992917	0.00262718	1	NA	3.7794	0.000157207	0.0441409
1160.ukbb	Sleep duration	Spinal cord cervical c-1	NM_001193465	KANSL1	Brain_Spinal_cord_cervical_c-1.NM_001193465.KANSL1	0.00823973	0.0021797	1	NA	3.78022	0.00015669	0.0441409
1950.ukbb	Sensitivity / hurt feelings	Nucleus accumbens basal ganglia	NM_006903	PPA2	Brain_Nucleus_accumbens_basal_ganglia.NM_006903.PPA2	-0.010514	0.00278221	1	NA	-3.77902	0.000157447	0.0441409
20116_2.ukbb	Smoking status: Current	Nucleus accumbens basal ganglia	NR_038118	MMAB	Brain_Nucleus_accumbens_basal_ganglia.NR_038118.MMAB	-0.00510528	0.0013521	1	NA	-3.77583	0.000159476	0.0441409
20116_2.ukbb	Smoking status: Current	Cortex	NR_038118	MMAB	Brain_Cortex.NR_038118.MMAB	-0.00564397	0.00149476	1	NA	-3.77583	0.000159476	0.0441409
20116_2.ukbb	Smoking status: Current	Putamen basal ganglia	NM_052845	MMAB	Brain_Putamen_basal_ganglia.NM_052845.MMAB	0.00543693	0.00143993	1	NA	3.77583	0.000159476	0.0441409
20116_2.ukbb	Smoking status: Current	Spinal cord cervical c-1	NR_038118	MMAB	Brain_Spinal_cord_cervical_c-1.NR_038118.MMAB	-0.00568216	0.00150488	1	NA	-3.77583	0.000159476	0.0441409
20116_2.ukbb	Smoking status: Current	Putamen basal ganglia	NR_038118	MMAB	Brain_Putamen_basal_ganglia.NR_038118.MMAB	-0.00543688	0.00143992	1	NA	-3.77583	0.000159476	0.0441409
20116_2.ukbb	Smoking status: Current	Nucleus accumbens basal ganglia	NM_052845	MMAB	Brain_Nucleus_accumbens_basal_ganglia.NM_052845.MMAB	0.00510528	0.0013521	1	NA	3.77583	0.000159476	0.0441409
20116_2.ukbb	Smoking status: Current	Hippocampus	NR_038118	MMAB	Brain_Hippocampus.NR_038118.MMAB	-0.00543143	0.00143847	1	NA	-3.77583	0.000159476	0.0441409
20116_2.ukbb	Smoking status: Current	Frontal Cortex BA9	NM_052845	MMAB	Brain_Frontal_Cortex_BA9.NM_052845.MMAB	0.00469725	0.00124403	1	NA	3.77583	0.000159476	0.0441409
20116_2.ukbb	Smoking status: Current	Frontal Cortex BA9	NR_038118	MMAB	Brain_Frontal_Cortex_BA9.NR_038118.MMAB	-0.00469725	0.00124403	1	NA	-3.77583	0.000159476	0.0441409
20116_2.ukbb	Smoking status: Current	Amygdala	NR_038118	MMAB	Brain_Amygdala.NR_038118.MMAB	-0.00524239	0.00138841	1	NA	-3.77583	0.000159476	0.0441409
20116_2.ukbb	Smoking status: Current	Cortex	NM_052845	MMAB	Brain_Cortex.NM_052845.MMAB	0.00564397	0.00149476	1	NA	3.77583	0.000159476	0.0441409
20116_2.ukbb	Smoking status: Current	Anterior cingulate cortex BA24	NM_052845	MMAB	Brain_Anterior_cingulate_cortex_BA24.NM_052845.MMAB	0.0051062	0.00135234	1	NA	3.77583	0.000159476	0.0441409
20116_2.ukbb	Smoking status: Current	Anterior cingulate cortex BA24	NR_038118	MMAB	Brain_Anterior_cingulate_cortex_BA24.NR_038118.MMAB	-0.0051062	0.00135234	1	NA	-3.77583	0.000159476	0.0441409
20116_2.ukbb	Smoking status: Current	Amygdala	NM_052845	MMAB	Brain_Amygdala.NM_052845.MMAB	0.00524239	0.00138841	1	NA	3.77583	0.000159476	0.0441409
20116_2.ukbb	Smoking status: Current	Caudate basal ganglia	NM_052845	MMAB	Brain_Caudate_basal_ganglia.NM_052845.MMAB	0.00550028	0.00145671	1	NA	3.77583	0.000159476	0.0441409
20116_2.ukbb	Smoking status: Current	Caudate basal ganglia	NR_038118	MMAB	Brain_Caudate_basal_ganglia.NR_038118.MMAB	-0.00550028	0.00145671	1	NA	-3.77583	0.000159476	0.0441409
20116_2.ukbb	Smoking status: Current	Substantia nigra	NM_052845	MMAB	Brain_Substantia_nigra.NM_052845.MMAB	0.00611552	0.00161965	1	NA	3.77583	0.000159476	0.0441409
20116_2.ukbb	Smoking status: Current	Spinal cord cervical c-1	NM_052845	MMAB	Brain_Spinal_cord_cervical_c-1.NM_052845.MMAB	0.00568216	0.00150488	1	NA	3.77583	0.000159476	0.0441409
20116_2.ukbb	Smoking status: Current	Substantia nigra	NR_038118	MMAB	Brain_Substantia_nigra.NR_038118.MMAB	-0.00611552	0.00161965	1	NA	-3.77583	0.000159476	0.0441409
20116_2.ukbb	Smoking status: Current	Hippocampus	NM_052845	MMAB	Brain_Hippocampus.NM_052845.MMAB	0.00543143	0.00143847	1	NA	3.77583	0.000159476	0.0441409
20116_2.ukbb	Smoking status: Current	Cerebellar Hemisphere	NM_052845	MMAB	Brain_Cerebellar_Hemisphere.NM_052845.MMAB	0.00736029	0.00194932	1	NA	3.77583	0.000159476	0.0441409
20116_2.ukbb	Smoking status: Current	Hypothalamus	NR_038118	MMAB	Brain_Hypothalamus.NR_038118.MMAB	-0.00514758	0.0013633	1	NA	-3.77583	0.000159476	0.0441409
20116_2.ukbb	Smoking status: Current	Cerebellar Hemisphere	NR_038118	MMAB	Brain_Cerebellar_Hemisphere.NR_038118.MMAB	-0.00736029	0.00194932	1	NA	-3.77583	0.000159476	0.0441409
20116_2.ukbb	Smoking status: Current	Hypothalamus	NM_052845	MMAB	Brain_Hypothalamus.NM_052845.MMAB	0.00514758	0.0013633	1	NA	3.77583	0.000159476	0.0441409
4728.ukbb	Leg pain on walking	Cerebellar Hemisphere	NM_001128930	ENTPD4	Brain_Cerebellar_Hemisphere.NM_001128930.ENTPD4	-0.0193579	0.00512597	1	NA	-3.77643	0.000159092	0.0441409
4728.ukbb	Leg pain on walking	Cerebellar Hemisphere	NM_004901	ENTPD4	Brain_Cerebellar_Hemisphere.NM_004901.ENTPD4	0.0193579	0.00512597	1	NA	3.77643	0.000159092	0.0441409
SWB_Full.txt.gz.tab	Subjective well being	Nucleus accumbens basal ganglia	NM_003119	SPG7	Brain_Nucleus_accumbens_basal_ganglia.NM_003119.SPG7	-0.00838474	0.0022176	1	NA	-3.781	0.0001562	0.0441409
SWB_Full.txt.gz.tab	Subjective well being	Putamen basal ganglia	NM_003119	SPG7	Brain_Putamen_basal_ganglia.NM_003119.SPG7	-0.00829407	0.00219362	1	NA	-3.781	0.0001562	0.0441409
SWB_Full.txt.gz.tab	Subjective well being	Putamen basal ganglia	NM_199367	SPG7	Brain_Putamen_basal_ganglia.NM_199367.SPG7	0.00803343	0.00212468	1	NA	3.781	0.0001562	0.0441409
2030.ukbb	Guilty feelings	Cortex	NM_001134396	C7orf50	Brain_Cortex.NM_001134396.C7orf50	0.00753251	0.00199581	2	0.0101439	3.77416	0.000160546	0.0443511
2030.ukbb	Guilty feelings	Cortex	NM_001134395	C7orf50	Brain_Cortex.NM_001134395.C7orf50	0.00753251	0.00199581	2	0.0101439	3.77416	0.000160546	0.0443511
1279.ukbb	Exposure to tobacco smoke outside home	Cortex	NM_001166226	CEP120	Brain_Cortex.NM_001166226.CEP120	0.0118733	0.00315324	1	NA	3.76544	0.000166256	0.0458398
1279.ukbb	Exposure to tobacco smoke outside home	Cortex	NM_153223	CEP120	Brain_Cortex.NM_153223.CEP120	-0.0118733	0.00315324	1	NA	-3.76544	0.000166256	0.0458398
845.ukbb	Age completed full time education	Cerebellar Hemisphere	NM_032350	C7orf50	Brain_Cerebellar_Hemisphere.NM_032350.C7orf50	0.0127815	0.00339623	1	NA	3.76344	0.000167592	0.0461635
4631.ukbb	Ever unenthusiastic/disinterested for a whole week	Cerebellum	NM_001146054	SNCA	Brain_Cerebellum.NM_001146054.SNCA	0.0211199	0.0056136	1	NA	3.76227	0.000168378	0.0463353
4548.ukbb	Health satisfaction	Frontal Cortex BA9	NM_001165034	RNF182	Brain_Frontal_Cortex_BA9.NM_001165034.RNF182	0.0129399	0.00343987	2	0.696177	3.76173	0.000168742	0.0463906
1279.ukbb	Exposure to tobacco smoke outside home	Putamen basal ganglia	NM_001193465	KANSL1	Brain_Putamen_basal_ganglia.NM_001193465.KANSL1	-0.0106901	0.00284235	1	NA	-3.76099	0.000169242	0.0464759
20023.ukbb	Mean time to correctly identify matches	Cerebellar Hemisphere	NM_001099658	LRRN3	Brain_Cerebellar_Hemisphere.NM_001099658.LRRN3	0.0103962	0.00276436	1	NA	3.76079	0.000169378	0.0464759
1160.ukbb	Sleep duration	Cerebellum	NM_001145146_1	CRHR1	Brain_Cerebellum.NM_001145146_1.CRHR1	-0.0104394	0.00277655	1	NA	-3.75987	0.000170002	0.0466023
4581.ukbb	Financial situation satisfaction	Cerebellar Hemisphere	NM_018334	LRRN3	Brain_Cerebellar_Hemisphere.NM_018334.LRRN3	-0.0179389	0.0047721	1	NA	-3.75911	0.000170519	0.0466993
4598.ukbb	Ever depressed for a whole week	Cerebellum	NM_001145148	CRHR1	Brain_Cerebellum.NM_001145148.CRHR1	-0.0182571	0.00485781	1	NA	-3.7583	0.000171072	0.0468057
4598.ukbb	Ever depressed for a whole week	Nucleus accumbens basal ganglia	NM_015443_1	KANSL1	Brain_Nucleus_accumbens_basal_ganglia.NM_015443_1.KANSL1	0.0160457	0.00426978	1	NA	3.75797	0.000171297	0.0468226
1568.ukbb	Average weekly red wine intake	Hypothalamus	NM_001284365	ULK3	Brain_Hypothalamus.NM_001284365.ULK3	0.00996057	0.00265374	1	NA	3.75341	0.000174445	0.0476374
4598.ukbb	Ever depressed for a whole week	Putamen basal ganglia	NM_001193465	KANSL1	Brain_Putamen_basal_ganglia.NM_001193465.KANSL1	-0.0172768	0.00460372	1	NA	-3.75279	0.000174877	0.0477097
1200.ukbb	Sleeplessness / insomnia	Nucleus accumbens basal ganglia	NM_001145710	FAM228B	Brain_Nucleus_accumbens_basal_ganglia.NM_001145710.FAM228B	0.00909584	0.00242435	1	NA	3.75187	0.00017552	0.0478395
20162.ukbb	Pack years adult smoking as proportion of life span exposed to smoking PREVIEW ONLY	Cortex	NM_207191	ADAM15	Brain_Cortex.NM_207191.ADAM15	0.011409	0.00304309	2	0.000555533	3.74915	0.000177433	0.0483147
1558.ukbb	Alcohol intake frequency.	Cerebellum	NM_032470_6	TNXB	Brain_Cerebellum.NM_032470_6.TNXB	-0.0107042	0.00285536	1	NA	-3.74879	0.00017769	0.0483384
1190.ukbb	Nap during day	Nucleus accumbens basal ganglia	NM_001100120	ECE2	Brain_Nucleus_accumbens_basal_ganglia.NM_001100120.ECE2	0.0102123	0.00272448	1	NA	3.74834	0.000178009	0.0483791
4598.ukbb	Ever depressed for a whole week	Cerebellum	NM_001145146_1	CRHR1	Brain_Cerebellum.NM_001145146_1.CRHR1	0.0182251	0.00486546	1	NA	3.74581	0.000179813	0.0488228
1279.ukbb	Exposure to tobacco smoke outside home	Cerebellar Hemisphere	NM_001145148	CRHR1	Brain_Cerebellar_Hemisphere.NM_001145148.CRHR1	-0.0117206	0.00313083	1	NA	-3.74361	0.000181395	0.0488413
1960.ukbb	Fed-up feelings	Anterior cingulate cortex BA24	NM_020108	ACRV1	Brain_Anterior_cingulate_cortex_BA24.NM_020108.ACRV1	0.00618023	0.00165087	2	0.994715	3.74363	0.000181384	0.0488413
1990.ukbb	Tense / highly strung	Cerebellum	NM_032470_6	TNXB	Brain_Cerebellum.NM_032470_6.TNXB	-0.0108371	0.00289752	1	NA	-3.74014	0.000183918	0.0488413
20018.ukbb	Prospective memory result	Cortex	NM_004703	RABEP1	Brain_Cortex.NM_004703.RABEP1	-0.0187969	0.00502693	1	NA	-3.73925	0.00018457	0.0488413
20018.ukbb	Prospective memory result	Cortex	NM_001083585	RABEP1	Brain_Cortex.NM_001083585.RABEP1	0.0156228	0.00417807	1	NA	3.73925	0.00018457	0.0488413
2907.ukbb	Ever stopped smoking for 6+ months	Cortex	NM_001098822	TMEM91	Brain_Cortex.NM_001098822.TMEM91	-0.0228211	0.00609773	1	NA	-3.74255	0.000182162	0.0488413
399.ukbb	Number of incorrect matches in round	Anterior cingulate cortex BA24	NM_001199120	RPP21	Brain_Anterior_cingulate_cortex_BA24.NM_001199120.RPP21	-0.00493785	0.0013206	1	NA	-3.73911	0.000184673	0.0488413
399.ukbb	Number of incorrect matches in round	Anterior cingulate cortex BA24	NM_024839_6	RPP21	Brain_Anterior_cingulate_cortex_BA24.NM_024839_6.RPP21	0.00458159	0.00122532	1	NA	3.73911	0.000184673	0.0488413
399.ukbb	Number of incorrect matches in round	Frontal Cortex BA9	NM_024839_6	RPP21	Brain_Frontal_Cortex_BA9.NM_024839_6.RPP21	0.00482696	0.00129094	1	NA	3.73911	0.000184673	0.0488413
399.ukbb	Number of incorrect matches in round	Amygdala	NM_024839_6	RPP21	Brain_Amygdala.NM_024839_6.RPP21	0.00471552	0.00126114	1	NA	3.73911	0.000184673	0.0488413
399.ukbb	Number of incorrect matches in round	Spinal cord cervical c-1	NM_001199120	RPP21	Brain_Spinal_cord_cervical_c-1.NM_001199120.RPP21	-0.00509219	0.00136187	1	NA	-3.73911	0.000184673	0.0488413
399.ukbb	Number of incorrect matches in round	Spinal cord cervical c-1	NM_024839_6	RPP21	Brain_Spinal_cord_cervical_c-1.NM_024839_6.RPP21	0.00525599	0.00140568	1	NA	3.73911	0.000184673	0.0488413
399.ukbb	Number of incorrect matches in round	Cortex	NM_024839_6	RPP21	Brain_Cortex.NM_024839_6.RPP21	0.00531053	0.00142027	1	NA	3.73911	0.000184673	0.0488413
399.ukbb	Number of incorrect matches in round	Caudate basal ganglia	NM_001199120	RPP21	Brain_Caudate_basal_ganglia.NM_001199120.RPP21	-0.00380306	0.0010171	1	NA	-3.73911	0.000184673	0.0488413
399.ukbb	Number of incorrect matches in round	Amygdala	NM_001199120	RPP21	Brain_Amygdala.NM_001199120.RPP21	-0.00478174	0.00127885	1	NA	-3.73911	0.000184673	0.0488413
399.ukbb	Number of incorrect matches in round	Frontal Cortex BA9	NM_001199120	RPP21	Brain_Frontal_Cortex_BA9.NM_001199120.RPP21	-0.00416886	0.00111493	1	NA	-3.73911	0.000184673	0.0488413
399.ukbb	Number of incorrect matches in round	Caudate basal ganglia	NM_024839_6	RPP21	Brain_Caudate_basal_ganglia.NM_024839_6.RPP21	0.00406561	0.00108732	1	NA	3.73911	0.000184673	0.0488413
399.ukbb	Number of incorrect matches in round	Hippocampus	NM_001199120	RPP21	Brain_Hippocampus.NM_001199120.RPP21	-0.00508201	0.00135915	1	NA	-3.73911	0.000184673	0.0488413
399.ukbb	Number of incorrect matches in round	Nucleus accumbens basal ganglia	NM_001199120	RPP21	Brain_Nucleus_accumbens_basal_ganglia.NM_001199120.RPP21	-0.00430521	0.0011514	1	NA	-3.73911	0.000184673	0.0488413
399.ukbb	Number of incorrect matches in round	Substantia nigra	NM_001199120	RPP21	Brain_Substantia_nigra.NM_001199120.RPP21	-0.00535924	0.00143329	1	NA	-3.73911	0.000184673	0.0488413
399.ukbb	Number of incorrect matches in round	Putamen basal ganglia	NM_024839_6	RPP21	Brain_Putamen_basal_ganglia.NM_024839_6.RPP21	0.00481632	0.00128809	1	NA	3.73911	0.000184673	0.0488413
399.ukbb	Number of incorrect matches in round	Cortex	NM_001199120	RPP21	Brain_Cortex.NM_001199120.RPP21	-0.00545025	0.00145763	1	NA	-3.73911	0.000184673	0.0488413
399.ukbb	Number of incorrect matches in round	Substantia nigra	NM_024839_6	RPP21	Brain_Substantia_nigra.NM_024839_6.RPP21	0.00587901	0.0015723	1	NA	3.73911	0.000184673	0.0488413
399.ukbb	Number of incorrect matches in round	Putamen basal ganglia	NM_001199120	RPP21	Brain_Putamen_basal_ganglia.NM_001199120.RPP21	-0.00443812	0.00118695	1	NA	-3.73911	0.000184673	0.0488413
399.ukbb	Number of incorrect matches in round	Nucleus accumbens basal ganglia	NM_024839_6	RPP21	Brain_Nucleus_accumbens_basal_ganglia.NM_024839_6.RPP21	0.0046472	0.00124286	1	NA	3.73911	0.000184673	0.0488413
399.ukbb	Number of incorrect matches in round	Hippocampus	NM_024839_6	RPP21	Brain_Hippocampus.NM_024839_6.RPP21	0.00514628	0.00137634	1	NA	3.73911	0.000184673	0.0488413
SWB_Full.txt.gz.tab	Subjective well being	Spinal cord cervical c-1	NM_003119	SPG7	Brain_Spinal_cord_cervical_c-1.NM_003119.SPG7	-0.00778307	0.00207992	1	NA	-3.742	0.000182562	0.0488413
SWB_Full.txt.gz.tab	Subjective well being	Spinal cord cervical c-1	NM_199367	SPG7	Brain_Spinal_cord_cervical_c-1.NM_199367.SPG7	0.00777205	0.00207698	1	NA	3.742	0.000182562	0.0488413
2178.ukbb	Overall health rating	Putamen basal ganglia	NM_001002027	ATP5G1	Brain_Putamen_basal_ganglia.NM_001002027.ATP5G1	0.00939622	0.00251407	1	NA	3.73746	0.000185889	0.0490334
2178.ukbb	Overall health rating	Putamen basal ganglia	NM_005175	ATP5G1	Brain_Putamen_basal_ganglia.NM_005175.ATP5G1	-0.00939628	0.00251408	1	NA	-3.73746	0.000185889	0.0490334
399.ukbb	Number of incorrect matches in round	Cortex	NM_145729	MRPL24	Brain_Cortex.NM_145729.MRPL24	-0.00998297	0.00267142	1	NA	-3.73696	0.000186259	0.0490334
399.ukbb	Number of incorrect matches in round	Cortex	NM_024540	MRPL24	Brain_Cortex.NM_024540.MRPL24	0.00998297	0.00267142	1	NA	3.73696	0.000186259	0.0490334
GPC-1.NEO-CONSCIENTIOUSNESS.full.txt.noMHC	Neo-conscientiousness	Frontal Cortex BA9	NM_001286042	ACADM	Brain_Frontal_Cortex_BA9.NM_001286042.ACADM	-0.0398435	0.0106619	1	NA	-3.737	0.000186229	0.0490334
WTCCC2_2011.txt.tab	Multiple sclerosis	Nucleus accumbens basal ganglia	NM_018694	ARL6IP4	Brain_Nucleus_accumbens_basal_ganglia.NM_018694.ARL6IP4	-0.0311555	0.00833928	1	NA	-3.736	0.000186971	0.0491302
WTCCC2_2011.txt.tab	Multiple sclerosis	Putamen basal ganglia	NM_018694	ARL6IP4	Brain_Putamen_basal_ganglia.NM_018694.ARL6IP4	-0.0266806	0.00714149	1	NA	-3.736	0.000186971	0.0491302
2030.ukbb	Guilty feelings	Frontal Cortex BA9	NM_001135101	CRELD2	Brain_Frontal_Cortex_BA9.NM_001135101.CRELD2	0.00914592	0.00244852	1	NA	3.73529	0.000187499	0.04919
2907.ukbb	Ever stopped smoking for 6+ months	Substantia nigra	NM_001167870	ATP5SL	Brain_Substantia_nigra.NM_001167870.ATP5SL	0.0115141	0.00308267	1	NA	3.73511	0.000187633	0.04919
Schizophrenia	Schizophrenia	Hippocampus	NM_153636	CPNE7	Brain_Hippocampus.NM_153636.CPNE7	0.0211632	0.0056662	1	NA	3.735	0.000187715	0.04919
1279.ukbb	Exposure to tobacco smoke outside home	Cerebellum	NM_001145148	CRHR1	Brain_Cerebellum.NM_001145148.CRHR1	-0.0111962	0.00299922	1	NA	-3.73302	0.000189198	0.0494993
20161.ukbb	Pack years of smoking PREVIEW ONLY	Cortex	NM_207191	ADAM15	Brain_Cortex.NM_207191.ADAM15	0.0113597	0.00304309	2	0.0011179	3.73296	0.000189243	0.0494993
4598.ukbb	Ever depressed for a whole week	Cerebellar Hemisphere	NM_001145148	CRHR1	Brain_Cerebellar_Hemisphere.NM_001145148.CRHR1	-0.0189263	0.00507096	1	NA	-3.7323	0.000189739	0.0495838

## Sheet: Neuro-related traits list
Filename_LD_Hub	Category	Trait	Ethnic	Sex	Ncase	Ncontrol	Sample size
1558.ukbb.sumstats.gz	Alcohol	Alcohol intake frequency	European	Males and females			336965
1568.ukbb.sumstats.gz	Alcohol	Average weekly red wine intake	European	Males and females			241008
1578.ukbb.sumstats.gz	Alcohol	Average weekly champagne plus white wine intake	European	Males and females			240864
1588.ukbb.sumstats.gz	Alcohol	Average weekly beer plus cider intake	European	Males and females			241447
1598.ukbb.sumstats.gz	Alcohol	Average weekly spirits intake	European	Males and females			240658
1608.ukbb.sumstats.gz	Alcohol	Average weekly fortified wine intake	European	Males and females			241381
1618.ukbb.sumstats.gz	Alcohol	Alcohol usually taken with meals	European	Males and females	116941	55513	172454
1628.ukbb.sumstats.gz	Alcohol	Alcohol intake versus 10 years previously	European	Males and females			313248
20117_0.ukbb.sumstats.gz	Alcohol	Alcohol drinker status: Never	European	Males and females	10432	326533	336965
20117_1.ukbb.sumstats.gz	Alcohol	Alcohol drinker status: Previous	European	Males and females	11518	325447	336965
EduYears_Main.txt.gz.tab.sumstats.gz	Education	Years of schooling 2016	European	Males and females			293723
845.ukbb.sumstats.gz	Education	Age completed full time education	European	Males and females			226899
6138_1.ukbb.sumstats.gz	Education	Qualifications: College or University degree	European	Males and females	106305	227765	334070
5057.ukbb.sumstats.gz	Family condition	Number of older siblings	European	Males and females			95618
1797.ukbb.sumstats.gz	Family condition	Father still alive	European	Males and females	76074	252620	328694
1807.ukbb.sumstats.gz	Family condition	Fathers age at death	European	Males and females			248726
3526.ukbb.sumstats.gz	Family condition	Mothers age at death	European	Males and females			199690
SWB_Full.txt.gz.tab.sumstats.gz	Feeling	Subjective well being	European	Males and females			298420
1920.ukbb.sumstats.gz	Feeling	Mood swings	European	Males and females	148601	180827	329428
1930.ukbb.sumstats.gz	Feeling	Miserableness	European	Males and females	141755	190101	331856
1940.ukbb.sumstats.gz	Feeling	Irritability	European	Males and females	90282	232386	322668
1950.ukbb.sumstats.gz	Feeling	Sensitivity / hurt feelings	European	Males and females	182340	145492	327832
1960.ukbb.sumstats.gz	Feeling	Fed-up feelings	European	Males and females	134124	196425	330549
1970.ukbb.sumstats.gz	Feeling	Nervous feelings	European	Males and females	77767	250958	328725
1980.ukbb.sumstats.gz	Feeling	Worrier / anxious feelings	European	Males and females	186559	142158	328717
1990.ukbb.sumstats.gz	Feeling	Tense / highly strung	European	Males and females	56012	271220	327232
2000.ukbb.sumstats.gz	Feeling	Worry too long after embarrassment	European	Males and females	154615	169151	323766
2010.ukbb.sumstats.gz	Feeling	Suffer from nerves	European	Males and females	69352	255896	325248
2020.ukbb.sumstats.gz	Feeling	Loneliness_ isolation	European	Males and females	58752	273511	332263
2030.ukbb.sumstats.gz	Feeling	Guilty feelings	European	Males and females	92945	235824	328769
2060.ukbb.sumstats.gz	Feeling	Frequency of unenthusiasm / disinterest in last 2 weeks	European	Males and females			326730
4526.ukbb.sumstats.gz	Feeling	Happiness	European	Males and females			110935
4598.ukbb.sumstats.gz	Feeling	Ever depressed for a whole week	European	Males and females	58468	50761	109229
4620.ukbb.sumstats.gz	Feeling	Number of depression episodes	European	Males and females			42378
4631.ukbb.sumstats.gz	Feeling	Ever unenthusiastic/disinterested for a whole week	European	Males and females	39154	67714	106868
4642.ukbb.sumstats.gz	Feeling	Ever manic/hyper for 2 days	European	Males and females	5987	102747	108734
4653.ukbb.sumstats.gz	Feeling	Ever highly irritable/argumentative for 2 days	European	Males and females	19265	89660	108925
Menarche_Nature2014_GWASMetaResults_17122014.txt.uniform.af.txt.noMHC.sumstats_deGC.gz	Female reproductive factors	Age at Menarche	European	Female			182416
3591.ukbb.sumstats.gz	Female reproductive factors	Ever had hysterectomy (womb removed)	European	Males and females	13060	146619	159679
3710.ukbb.sumstats.gz	Female reproductive factors	Length of menstrual cycle	European	Males and females			30245
2784.ukbb.sumstats.gz	Female reproductive factors	Ever taken oral contraceptive pill	European	Males and females	149365	31384	180749
3393.ukbb.sumstats.gz	Hearing	Hearing aid user	European	Males and females	10322	193918	204240
Childhood_IQ.sumstats.gz	Intelligence	Childhood IQ	European	Males and females			12441
intelligence_sumstats.txt.gz.tab.sumstats.gz	Intelligence	Intelligence	European	Males and females			78308
399.ukbb.sumstats.gz	Intelligence	Number of incorrect matches in round	European	Males and females			336881
20016.ukbb.sumstats.gz	Intelligence	Fluid intelligence score	European	Males and females			108818
20018.ukbb.sumstats.gz	Intelligence	Prospective memory result	European	Males and females			111099
20023.ukbb.sumstats.gz	Intelligence	Mean time to correctly identify matches	European	Males and females			335139
1070.ukbb.sumstats.gz	Life style	Time spent watching television (TV)	European	Males and females			319740
1080.ukbb.sumstats.gz	Life style	Time spent using computer	European	Males and females			261987
1090.ukbb.sumstats.gz	Life style	Time spent driving	European	Males and females			224813
1100.ukbb.sumstats.gz	Life style	Drive faster than motorway speed limit	European	Males and females			306030
4825.ukbb.sumstats.gz	Life style	Noisy workplace	European	Males and females			110439
4836.ukbb.sumstats.gz	Life style	Loud music exposure frequency	European	Males and females			109889
phs000089.pha002868.txt.gz.noMHC.sumstats.gz	Neurological disease	Parkinsons disease	European	Males and females	1713	3978	5691
WTCCC2_2011.txt.tab.sumstats.gz	Neurological disease	Multiple sclerosis	European	Males and females	9722	17376	27098
als.sumstats.meta.txt.tab.sumstats.gz	Neurological disease	Amyotrophic lateral sclerosis	European	Males and females	12577	23475	36052
3404.ukbb.sumstats.gz	Pain	Neck/shoulder pain for 3+ months	European	Males and females	52253	23398	75651
3571.ukbb.sumstats.gz	Pain	Back pain for 3+ months	European	Males and females	57893	26596	84489
3606.ukbb.sumstats.gz	Pain	Chest pain or discomfort walking normally	European	Males and females	8816	42659	51475
3773.ukbb.sumstats.gz	Pain	Knee pain for 3+ months	European	Males and females	55910	15082	70992
3799.ukbb.sumstats.gz	Pain	Headaches for 3+ months	European	Males and females	29979	35604	65583
4728.ukbb.sumstats.gz	Pain	Leg pain on walking	European	Males and females	24101	86236	110337
6159_100.ukbb.sumstats.gz	Pain	Pain type(s) experienced in last month: None of the above	European	Males and females	136199	200451	336650
2040.ukbb.sumstats.gz	Personality	Risk taking	European	Males and females	82808	243013	325821
GPC-1.NEO-CONSCIENTIOUSNESS.full.txt.noMHC.sumstats.gz	Personality	Neo-conscientiousness	European	Males and females			17375
GPC-1.NEO-OPENNESS.full.txt.noMHC.sumstats.gz	Personality	Neo-openness to experience	European	Males and females			17375
gcan_meta.out.gz.noMHC.sumstats_deGC.gz	Psychiatric disorder	Anorexia Nervosa	European	Males and females	2907	14860	17767
pgc.adhd.full.2012-10.txt.gz.noMHC.sumstats.gz	Psychiatric disorder	Attention deficit hyperactivity disorder	European	Males and females	2787	2635	5422
DS_Full.txt.gz.tab.sumstats.gz	Psychiatric disorder	Depressive symptoms	European	Males and females			161460
IGAP_stage_1.txt.gz.noMHC.sumstats.gz	Psychiatric disorder	Alzheimers disease	European	Males and females	17008	37154	54162
Neuroticism_Full.txt.gz.tab.sumstats.gz	Psychiatric disorder	Neuroticism	European	Males and females			170911
pgc.bip.full.2012-04.txt.noMHC.sumstats.gz	Psychiatric disorder	Bipolar disorder	European	Males and females	7481	9250	16731
pgc.cross.full.2013-03.txt.noMHC.sumstats.gz	Psychiatric disorder	PGC cross-disorder analysis	European	Males and females	33332	27888	61220
pgc.mdd.full.2012-04.txt.gz.noMHC.sumstats.gz	Psychiatric disorder	Major depressive disorder	European	Males and females	9240	9519	18759
pgcasdeuro.gz.uniform.txt.noMHC.sumstats.gz	Psychiatric disorder	Autism spectrum disorder	European	Males and females	4949	5314	10263
Schizophrenia.sumstats.gz	Psychiatric disorder	Schizophrenia	Mixed	Males and females			77096
GPC-2.NEUROTICISM.full.txt.noMHC.sumstats.gz	Psychiatric disorder	Neuroticism	European	Males and females			160958
EAGLE_20151029_n10k_GC1_Psort_BETA.se.rsid.tbl.tab.sumstats.gz	Psychiatric disorder	Attention deficit hyperactivity disorder (GC)	European	Males and females			17666
2090.ukbb.sumstats.gz	Psychiatric disorder	Seen doctor (GP) for nerves_ anxiety_ tension or depression	European	Males and females	115328	219780	335108
2100.ukbb.sumstats.gz	Psychiatric disorder	Seen a psychiatrist for nerves_ anxiety_ tension or depression	European	Males and females	38008	297880	335888
20127.ukbb.sumstats.gz	Psychiatric disorder	Neuroticism score	European	Males and females			274108
20110_10.ukbb.sumstats.gz	Psychiatric disorder	Illnesses of mother: Alzheimers disease/dementia	European	Males and females	26757	283086	309843
20111_12.ukbb.sumstats.gz	Psychiatric disorder	Illnesses of siblings: Severe depression	European	Males and females	18239	242505	260744
4537.ukbb.sumstats.gz	Satisfaction	Work/job satisfaction	European	Males and females			75840
4548.ukbb.sumstats.gz	Satisfaction	Health satisfaction	European	Males and females			110964
4559.ukbb.sumstats.gz	Satisfaction	Family relationship satisfaction	European	Males and females			110290
4570.ukbb.sumstats.gz	Satisfaction	Friendships satisfaction	European	Males and females			110118
4581.ukbb.sumstats.gz	Satisfaction	Financial situation satisfaction	European	Males and females			110814
1160.ukbb.sumstats.gz	Sleep	Sleep duration	European	Males and females			335410
1200.ukbb.sumstats.gz	Sleep	Sleeplessness / insomnia	European	Males and females			336965
1210.ukbb.sumstats.gz	Sleep	Snoring	European	Males and females	117812	196637	314449
1220.ukbb.sumstats.gz	Sleep	Daytime dozing / sleeping (narcolepsy)	European	Males and females			336082
1170.ukbb.sumstats.gz	Sleep	Getting up in morning	European	Males and females			336501
1180.ukbb.sumstats.gz	Sleep	Morning/evening person (chronotype)	European	Males and females			301143
1190.ukbb.sumstats.gz	Sleep	Nap during day	European	Males and females			337074
Age_of_smoking.sumstats.gz	Smoking	Age of smoking initiation	European	Males and females			47961
1239.ukbb.sumstats.gz	Smoking	Current tobacco smoking	European	Males and females			337030
1249.ukbb.sumstats.gz	Smoking	Past tobacco smoking	European	Males and females			310749
1259.ukbb.sumstats.gz	Smoking	Smoking/smokers in household	European	Males and females			311142
1269.ukbb.sumstats.gz	Smoking	Exposure to tobacco smoke at home	European	Males and females			305723
1279.ukbb.sumstats.gz	Smoking	Exposure to tobacco smoke outside home	European	Males and females			286550
1787.ukbb.sumstats.gz	Smoking	Maternal smoking around birth	European	Males and females	88601	201126	289727
2887.ukbb.sumstats.gz	Smoking	Number of cigarettes previously smoked daily	European	Males and females			78291
2907.ukbb.sumstats.gz	Smoking	Ever stopped smoking for 6+ months	European	Males and females	35064	46474	81538
2926.ukbb.sumstats.gz	Smoking	Number of unsuccessful stop-smoking attempts	European	Males and females			75135
3466.ukbb.sumstats.gz	Smoking	Time from waking to first cigarette	European	Males and females			23265
3476.ukbb.sumstats.gz	Smoking	Difficulty not smoking for 1 day	European	Males and females			23332
20160.ukbb.sumstats.gz	Smoking	Ever smoked	European	Males and females	202585	133482	336067
20161.ukbb.sumstats.gz	Smoking	Pack years of smoking PREVIEW ONLY	European	Males and females			101726
20162.ukbb.sumstats.gz	Smoking	Pack years adult smoking as proportion of life span exposed to smoking PREVIEW ONLY	European	Males and females			101726
20116_1.ukbb.sumstats.gz	Smoking	Smoking status: Previous	European	Males and females	118419	217605	336024
20116_2.ukbb.sumstats.gz	Smoking	Smoking status: Current	European	Males and females	33928	302096	336024
2178.ukbb.sumstats.gz	Health rating	Overall health rating	European	Males and females			336020

## Sheet: SNP instruments used
rsid	Chr	Pos	Effect allele	Ref allele	Beta	SE	P	Name
rs3772143	3	39448581	T	G	1.17769	0.063318	1e-27	Brain_Amygdala.NM_001012321.RPSA
rs2403461	11	11189970	C	T	0.744259	0.107459	2.36e-09	Brain_Amygdala.NM_001025389.AMPD3
rs2297616	14	20813289	A	G	1.07545	0.088446	2.14e-18	Brain_Amygdala.NM_001042618.PARP2
rs3743034	15	41101145	T	C	-0.804692	0.109833	4.59e-10	Brain_Amygdala.NM_001077268.ZFYVE19
rs7224601	17	39894981	A	C	0.29139	0.04721	4.89e-08	Brain_Amygdala.NM_001079871.HAP1
rs3026109	17	5284480	C	T	-1.17206	0.130792	5.8e-13	Brain_Amygdala.NM_001083585.RABEP1
rs12433818	14	90887178	A	G	-1.16801	0.181699	1.77e-08	Brain_Amygdala.NM_001085471.FOXN3
rs3739008	2	101612568	T	C	0.938743	0.107639	1.54e-12	Brain_Amygdala.NM_001098577.RPL31
rs12487	15	75136694	T	C	0.562005	0.084219	6.53e-09	Brain_Amygdala.NM_001099436.ULK3
rs4900071	14	91636395	T	C	-0.849623	0.069303	1.47e-18	Brain_Amygdala.NM_001102367.C14orf159
rs4900071	14	91636395	T	C	0.660696	0.07922	7.28e-12	Brain_Amygdala.NM_001102368.C14orf159
rs4900071	14	91636395	T	C	-0.824424	0.09262	7.4e-13	Brain_Amygdala.NM_001102369.C14orf159
rs2847153	18	661647	A	G	0.946584	0.146489	1.54e-08	Brain_Amygdala.NM_001126123.ENOSF1
rs4875	3	158320597	T	C	-0.994382	0.132452	2.2e-10	Brain_Amygdala.NM_001130157.MLF1
rs3897708	11	89062444	T	C	1.04673	0.169683	4.95e-08	Brain_Amygdala.NM_001143837.NOX4
rs11177848	12	70180892	G	A	-1.47739	0.226268	1.19e-08	Brain_Amygdala.NM_001145337.MDM2
rs4665675	2	24468132	T	C	0.511127	0.07786	1.01e-08	Brain_Amygdala.NM_001145710.FAM228B
rs11241895	5	125804811	C	A	-0.624271	0.077563	2.4e-11	Brain_Amygdala.NM_001146321.GRAMD3
rs670933	5	180214838	A	C	1.64993	0.266622	4.59e-08	Brain_Amygdala.NM_001159707.BTNL8
rs284662	19	41932275	T	C	1.09608	0.148031	3.34e-10	Brain_Amygdala.NM_001167870.ATP5SL
rs807534	6	24551664	C	T	-0.586816	0.092664	2.58e-08	Brain_Amygdala.NM_001168377.KIAA0319
rs10509491	10	85977175	A	G	0.349737	0.055615	3.07e-08	Brain_Amygdala.NM_001171971.CDHR1
rs6663155	1	39498491	G	A	-1.12492	0.108718	2.27e-15	Brain_Amygdala.NM_001184979.NDUFS5
rs11738358	5	96057891	T	C	-0.883056	0.094731	1.37e-13	Brain_Amygdala.NM_001190442.CAST
rs7238987	18	71928150	T	C	-1.86882	0.152896	1.69e-18	Brain_Amygdala.NM_001190807.CYB5A
rs12124527	1	144896319	C	T	1.22691	0.141307	1.82e-12	Brain_Amygdala.NM_001195260.PDE4DIP
rs261946	6	30271334	G	A	-1.06203	0.097033	2.18e-16	Brain_Amygdala.NM_001199120.RPP21
rs1052067	1	156206121	A	G	-1.03709	0.153943	5.05e-09	Brain_Amygdala.NM_001199653.PMF1
rs13280716	8	97282560	G	A	1.61244	0.260609	4.61e-08	Brain_Amygdala.NM_001199975.UQCRB
rs5758077	22	41175263	T	C	1.07338	0.148332	6.63e-10	Brain_Amygdala.NM_001204827.XPNPEP3
rs4930152	11	64005412	A	G	0.943794	0.079558	6.47e-18	Brain_Amygdala.NM_001243733.VEGFB
rs10092898	8	97250925	G	A	-1.71741	0.259557	8.21e-09	Brain_Amygdala.NM_001254752.UQCRB
rs3743034	15	41101145	T	C	0.713534	0.114277	3.68e-08	Brain_Amygdala.NM_001258420.ZFYVE19
rs550510	17	46926615	A	G	-1.59292	0.179785	8.74e-13	Brain_Amygdala.NM_001261393.CALCOCO2
rs10159255	1	63020816	A	C	-0.688175	0.09108	1.81e-10	Brain_Amygdala.NM_001272002.DOCK7
rs3791220	2	227066	A	G	-0.73465	0.102832	9.66e-10	Brain_Amygdala.NM_001282682.SH3YL1
rs7518038	1	76154430	A	G	0.955721	0.120177	3.55e-11	Brain_Amygdala.NM_001286042.ACADM
rs4900071	14	91636395	T	C	0.782237	0.105225	2.96e-10	Brain_Amygdala.NM_001286472.C14orf159
rs976586	5	118326072	T	C	1.64054	0.197934	8.98e-12	Brain_Amygdala.NM_001286813.TNFAIP8
rs7212681	17	5191527	T	G	-0.661652	0.085254	7.76e-11	Brain_Amygdala.NM_001291581.RABEP1
rs3864095	3	186937037	A	G	-0.203387	0.031801	2e-08	Brain_Amygdala.NM_001346.DGKG
rs3772143	3	39448581	T	G	-1.17769	0.063318	1e-27	Brain_Amygdala.NM_002295.RPSA
rs11246164	11	488877	T	C	0.801689	0.122876	1.21e-08	Brain_Amygdala.NM_002939.RNH1
rs3803680	16	89590243	A	G	0.641962	0.088512	6.2e-10	Brain_Amygdala.NM_003119.SPG7
rs4930152	11	64005412	A	G	-0.945319	0.079517	5.88e-18	Brain_Amygdala.NM_003377.VEGFB
rs1805377	5	82648943	A	G	-1.14758	0.13553	4.33e-12	Brain_Amygdala.NM_003401.XRCC4
rs6663155	1	39498491	G	A	1.12492	0.108718	2.27e-15	Brain_Amygdala.NM_004552.NDUFS5
rs7212681	17	5191527	T	G	-0.68266	0.083559	1.46e-11	Brain_Amygdala.NM_004703.RABEP1
rs12433818	14	90887178	A	G	1.16801	0.181699	1.77e-08	Brain_Amygdala.NM_005197.FOXN3
rs6884251	5	130475886	G	A	-1.1505	0.09752	8.29e-18	Brain_Amygdala.NM_005340.HINT1
rs2297616	14	20813289	A	G	-1.07574	0.088321	1.97e-18	Brain_Amygdala.NM_005484.PARP2
rs13280716	8	97282560	G	A	1.61244	0.260609	4.61e-08	Brain_Amygdala.NM_006294.UQCRB
rs2237917	11	17950552	C	T	0.612099	0.088217	2.24e-09	Brain_Amygdala.NM_012139.SERGEF
rs9213	2	218386	A	G	1.11668	0.097445	2.99e-17	Brain_Amygdala.NM_015677.SH3YL1
rs11110	11	66206169	T	C	1.09996	0.176369	3.78e-08	Brain_Amygdala.NM_016050.MRPL11
rs5758077	22	41175263	T	C	-1.07338	0.148332	6.63e-10	Brain_Amygdala.NM_022098.XPNPEP3
rs12124527	1	144896319	C	T	-0.614279	0.09706	2.62e-08	Brain_Amygdala.NM_022359.PDE4DIP
rs1805377	5	82648943	A	G	1.1242	0.154731	5.88e-10	Brain_Amygdala.NM_022406.XRCC4
rs7567833	2	3691548	G	A	2.10628	0.229157	2.3e-13	Brain_Amygdala.NM_024027.COLEC11
rs1729917	2	2912305	G	A	2.00607	0.305088	9.7e-09	Brain_Amygdala.NM_024027.COLEC11
rs261946	6	30271334	G	A	1.10537	0.099595	1.22e-16	Brain_Amygdala.NM_024839_6.RPP21
rs4900071	14	91636395	T	C	-0.811045	0.058253	3.56e-21	Brain_Amygdala.NM_024952.C14orf159
rs11191642	10	105055912	G	A	-0.991716	0.1049	7.92e-14	Brain_Amygdala.NM_032747.USMG5
rs10509491	10	85977175	A	G	-0.349231	0.055542	3.09e-08	Brain_Amygdala.NM_033100.CDHR1
rs11067030	12	109955317	T	C	1.58819	0.157338	6.13e-15	Brain_Amygdala.NM_052845.MMAB
rs7238987	18	71928150	T	C	1.43644	0.151573	7.22e-14	Brain_Amygdala.NM_148923.CYB5A
rs7813265	8	53919610	C	A	1.537	0.174662	1.14e-12	Brain_Amygdala.NM_170587.RGS20
rs11110	11	66206169	T	C	-1.23294	0.197798	3.83e-08	Brain_Amygdala.NM_170738.MRPL11
rs11738358	5	96057891	T	C	0.766724	0.116223	8.89e-09	Brain_Amygdala.NM_173060.CAST
rs4796693	17	39884583	G	A	-0.354662	0.04992	1.15e-09	Brain_Amygdala.NM_177977.HAP1
rs12123880	1	24738491	C	A	-0.649258	0.092519	1.63e-09	Brain_Amygdala.NM_178122.STPG1
rs3803680	16	89590243	A	G	-0.640081	0.085979	2.84e-10	Brain_Amygdala.NM_199367.SPG7
rs11246164	11	488877	T	C	0.87394	0.137083	2.18e-08	Brain_Amygdala.NM_203387.RNH1
rs6884251	5	130475886	G	A	1.20609	0.09553	3.79e-19	Brain_Amygdala.NR_024611.HINT1
rs17810048	19	3855477	C	T	-0.684924	0.08534	2.64e-11	Brain_Amygdala.NR_027149.ZFR2
rs7498985	16	90103117	G	A	-1.30349	0.101344	1.6e-19	Brain_Amygdala.NR_027335.URAHP
rs7498985	16	90103117	G	A	1.30663	0.102002	1.93e-19	Brain_Amygdala.NR_027336.URAHP
rs12034724	1	75242494	A	G	-1.77142	0.245711	7.4e-10	Brain_Amygdala.NR_027962.TYW3
rs9749084	19	56995737	G	A	-0.890631	0.132205	5.05e-09	Brain_Amygdala.NR_036521.ZNF667-AS1
rs9749084	19	56995737	G	A	0.889815	0.132359	5.35e-09	Brain_Amygdala.NR_036522.ZNF667-AS1
rs9896932	17	80255037	G	A	1.1243	0.165134	3.78e-09	Brain_Amygdala.NR_037688.ACTG1
rs11067030	12	109955317	T	C	-1.58819	0.157338	6.13e-15	Brain_Amygdala.NR_038118.MMAB
rs2080816	14	78310762	G	T	-0.661523	0.102574	1.62e-08	Brain_Amygdala.NR_052025.SLIRP
rs10507281	12	118011769	G	A	1.68542	0.271091	4.09e-08	Brain_Amygdala.NR_073189.HRK
rs2237917	11	17950552	C	T	-0.609257	0.093811	1.36e-08	Brain_Amygdala.NR_104041.SERGEF
rs936227	15	75131959	A	G	-1.11836	0.081138	5.81e-21	Brain_Amygdala.NR_104307.ULK3
rs936227	15	75131959	A	G	1.26564	0.100821	4.93e-19	Brain_Amygdala.NR_104308.ULK3
rs2288072	2	24390517	G	A	-0.995046	0.090031	1.44e-16	Brain_Amygdala.NR_111929.FAM228B
rs308763	11	88289360	A	G	1.24026	0.1858	6.48e-09	Brain_Amygdala.NR_120406.NOX4
rs760462	21	46328099	T	C	-1.32236	0.210516	8.77e-09	Brain_Anterior_cingulate_cortex_BA24.NM_000211.ITGB2
rs17055954	8	26623868	T	C	-1.06804	0.148279	1.14e-10	Brain_Anterior_cingulate_cortex_BA24.NM_000680.ADRA1A
rs557339	6	125475645	T	G	0.842811	0.115213	6.53e-11	Brain_Anterior_cingulate_cortex_BA24.NM_001003395.TPD52L1
rs12509086	4	169297132	G	A	-0.755147	0.10993	5.57e-10	Brain_Anterior_cingulate_cortex_BA24.NM_001012967.DDX60L
rs2235982	6	33380804	G	A	-0.867654	0.132532	2.56e-09	Brain_Anterior_cingulate_cortex_BA24.NM_001014837.CUTA
rs17041053	2	87322042	G	A	-0.84138	0.14042	3.3e-08	Brain_Anterior_cingulate_cortex_BA24.NM_001032392_1.PLGLB1
rs17041053	2	87322042	G	A	0.84138	0.14042	3.3e-08	Brain_Anterior_cingulate_cortex_BA24.NM_001032392.PLGLB1
rs6779176	3	8148696	C	A	1.15896	0.183308	7.26e-09	Brain_Anterior_cingulate_cortex_BA24.NM_001033117.SRGAP3
rs8089264	18	46221152	T	C	-1.4311	0.239758	3.66e-08	Brain_Anterior_cingulate_cortex_BA24.NM_001035005.C18orf32
rs557225	15	34272314	G	A	-1.65387	0.24107	5.81e-10	Brain_Anterior_cingulate_cortex_BA24.NM_001036.RYR3
rs2932537	1	113230394	A	G	-0.942655	0.150356	9.27e-09	Brain_Anterior_cingulate_cortex_BA24.NM_001042678.RHOC
rs745032	15	41102667	G	A	-0.864758	0.117378	5.07e-11	Brain_Anterior_cingulate_cortex_BA24.NM_001077268.ZFYVE19
rs7224601	17	39894981	A	C	0.402034	0.064207	9.62e-09	Brain_Anterior_cingulate_cortex_BA24.NM_001079870.HAP1
rs4796693	17	39884583	G	A	0.306459	0.040022	1.26e-11	Brain_Anterior_cingulate_cortex_BA24.NM_001079871.HAP1
rs16970734	15	40771097	G	A	1.61303	0.219197	5.29e-11	Brain_Anterior_cingulate_cortex_BA24.NM_001080792.C15orf57
rs3825663	14	90429749	G	A	0.961205	0.135374	1.86e-10	Brain_Anterior_cingulate_cortex_BA24.NM_001085471.FOXN3
rs3739008	2	101612568	T	C	0.803139	0.098422	1.03e-12	Brain_Anterior_cingulate_cortex_BA24.NM_001098577.RPL31
rs936227	15	75131959	A	G	0.564792	0.059467	1.28e-15	Brain_Anterior_cingulate_cortex_BA24.NM_001099436.ULK3
rs4739700	8	86183670	T	C	0.729609	0.105416	4.35e-10	Brain_Anterior_cingulate_cortex_BA24.NM_001099673.C8orf59
rs1286341	14	91257775	C	T	1.23178	0.177821	4.24e-10	Brain_Anterior_cingulate_cortex_BA24.NM_001102366.C14orf159
rs12044597	1	1708801	G	A	0.599687	0.099763	3.02e-08	Brain_Anterior_cingulate_cortex_BA24.NM_001110781.SLC35E2B
rs2847153	18	661647	A	G	0.963353	0.15169	6.37e-09	Brain_Anterior_cingulate_cortex_BA24.NM_001126123.ENOSF1
rs4722255	7	23746072	G	T	-0.705142	0.095429	4.56e-11	Brain_Anterior_cingulate_cortex_BA24.NM_001127364.FAM221A
rs760462	21	46328099	T	C	1.3233	0.210916	9.08e-09	Brain_Anterior_cingulate_cortex_BA24.NM_001127491.ITGB2
rs4602754	6	3262501	G	A	-1.10383	0.13275	4.76e-13	Brain_Anterior_cingulate_cortex_BA24.NM_001128591.PSMG4
rs7745542	6	3344784	T	G	-1.54241	0.236691	2.95e-09	Brain_Anterior_cingulate_cortex_BA24.NM_001128591.PSMG4
rs7141881	14	94583864	A	G	0.691094	0.06541	5.72e-18	Brain_Anterior_cingulate_cortex_BA24.NM_001130080.IFI27
rs1836688	3	158311547	A	G	-0.933033	0.120814	8.92e-12	Brain_Anterior_cingulate_cortex_BA24.NM_001130157.MLF1
rs138880	22	50218611	C	A	1.19298	0.119727	1.21e-16	Brain_Anterior_cingulate_cortex_BA24.NM_001135101.CRELD2
rs6010129	22	50950727	A	G	1.81624	0.280898	3.74e-09	Brain_Anterior_cingulate_cortex_BA24.NM_001135101.CRELD2
rs2978138	8	95050753	G	A	0.836714	0.134135	1.09e-08	Brain_Anterior_cingulate_cortex_BA24.NM_001135733.TP53INP1
rs7001472	8	96363415	A	G	1.53212	0.253757	2.68e-08	Brain_Anterior_cingulate_cortex_BA24.NM_001135733.TP53INP1
rs6694632	1	916834	G	A	0.678073	0.111908	2.43e-08	Brain_Anterior_cingulate_cortex_BA24.NM_001142467.HES4
rs894	18	61171597	A	C	0.927252	0.149931	1.39e-08	Brain_Anterior_cingulate_cortex_BA24.NM_001143818.SERPINB2
rs1372996	18	3278475	A	G	0.57975	0.09658	3.14e-08	Brain_Anterior_cingulate_cortex_BA24.NM_001144944.MYL12B
rs9213	2	218386	A	G	-0.779688	0.107502	8.84e-11	Brain_Anterior_cingulate_cortex_BA24.NM_001159597.SH3YL1
rs34761249	2	242754192	A	G	-0.396616	0.061047	3.23e-09	Brain_Anterior_cingulate_cortex_BA24.NM_001167600.NEU4
rs503554	12	3358206	C	A	-1.32025	0.172138	1.18e-11	Brain_Anterior_cingulate_cortex_BA24.NM_001168320.TSPAN9
rs1555745	1	39483129	A	G	-1.28213	0.089316	4.95e-26	Brain_Anterior_cingulate_cortex_BA24.NM_001184979.NDUFS5
rs11738358	5	96057891	T	C	-0.867267	0.089524	4.8e-16	Brain_Anterior_cingulate_cortex_BA24.NM_001190442.CAST
rs7238987	18	71928150	T	C	-1.84788	0.124446	4.9e-27	Brain_Anterior_cingulate_cortex_BA24.NM_001190807.CYB5A
rs12124527	1	144896319	C	T	1.09058	0.134039	1.18e-12	Brain_Anterior_cingulate_cortex_BA24.NM_001195260.PDE4DIP
rs13077666	3	158687391	C	T	1.00952	0.156995	4.4e-09	Brain_Anterior_cingulate_cortex_BA24.NM_001197108.SCHIP1
rs261946	6	30271334	G	A	-1.22914	0.104681	1.59e-20	Brain_Anterior_cingulate_cortex_BA24.NM_001199120.RPP21
rs8089264	18	46221152	T	C	-1.4311	0.239758	3.66e-08	Brain_Anterior_cingulate_cortex_BA24.NM_001199346.C18orf32
rs1052067	1	156206121	A	G	-0.86652	0.1413	1.75e-08	Brain_Anterior_cingulate_cortex_BA24.NM_001199653.PMF1
rs10092898	8	97250925	G	A	1.41937	0.238032	3.76e-08	Brain_Anterior_cingulate_cortex_BA24.NM_001199975.UQCRB
rs7250961	19	12897816	G	A	-0.780686	0.130741	3.62e-08	Brain_Anterior_cingulate_cortex_BA24.NM_001203250.ZNF20
rs1883097	11	8938819	C	T	-1.49302	0.248535	3.07e-08	Brain_Anterior_cingulate_cortex_BA24.NM_001206648.AKIP1
rs87097	17	74269039	C	T	-0.996971	0.167487	3.94e-08	Brain_Anterior_cingulate_cortex_BA24.NM_001206986.METTL23
rs1785933	18	33719191	C	T	0.790753	0.130908	2.65e-08	Brain_Anterior_cingulate_cortex_BA24.NM_001242875.ELP2
rs4930152	11	64005412	A	G	1.18258	0.068579	1.01e-31	Brain_Anterior_cingulate_cortex_BA24.NM_001243733.VEGFB
rs557225	15	34272314	G	A	-1.65387	0.24107	5.81e-10	Brain_Anterior_cingulate_cortex_BA24.NM_001243996.RYR3
rs7895570	10	113103221	A	G	-2.12554	0.299534	1.89e-10	Brain_Anterior_cingulate_cortex_BA24.NM_001244949.GPAM
rs2792689	10	113840337	T	C	-1.50211	0.250775	3.33e-08	Brain_Anterior_cingulate_cortex_BA24.NM_001244949.GPAM
rs6662982	1	46877180	A	G	-0.783204	0.125383	1.04e-08	Brain_Anterior_cingulate_cortex_BA24.NM_001256127.NSUN4
rs745032	15	41102667	G	A	0.782537	0.093676	3.92e-13	Brain_Anterior_cingulate_cortex_BA24.NM_001258420.ZFYVE19
rs550510	17	46926615	A	G	-1.24613	0.130421	9.39e-16	Brain_Anterior_cingulate_cortex_BA24.NM_001261393.CALCOCO2
rs13830	20	3204231	A	G	-1.61021	0.259689	1.3e-08	Brain_Anterior_cingulate_cortex_BA24.NM_001267623.ITPA
rs3087657	15	44063859	G	A	-0.79934	0.12582	6.3e-09	Brain_Anterior_cingulate_cortex_BA24.NM_001282310.CATSPER2
rs7210917	17	58946691	A	G	-0.601523	0.090678	1.72e-09	Brain_Anterior_cingulate_cortex_BA24.NM_001282476.APPBP2
rs9213	2	218386	A	G	-0.566459	0.075951	3.27e-11	Brain_Anterior_cingulate_cortex_BA24.NM_001282682.SH3YL1
rs3802509	10	35772402	A	G	-0.705803	0.041644	3.68e-31	Brain_Anterior_cingulate_cortex_BA24.NM_001282852.CCNY
rs3802509	10	35772402	A	G	0.711371	0.032107	2.33e-40	Brain_Anterior_cingulate_cortex_BA24.NM_001282853.CCNY
rs8008184	14	69567852	C	A	0.780702	0.122473	5.71e-09	Brain_Anterior_cingulate_cortex_BA24.NM_001284208.DCAF5
rs936227	15	75131959	A	G	0.535473	0.073079	6.16e-11	Brain_Anterior_cingulate_cortex_BA24.NM_001284364.ULK3
rs936227	15	75131959	A	G	-0.714627	0.115712	1.44e-08	Brain_Anterior_cingulate_cortex_BA24.NM_001284365.ULK3
rs849552	2	206569334	A	G	1.95996	0.260236	2.29e-11	Brain_Anterior_cingulate_cortex_BA24.NM_001285549.ZDBF2
rs1362663	2	206769589	C	A	1.4275	0.22152	4.13e-09	Brain_Anterior_cingulate_cortex_BA24.NM_001285549.ZDBF2
rs7518038	1	76154430	A	G	0.756154	0.11126	7.88e-10	Brain_Anterior_cingulate_cortex_BA24.NM_001286042.ACADM
rs4379113	4	52685386	A	G	-0.701765	0.113943	1.54e-08	Brain_Anterior_cingulate_cortex_BA24.NM_001287757.DCUN1D4
rs7141881	14	94583864	A	G	0.760348	0.119349	5.8e-09	Brain_Anterior_cingulate_cortex_BA24.NM_001288959.IFI27
rs4149370	6	3019654	T	C	-1.25807	0.132492	1.29e-15	Brain_Anterior_cingulate_cortex_BA24.NM_001290222.NQO2
rs12044597	1	1708801	G	A	-0.599687	0.099763	3.02e-08	Brain_Anterior_cingulate_cortex_BA24.NM_001290264.SLC35E2B
rs2288072	2	24390517	G	A	0.514814	0.069796	4.87e-11	Brain_Anterior_cingulate_cortex_BA24.NM_001291328.FAM228B
rs12509086	4	169297132	G	A	0.755147	0.10993	5.57e-10	Brain_Anterior_cingulate_cortex_BA24.NM_001291510.DDX60L
rs8109248	19	11641375	T	C	-0.762627	0.122449	1.14e-08	Brain_Anterior_cingulate_cortex_BA24.NM_001420.ELAVL3
rs7238987	18	71928150	T	C	-1.52323	0.162606	2.42e-15	Brain_Anterior_cingulate_cortex_BA24.NM_001914.CYB5A
rs10774671	12	113357193	G	A	1.23647	0.112919	8.27e-19	Brain_Anterior_cingulate_cortex_BA24.NM_002534.OAS1
rs4786303	16	2707449	T	C	-0.928339	0.122281	1.71e-11	Brain_Anterior_cingulate_cortex_BA24.NM_002613.PDPK1
rs8052076	16	89583809	T	C	0.630873	0.088144	1.42e-10	Brain_Anterior_cingulate_cortex_BA24.NM_003119.SPG7
rs4930152	11	64005412	A	G	-1.17987	0.068434	1.03e-31	Brain_Anterior_cingulate_cortex_BA24.NM_003377.VEGFB
rs7696043	4	71760681	C	A	-0.788806	0.130853	2.8e-08	Brain_Anterior_cingulate_cortex_BA24.NM_003759.SLC4A4
rs1555745	1	39483129	A	G	1.28213	0.089316	4.95e-26	Brain_Anterior_cingulate_cortex_BA24.NM_004552.NDUFS5
rs3825663	14	90429749	G	A	-0.961205	0.135374	1.86e-10	Brain_Anterior_cingulate_cortex_BA24.NM_005197.FOXN3
rs6884251	5	130475886	G	A	-1.48824	0.081681	1.53e-33	Brain_Anterior_cingulate_cortex_BA24.NM_005340.HINT1
rs7141881	14	94583864	A	G	-0.601048	0.086528	3.86e-10	Brain_Anterior_cingulate_cortex_BA24.NM_005532.IFI27
rs10092898	8	97250925	G	A	1.41937	0.238032	3.76e-08	Brain_Anterior_cingulate_cortex_BA24.NM_006294.UQCRB
rs7210917	17	58946691	A	G	0.601523	0.090678	1.72e-09	Brain_Anterior_cingulate_cortex_BA24.NM_006380.APPBP2
rs503554	12	3358206	C	A	1.31451	0.171911	1.32e-11	Brain_Anterior_cingulate_cortex_BA24.NM_006675.TSPAN9
rs1468291	11	17948311	C	T	0.806989	0.069613	3.34e-20	Brain_Anterior_cingulate_cortex_BA24.NM_012139.SERGEF
rs1925246	10	95868120	C	T	-1.33299	0.224146	4.03e-08	Brain_Anterior_cingulate_cortex_BA24.NM_013451.MYOF
rs5999098	22	22048862	T	C	-0.828833	0.103393	2.1e-12	Brain_Anterior_cingulate_cortex_BA24.NM_014337.PPIL2
rs6779176	3	8148696	C	A	-1.15896	0.183308	7.26e-09	Brain_Anterior_cingulate_cortex_BA24.NM_014850.SRGAP3
rs9213	2	218386	A	G	1.18973	0.092636	6.97e-23	Brain_Anterior_cingulate_cortex_BA24.NM_015677.SH3YL1
rs7829844	8	145171677	C	A	1.25184	0.208331	3.05e-08	Brain_Anterior_cingulate_cortex_BA24.NM_016458_1.FAM203A
rs7829844	8	145171677	C	A	-1.26046	0.208135	2.46e-08	Brain_Anterior_cingulate_cortex_BA24.NM_016458.FAM203A
rs10774671	12	113357193	G	A	-1.23911	0.115953	3.12e-18	Brain_Anterior_cingulate_cortex_BA24.NM_016816.OAS1
rs2239703	8	143867425	C	A	-1.05216	0.168526	1.05e-08	Brain_Anterior_cingulate_cortex_BA24.NM_017527.LY6K
rs3759115	12	123464279	T	C	0.829193	0.083479	1.41e-16	Brain_Anterior_cingulate_cortex_BA24.NM_018694.ARL6IP4
rs7935039	11	125315067	A	G	0.822211	0.118738	4.29e-10	Brain_Anterior_cingulate_cortex_BA24.NM_020108.ACRV1
rs10893538	11	126422370	A	G	0.837226	0.129243	3.53e-09	Brain_Anterior_cingulate_cortex_BA24.NM_020108.ACRV1
rs7895570	10	113103221	A	G	-2.12554	0.299534	1.89e-10	Brain_Anterior_cingulate_cortex_BA24.NM_020918.GPAM
rs2792689	10	113840337	T	C	-1.50211	0.250775	3.33e-08	Brain_Anterior_cingulate_cortex_BA24.NM_020918.GPAM
rs849552	2	206569334	A	G	-1.95996	0.260236	2.29e-11	Brain_Anterior_cingulate_cortex_BA24.NM_020923.ZDBF2
rs1362663	2	206769589	C	A	-1.4275	0.22152	4.13e-09	Brain_Anterior_cingulate_cortex_BA24.NM_020923.ZDBF2
rs7250961	19	12897816	G	A	0.767906	0.126827	2.48e-08	Brain_Anterior_cingulate_cortex_BA24.NM_021143.ZNF20
rs6694632	1	916834	G	A	-0.676517	0.111585	2.4e-08	Brain_Anterior_cingulate_cortex_BA24.NM_021170.HES4
rs3760873	19	55648270	A	G	1.16295	0.164087	1.97e-10	Brain_Anterior_cingulate_cortex_BA24.NM_024318.LILRA6
rs2273912	14	24649669	T	C	1.62439	0.268968	2.66e-08	Brain_Anterior_cingulate_cortex_BA24.NM_024658.IPO4
rs261946	6	30271334	G	A	1.26009	0.099574	1.77e-22	Brain_Anterior_cingulate_cortex_BA24.NM_024839_6.RPP21
rs2080816	14	78310762	G	T	0.571926	0.085144	1.17e-09	Brain_Anterior_cingulate_cortex_BA24.NM_031210.SLIRP
rs11648529	16	2725256	G	A	1.08203	0.114234	1.44e-15	Brain_Anterior_cingulate_cortex_BA24.NM_031268.PDPK1
rs722435	10	102745062	T	G	1.13441	0.106281	3.33e-18	Brain_Anterior_cingulate_cortex_BA24.NM_032112.MRPL43
rs1047351	14	99876505	A	G	-0.672015	0.09715	4.43e-10	Brain_Anterior_cingulate_cortex_BA24.NM_032233.SETD3
rs4794778	17	36491376	G	T	-1.62345	0.197437	7.53e-13	Brain_Anterior_cingulate_cortex_BA24.NM_032258_1.TBC1D3F
rs4794778	17	36491376	G	T	-1.62345	0.197437	7.53e-13	Brain_Anterior_cingulate_cortex_BA24.NM_032258_2.TBC1D3F
rs4794778	17	36491376	G	T	1.27176	0.186515	7.09e-10	Brain_Anterior_cingulate_cortex_BA24.NM_032258.TBC1D3F
rs6485510	11	44356968	A	G	-1.59537	0.269604	4.61e-08	Brain_Anterior_cingulate_cortex_BA24.NM_032592.ACCS
rs2890604	9	34799535	T	C	0.876617	0.12601	3.68e-10	Brain_Anterior_cingulate_cortex_BA24.NM_032596.C9orf24
rs924565	9	34839291	A	G	1.06639	0.172419	1.39e-08	Brain_Anterior_cingulate_cortex_BA24.NM_032596.C9orf24
rs11191642	10	105055912	G	A	-1.18389	0.097965	2.9e-21	Brain_Anterior_cingulate_cortex_BA24.NM_032747.USMG5
rs11067030	12	109955317	T	C	1.50251	0.130872	5.81e-20	Brain_Anterior_cingulate_cortex_BA24.NM_052845.MMAB
rs8034726	15	40885757	C	T	-1.71797	0.200918	1.47e-13	Brain_Anterior_cingulate_cortex_BA24.NM_052849.C15orf57
rs1925246	10	95868120	C	T	-1.33299	0.224146	4.03e-08	Brain_Anterior_cingulate_cortex_BA24.NM_133337.MYOF
rs7415034	1	25527944	T	C	1.15634	0.169693	7.24e-10	Brain_Anterior_cingulate_cortex_BA24.NM_138616.RHCE
rs3802509	10	35772402	A	G	-0.705803	0.041644	3.68e-31	Brain_Anterior_cingulate_cortex_BA24.NM_145012.CCNY
rs5999098	22	22048862	T	C	0.917813	0.124223	4.58e-11	Brain_Anterior_cingulate_cortex_BA24.NM_148175.PPIL2
rs7238987	18	71928150	T	C	1.84495	0.134184	8.76e-25	Brain_Anterior_cingulate_cortex_BA24.NM_148923.CYB5A
rs1341667	10	70641860	T	C	0.231893	0.034699	1.37e-09	Brain_Anterior_cingulate_cortex_BA24.NM_152709.STOX1
rs8054959	16	89281093	T	C	-0.580039	0.098071	4.67e-08	Brain_Anterior_cingulate_cortex_BA24.NM_153636.CPNE7
rs7123875	11	66239147	T	C	-0.89006	0.141888	9.12e-09	Brain_Anterior_cingulate_cortex_BA24.NM_170738.MRPL11
rs722435	10	102745062	T	G	-0.881411	0.115275	1.32e-11	Brain_Anterior_cingulate_cortex_BA24.NM_176792.MRPL43
rs722435	10	102745062	T	G	-1.09337	0.110122	1.43e-16	Brain_Anterior_cingulate_cortex_BA24.NM_176793.MRPL43
rs722435	10	102745062	T	G	-1.22684	0.133765	6.47e-15	Brain_Anterior_cingulate_cortex_BA24.NM_176794.MRPL43
rs7224601	17	39894981	A	C	-0.440305	0.048272	8.35e-15	Brain_Anterior_cingulate_cortex_BA24.NM_177977.HAP1
rs3802509	10	35772402	A	G	0.659922	0.03305	1.16e-36	Brain_Anterior_cingulate_cortex_BA24.NM_181698.CCNY
rs4725101	7	1490256	C	T	1.21079	0.181116	1.35e-09	Brain_Anterior_cingulate_cortex_BA24.NM_198952.NUDT1
rs1047351	14	99876505	A	G	0.665913	0.096909	5.51e-10	Brain_Anterior_cingulate_cortex_BA24.NM_199123.SETD3
rs5029444	7	23737795	C	T	0.623163	0.058403	3.39e-18	Brain_Anterior_cingulate_cortex_BA24.NM_199136.FAM221A
rs12162245	19	36129216	A	G	0.76867	0.122754	9.61e-09	Brain_Anterior_cingulate_cortex_BA24.NM_199179.KIRREL2
rs12087446	1	162021058	C	T	-1.53614	0.208197	4.81e-11	Brain_Anterior_cingulate_cortex_BA24.NM_201563.FCGR2C
rs4845651	1	154535527	C	T	1.57482	0.176447	2.25e-14	Brain_Anterior_cingulate_cortex_BA24.NM_207191.ADAM15
rs8053762	16	57622522	C	A	1.35135	0.206791	2.71e-09	Brain_Anterior_cingulate_cortex_BA24.NR_003658.MT1DP
rs6884251	5	130475886	G	A	1.62424	0.092116	1.89e-32	Brain_Anterior_cingulate_cortex_BA24.NR_024611.HINT1
rs17810048	19	3855477	C	T	-0.472242	0.067745	3.43e-10	Brain_Anterior_cingulate_cortex_BA24.NR_027149.ZFR2
rs11487952	1	75195812	C	T	-1.68216	0.179588	2.43e-15	Brain_Anterior_cingulate_cortex_BA24.NR_027962.TYW3
rs9749084	19	56995737	G	A	-0.863505	0.110675	6.04e-12	Brain_Anterior_cingulate_cortex_BA24.NR_036521.ZNF667-AS1
rs9749084	19	56995737	G	A	0.863572	0.110856	6.41e-12	Brain_Anterior_cingulate_cortex_BA24.NR_036522.ZNF667-AS1
rs11067030	12	109955317	T	C	-1.50251	0.130872	5.81e-20	Brain_Anterior_cingulate_cortex_BA24.NR_038118.MMAB
rs9506650	13	21907126	A	G	-1.06758	0.113015	1.63e-15	Brain_Anterior_cingulate_cortex_BA24.NR_038939.MIPEPP3
rs7625522	3	14993212	T	C	0.508068	0.084239	2.76e-08	Brain_Anterior_cingulate_cortex_BA24.NR_046252.FGD5-AS1
rs7625522	3	14993212	T	C	0.508068	0.084239	2.76e-08	Brain_Anterior_cingulate_cortex_BA24.NR_046253.FGD5-AS1
rs7625522	3	14993212	T	C	0.508068	0.084239	2.76e-08	Brain_Anterior_cingulate_cortex_BA24.NR_046254.FGD5-AS1
rs9506650	13	21907126	A	G	1.06749	0.11337	1.9e-15	Brain_Anterior_cingulate_cortex_BA24.NR_046461.MIPEPP3
rs12087446	1	162021058	C	T	-1.53614	0.208197	4.81e-11	Brain_Anterior_cingulate_cortex_BA24.NR_047648.FCGR2C
rs2273912	14	24649669	T	C	-1.62813	0.268672	2.42e-08	Brain_Anterior_cingulate_cortex_BA24.NR_051979.IPO4
rs2080816	14	78310762	G	T	-0.768243	0.084423	9.3e-15	Brain_Anterior_cingulate_cortex_BA24.NR_052025.SLIRP
rs1468291	11	17948311	C	T	-0.846444	0.072202	1.75e-20	Brain_Anterior_cingulate_cortex_BA24.NR_104041.SERGEF
rs3760873	19	55648270	A	G	-1.16295	0.164088	1.97e-10	Brain_Anterior_cingulate_cortex_BA24.NR_104098.LILRA6
rs936227	15	75131959	A	G	-1.3463	0.086739	2.21e-28	Brain_Anterior_cingulate_cortex_BA24.NR_104307.ULK3
rs936227	15	75131959	A	G	1.31058	0.100388	2.49e-23	Brain_Anterior_cingulate_cortex_BA24.NR_104308.ULK3
rs12430586	13	24603722	T	C	-0.743012	0.116615	5.79e-09	Brain_Anterior_cingulate_cortex_BA24.NR_104595.SPATA13
rs3087657	15	44063859	G	A	0.854969	0.111201	1.07e-11	Brain_Anterior_cingulate_cortex_BA24.NR_110319.CATSPER2
rs2288072	2	24390517	G	A	-0.988162	0.079085	3.84e-22	Brain_Anterior_cingulate_cortex_BA24.NR_111929.FAM228B
rs4646961	1	76217169	A	G	-0.747451	0.088919	3.04e-14	Brain_Caudate_basal_ganglia.NM_000016.ACADM
rs7170462	15	63345622	A	G	0.310857	0.050836	8e-09	Brain_Caudate_basal_ganglia.NM_000366.TPM1
rs7739519	6	129081977	T	C	1.5196	0.262876	4.17e-08	Brain_Caudate_basal_ganglia.NM_000426.LAMA2
rs9466141	6	21673993	T	C	1.50994	0.248664	9.91e-09	Brain_Caudate_basal_ganglia.NM_000948.PRL
rs3739008	2	101612568	T	C	-0.571829	0.069638	9.33e-14	Brain_Caudate_basal_ganglia.NM_000993.RPL31
rs519417	6	31878433	A	G	1.41126	0.157687	1.29e-15	Brain_Caudate_basal_ganglia.NM_001002029_5.C4B
rs519417	6	31878433	A	G	-1.41105	0.157625	1.27e-15	Brain_Caudate_basal_ganglia.NM_001002029_6.C4B
rs557339	6	125475645	T	G	0.50319	0.062544	2.42e-13	Brain_Caudate_basal_ganglia.NM_001003395.TPD52L1
rs10802186	1	116977303	T	C	-1.12429	0.175304	1.77e-09	Brain_Caudate_basal_ganglia.NM_001007237.IGSF3
rs7143380	14	56433269	A	C	1.10437	0.163681	3.08e-10	Brain_Caudate_basal_ganglia.NM_001008396.WDHD1
rs7311632	12	58086340	C	A	0.422265	0.051051	6.6e-14	Brain_Caudate_basal_ganglia.NM_001017958.OS9
rs7170462	15	63345622	A	G	0.310857	0.050836	8e-09	Brain_Caudate_basal_ganglia.NM_001018005.TPM1
rs2270467	3	8856459	T	C	-0.824374	0.130352	2.78e-09	Brain_Caudate_basal_ganglia.NM_001033117.SRGAP3
rs2276868	3	40498845	C	T	-0.524344	0.076217	1.52e-10	Brain_Caudate_basal_ganglia.NM_001034996.RPL14
rs743221	14	63857808	A	G	0.701401	0.109529	1.86e-09	Brain_Caudate_basal_ganglia.NM_001040275.ESR2
rs7148755	14	64163828	C	T	0.852436	0.139558	8.28e-09	Brain_Caudate_basal_ganglia.NM_001040275.ESR2
rs1473636	2	212882190	T	C	-1.04118	0.14382	2.19e-11	Brain_Caudate_basal_ganglia.NM_001042599.ERBB4
rs3770696	2	211310200	T	C	-0.784586	0.130766	1.43e-08	Brain_Caudate_basal_ganglia.NM_001042599.ERBB4
rs2932537	1	113230394	A	G	-0.96011	0.118668	1.88e-13	Brain_Caudate_basal_ganglia.NM_001042678.RHOC
rs10743879	12	10415377	C	A	-1.27438	0.197247	1.39e-09	Brain_Caudate_basal_ganglia.NM_001079815.TMEM52B
rs7739519	6	129081977	T	C	1.5196	0.262876	4.17e-08	Brain_Caudate_basal_ganglia.NM_001079823.LAMA2
rs4796693	17	39884583	G	A	0.427205	0.047784	1.35e-15	Brain_Caudate_basal_ganglia.NM_001079870.HAP1
rs4796693	17	39884583	G	A	0.30577	0.037166	8.52e-14	Brain_Caudate_basal_ganglia.NM_001079871.HAP1
rs2049822	14	75889233	G	A	0.897669	0.129723	1.25e-10	Brain_Caudate_basal_ganglia.NM_001080408.PROX2
rs8020585	14	75779889	C	T	0.924728	0.146344	2.86e-09	Brain_Caudate_basal_ganglia.NM_001080408.PROX2
rs7568923	2	165449620	C	T	-0.340204	0.058495	3.51e-08	Brain_Caudate_basal_ganglia.NM_001081676.SCN3A
rs7568923	2	165449620	C	T	-0.340204	0.058495	3.51e-08	Brain_Caudate_basal_ganglia.NM_001081677.SCN3A
rs1602914	17	5190108	C	T	0.895891	0.110162	1.47e-13	Brain_Caudate_basal_ganglia.NM_001083585.RABEP1
rs6863	11	62160725	T	G	-0.489751	0.074399	7.29e-10	Brain_Caudate_basal_ganglia.NM_001083926.ASRGL1
rs12435026	14	89956828	A	G	-1.12905	0.1437	7.03e-13	Brain_Caudate_basal_ganglia.NM_001085471.FOXN3
rs12435434	14	90048091	C	T	-1.24654	0.186593	4.37e-10	Brain_Caudate_basal_ganglia.NM_001085471.FOXN3
rs1362663	2	206769589	C	A	0.561596	0.061131	3.1e-16	Brain_Caudate_basal_ganglia.NM_001098199.GPR1
rs2041915	2	206669214	A	G	0.403011	0.050266	2.84e-13	Brain_Caudate_basal_ganglia.NM_001098199.GPR1
rs3739008	2	101612568	T	C	0.820427	0.077044	4.5e-20	Brain_Caudate_basal_ganglia.NM_001098577.RPL31
rs6999392	8	42323980	G	T	-1.40303	0.201263	9.33e-11	Brain_Caudate_basal_ganglia.NM_001099412.KAT6A
rs6999392	8	42323980	G	T	-1.40303	0.201263	9.33e-11	Brain_Caudate_basal_ganglia.NM_001099413.KAT6A
rs3808538	8	86121311	G	T	-1.01575	0.080854	3.47e-25	Brain_Caudate_basal_ganglia.NM_001099670.C8orf59
rs3808538	8	86121311	G	T	0.769379	0.100835	2.52e-12	Brain_Caudate_basal_ganglia.NM_001099673.C8orf59
rs16880675	8	111414729	A	G	1.40659	0.108659	3.31e-26	Brain_Caudate_basal_ganglia.NM_001099745.SYBU
rs10107566	8	110934142	C	A	0.87095	0.143139	9.32e-09	Brain_Caudate_basal_ganglia.NM_001099745.SYBU
rs8071264	17	62505158	A	C	1.0852	0.165237	7.89e-10	Brain_Caudate_basal_ganglia.NM_001099786.ICAM2
rs4904753	14	91619960	T	G	-0.829822	0.064179	3.63e-26	Brain_Caudate_basal_ganglia.NM_001102369.C14orf159
rs7559893	2	159101213	T	C	1.84465	0.263089	7.5e-11	Brain_Caudate_basal_ganglia.NM_001105.ACVR1
rs6747313	2	157873775	A	C	1.17978	0.188706	4e-09	Brain_Caudate_basal_ganglia.NM_001105.ACVR1
rs1125992	2	159283124	G	A	1.18467	0.204795	4.09e-08	Brain_Caudate_basal_ganglia.NM_001105.ACVR1
rs7559893	2	159101213	T	C	-1.84466	0.263087	7.5e-11	Brain_Caudate_basal_ganglia.NM_001111067.ACVR1
rs6747313	2	157873775	A	C	-1.17978	0.188705	4e-09	Brain_Caudate_basal_ganglia.NM_001111067.ACVR1
rs1125992	2	159283124	G	A	-1.18468	0.204793	4.09e-08	Brain_Caudate_basal_ganglia.NM_001111067.ACVR1
rs12727642	1	8046672	A	C	-0.867353	0.113067	2e-12	Brain_Caudate_basal_ganglia.NM_001123377.PARK7
rs2847153	18	661647	A	G	1.0425	0.117332	1.86e-15	Brain_Caudate_basal_ganglia.NM_001126123.ENOSF1
rs16963744	15	50787871	G	T	-1.20568	0.156828	1.84e-12	Brain_Caudate_basal_ganglia.NM_001128610.USP8
rs3741147	11	73366751	G	T	-0.399613	0.049198	1.56e-13	Brain_Caudate_basal_ganglia.NM_001130034.PLEKHB1
rs3741147	11	73366751	G	T	0.353525	0.048695	1.95e-11	Brain_Caudate_basal_ganglia.NM_001130035.PLEKHB1
rs3741147	11	73366751	G	T	0.353525	0.048695	1.95e-11	Brain_Caudate_basal_ganglia.NM_001130036.PLEKHB1
rs1836688	3	158311547	A	G	-0.920199	0.087758	1.25e-19	Brain_Caudate_basal_ganglia.NM_001130157.MLF1
rs10733848	10	70667461	G	A	-0.351224	0.055296	2.41e-09	Brain_Caudate_basal_ganglia.NM_001130161.STOX1
rs9861314	3	71081818	T	C	0.868322	0.15035	4.28e-08	Brain_Caudate_basal_ganglia.NM_001134649.EIF4E3
rs9861314	3	71081818	T	C	0.868322	0.15035	4.28e-08	Brain_Caudate_basal_ganglia.NM_001134650.EIF4E3
rs9861314	3	71081818	T	C	0.868322	0.15035	4.28e-08	Brain_Caudate_basal_ganglia.NM_001134651.EIF4E3
rs7629412	3	10553635	A	C	0.841684	0.14619	4.67e-08	Brain_Caudate_basal_ganglia.NM_001134944.GHRL
rs11703411	22	50258751	G	A	0.647247	0.080115	1.99e-13	Brain_Caudate_basal_ganglia.NM_001135101.CRELD2
rs7001472	8	96363415	A	G	-1.24788	0.205213	9.5e-09	Brain_Caudate_basal_ganglia.NM_001135733.TP53INP1
rs2602569	2	169290085	C	T	0.855308	0.143939	1.9e-08	Brain_Caudate_basal_ganglia.NM_001142270.DHRS9
rs4667591	2	170003432	T	G	0.573602	0.097631	2.64e-08	Brain_Caudate_basal_ganglia.NM_001142270.DHRS9
rs13303118	1	918384	G	T	0.640752	0.087386	1.33e-11	Brain_Caudate_basal_ganglia.NM_001142467.HES4
rs226434	17	34043021	C	T	-0.698922	0.120538	3.83e-08	Brain_Caudate_basal_ganglia.NM_001142571.RAD51D
rs3810947	10	50821243	A	G	1.20898	0.156361	1.43e-12	Brain_Caudate_basal_ganglia.NM_001142933.CHAT
rs3810947	10	50821243	A	G	1.20898	0.156361	1.43e-12	Brain_Caudate_basal_ganglia.NM_001142934.CHAT
rs7844632	8	124156453	G	T	-1.12619	0.100106	1.15e-21	Brain_Caudate_basal_ganglia.NM_001145088.TBC1D31
rs3801324	7	30912007	A	C	0.747139	0.115486	1.33e-09	Brain_Caudate_basal_ganglia.NM_001145515.SCRN1
rs2288072	2	24390517	G	A	0.509484	0.073271	1.03e-10	Brain_Caudate_basal_ganglia.NM_001145710.FAM228B
rs11241895	5	125804811	C	A	-0.619685	0.066492	1.42e-16	Brain_Caudate_basal_ganglia.NM_001146321.GRAMD3
rs4801676	19	56626448	A	C	-0.772143	0.103084	5.48e-12	Brain_Caudate_basal_ganglia.NM_001146326.ZIM2
rs10425112	19	57392229	C	A	-0.929846	0.133657	1.01e-10	Brain_Caudate_basal_ganglia.NM_001146326.ZIM2
rs7249353	19	57409367	A	G	-0.786056	0.134942	3.36e-08	Brain_Caudate_basal_ganglia.NM_001146326.ZIM2
rs4801676	19	56626448	A	C	-0.772143	0.103084	5.48e-12	Brain_Caudate_basal_ganglia.NM_001146327.ZIM2
rs10425112	19	57392229	C	A	-0.929846	0.133657	1.01e-10	Brain_Caudate_basal_ganglia.NM_001146327.ZIM2
rs7249353	19	57409367	A	G	-0.786056	0.134942	3.36e-08	Brain_Caudate_basal_ganglia.NM_001146327.ZIM2
rs8046613	16	86585905	C	A	-1.02696	0.162977	3.12e-09	Brain_Caudate_basal_ganglia.NM_001159377.MTHFSD
rs8046613	16	86585905	C	A	1.11264	0.17844	4.36e-09	Brain_Caudate_basal_ganglia.NM_001159378.MTHFSD
rs8046613	16	86585905	C	A	1.11264	0.17844	4.36e-09	Brain_Caudate_basal_ganglia.NM_001159379.MTHFSD
rs8046613	16	86585905	C	A	-1.02696	0.162977	3.12e-09	Brain_Caudate_basal_ganglia.NM_001159380.MTHFSD
rs17713729	2	249092	C	A	-0.5935	0.089919	6.65e-10	Brain_Caudate_basal_ganglia.NM_001159597.SH3YL1
rs4672	11	64009879	A	G	-1.03621	0.16932	7.81e-09	Brain_Caudate_basal_ganglia.NM_001160392.TRPT1
rs12096229	1	232671405	G	A	0.788203	0.134791	3.01e-08	Brain_Caudate_basal_ganglia.NM_001164552.DISC1
rs8067574	17	78392391	C	T	0.455613	0.077836	2.93e-08	Brain_Caudate_basal_ganglia.NM_001164637.ENDOV
rs35512023	2	242764760	A	G	-0.518629	0.055002	7.29e-17	Brain_Caudate_basal_ganglia.NM_001167600.NEU4
rs35512023	2	242764760	A	G	0.457933	0.054836	4.18e-14	Brain_Caudate_basal_ganglia.NM_001167601.NEU4
rs807534	6	24551664	C	T	-0.416619	0.060479	1.46e-10	Brain_Caudate_basal_ganglia.NM_001168377.KIAA0319
rs1346898	8	102303785	A	G	-0.797288	0.128929	5.65e-09	Brain_Caudate_basal_ganglia.NM_001172478.RRM2B
rs4917784	10	99502430	T	G	-0.697177	0.065895	6.85e-20	Brain_Caudate_basal_ganglia.NM_001174119.ZFYVE27
rs4917784	10	99502430	T	G	-0.634248	0.056097	7.98e-22	Brain_Caudate_basal_ganglia.NM_001174120.ZFYVE27
rs647975	11	118038741	T	C	0.92134	0.151003	8.55e-09	Brain_Caudate_basal_ganglia.NM_001184747.PAFAH1B2
rs1555745	1	39483129	A	G	-1.00957	0.068909	9.84e-31	Brain_Caudate_basal_ganglia.NM_001184979.NDUFS5
rs7238987	18	71928150	T	C	-1.59657	0.109824	1.96e-30	Brain_Caudate_basal_ganglia.NM_001190807.CYB5A
rs17118431	12	56667100	G	A	0.673078	0.10806	4.5e-09	Brain_Caudate_basal_ganglia.NM_001190991.CNPY2
rs17165529	7	93144583	C	T	1.19561	0.207336	4.47e-08	Brain_Caudate_basal_ganglia.NM_001193307.SAMD9
rs6599282	4	1108407	G	A	-1.16833	0.137088	1.55e-14	Brain_Caudate_basal_ganglia.NM_001193318.RNF212
rs12124527	1	144896319	C	T	0.942876	0.103404	4.65e-16	Brain_Caudate_basal_ganglia.NM_001195260.PDE4DIP
rs1851426	7	99382936	A	G	0.477006	0.066105	2.48e-11	Brain_Caudate_basal_ganglia.NM_001195543.GS1-259H13.2
rs1124777	1	204438334	C	T	1.2733	0.150076	1.93e-14	Brain_Caudate_basal_ganglia.NM_001199051.LEMD1
rs882066	1	204690348	G	A	1.1538	0.150317	1.95e-12	Brain_Caudate_basal_ganglia.NM_001199051.LEMD1
rs261946	6	30271334	G	A	-1.18445	0.065489	1.61e-39	Brain_Caudate_basal_ganglia.NM_001199120.RPP21
rs3799526	6	7582640	G	A	-1.36161	0.213146	2e-09	Brain_Caudate_basal_ganglia.NM_001199323.BLOC1S5
rs6507920	18	47016046	G	A	-0.628051	0.100542	4.12e-09	Brain_Caudate_basal_ganglia.NM_001199345.RPL17
rs279211	19	11972499	A	G	0.726488	0.121337	1.51e-08	Brain_Caudate_basal_ganglia.NM_001203250.ZNF20
rs7417	19	11432950	G	A	0.419556	0.071878	3.17e-08	Brain_Caudate_basal_ganglia.NM_001203250.ZNF20
rs2999479	1	204446313	T	C	-0.334681	0.053402	3.71e-09	Brain_Caudate_basal_ganglia.NM_001204171.MDM4
rs2999479	1	204446313	T	C	0.334676	0.053402	3.71e-09	Brain_Caudate_basal_ganglia.NM_001204172.MDM4
rs6827414	4	38650464	T	C	-0.64944	0.102295	2.45e-09	Brain_Caudate_basal_ganglia.NM_001204747.RFC1
rs4819130	21	46958299	C	T	0.547869	0.093333	2.7e-08	Brain_Caudate_basal_ganglia.NM_001205206.SLC19A1
rs12436732	14	93621420	G	A	1.10747	0.162436	2.12e-10	Brain_Caudate_basal_ganglia.NM_001207072.FAM181A
rs7554780	1	155249698	T	G	0.609506	0.10367	2.58e-08	Brain_Caudate_basal_ganglia.NM_001242824.FDPS
rs2049822	14	75889233	G	A	-0.859407	0.13027	6.76e-10	Brain_Caudate_basal_ganglia.NM_001243007.PROX2
rs8020585	14	75779889	C	T	-0.906479	0.145442	4.42e-09	Brain_Caudate_basal_ganglia.NM_001243007.PROX2
rs2576206	1	217071322	A	G	0.787041	0.134288	2.83e-08	Brain_Caudate_basal_ganglia.NM_001243518.ESRRG
rs6604611	1	216655251	A	C	0.832174	0.144748	4.86e-08	Brain_Caudate_basal_ganglia.NM_001243518.ESRRG
rs4930152	11	64005412	A	G	0.999647	0.058623	6.2e-37	Brain_Caudate_basal_ganglia.NM_001243733.VEGFB
rs12595745	15	32005348	C	A	1.4938	0.232275	1.61e-09	Brain_Caudate_basal_ganglia.NM_001252030.TRPM1
rs8073890	17	73256533	T	C	0.960039	0.164634	3.27e-08	Brain_Caudate_basal_ganglia.NM_001252377.NT5C
rs17707686	8	97312442	G	T	-1.11302	0.183909	1.11e-08	Brain_Caudate_basal_ganglia.NM_001254752.UQCRB
rs550510	17	46926615	A	G	-1.62748	0.157754	3.43e-19	Brain_Caudate_basal_ganglia.NM_001261393.CALCOCO2
rs1362663	2	206769589	C	A	-0.867015	0.071424	4.73e-24	Brain_Caudate_basal_ganglia.NM_001261454.GPR1
rs849268	2	206273704	G	A	-1.05213	0.107072	6.69e-18	Brain_Caudate_basal_ganglia.NM_001261454.GPR1
rs1362663	2	206769589	C	A	-0.867015	0.071424	4.73e-24	Brain_Caudate_basal_ganglia.NM_001261455.GPR1
rs849268	2	206273704	G	A	-1.05213	0.107072	6.69e-18	Brain_Caudate_basal_ganglia.NM_001261455.GPR1
rs11646579	16	2713275	C	T	-0.95147	0.121077	6.97e-13	Brain_Caudate_basal_ganglia.NM_001261816.PDPK1
rs6139030	20	3187733	C	T	-1.47895	0.245872	1.34e-08	Brain_Caudate_basal_ganglia.NM_001267623.ITPA
rs17060390	6	131883790	A	G	0.754473	0.127103	1.95e-08	Brain_Caudate_basal_ganglia.NM_001270521.MED23
rs12599130	16	772842	T	C	-0.409192	0.059728	1.79e-10	Brain_Caudate_basal_ganglia.NM_001271285.FAM173A
rs995000	1	63107526	T	C	-0.606533	0.071965	2.68e-14	Brain_Caudate_basal_ganglia.NM_001272002.DOCK7
rs11932270	4	40558019	T	C	0.715172	0.123477	3.95e-08	Brain_Caudate_basal_ganglia.NM_001278369.RHOH
rs2999479	1	204446313	T	C	-0.334681	0.053402	3.71e-09	Brain_Caudate_basal_ganglia.NM_001278516.MDM4
rs2999479	1	204446313	T	C	-0.334681	0.053402	3.71e-09	Brain_Caudate_basal_ganglia.NM_001278517.MDM4
rs2999479	1	204446313	T	C	0.334676	0.053402	3.71e-09	Brain_Caudate_basal_ganglia.NM_001278518.MDM4
rs2999479	1	204446313	T	C	0.334676	0.053402	3.71e-09	Brain_Caudate_basal_ganglia.NM_001278519.MDM4
rs9258866	6	29836524	A	C	-1.40151	0.226689	5.7e-09	Brain_Caudate_basal_ganglia.NM_001278785.ZNRD1
rs2960288	7	45698253	T	C	-0.6252	0.102858	9.62e-09	Brain_Caudate_basal_ganglia.NM_001281768.ADCY1
rs694461	15	44096063	C	T	-0.825857	0.101883	1.72e-13	Brain_Caudate_basal_ganglia.NM_001282310.CATSPER2
rs9213	2	218386	A	G	-0.752336	0.080867	1.55e-16	Brain_Caudate_basal_ganglia.NM_001282682.SH3YL1
rs3802509	10	35772402	A	G	-0.65319	0.032261	9.47e-45	Brain_Caudate_basal_ganglia.NM_001282852.CCNY
rs3802509	10	35772402	A	G	0.768582	0.039288	4.03e-43	Brain_Caudate_basal_ganglia.NM_001282853.CCNY
rs9861314	3	71081818	T	C	0.868322	0.15035	4.28e-08	Brain_Caudate_basal_ganglia.NM_001282886.EIF4E3
rs16963744	15	50787871	G	T	1.2018	0.156601	1.97e-12	Brain_Caudate_basal_ganglia.NM_001283049.USP8
rs8008184	14	69567852	C	A	0.781392	0.099311	6.6e-13	Brain_Caudate_basal_ganglia.NM_001284208.DCAF5
rs7518038	1	76154430	A	G	0.715324	0.088065	1.56e-13	Brain_Caudate_basal_ganglia.NM_001286042.ACADM
rs7189024	16	12044758	A	G	0.867887	0.145146	1.58e-08	Brain_Caudate_basal_ganglia.NM_001286359.PRM2
rs4904753	14	91619960	T	G	1.12881	0.070229	1.96e-34	Brain_Caudate_basal_ganglia.NM_001286472.C14orf159
rs1408184	13	46946157	T	C	-0.65516	0.093139	6.64e-11	Brain_Caudate_basal_ganglia.NM_001286761.KIAA0226L
rs7141881	14	94583864	A	G	0.519064	0.09006	4.53e-08	Brain_Caudate_basal_ganglia.NM_001288952.IFI27
rs7141881	14	94583864	A	G	0.860412	0.096855	1.88e-15	Brain_Caudate_basal_ganglia.NM_001288956.IFI27
rs1267658	15	83214154	C	T	-0.510181	0.087566	3.35e-08	Brain_Caudate_basal_ganglia.NM_001291420.GOLGA6L9
rs7238987	18	71928150	T	C	-1.30437	0.102519	1.31e-25	Brain_Caudate_basal_ganglia.NM_001914.CYB5A
rs2999479	1	204446313	T	C	-0.334681	0.053402	3.71e-09	Brain_Caudate_basal_ganglia.NM_002393.MDM4
rs10774671	12	113357193	G	A	1.03351	0.084765	3.4e-24	Brain_Caudate_basal_ganglia.NM_002534.OAS1
rs11646579	16	2713275	C	T	-0.755233	0.098579	2.12e-12	Brain_Caudate_basal_ganglia.NM_002613.PDPK1
rs6827414	4	38650464	T	C	0.64944	0.102295	2.45e-09	Brain_Caudate_basal_ganglia.NM_002913.RFC1
rs4930152	11	64005412	A	G	-1.00043	0.058555	5.11e-37	Brain_Caudate_basal_ganglia.NM_003377.VEGFB
rs1805377	5	82648943	A	G	-1.26645	0.126509	2.21e-18	Brain_Caudate_basal_ganglia.NM_003401.XRCC4
rs2276868	3	40498845	C	T	0.524344	0.076217	1.52e-10	Brain_Caudate_basal_ganglia.NM_003973.RPL14
rs6945107	7	13230011	T	G	-1.3886	0.172863	2.6e-13	Brain_Caudate_basal_ganglia.NM_004080.DGKB
rs10271340	7	14956127	C	T	-0.778506	0.113089	1.49e-10	Brain_Caudate_basal_ganglia.NM_004080.DGKB
rs2119160	2	223765491	T	C	0.562539	0.092454	9.32e-09	Brain_Caudate_basal_ganglia.NM_004457.ACSL3
rs1555745	1	39483129	A	G	1.00957	0.068909	9.84e-31	Brain_Caudate_basal_ganglia.NM_004552.NDUFS5
rs9891728	17	5182061	C	T	-0.550822	0.085478	1.5e-09	Brain_Caudate_basal_ganglia.NM_004703.RABEP1
rs16963744	15	50787871	G	T	-1.17228	0.156294	5.18e-12	Brain_Caudate_basal_ganglia.NM_005154.USP8
rs12435026	14	89956828	A	G	1.12905	0.1437	7.03e-13	Brain_Caudate_basal_ganglia.NM_005197.FOXN3
rs12435434	14	90048091	C	T	1.24654	0.186593	4.37e-10	Brain_Caudate_basal_ganglia.NM_005197.FOXN3
rs1473636	2	212882190	T	C	-1.04118	0.14382	2.19e-11	Brain_Caudate_basal_ganglia.NM_005235.ERBB4
rs3770696	2	211310200	T	C	-0.784586	0.130766	1.43e-08	Brain_Caudate_basal_ganglia.NM_005235.ERBB4
rs6884251	5	130475886	G	A	-1.0945	0.063225	1.4e-37	Brain_Caudate_basal_ganglia.NM_005340.HINT1
rs1078699	1	155235493	C	T	0.805567	0.118427	2.31e-10	Brain_Caudate_basal_ganglia.NM_005698.SCAMP3
rs1124777	1	204438334	C	T	0.816572	0.130027	3.47e-09	Brain_Caudate_basal_ganglia.NM_006338.LRRN2
rs882066	1	204690348	G	A	0.738416	0.128184	4.6e-08	Brain_Caudate_basal_ganglia.NM_006338.LRRN2
rs7146139	14	51251157	G	A	1.17084	0.192415	9.3e-09	Brain_Caudate_basal_ganglia.NM_006575.MAP4K5
rs6999392	8	42323980	G	T	-1.40303	0.201263	9.33e-11	Brain_Caudate_basal_ganglia.NM_006766.KAT6A
rs41420450	18	56549095	C	T	-0.880589	0.144953	9.77e-09	Brain_Caudate_basal_ganglia.NM_006785.MALT1
rs7568923	2	165449620	C	T	0.347623	0.059751	3.48e-08	Brain_Caudate_basal_ganglia.NM_006922.SCN3A
rs7143380	14	56433269	A	C	1.10437	0.163681	3.08e-10	Brain_Caudate_basal_ganglia.NM_007086.WDHD1
rs12727642	1	8046672	A	C	0.867359	0.113067	2e-12	Brain_Caudate_basal_ganglia.NM_007262.PARK7
rs739916	11	17942831	G	T	0.688265	0.061342	1.37e-21	Brain_Caudate_basal_ganglia.NM_012139.SERGEF
rs17118431	12	56667100	G	A	-0.671044	0.107875	4.7e-09	Brain_Caudate_basal_ganglia.NM_014255.CNPY2
rs2270467	3	8856459	T	C	0.824374	0.130352	2.78e-09	Brain_Caudate_basal_ganglia.NM_014850.SRGAP3
rs4801676	19	56626448	A	C	-0.772143	0.103084	5.48e-12	Brain_Caudate_basal_ganglia.NM_015363.ZIM2
rs10425112	19	57392229	C	A	-0.929846	0.133657	1.01e-10	Brain_Caudate_basal_ganglia.NM_015363.ZIM2
rs7249353	19	57409367	A	G	-0.786056	0.134942	3.36e-08	Brain_Caudate_basal_ganglia.NM_015363.ZIM2
rs6994935	8	102050512	T	C	-0.673406	0.099315	2.58e-10	Brain_Caudate_basal_ganglia.NM_015435.RNF19A
rs583713	11	118992177	T	C	-0.70915	0.08814	2.42e-13	Brain_Caudate_basal_ganglia.NM_015517.HINFP
rs2290911	2	224919	G	A	1.09058	0.080588	8.93e-28	Brain_Caudate_basal_ganglia.NM_015677.SH3YL1
rs7951189	11	66281270	A	G	0.965632	0.120883	3.35e-13	Brain_Caudate_basal_ganglia.NM_016050.MRPL11
rs10774671	12	113357193	G	A	-0.972558	0.082192	3.12e-23	Brain_Caudate_basal_ganglia.NM_016816.OAS1
rs2847153	18	661647	A	G	-0.863706	0.123591	8.49e-11	Brain_Caudate_basal_ganglia.NM_017512.ENOSF1
rs17165529	7	93144583	C	T	1.19561	0.207336	4.47e-08	Brain_Caudate_basal_ganglia.NM_017654.SAMD9
rs3759115	12	123464279	T	C	0.640382	0.063395	1.29e-18	Brain_Caudate_basal_ganglia.NM_018694.ARL6IP4
rs2960288	7	45698253	T	C	0.6252	0.102858	9.62e-09	Brain_Caudate_basal_ganglia.NM_021116.ADCY1
rs279211	19	11972499	A	G	-0.742812	0.119076	4.3e-09	Brain_Caudate_basal_ganglia.NM_021143.ZNF20
rs13303118	1	918384	G	T	-0.64278	0.087444	1.21e-11	Brain_Caudate_basal_ganglia.NM_021170.HES4
rs16829878	3	119212998	G	T	-1.42613	0.237576	1.41e-08	Brain_Caudate_basal_ganglia.NM_022002.NR1I2
rs12124527	1	144896319	C	T	-0.422059	0.072068	2.89e-08	Brain_Caudate_basal_ganglia.NM_022359.PDE4DIP
rs1805377	5	82648943	A	G	1.25428	0.131832	4.38e-17	Brain_Caudate_basal_ganglia.NM_022406.XRCC4
rs6504243	17	62609484	A	G	1.11393	0.167019	4.63e-10	Brain_Caudate_basal_ganglia.NM_022560.GH1
rs8046613	16	86585905	C	A	-1.02696	0.162977	3.12e-09	Brain_Caudate_basal_ganglia.NM_022764.MTHFSD
rs12599130	16	772842	T	C	0.406547	0.059331	1.78e-10	Brain_Caudate_basal_ganglia.NM_023933.FAM173A
rs7567833	2	3691548	G	A	1.03177	0.165585	4.45e-09	Brain_Caudate_basal_ganglia.NM_024027.COLEC11
rs261946	6	30271334	G	A	1.19742	0.070777	1.37e-36	Brain_Caudate_basal_ganglia.NM_024839_6.RPP21
rs4904753	14	91619960	T	G	-0.638167	0.063913	2.57e-18	Brain_Caudate_basal_ganglia.NM_024952.C14orf159
rs6863	11	62160725	T	G	0.489751	0.074399	7.29e-10	Brain_Caudate_basal_ganglia.NM_025080.ASRGL1
rs1339477	10	15994156	G	A	-1.56536	0.268279	3.21e-08	Brain_Caudate_basal_ganglia.NM_030664.PTER
rs2080816	14	78310762	G	T	0.420053	0.068228	6.48e-09	Brain_Caudate_basal_ganglia.NM_031210.SLIRP
rs11646579	16	2713275	C	T	1.00761	0.127543	5.51e-13	Brain_Caudate_basal_ganglia.NM_031268.PDPK1
rs4312356	17	36493203	T	C	-0.944366	0.125049	3.9e-12	Brain_Caudate_basal_ganglia.NM_032258_1.TBC1D3F
rs4312356	17	36493203	T	C	-0.944366	0.125049	3.9e-12	Brain_Caudate_basal_ganglia.NM_032258_2.TBC1D3F
rs4312356	17	36493203	T	C	0.740559	0.127872	3.96e-08	Brain_Caudate_basal_ganglia.NM_032258.TBC1D3F
rs11191642	10	105055912	G	A	-0.96803	0.072685	3.34e-27	Brain_Caudate_basal_ganglia.NM_032747.USMG5
rs16829878	3	119212998	G	T	1.89548	0.267178	4.8e-11	Brain_Caudate_basal_ganglia.NM_033013.NR1I2
rs6139030	20	3187733	C	T	0.950176	0.152728	4.68e-09	Brain_Caudate_basal_ganglia.NM_033453.ITPA
rs1078699	1	155235493	C	T	-0.805567	0.118427	2.31e-10	Brain_Caudate_basal_ganglia.NM_052837.SCAMP3
rs11067030	12	109955317	T	C	1.53856	0.12168	2.11e-25	Brain_Caudate_basal_ganglia.NM_052845.MMAB
rs7755865	6	130443825	T	G	1.33173	0.18664	3.85e-11	Brain_Caudate_basal_ganglia.NM_052913.TMEM200A
rs11832567	12	110051486	A	G	1.27213	0.20023	2.4e-09	Brain_Caudate_basal_ganglia.NM_130466.UBE3B
rs3802509	10	35772402	A	G	-0.65319	0.032261	9.47e-45	Brain_Caudate_basal_ganglia.NM_145012.CCNY
rs666636	16	56601720	A	G	1.11175	0.182102	8.4e-09	Brain_Caudate_basal_ganglia.NM_145024.CES5A
rs7844632	8	124156453	G	T	1.1264	0.100078	1.11e-21	Brain_Caudate_basal_ganglia.NM_145647.TBC1D31
rs6945107	7	13230011	T	G	1.3886	0.172863	2.6e-13	Brain_Caudate_basal_ganglia.NM_145695.DGKB
rs10271340	7	14956127	C	T	0.778506	0.113089	1.49e-10	Brain_Caudate_basal_ganglia.NM_145695.DGKB
rs7238987	18	71928150	T	C	1.46439	0.097064	7.07e-32	Brain_Caudate_basal_ganglia.NM_148923.CYB5A
rs2185653	10	70655702	C	A	0.328021	0.04655	6.21e-11	Brain_Caudate_basal_ganglia.NM_152709.STOX1
rs10743879	12	10415377	C	A	1.27438	0.197247	1.39e-09	Brain_Caudate_basal_ganglia.NM_153022.TMEM52B
rs7951189	11	66281270	A	G	-1.14522	0.130552	3.59e-15	Brain_Caudate_basal_ganglia.NM_170738.MRPL11
rs9861314	3	71081818	T	C	0.868322	0.15035	4.28e-08	Brain_Caudate_basal_ganglia.NM_173359.EIF4E3
rs1400531	18	56866037	G	A	1.12508	0.175185	1.69e-09	Brain_Caudate_basal_ganglia.NM_173844.MALT1
rs2596889	3	3918983	G	T	1.09823	0.133329	8.05e-14	Brain_Caudate_basal_ganglia.NM_175728.IL5RA
rs17031295	3	3463165	G	A	1.21176	0.171847	6.05e-11	Brain_Caudate_basal_ganglia.NM_175728.IL5RA
rs2932537	1	113230394	A	G	0.751025	0.109282	1.59e-10	Brain_Caudate_basal_ganglia.NM_175744.RHOC
rs4796693	17	39884583	G	A	-0.39684	0.042728	1.72e-16	Brain_Caudate_basal_ganglia.NM_177977.HAP1
rs3802509	10	35772402	A	G	0.679756	0.032897	9.96e-46	Brain_Caudate_basal_ganglia.NM_181698.CCNY
rs11832567	12	110051486	A	G	1.27213	0.20023	2.4e-09	Brain_Caudate_basal_ganglia.NM_183415.UBE3B
rs7146139	14	51251157	G	A	1.17084	0.192415	9.3e-09	Brain_Caudate_basal_ganglia.NM_198794.MAP4K5
rs652872	11	118996781	A	G	0.6383	0.091032	7.49e-11	Brain_Caudate_basal_ganglia.NM_198971.HINFP
rs3766366	1	160649926	G	A	0.994013	0.163048	8.77e-09	Brain_Caudate_basal_ganglia.NM_201563.FCGR2C
rs2119160	2	223765491	T	C	-0.562534	0.092454	9.32e-09	Brain_Caudate_basal_ganglia.NM_203372.ACSL3
rs11538871	16	89977745	T	C	-1.42841	0.172603	6.44e-14	Brain_Caudate_basal_ganglia.NM_207514.DEF8
rs11852080	14	24412772	G	T	0.865884	0.143183	1.14e-08	Brain_Caudate_basal_ganglia.NR_023921.DHRS4-AS1
rs6884251	5	130475886	G	A	1.12525	0.058558	2.76e-42	Brain_Caudate_basal_ganglia.NR_024611.HINT1
rs17810048	19	3855477	C	T	-0.633793	0.075578	3.41e-14	Brain_Caudate_basal_ganglia.NR_027149.ZFR2
rs7498985	16	90103117	G	A	-1.21476	0.063127	2.38e-42	Brain_Caudate_basal_ganglia.NR_027335.URAHP
rs7498985	16	90103117	G	A	1.21698	0.063292	2.58e-42	Brain_Caudate_basal_ganglia.NR_027336.URAHP
rs11487952	1	75195812	C	T	-1.58026	0.146019	1.57e-20	Brain_Caudate_basal_ganglia.NR_027962.TYW3
rs769009	10	49390449	G	T	-0.744021	0.085669	5.98e-15	Brain_Caudate_basal_ganglia.NR_033172_1.FRMPD2P1
rs769009	10	49390449	G	T	0.495002	0.061922	3.24e-13	Brain_Caudate_basal_ganglia.NR_033172.FRMPD2P1
rs9749084	19	56995737	G	A	-0.834007	0.102717	1.59e-13	Brain_Caudate_basal_ganglia.NR_036521.ZNF667-AS1
rs9749084	19	56995737	G	A	0.833323	0.102758	1.69e-13	Brain_Caudate_basal_ganglia.NR_036522.ZNF667-AS1
rs11067030	12	109955317	T	C	-1.53856	0.12168	2.11e-25	Brain_Caudate_basal_ganglia.NR_038118.MMAB
rs12864273	13	21908678	G	A	-0.996067	0.096709	3.8e-19	Brain_Caudate_basal_ganglia.NR_038939.MIPEPP3
rs12864273	13	21908678	G	A	0.995721	0.096766	4.02e-19	Brain_Caudate_basal_ganglia.NR_046461.MIPEPP3
rs1800606	11	6416959	C	T	-0.59458	0.087889	2.8e-10	Brain_Caudate_basal_ganglia.NR_047512.APBB1
rs3766366	1	160649926	G	A	0.994013	0.163048	8.77e-09	Brain_Caudate_basal_ganglia.NR_047648.FCGR2C
rs2080816	14	78310762	G	T	-0.740414	0.070282	9.03e-20	Brain_Caudate_basal_ganglia.NR_052025.SLIRP
rs4426996	6	43887937	A	G	0.74426	0.124459	1.58e-08	Brain_Caudate_basal_ganglia.NR_072998.PTK7
rs739916	11	17942831	G	T	-0.700142	0.062689	1.87e-21	Brain_Caudate_basal_ganglia.NR_104041.SERGEF
rs867973	7	75686007	A	G	-0.637356	0.094234	2.83e-10	Brain_Caudate_basal_ganglia.NR_104165.MDH2
rs4654773	1	22252262	A	G	0.620777	0.100952	6.73e-09	Brain_Caudate_basal_ganglia.NR_109760.LINC00339
rs9321355	6	132942953	G	A	1.22212	0.20115	9.74e-09	Brain_Caudate_basal_ganglia.NR_110143.VNN2
rs2016840	15	44211868	A	G	0.748638	0.103344	2.13e-11	Brain_Caudate_basal_ganglia.NR_110319.CATSPER2
rs2288072	2	24390517	G	A	-0.931477	0.079437	6.02e-23	Brain_Caudate_basal_ganglia.NR_111929.FAM228B
rs2596530	6	31387373	G	A	0.891643	0.05584	2.9e-29	Brain_Cerebellar_Hemisphere.NM_000247.MICA
rs2445174	11	18263836	C	T	0.860602	0.109308	4.26e-12	Brain_Cerebellar_Hemisphere.NM_000352.ABCC8
rs2857103	6	32791299	A	C	0.996217	0.119128	3.76e-13	Brain_Cerebellar_Hemisphere.NM_000544.TAP2
rs7301869	12	1496704	T	C	-1.03861	0.173983	3.65e-08	Brain_Cerebellar_Hemisphere.NM_000719.CACNA1C
rs495030	11	107360090	C	A	-0.955262	0.15301	1.06e-08	Brain_Cerebellar_Hemisphere.NM_000855.GUCY1A2
rs4149370	6	3019654	T	C	0.819939	0.105376	6.7e-12	Brain_Cerebellar_Hemisphere.NM_000904.NQO2
rs11978272	7	80119690	T	G	1.44029	0.206462	3.35e-10	Brain_Cerebellar_Hemisphere.NM_001001547.CD36
rs1014998	8	37445273	A	G	1.129	0.161938	3.42e-10	Brain_Cerebellar_Hemisphere.NM_001003791.ERLIN2
rs548907	11	77837761	T	C	-0.948525	0.135474	2.97e-10	Brain_Cerebellar_Hemisphere.NM_001007027.ALG8
rs7544794	1	244724092	A	G	1.27097	0.181124	2.76e-10	Brain_Cerebellar_Hemisphere.NM_001012970.C1orf100
rs4130694	1	244722668	T	G	1.13612	0.173735	2.65e-09	Brain_Cerebellar_Hemisphere.NM_001012970.C1orf100
rs9278019	6	33326434	T	C	-1.54855	0.145051	3.29e-18	Brain_Cerebellar_Hemisphere.NM_001014837.CUTA
rs9278019	6	33326434	T	C	0.712165	0.118803	3.26e-08	Brain_Cerebellar_Hemisphere.NM_001014840.CUTA
rs2598483	12	57506905	T	C	0.829804	0.134683	1.53e-08	Brain_Cerebellar_Hemisphere.NM_001017958.OS9
rs7187695	16	66886581	G	A	-0.996461	0.116372	1.4e-13	Brain_Cerebellar_Hemisphere.NM_001018159.NAE1
rs11539046	3	40503809	G	A	-0.583124	0.080664	9.91e-11	Brain_Cerebellar_Hemisphere.NM_001034996.RPL14
rs661968	15	34261069	C	T	-1.51246	0.212715	1.78e-10	Brain_Cerebellar_Hemisphere.NM_001036.RYR3
rs10757087	9	19740788	T	C	-0.818931	0.114893	1.63e-10	Brain_Cerebellar_Hemisphere.NM_001040272.ADAMTSL1
rs709616	10	48631327	A	G	0.529442	0.071513	4.26e-11	Brain_Cerebellar_Hemisphere.NM_001042357_1.PTPN20B
rs6587054	10	48530324	C	T	0.794474	0.118099	1.11e-09	Brain_Cerebellar_Hemisphere.NM_001042357_1.PTPN20B
rs2085494	10	48447097	A	C	0.617682	0.093843	2.18e-09	Brain_Cerebellar_Hemisphere.NM_001042357_1.PTPN20B
rs709616	10	48631327	A	G	0.529442	0.071513	4.26e-11	Brain_Cerebellar_Hemisphere.NM_001042358_1.PTPN20B
rs6587054	10	48530324	C	T	0.794474	0.118099	1.11e-09	Brain_Cerebellar_Hemisphere.NM_001042358_1.PTPN20B
rs2085494	10	48447097	A	C	0.617682	0.093843	2.18e-09	Brain_Cerebellar_Hemisphere.NM_001042358_1.PTPN20B
rs4255475	10	48524900	A	C	0.832608	0.106709	6.03e-12	Brain_Cerebellar_Hemisphere.NM_001042359.PTPN20B
rs1902714	10	48446036	A	G	0.940217	0.129236	7.93e-11	Brain_Cerebellar_Hemisphere.NM_001042359.PTPN20B
rs709616	10	48631327	A	G	0.529442	0.071513	4.26e-11	Brain_Cerebellar_Hemisphere.NM_001042360.PTPN20B
rs6587054	10	48530324	C	T	0.794474	0.118099	1.11e-09	Brain_Cerebellar_Hemisphere.NM_001042360.PTPN20B
rs2085494	10	48447097	A	C	0.617682	0.093843	2.18e-09	Brain_Cerebellar_Hemisphere.NM_001042360.PTPN20B
rs4255475	10	48524900	A	C	0.832608	0.106709	6.03e-12	Brain_Cerebellar_Hemisphere.NM_001042361_1.PTPN20B
rs1902714	10	48446036	A	G	0.940217	0.129236	7.93e-11	Brain_Cerebellar_Hemisphere.NM_001042361_1.PTPN20B
rs709616	10	48631327	A	G	0.529442	0.071513	4.26e-11	Brain_Cerebellar_Hemisphere.NM_001042363_1.PTPN20B
rs6587054	10	48530324	C	T	0.794474	0.118099	1.11e-09	Brain_Cerebellar_Hemisphere.NM_001042363_1.PTPN20B
rs2085494	10	48447097	A	C	0.617682	0.093843	2.18e-09	Brain_Cerebellar_Hemisphere.NM_001042363_1.PTPN20B
rs4255475	10	48524900	A	C	0.832608	0.106709	6.03e-12	Brain_Cerebellar_Hemisphere.NM_001042364_1.PTPN20B
rs1902714	10	48446036	A	G	0.940217	0.129236	7.93e-11	Brain_Cerebellar_Hemisphere.NM_001042364_1.PTPN20B
rs6500763	16	3015262	G	T	-1.75372	0.284878	1.57e-08	Brain_Cerebellar_Hemisphere.NM_001079846.CREBBP
rs3825663	14	90429749	G	A	0.929608	0.131874	2.37e-10	Brain_Cerebellar_Hemisphere.NM_001085471.FOXN3
rs17079601	18	66376889	A	G	-1.00497	0.15467	3.23e-09	Brain_Cerebellar_Hemisphere.NM_001093729.CCDC102B
rs7255481	19	58010642	T	C	1.09815	0.059661	6.96e-34	Brain_Cerebellar_Hemisphere.NM_001098491.ZNF419
rs7255481	19	58010642	T	C	1.09815	0.059661	6.96e-34	Brain_Cerebellar_Hemisphere.NM_001098492.ZNF419
rs7255481	19	58010642	T	C	1.08543	0.058737	5.12e-34	Brain_Cerebellar_Hemisphere.NM_001098493.ZNF419
rs6510082	19	58002444	A	G	-0.769414	0.052398	1.07e-26	Brain_Cerebellar_Hemisphere.NM_001098494.ZNF419
rs6510082	19	58002444	A	G	-0.757664	0.05156	1e-26	Brain_Cerebellar_Hemisphere.NM_001098495.ZNF419
rs6510082	19	58002444	A	G	-0.757664	0.05156	1e-26	Brain_Cerebellar_Hemisphere.NM_001098496.ZNF419
rs10934	2	101622728	T	C	0.412044	0.046974	4.84e-14	Brain_Cerebellar_Hemisphere.NM_001098577.RPL31
rs936227	15	75131959	A	G	0.363443	0.045187	1.85e-12	Brain_Cerebellar_Hemisphere.NM_001099436.ULK3
rs17439799	7	110741577	T	C	-0.368556	0.058688	8.83e-09	Brain_Cerebellar_Hemisphere.NM_001099658.LRRN3
rs1995056	8	86248362	T	C	-0.765571	0.098982	8.43e-12	Brain_Cerebellar_Hemisphere.NM_001099670.C8orf59
rs1382883	5	31523281	C	T	-0.829755	0.122368	8.48e-10	Brain_Cerebellar_Hemisphere.NM_001100412.DROSHA
rs4904753	14	91619960	T	G	-0.90612	0.075242	3.56e-21	Brain_Cerebellar_Hemisphere.NM_001102369.C14orf159
rs13011836	2	180240770	C	T	0.508986	0.080257	6.63e-09	Brain_Cerebellar_Hemisphere.NM_001113397.ZNF385B
rs4602754	6	3262501	G	A	0.922223	0.100605	6.64e-15	Brain_Cerebellar_Hemisphere.NM_001128592.PSMG4
rs6912510	6	3589564	C	A	1.0878	0.139655	6.44e-12	Brain_Cerebellar_Hemisphere.NM_001128592.PSMG4
rs9328202	6	3887339	A	C	0.850376	0.133692	6.08e-09	Brain_Cerebellar_Hemisphere.NM_001128592.PSMG4
rs11966065	6	3469084	T	C	0.862979	0.145979	4.73e-08	Brain_Cerebellar_Hemisphere.NM_001128592.PSMG4
rs3106318	8	24049625	C	T	-0.94036	0.15932	4.93e-08	Brain_Cerebellar_Hemisphere.NM_001128930.ENTPD4
rs7301869	12	1496704	T	C	-1.03861	0.173983	3.65e-08	Brain_Cerebellar_Hemisphere.NM_001129827.CACNA1C
rs7301869	12	1496704	T	C	-1.03861	0.173983	3.65e-08	Brain_Cerebellar_Hemisphere.NM_001129829.CACNA1C
rs7301869	12	1496704	T	C	-1.03861	0.173983	3.65e-08	Brain_Cerebellar_Hemisphere.NM_001129830.CACNA1C
rs7301869	12	1496704	T	C	-1.03861	0.173983	3.65e-08	Brain_Cerebellar_Hemisphere.NM_001129831.CACNA1C
rs7301869	12	1496704	T	C	-1.03861	0.173983	3.65e-08	Brain_Cerebellar_Hemisphere.NM_001129832.CACNA1C
rs7301869	12	1496704	T	C	-1.03861	0.173983	3.65e-08	Brain_Cerebellar_Hemisphere.NM_001129833.CACNA1C
rs7301869	12	1496704	T	C	-1.03861	0.173983	3.65e-08	Brain_Cerebellar_Hemisphere.NM_001129834.CACNA1C
rs7301869	12	1496704	T	C	-1.03861	0.173983	3.65e-08	Brain_Cerebellar_Hemisphere.NM_001129835.CACNA1C
rs7301869	12	1496704	T	C	-1.03861	0.173983	3.65e-08	Brain_Cerebellar_Hemisphere.NM_001129836.CACNA1C
rs7301869	12	1496704	T	C	-1.03861	0.173983	3.65e-08	Brain_Cerebellar_Hemisphere.NM_001129837.CACNA1C
rs7301869	12	1496704	T	C	-1.03861	0.173983	3.65e-08	Brain_Cerebellar_Hemisphere.NM_001129838.CACNA1C
rs7301869	12	1496704	T	C	-1.03861	0.173983	3.65e-08	Brain_Cerebellar_Hemisphere.NM_001129839.CACNA1C
rs7301869	12	1496704	T	C	-1.03861	0.173983	3.65e-08	Brain_Cerebellar_Hemisphere.NM_001129840.CACNA1C
rs7301869	12	1496704	T	C	-1.03861	0.173983	3.65e-08	Brain_Cerebellar_Hemisphere.NM_001129841.CACNA1C
rs7301869	12	1496704	T	C	-1.03861	0.173983	3.65e-08	Brain_Cerebellar_Hemisphere.NM_001129842.CACNA1C
rs7301869	12	1496704	T	C	-1.03861	0.173983	3.65e-08	Brain_Cerebellar_Hemisphere.NM_001129843.CACNA1C
rs7301869	12	1496704	T	C	-1.03861	0.173983	3.65e-08	Brain_Cerebellar_Hemisphere.NM_001129844.CACNA1C
rs7301869	12	1496704	T	C	-1.03861	0.173983	3.65e-08	Brain_Cerebellar_Hemisphere.NM_001129846.CACNA1C
rs1836688	3	158311547	A	G	-0.847899	0.125889	1.06e-09	Brain_Cerebellar_Hemisphere.NM_001130157.MLF1
rs4725101	7	1490256	C	T	-0.921734	0.143792	4.84e-09	Brain_Cerebellar_Hemisphere.NM_001134395.C7orf50
rs4725101	7	1490256	C	T	-0.921734	0.143792	4.84e-09	Brain_Cerebellar_Hemisphere.NM_001134396.C7orf50
rs9858444	3	71077031	C	T	-1.26242	0.213339	4.61e-08	Brain_Cerebellar_Hemisphere.NM_001134649.EIF4E3
rs9858444	3	71077031	C	T	-1.26242	0.213339	4.61e-08	Brain_Cerebellar_Hemisphere.NM_001134650.EIF4E3
rs9858444	3	71077031	C	T	-1.26242	0.213339	4.61e-08	Brain_Cerebellar_Hemisphere.NM_001134651.EIF4E3
rs761879	22	50241210	G	A	1.38524	0.121788	9.89e-20	Brain_Cerebellar_Hemisphere.NM_001135101.CRELD2
rs3018886	8	95059683	G	A	0.982646	0.15311	4.67e-09	Brain_Cerebellar_Hemisphere.NM_001135733.TP53INP1
rs7555700	1	15477658	C	A	0.617298	0.081033	1.49e-11	Brain_Cerebellar_Hemisphere.NM_001136216.TMEM51
rs7555700	1	15477658	C	A	-0.313223	0.052348	3.42e-08	Brain_Cerebellar_Hemisphere.NM_001136217.TMEM51
rs1589918	15	23749808	G	A	-1.10885	0.174819	6.61e-09	Brain_Cerebellar_Hemisphere.NM_001142275.NIPA1
rs17162927	7	141970946	A	G	1.24513	0.208548	3.63e-08	Brain_Cerebellar_Hemisphere.NM_001143680.GSTK1
rs11593189	10	135365145	C	T	-0.438816	0.065698	1.39e-09	Brain_Cerebellar_Hemisphere.NM_001143764.SYCE1
rs4609015	6	26407408	C	T	-1.00219	0.118425	2.29e-13	Brain_Cerebellar_Hemisphere.NM_001145009.BTN3A1
rs17571739	17	44032915	C	T	-0.160012	0.026684	3.23e-08	Brain_Cerebellar_Hemisphere.NM_001145148.CRHR1
rs2290911	2	224919	G	A	-1.07588	0.100052	2.24e-18	Brain_Cerebellar_Hemisphere.NM_001159597.SH3YL1
rs10501620	11	86155131	C	T	-1.21304	0.196469	1.45e-08	Brain_Cerebellar_Hemisphere.NM_001162953.SYTL2
rs10910648	1	232409847	G	A	1.42436	0.195932	8.14e-11	Brain_Cerebellar_Hemisphere.NM_001164551.DISC1
rs10910648	1	232409847	G	A	1.42436	0.195932	8.14e-11	Brain_Cerebellar_Hemisphere.NM_001164555.DISC1
rs9661417	1	232385051	A	G	0.834493	0.121424	5.48e-10	Brain_Cerebellar_Hemisphere.NM_001164556.DISC1
rs9729778	1	232246001	T	C	0.824368	0.134187	1.67e-08	Brain_Cerebellar_Hemisphere.NM_001164556.DISC1
rs7301869	12	1496704	T	C	-1.03861	0.173983	3.65e-08	Brain_Cerebellar_Hemisphere.NM_001167623.CACNA1C
rs7301869	12	1496704	T	C	-1.03861	0.173983	3.65e-08	Brain_Cerebellar_Hemisphere.NM_001167624.CACNA1C
rs7301869	12	1496704	T	C	-1.03861	0.173983	3.65e-08	Brain_Cerebellar_Hemisphere.NM_001167625.CACNA1C
rs284661	19	41932120	C	T	-1.12904	0.076354	6.53e-27	Brain_Cerebellar_Hemisphere.NM_001167867.ATP5SL
rs11880539	19	41918949	C	A	0.837191	0.119318	2.77e-10	Brain_Cerebellar_Hemisphere.NM_001167869.ATP5SL
rs284662	19	41932275	T	C	1.06092	0.099935	4.44e-18	Brain_Cerebellar_Hemisphere.NM_001167870.ATP5SL
rs284661	19	41932120	C	T	-1.15655	0.074697	2.63e-28	Brain_Cerebellar_Hemisphere.NM_001167871.ATP5SL
rs502518	12	3358345	A	G	-1.44696	0.192394	2.41e-11	Brain_Cerebellar_Hemisphere.NM_001168320.TSPAN9
rs3825369	12	3109641	G	T	-0.775556	0.119166	3.06e-09	Brain_Cerebellar_Hemisphere.NM_001168320.TSPAN9
rs807534	6	24551664	C	T	-0.517118	0.058935	4.78e-14	Brain_Cerebellar_Hemisphere.NM_001168377.KIAA0319
rs7645358	3	38627825	G	A	1.07353	0.159453	1.08e-09	Brain_Cerebellar_Hemisphere.NM_001171172.CX3CR1
rs194706	3	38355917	T	C	-1.18007	0.165016	1.45e-10	Brain_Cerebellar_Hemisphere.NM_001171174.CX3CR1
rs820292	3	38408742	G	A	-0.866338	0.131649	2.19e-09	Brain_Cerebellar_Hemisphere.NM_001171174.CX3CR1
rs3814213	10	85974236	T	C	-0.478425	0.056436	2.12e-13	Brain_Cerebellar_Hemisphere.NM_001171971.CDHR1
rs10411772	19	54048951	C	A	0.919111	0.146721	9.5e-09	Brain_Cerebellar_Hemisphere.NM_001172675.ZNF347
rs2296022	1	192627124	C	T	1.38914	0.234634	4.55e-08	Brain_Cerebellar_Hemisphere.NM_001173525.TROVE2
rs3818876	10	99498234	G	A	-1.06238	0.072462	1.2e-26	Brain_Cerebellar_Hemisphere.NM_001174120.ZFYVE27
rs2596530	6	31387373	G	A	-0.788368	0.073487	2.53e-18	Brain_Cerebellar_Hemisphere.NM_001177519.MICA
rs13183352	5	96071780	G	A	-0.933223	0.075212	5.87e-22	Brain_Cerebellar_Hemisphere.NM_001190442.CAST
rs1993488	10	48445554	G	A	-1.32037	0.206987	5.59e-09	Brain_Cerebellar_Hemisphere.NM_001190810_1.AGAP9
rs1057569	5	96109610	A	G	0.722418	0.111877	3.89e-09	Brain_Cerebellar_Hemisphere.NM_001198541.ERAP1
rs2294520	1	24718075	C	T	0.297258	0.042412	2.87e-10	Brain_Cerebellar_Hemisphere.NM_001199013.STPG1
rs10489443	1	24749706	A	G	0.652453	0.073859	3.54e-14	Brain_Cerebellar_Hemisphere.NM_001199014.STPG1
rs1052067	1	156206121	A	G	-1.33916	0.134338	1.18e-16	Brain_Cerebellar_Hemisphere.NM_001199653.PMF1
rs707934	6	31735631	T	C	0.754369	0.126279	3.58e-08	Brain_Cerebellar_Hemisphere.NM_001204078_3.ATP6V1G2
rs6457816	6	35362848	C	T	1.31545	0.187282	2.67e-10	Brain_Cerebellar_Hemisphere.NM_001204091.RPS10
rs4311468	5	111607509	C	T	0.37897	0.063446	3.59e-08	Brain_Cerebellar_Hemisphere.NM_001242377.DCP2
rs11538871	16	89977745	T	C	0.748341	0.11091	9.94e-10	Brain_Cerebellar_Hemisphere.NM_001242816.DEF8
rs11538871	16	89977745	T	C	0.715852	0.107496	1.51e-09	Brain_Cerebellar_Hemisphere.NM_001242817.DEF8
rs11538871	16	89977745	T	C	0.715852	0.107496	1.51e-09	Brain_Cerebellar_Hemisphere.NM_001242818.DEF8
rs4930152	11	64005412	A	G	1.23233	0.071126	7.06e-32	Brain_Cerebellar_Hemisphere.NM_001243733.VEGFB
rs661968	15	34261069	C	T	-1.51246	0.212715	1.78e-10	Brain_Cerebellar_Hemisphere.NM_001243996.RYR3
rs11605881	11	6495600	G	A	-0.390979	0.062456	9.69e-09	Brain_Cerebellar_Hemisphere.NM_001248006.TRIM3
rs867921	1	156352974	C	T	-0.589076	0.09861	3.58e-08	Brain_Cerebellar_Hemisphere.NM_001256395.RHBG
rs495030	11	107360090	C	A	-0.955262	0.15301	1.06e-08	Brain_Cerebellar_Hemisphere.NM_001256424.GUCY1A2
rs17099709	5	142307908	A	G	0.741503	0.099026	2.83e-11	Brain_Cerebellar_Hemisphere.NM_001257205.FGF1
rs17099709	5	142307908	A	G	0.741503	0.099026	2.83e-11	Brain_Cerebellar_Hemisphere.NM_001257206.FGF1
rs2904565	22	20091628	T	C	-0.872948	0.118136	4.56e-11	Brain_Cerebellar_Hemisphere.NM_001257994.TRMT2A
rs4646925	6	34852546	G	A	1.3339	0.203772	2.57e-09	Brain_Cerebellar_Hemisphere.NM_001261821.TCP11
rs6908185	6	33965787	G	A	1.34191	0.219216	1.84e-08	Brain_Cerebellar_Hemisphere.NM_001265595_2.PFDN6
rs6139030	20	3187733	C	T	-1.32939	0.220792	2.89e-08	Brain_Cerebellar_Hemisphere.NM_001267623.ITPA
rs5753027	22	30554204	G	A	-0.903759	0.127163	1.8e-10	Brain_Cerebellar_Hemisphere.NM_001267895.EMID1
rs890058	2	131868107	C	T	-0.697021	0.098685	2.22e-10	Brain_Cerebellar_Hemisphere.NM_001270421.CFC1
rs9495144	6	138900935	C	T	-1.19064	0.1951	1.99e-08	Brain_Cerebellar_Hemisphere.NM_001270507.TNFAIP3
rs9495144	6	138900935	C	T	-1.19064	0.1951	1.99e-08	Brain_Cerebellar_Hemisphere.NM_001270508.TNFAIP3
rs2053588	14	96846092	G	A	-2.12935	0.154552	7.66e-25	Brain_Cerebellar_Hemisphere.NM_001271905.GSKIP
rs2053588	14	96846092	G	A	0.917257	0.073206	3.24e-22	Brain_Cerebellar_Hemisphere.NM_001271906.GSKIP
rs10159255	1	63020816	A	C	-0.723393	0.095372	1.77e-11	Brain_Cerebellar_Hemisphere.NM_001272002.DOCK7
rs7644900	3	169372156	T	G	1.29388	0.181804	1.72e-10	Brain_Cerebellar_Hemisphere.NM_001277127.LRRC31
rs7192563	16	15127986	T	C	-0.966188	0.141904	7.43e-10	Brain_Cerebellar_Hemisphere.NM_001277323_1.NPIPA3
rs7192563	16	15127986	T	C	0.967577	0.14272	8.53e-10	Brain_Cerebellar_Hemisphere.NM_001277323.NPIPA3
rs7137708	12	122471031	G	A	1.29871	0.216455	3.18e-08	Brain_Cerebellar_Hemisphere.NM_001278378.ARL6IP4
rs4716398	6	170176407	A	G	-1.17745	0.109316	2.04e-18	Brain_Cerebellar_Hemisphere.NM_001278533.ERMARD
rs9858444	3	71077031	C	T	-1.26242	0.213339	4.61e-08	Brain_Cerebellar_Hemisphere.NM_001282886.EIF4E3
rs8008184	14	69567852	C	A	0.743099	0.090434	7.75e-13	Brain_Cerebellar_Hemisphere.NM_001284208.DCAF5
rs435137	15	74550482	T	C	0.933109	0.115608	1.61e-12	Brain_Cerebellar_Hemisphere.NM_001284364.ULK3
rs4886670	15	75449674	T	G	0.48227	0.077782	1.3e-08	Brain_Cerebellar_Hemisphere.NM_001284364.ULK3
rs9935625	16	10922939	T	C	-1.31822	0.214062	1.55e-08	Brain_Cerebellar_Hemisphere.NM_001286359.PRM2
rs17072045	6	111176534	A	C	-1.77719	0.290015	1.79e-08	Brain_Cerebellar_Hemisphere.NM_001286431.REV3L
rs17072045	6	111176534	A	C	-1.77719	0.290015	1.79e-08	Brain_Cerebellar_Hemisphere.NM_001286432.REV3L
rs4904753	14	91619960	T	G	1.31243	0.089957	1.66e-26	Brain_Cerebellar_Hemisphere.NM_001286472.C14orf159
rs7749306	6	10687746	T	G	1.05058	0.163174	4.24e-09	Brain_Cerebellar_Hemisphere.NM_001286488.TMEM14B
rs9465546	6	10211788	C	T	1.12844	0.190529	4.5e-08	Brain_Cerebellar_Hemisphere.NM_001286488.TMEM14B
rs1424863	8	72602833	C	T	1.33821	0.183767	7.67e-11	Brain_Cerebellar_Hemisphere.NM_001287259.XKR9
rs1889454	10	116112401	G	A	1.46785	0.236356	1.24e-08	Brain_Cerebellar_Hemisphere.NM_001287824.AFAP1L2
rs7141881	14	94583864	A	G	0.757073	0.123788	1.89e-08	Brain_Cerebellar_Hemisphere.NM_001288959.IFI27
rs736911	17	48545248	C	T	0.272217	0.03934	4.39e-10	Brain_Cerebellar_Hemisphere.NM_001288971.ACSF2
rs2857103	6	32791299	A	C	0.996217	0.119128	3.76e-13	Brain_Cerebellar_Hemisphere.NM_001290043_3.TAP2
rs4149370	6	3019654	T	C	-1.31705	0.124486	5.32e-18	Brain_Cerebellar_Hemisphere.NM_001290222.NQO2
rs6510082	19	58002444	A	G	-0.769414	0.052398	1.07e-26	Brain_Cerebellar_Hemisphere.NM_001291743.ZNF419
rs2066936	19	58018848	G	A	0.812767	0.083412	3.61e-16	Brain_Cerebellar_Hemisphere.NM_001291744.ZNF419
rs194706	3	38355917	T	C	-1.18007	0.165016	1.45e-10	Brain_Cerebellar_Hemisphere.NM_001337.CX3CR1
rs820292	3	38408742	G	A	-0.866338	0.131649	2.19e-09	Brain_Cerebellar_Hemisphere.NM_001337.CX3CR1
rs4806668	19	55897170	T	G	0.586706	0.098619	3.99e-08	Brain_Cerebellar_Hemisphere.NM_002000.FCAR
rs10774671	12	113357193	G	A	0.852961	0.100676	2.18e-13	Brain_Cerebellar_Hemisphere.NM_002534.OAS1
rs17072045	6	111176534	A	C	-1.77719	0.290015	1.79e-08	Brain_Cerebellar_Hemisphere.NM_002912.REV3L
rs4930152	11	64005412	A	G	-1.22749	0.070934	7.74e-32	Brain_Cerebellar_Hemisphere.NM_003377.VEGFB
rs1805377	5	82648943	A	G	-1.64414	0.151235	1.25e-18	Brain_Cerebellar_Hemisphere.NM_003401.XRCC4
rs3775289	4	71862674	T	C	-0.538386	0.08861	2.26e-08	Brain_Cerebellar_Hemisphere.NM_003759.SLC4A4
rs11539046	3	40503809	G	A	0.583124	0.080664	9.91e-11	Brain_Cerebellar_Hemisphere.NM_003973.RPL14
rs6500763	16	3015262	G	T	-1.75372	0.284878	1.57e-08	Brain_Cerebellar_Hemisphere.NM_004380.CREBBP
rs2119160	2	223765491	T	C	0.653874	0.100923	3.51e-09	Brain_Cerebellar_Hemisphere.NM_004457.ACSL3
rs1671023	17	73562216	A	G	-0.480114	0.060003	2.27e-12	Brain_Cerebellar_Hemisphere.NM_004524.LLGL2
rs3106318	8	24049625	C	T	0.94036	0.15932	4.93e-08	Brain_Cerebellar_Hemisphere.NM_004901.ENTPD4
rs3825663	14	90429749	G	A	-0.929608	0.131874	2.37e-10	Brain_Cerebellar_Hemisphere.NM_005197.FOXN3
rs6884251	5	130475886	G	A	-0.97092	0.078733	8.54e-22	Brain_Cerebellar_Hemisphere.NM_005340.HINT1
rs9495144	6	138900935	C	T	-1.19064	0.1951	1.99e-08	Brain_Cerebellar_Hemisphere.NM_006290.TNFAIP3
rs502518	12	3358345	A	G	1.4168	0.190013	3.3e-11	Brain_Cerebellar_Hemisphere.NM_006675.TSPAN9
rs3825369	12	3109641	G	T	0.755875	0.117832	4.73e-09	Brain_Cerebellar_Hemisphere.NM_006675.TSPAN9
rs473567	18	56969992	T	C	1.38387	0.173525	2.58e-12	Brain_Cerebellar_Hemisphere.NM_006785.MALT1
rs12606330	18	57182339	A	G	1.21889	0.161723	2.23e-11	Brain_Cerebellar_Hemisphere.NM_006785.MALT1
rs1787774	18	55771823	C	T	0.965884	0.131921	6.33e-11	Brain_Cerebellar_Hemisphere.NM_006785.MALT1
rs2713861	4	106358494	T	C	0.377907	0.05977	7.25e-09	Brain_Cerebellar_Hemisphere.NM_006903.PPA2
rs1858102	2	165737444	G	T	-0.462817	0.077332	3.4e-08	Brain_Cerebellar_Hemisphere.NM_006922.SCN3A
rs1382883	5	31523281	C	T	0.829755	0.122368	8.48e-10	Brain_Cerebellar_Hemisphere.NM_013235.DROSHA
rs6994682	8	101421798	C	T	0.710103	0.105022	9.3e-10	Brain_Cerebellar_Hemisphere.NM_015435.RNF19A
rs1346898	8	102303785	A	G	0.811342	0.12105	1.25e-09	Brain_Cerebellar_Hemisphere.NM_015435.RNF19A
rs4255475	10	48524900	A	C	0.832608	0.106709	6.03e-12	Brain_Cerebellar_Hemisphere.NM_015605_1.PTPN20B
rs1902714	10	48446036	A	G	0.940217	0.129236	7.93e-11	Brain_Cerebellar_Hemisphere.NM_015605_1.PTPN20B
rs2290911	2	224919	G	A	1.04968	0.128155	8.83e-13	Brain_Cerebellar_Hemisphere.NM_015677.SH3YL1
rs11110	11	66206169	T	C	0.871385	0.120871	1.11e-10	Brain_Cerebellar_Hemisphere.NM_016050.MRPL11
rs13160562	5	96111371	A	G	-1.12586	0.076701	1.1e-26	Brain_Cerebellar_Hemisphere.NM_016442.ERAP1
rs2053588	14	96846092	G	A	0.610882	0.062537	3.2e-16	Brain_Cerebellar_Hemisphere.NM_016472.GSKIP
rs10774671	12	113357193	G	A	-1.08577	0.118485	6.74e-15	Brain_Cerebellar_Hemisphere.NM_016816.OAS1
rs284661	19	41932120	C	T	-1.12904	0.076354	6.53e-27	Brain_Cerebellar_Hemisphere.NM_018035.ATP5SL
rs7809411	7	110660055	T	C	-0.353365	0.055856	7.13e-09	Brain_Cerebellar_Hemisphere.NM_018334.LRRN3
rs3759115	12	123464279	T	C	1.04327	0.083291	3.3e-22	Brain_Cerebellar_Hemisphere.NM_018694.ARL6IP4
rs7137708	12	122471031	G	A	1.23298	0.198956	1.31e-08	Brain_Cerebellar_Hemisphere.NM_018694.ARL6IP4
rs17707155	17	3505233	T	C	0.756716	0.103958	7.79e-11	Brain_Cerebellar_Hemisphere.NM_018727.TRPV1
rs2857103	6	32791299	A	C	-0.996217	0.119128	3.76e-13	Brain_Cerebellar_Hemisphere.NM_018833_3.TAP2
rs4710184	6	167515233	G	A	-1.28796	0.151552	1.91e-13	Brain_Cerebellar_Hemisphere.NM_021135.RPS6KA2
rs583759	6	167168890	G	A	-1.10314	0.171654	4.48e-09	Brain_Cerebellar_Hemisphere.NM_021135.RPS6KA2
rs1805377	5	82648943	A	G	1.50167	0.163375	5.86e-15	Brain_Cerebellar_Hemisphere.NM_022406.XRCC4
rs548907	11	77837761	T	C	0.948525	0.135474	2.97e-10	Brain_Cerebellar_Hemisphere.NM_024079.ALG8
rs17079601	18	66376889	A	G	1.0982	0.156899	2.99e-10	Brain_Cerebellar_Hemisphere.NM_024781.CCDC102B
rs4900071	14	91636395	T	C	-0.515291	0.07765	1.7e-09	Brain_Cerebellar_Hemisphere.NM_024952.C14orf159
rs1047351	14	99876505	G	A	-0.506236	0.08152	1.24e-08	Brain_Cerebellar_Hemisphere.NM_032233.SETD3
rs4312356	17	36493203	T	C	-1.31964	0.151196	6.02e-14	Brain_Cerebellar_Hemisphere.NM_032258_1.TBC1D3F
rs4312356	17	36493203	T	C	-1.31964	0.151196	6.02e-14	Brain_Cerebellar_Hemisphere.NM_032258_2.TBC1D3F
rs4312356	17	36493203	T	C	1.10363	0.153937	1.34e-10	Brain_Cerebellar_Hemisphere.NM_032258.TBC1D3F
rs1112898	7	1817997	T	C	0.717828	0.115551	1.23e-08	Brain_Cerebellar_Hemisphere.NM_032350.C7orf50
rs2284652	14	23831177	T	C	-0.581584	0.076494	1.62e-11	Brain_Cerebellar_Hemisphere.NM_032459.EFS
rs11191642	10	105055912	G	A	-1.1119	0.093982	1.02e-20	Brain_Cerebellar_Hemisphere.NM_032747.USMG5
rs276207	10	106065464	C	T	1.26692	0.193201	2.44e-09	Brain_Cerebellar_Hemisphere.NM_032747.USMG5
rs3814213	10	85974236	T	C	0.478595	0.056338	1.94e-13	Brain_Cerebellar_Hemisphere.NM_033100.CDHR1
rs2193766	3	8829321	T	C	1.41924	0.23029	1.51e-08	Brain_Cerebellar_Hemisphere.NM_033337.CAV3
rs11067030	12	109955317	T	C	1.11105	0.124923	2.63e-14	Brain_Cerebellar_Hemisphere.NM_052845.MMAB
rs11070410	15	44057045	A	G	-0.583437	0.086585	1.04e-09	Brain_Cerebellar_Hemisphere.NM_054020.CATSPER2
rs17707155	17	3505233	T	C	0.756716	0.103958	7.79e-11	Brain_Cerebellar_Hemisphere.NM_080704.TRPV1
rs17707155	17	3505233	T	C	0.756716	0.103958	7.79e-11	Brain_Cerebellar_Hemisphere.NM_080705.TRPV1
rs17707155	17	3505233	T	C	-0.756716	0.103958	7.79e-11	Brain_Cerebellar_Hemisphere.NM_080706.TRPV1
rs2812549	10	71350646	A	G	0.655193	0.107375	2e-08	Brain_Cerebellar_Hemisphere.NM_080801.COL13A1
rs4806668	19	55897170	T	G	0.586706	0.098619	3.99e-08	Brain_Cerebellar_Hemisphere.NM_133272.FCAR
rs5753027	22	30554204	G	A	0.870124	0.124281	2.97e-10	Brain_Cerebellar_Hemisphere.NM_133455.EMID1
rs8138098	22	33726472	T	C	0.930458	0.139005	1.3e-09	Brain_Cerebellar_Hemisphere.NM_133633.SYN3
rs1013603	22	33652454	T	C	0.513789	0.082497	1.14e-08	Brain_Cerebellar_Hemisphere.NM_133633.SYN3
rs1589918	15	23749808	G	A	-1.10885	0.174819	6.61e-09	Brain_Cerebellar_Hemisphere.NM_144599.NIPA1
rs6000229	22	36686159	C	T	1.11656	0.182903	1.98e-08	Brain_Cerebellar_Hemisphere.NM_145642.APOL3
rs5756069	22	36448811	T	C	0.781571	0.132307	4.83e-08	Brain_Cerebellar_Hemisphere.NM_145642.APOL3
rs2273028	17	18239012	A	G	0.53515	0.074733	1.39e-10	Brain_Cerebellar_Hemisphere.NM_148918.SHMT1
rs11168302	12	48312253	A	G	0.824939	0.109946	2.63e-11	Brain_Cerebellar_Hemisphere.NM_152320.ZNF641
rs4311468	5	111607509	C	T	0.37897	0.063446	3.59e-08	Brain_Cerebellar_Hemisphere.NM_152624.DCP2
rs11110	11	66206169	T	C	-1.14653	0.130426	4.4e-14	Brain_Cerebellar_Hemisphere.NM_170738.MRPL11
rs1424863	8	72602833	C	T	1.04855	0.151352	4.22e-10	Brain_Cerebellar_Hemisphere.NM_172058.EYA1
rs2667132	4	142927755	G	A	-0.487418	0.078638	1.31e-08	Brain_Cerebellar_Hemisphere.NM_172175.IL15
rs11135479	5	96062957	C	T	0.875652	0.111651	4.95e-12	Brain_Cerebellar_Hemisphere.NM_173060.CAST
rs9858444	3	71077031	C	T	-1.26242	0.213339	4.61e-08	Brain_Cerebellar_Hemisphere.NM_173359.EIF4E3
rs1787773	18	55771799	A	G	-1.13052	0.159194	1.85e-10	Brain_Cerebellar_Hemisphere.NM_173844.MALT1
rs12606330	18	57182339	A	G	-1.34869	0.203685	1.82e-09	Brain_Cerebellar_Hemisphere.NM_173844.MALT1
rs473567	18	56969992	T	C	-1.4644	0.224298	2.79e-09	Brain_Cerebellar_Hemisphere.NM_173844.MALT1
rs10489443	1	24749706	A	G	-0.507975	0.051596	2.17e-16	Brain_Cerebellar_Hemisphere.NM_178122.STPG1
rs7969596	12	99574547	T	C	1.50611	0.20777	9e-11	Brain_Cerebellar_Hemisphere.NM_181670.ANKS1B
rs1047351	14	99876505	G	A	0.502906	0.081722	1.59e-08	Brain_Cerebellar_Hemisphere.NM_199123.SETD3
rs7301869	12	1496704	T	C	-1.03861	0.173983	3.65e-08	Brain_Cerebellar_Hemisphere.NM_199460.CACNA1C
rs12087446	1	162021058	C	T	-1.19147	0.154099	8.53e-12	Brain_Cerebellar_Hemisphere.NM_201563.FCGR2C
rs2119160	2	223765491	T	C	-0.653874	0.100923	3.51e-09	Brain_Cerebellar_Hemisphere.NM_203372.ACSL3
rs4845651	1	154535527	C	T	1.40419	0.169941	6.17e-13	Brain_Cerebellar_Hemisphere.NM_207191.ADAM15
rs11538871	16	89977745	T	C	-1.67644	0.178216	1.98e-15	Brain_Cerebellar_Hemisphere.NM_207514.DEF8
rs9306441	22	27831461	T	C	-1.00062	0.140966	1.88e-10	Brain_Cerebellar_Hemisphere.NR_003491.MIAT
rs9613100	22	26497107	A	G	-0.922722	0.151575	2.14e-08	Brain_Cerebellar_Hemisphere.NR_003491.MIAT
rs788663	4	119155229	C	T	0.887867	0.083629	4.42e-18	Brain_Cerebellar_Hemisphere.NR_003584.SNHG8
rs6884251	5	130475886	G	A	1.2281	0.065569	1.81e-34	Brain_Cerebellar_Hemisphere.NR_024611.HINT1
rs7498985	16	90103117	A	G	1.11558	0.069622	2.27e-29	Brain_Cerebellar_Hemisphere.NR_027335.URAHP
rs7498985	16	90103117	A	G	-1.1167	0.070072	3.34e-29	Brain_Cerebellar_Hemisphere.NR_027336.URAHP
rs11485264	1	75197533	G	A	-1.26539	0.120861	9.27e-18	Brain_Cerebellar_Hemisphere.NR_027962.TYW3
rs9306441	22	27831461	T	C	-1.00062	0.140966	1.88e-10	Brain_Cerebellar_Hemisphere.NR_033320.MIAT
rs9613100	22	26497107	A	G	-0.922722	0.151575	2.14e-08	Brain_Cerebellar_Hemisphere.NR_033320.MIAT
rs633398	4	119147463	C	T	-0.929078	0.067463	7.88e-25	Brain_Cerebellar_Hemisphere.NR_034011.SNHG8
rs11067030	12	109955317	T	C	-1.11105	0.124923	2.63e-14	Brain_Cerebellar_Hemisphere.NR_038118.MMAB
rs4311468	5	111607509	C	T	-0.378976	0.063446	3.59e-08	Brain_Cerebellar_Hemisphere.NR_038352.DCP2
rs2107545	17	56360118	G	A	0.171333	0.027423	1.03e-08	Brain_Cerebellar_Hemisphere.NR_038411.BZRAP1-AS1
rs1267543	17	56656624	A	G	0.168241	0.023613	1.65e-10	Brain_Cerebellar_Hemisphere.NR_038412.BZRAP1-AS1
rs2107545	17	56360118	G	A	0.171333	0.027423	1.03e-08	Brain_Cerebellar_Hemisphere.NR_038413.BZRAP1-AS1
rs2680701	17	56438301	A	G	-0.565893	0.070183	1.68e-12	Brain_Cerebellar_Hemisphere.NR_038415.BZRAP1-AS1
rs2680701	17	56438301	A	G	-0.565893	0.070183	1.68e-12	Brain_Cerebellar_Hemisphere.NR_038416.BZRAP1-AS1
rs2107545	17	56360118	G	A	0.171333	0.027423	1.03e-08	Brain_Cerebellar_Hemisphere.NR_038417.BZRAP1-AS1
rs1267543	17	56656624	A	G	0.168241	0.023613	1.65e-10	Brain_Cerebellar_Hemisphere.NR_038418.BZRAP1-AS1
rs6860301	5	109828383	T	C	1.20466	0.201354	3.43e-08	Brain_Cerebellar_Hemisphere.NR_045089.TSLP
rs268889	19	51461189	G	A	1.69899	0.249952	7.85e-10	Brain_Cerebellar_Hemisphere.NR_045763.KLK2
rs273659	19	51677132	C	T	1.16848	0.184984	7.45e-09	Brain_Cerebellar_Hemisphere.NR_045763.KLK2
rs867921	1	156352974	C	T	0.850916	0.072561	1.72e-20	Brain_Cerebellar_Hemisphere.NR_046115.RHBG
rs7228992	18	40284595	G	T	1.15672	0.173578	1.48e-09	Brain_Cerebellar_Hemisphere.NR_046458.LINC00907
rs12087446	1	162021058	C	T	-1.19147	0.154099	8.53e-12	Brain_Cerebellar_Hemisphere.NR_047648.FCGR2C
rs2080816	14	78310762	G	T	-0.581499	0.074999	7.68e-12	Brain_Cerebellar_Hemisphere.NR_052025.SLIRP
rs8029656	15	53466012	C	T	0.974748	0.154364	7.52e-09	Brain_Cerebellar_Hemisphere.NR_073510.ONECUT1
rs7578760	2	233533202	T	C	0.950236	0.13507	2.52e-10	Brain_Cerebellar_Hemisphere.NR_103494.GIGYF2
rs7578760	2	233533202	T	C	0.950236	0.13507	2.52e-10	Brain_Cerebellar_Hemisphere.NR_103495.GIGYF2
rs776746	7	99270539	T	C	0.833582	0.12462	1.33e-09	Brain_Cerebellar_Hemisphere.NR_103869.CYP3A43
rs11205333	1	150107136	A	G	0.931537	0.124821	3.19e-11	Brain_Cerebellar_Hemisphere.NR_104086_1.RNVU1-19
rs11205333	1	150107136	A	G	-0.917828	0.125159	5.98e-11	Brain_Cerebellar_Hemisphere.NR_104086.RNVU1-19
rs1104879	7	75685568	T	C	-0.564959	0.080601	2.86e-10	Brain_Cerebellar_Hemisphere.NR_104165.MDH2
rs936227	15	75131959	A	G	-1.66334	0.081789	2.61e-37	Brain_Cerebellar_Hemisphere.NR_104307.ULK3
rs936227	15	75131959	A	G	1.52292	0.09097	9.16e-31	Brain_Cerebellar_Hemisphere.NR_104308.ULK3
rs2468802	11	18225742	A	G	0.49573	0.07627	1.14e-09	Brain_Cerebellum.NM_000352.ABCC8
rs7017102	8	145118648	G	A	-1.12024	0.190075	2.41e-08	Brain_Cerebellum.NM_000445.PLEC
rs241451	6	32796480	C	T	1.31717	0.088215	1.82e-31	Brain_Cerebellum.NM_000544.TAP2
rs336304	4	143019415	A	G	0.921621	0.143375	1.64e-09	Brain_Cerebellum.NM_000585.IL15
rs3739008	2	101612568	T	C	-0.265316	0.038126	9.95e-11	Brain_Cerebellum.NM_000993.RPL31
rs9491396	6	125694227	C	T	0.704054	0.117548	1.5e-08	Brain_Cerebellum.NM_001003395.TPD52L1
rs4710184	6	167515233	G	A	1.08758	0.131811	7.43e-14	Brain_Cerebellum.NM_001006932.RPS6KA2
rs2294323	6	166915537	A	C	0.782982	0.124834	3.62e-09	Brain_Cerebellum.NM_001006932.RPS6KA2
rs6903881	6	167556607	T	C	1.10811	0.178665	5.16e-09	Brain_Cerebellum.NM_001006932.RPS6KA2
rs4972973	2	231737798	A	G	0.511305	0.081173	3.16e-09	Brain_Cerebellum.NM_001012514.ITM2C
rs6429457	1	244422816	G	A	1.16066	0.165352	7.19e-11	Brain_Cerebellum.NM_001012970.C1orf100
rs12564773	1	244758612	T	C	1.01143	0.175047	4.23e-08	Brain_Cerebellum.NM_001012970.C1orf100
rs7187695	16	66886581	G	A	-0.890248	0.086542	4.1e-19	Brain_Cerebellum.NM_001018159.NAE1
rs8050887	16	67081372	G	A	-0.921537	0.141856	1.16e-09	Brain_Cerebellum.NM_001018159.NAE1
rs936060	17	73559342	A	G	0.423479	0.055833	3.25e-12	Brain_Cerebellum.NM_001031803.LLGL2
rs17049383	3	8680116	T	C	0.857802	0.133588	1.7e-09	Brain_Cerebellum.NM_001033117.SRGAP3
rs1553669	4	175237408	T	C	0.279535	0.040765	1.73e-10	Brain_Cerebellum.NM_001040157.CEP44
rs4673645	2	212859424	G	A	1.01254	0.156261	1.27e-09	Brain_Cerebellum.NM_001042599.ERBB4
rs129976	16	3796148	G	A	-1.58314	0.230801	1.71e-10	Brain_Cerebellum.NM_001079846.CREBBP
rs6963104	7	102643152	C	A	0.561437	0.085997	9.67e-10	Brain_Cerebellum.NM_001079877.RASA4
rs9845460	3	136587117	A	G	-0.601696	0.097985	7.02e-09	Brain_Cerebellum.NM_001097599.SLC35G2
rs6510084	19	58002665	A	G	1.19258	0.069477	3.22e-37	Brain_Cerebellum.NM_001098491.ZNF419
rs6510084	19	58002665	A	G	1.19258	0.069477	3.22e-37	Brain_Cerebellum.NM_001098492.ZNF419
rs6510084	19	58002665	A	G	1.17086	0.067783	1.73e-37	Brain_Cerebellum.NM_001098493.ZNF419
rs6510084	19	58002665	A	G	-0.991443	0.065803	7.97e-32	Brain_Cerebellum.NM_001098494.ZNF419
rs6510084	19	58002665	A	G	-0.967624	0.064014	5.94e-32	Brain_Cerebellum.NM_001098495.ZNF419
rs6510084	19	58002665	A	G	-0.967624	0.064014	5.94e-32	Brain_Cerebellum.NM_001098496.ZNF419
rs9463274	6	46940263	A	C	-0.755247	0.126832	1.79e-08	Brain_Cerebellum.NM_001098518.GPR116
rs10934	2	101622728	T	C	0.44326	0.038786	3.77e-22	Brain_Cerebellum.NM_001098577.RPL31
rs936227	15	75131959	A	G	0.365246	0.044953	1.53e-13	Brain_Cerebellum.NM_001099436.ULK3
rs16880675	8	111414729	A	G	-0.723954	0.101606	4.06e-11	Brain_Cerebellum.NM_001099745.SYBU
rs10103079	8	110583870	A	G	-0.853708	0.13228	1.43e-09	Brain_Cerebellum.NM_001099745.SYBU
rs17409275	5	31514127	T	C	-0.767651	0.102976	6.68e-12	Brain_Cerebellum.NM_001100412.DROSHA
rs4900071	14	91636395	T	C	-1.03598	0.052027	5.88e-44	Brain_Cerebellum.NM_001102367.C14orf159
rs4900071	14	91636395	T	C	0.747832	0.067562	3.44e-21	Brain_Cerebellum.NM_001102368.C14orf159
rs4900071	14	91636395	T	C	-0.965386	0.054644	1.79e-38	Brain_Cerebellum.NM_001102369.C14orf159
rs7775219	6	3277298	C	T	-0.674709	0.108661	4.97e-09	Brain_Cerebellum.NM_001128591.PSMG4
rs8047712	16	68542122	T	C	1.21665	0.182307	4.53e-10	Brain_Cerebellum.NM_001129758.DPEP3
rs7184692	16	67180171	C	T	0.673524	0.10274	8.39e-10	Brain_Cerebellum.NM_001129758.DPEP3
rs7141881	14	94583864	A	G	0.655055	0.072699	8.81e-16	Brain_Cerebellum.NM_001130080.IFI27
rs2285013	14	103429825	G	A	0.37506	0.062574	1.47e-08	Brain_Cerebellum.NM_001130107.KLC1
rs923118	15	74466271	T	G	0.567914	0.091836	5.65e-09	Brain_Cerebellum.NM_001130136.ISLR2
rs883444	7	2057934	C	T	-1.01604	0.136297	6.68e-12	Brain_Cerebellum.NM_001134395.C7orf50
rs1404104	7	1243731	T	C	-0.931987	0.139165	4e-10	Brain_Cerebellum.NM_001134395.C7orf50
rs883444	7	2057934	C	T	-1.01604	0.136297	6.68e-12	Brain_Cerebellum.NM_001134396.C7orf50
rs1404104	7	1243731	T	C	-0.931987	0.139165	4e-10	Brain_Cerebellum.NM_001134396.C7orf50
rs10518102	4	73268874	T	G	0.570848	0.080256	4.35e-11	Brain_Cerebellum.NM_001134742.SLC4A4
rs3018886	8	95059683	G	A	0.916257	0.123341	7.71e-12	Brain_Cerebellum.NM_001135733.TP53INP1
rs4806073	19	35555190	T	C	-0.754357	0.130507	4.18e-08	Brain_Cerebellum.NM_001136009.FXYD3
rs7555700	1	15477658	C	A	0.598765	0.065009	2.7e-16	Brain_Cerebellum.NM_001136216.TMEM51
rs7555700	1	15477658	C	A	-0.435625	0.062504	9.41e-11	Brain_Cerebellum.NM_001136217.TMEM51
rs1589918	15	23749808	G	A	-1.00478	0.166468	1.21e-08	Brain_Cerebellum.NM_001142275.NIPA1
rs1372998	18	3265304	A	G	0.432656	0.06608	8.76e-10	Brain_Cerebellum.NM_001144944.MYL12B
rs4609015	6	26407408	C	T	-0.902063	0.0988	4.34e-16	Brain_Cerebellum.NM_001145009.BTN3A1
rs7844632	8	124156453	G	T	-1.0884	0.066818	5.45e-35	Brain_Cerebellum.NM_001145088.TBC1D31
rs17564780	17	44005413	G	A	0.17777	0.025775	1.4e-10	Brain_Cerebellum.NM_001145146_1.CRHR1
rs12150090	17	44115886	T	C	-0.148816	0.021543	1.33e-10	Brain_Cerebellum.NM_001145148.CRHR1
rs1553669	4	175237408	T	C	-0.279535	0.040765	1.73e-10	Brain_Cerebellum.NM_001145314.CEP44
rs7817974	8	107477037	A	G	-0.66998	0.113126	2.09e-08	Brain_Cerebellum.NM_001146.ANGPT1
rs2736988	4	90776345	T	C	-0.194842	0.03224	1.16e-08	Brain_Cerebellum.NM_001146054.SNCA
rs2009609	19	58263999	A	G	1.07959	0.161886	4.65e-10	Brain_Cerebellum.NM_001146326.ZIM2
rs12984414	19	57464349	G	A	0.640003	0.102577	4.28e-09	Brain_Cerebellum.NM_001146326.ZIM2
rs2009609	19	58263999	A	G	1.07959	0.161886	4.65e-10	Brain_Cerebellum.NM_001146327.ZIM2
rs12984414	19	57464349	G	A	0.640003	0.102577	4.28e-09	Brain_Cerebellum.NM_001146327.ZIM2
rs9213	2	218386	A	G	-1.01623	0.075936	2.25e-27	Brain_Cerebellum.NM_001159597.SH3YL1
rs10447953	8	31478718	T	C	0.865242	0.147843	2.94e-08	Brain_Cerebellum.NM_001160007.NRG1
rs7852245	9	27967242	C	T	1.26976	0.216509	2.78e-08	Brain_Cerebellum.NM_001161585.EQTN
rs1658347	3	58049391	C	A	-0.703301	0.11829	1.87e-08	Brain_Cerebellum.NM_001164317.FLNB
rs1658347	3	58049391	C	A	0.703306	0.118291	1.87e-08	Brain_Cerebellum.NM_001164318.FLNB
rs1658347	3	58049391	C	A	0.703306	0.118291	1.87e-08	Brain_Cerebellum.NM_001164319.FLNB
rs10910648	1	232409847	G	A	0.838768	0.137	7.71e-09	Brain_Cerebellum.NM_001164551.DISC1
rs10910648	1	232409847	G	A	0.838768	0.137	7.71e-09	Brain_Cerebellum.NM_001164555.DISC1
rs10910648	1	232409847	G	A	0.858968	0.105866	1.65e-13	Brain_Cerebellum.NM_001164556.DISC1
rs11804919	1	232977131	G	A	1.56906	0.196494	3.4e-13	Brain_Cerebellum.NM_001164556.DISC1
rs6792471	3	185964764	C	T	0.909412	0.124467	1.51e-11	Brain_Cerebellum.NM_001166415.EHHADH
rs894276	3	185158409	G	A	0.791097	0.125294	2.93e-09	Brain_Cerebellum.NM_001166415.EHHADH
rs12639503	3	51860817	A	G	1.03054	0.16261	2.59e-09	Brain_Cerebellum.NM_001166435.ITIH1
rs502518	12	3358345	A	G	-1.01381	0.140135	2.25e-11	Brain_Cerebellum.NM_001168320.TSPAN9
rs3782837	12	3121159	C	T	-0.850082	0.126334	3.39e-10	Brain_Cerebellum.NM_001168320.TSPAN9
rs807534	6	24551664	C	T	-0.386493	0.053268	2e-11	Brain_Cerebellum.NM_001168377.KIAA0319
rs1059341	10	85976965	C	A	0.450231	0.050645	1.81e-15	Brain_Cerebellum.NM_001171971.CDHR1
rs1346898	8	102303785	A	G	-0.93551	0.150849	5.17e-09	Brain_Cerebellum.NM_001172477.RRM2B
rs1346898	8	102303785	A	G	1.05391	0.143325	1.19e-11	Brain_Cerebellum.NM_001172478.RRM2B
rs4658065	1	192618182	C	T	0.945574	0.145481	1.14e-09	Brain_Cerebellum.NM_001173525.TROVE2
rs3792557	3	46903043	T	C	-0.822657	0.138552	1.94e-08	Brain_Cerebellum.NM_001174136.TDGF1
rs1555745	1	39483129	A	G	-1.52211	0.084432	2.25e-39	Brain_Cerebellum.NM_001184979.NDUFS5
rs11738358	5	96057891	T	C	-0.90045	0.070209	6.89e-26	Brain_Cerebellum.NM_001190442.CAST
rs1993488	10	48445554	G	A	-1.24697	0.155567	2.87e-13	Brain_Cerebellum.NM_001190810_1.AGAP9
rs1993488	10	48445554	G	A	1.15584	0.15969	2.21e-11	Brain_Cerebellum.NM_001190810.AGAP9
rs12124527	1	144896319	C	T	0.568024	0.09696	2.86e-08	Brain_Cerebellum.NM_001195260.PDE4DIP
rs2235550	1	24748829	G	A	0.338283	0.045382	6.7e-12	Brain_Cerebellum.NM_001199013.STPG1
rs2294520	1	24718075	C	T	0.754582	0.048759	6.86e-33	Brain_Cerebellum.NM_001199014.STPG1
rs6507927	18	47051748	G	A	-0.709745	0.110987	1.94e-09	Brain_Cerebellum.NM_001199345.RPL17
rs1052067	1	156206121	A	G	-1.34843	0.102981	1.34e-26	Brain_Cerebellum.NM_001199653.PMF1
rs2844463	6	31615167	A	G	0.603046	0.090518	4.81e-10	Brain_Cerebellum.NM_001204078_3.ATP6V1G2
rs4713358	6	30716117	T	G	0.723085	0.125352	4.43e-08	Brain_Cerebellum.NM_001204078_3.ATP6V1G2
rs9508798	13	31131436	G	T	0.918709	0.155098	2.08e-08	Brain_Cerebellum.NM_001204406.ALOX5AP
rs195429	6	37354435	T	C	0.906129	0.137471	6.97e-10	Brain_Cerebellum.NM_001207037.ETV7
rs6901410	6	35330030	C	T	0.889259	0.141729	3.58e-09	Brain_Cerebellum.NM_001207037.ETV7
rs651134	10	27549961	T	C	0.934896	0.132162	5.36e-11	Brain_Cerebellum.NM_001242702.MKX
rs4930152	11	64005412	A	G	1.22695	0.060911	1.68e-44	Brain_Cerebellum.NM_001243733.VEGFB
rs11605881	11	6495600	G	A	-0.503444	0.064996	1.34e-12	Brain_Cerebellum.NM_001248006.TRIM3
rs1860230	5	142077863	C	T	0.471593	0.04715	2.33e-18	Brain_Cerebellum.NM_001257205.FGF1
rs1860230	5	142077863	C	T	0.471593	0.04715	2.33e-18	Brain_Cerebellum.NM_001257206.FGF1
rs6934946	6	14256641	A	G	-1.19447	0.202365	2.31e-08	Brain_Cerebellum.NM_001258457.TBC1D7
rs7746988	6	35324741	C	T	1.6145	0.22292	2.15e-11	Brain_Cerebellum.NM_001261821.TCP11
rs5753027	22	30554204	G	A	-0.767147	0.102091	4.8e-12	Brain_Cerebellum.NM_001267895.EMID1
rs12567252	1	37041357	C	A	0.952932	0.159858	1.74e-08	Brain_Cerebellum.NM_001270895.TRAPPC3
rs2691402	4	58171793	G	T	0.944081	0.159171	1.99e-08	Brain_Cerebellum.NM_001271721.SPINK2
rs10789117	1	63072265	C	A	-0.7204	0.081226	2.03e-15	Brain_Cerebellum.NM_001272002.DOCK7
rs7017102	8	145118648	G	A	-1.12024	0.190075	2.41e-08	Brain_Cerebellum.NM_001272036.LRRC14
rs4658753	1	245491406	T	C	-1.03497	0.163822	2.87e-09	Brain_Cerebellum.NM_001276348.C1orf100
rs9876754	3	169003634	C	T	1.39468	0.140283	3.34e-18	Brain_Cerebellum.NM_001277127.LRRC31
rs9870311	3	169641062	A	G	1.60394	0.211519	3.28e-12	Brain_Cerebellum.NM_001277127.LRRC31
rs9874200	3	169379797	C	T	1.11563	0.180669	5.91e-09	Brain_Cerebellum.NM_001277127.LRRC31
rs11551276	16	15155407	A	G	1.04028	0.147754	6.41e-11	Brain_Cerebellum.NM_001277323_1.NPIPA3
rs11551276	16	15155407	A	G	-1.04029	0.14726	5.65e-11	Brain_Cerebellum.NM_001277323.NPIPA3
rs9501677	6	29497002	A	G	1.10268	0.1792	6.59e-09	Brain_Cerebellum.NM_001278786_6.ZNRD1
rs3758223	9	37489298	C	T	-0.878791	0.112333	8.51e-13	Brain_Cerebellum.NM_001282766.POLR1E
rs3802509	10	35772402	A	G	-0.296434	0.031252	5.22e-17	Brain_Cerebellum.NM_001282852.CCNY
rs3802509	10	35772402	A	G	0.583454	0.04558	8.02e-26	Brain_Cerebellum.NM_001282853.CCNY
rs7072266	10	35811904	T	C	-0.426574	0.03181	1.9e-27	Brain_Cerebellum.NM_001282854.CCNY
rs1578905	14	57637334	G	T	1.37168	0.143669	3.59e-17	Brain_Cerebellum.NM_001283058.C14orf105
rs10137663	14	57894922	T	C	0.880868	0.127429	1.3e-10	Brain_Cerebellum.NM_001283058.C14orf105
rs11846707	14	58343327	A	G	1.09667	0.186794	2.69e-08	Brain_Cerebellum.NM_001283058.C14orf105
rs2038860	14	57713422	T	C	1.15687	0.160066	2.34e-11	Brain_Cerebellum.NM_001283059.C14orf105
rs1092015	14	58200725	A	G	1.56798	0.252643	5.05e-09	Brain_Cerebellum.NM_001283059.C14orf105
rs12101105	14	58304082	T	C	1.06705	0.17931	1.83e-08	Brain_Cerebellum.NM_001283059.C14orf105
rs1578905	14	57637334	G	T	1.42147	0.153436	1.96e-16	Brain_Cerebellum.NM_001283060.C14orf105
rs10137663	14	57894922	T	C	1.00227	0.129464	1.37e-12	Brain_Cerebellum.NM_001283060.C14orf105
rs11846707	14	58343327	A	G	1.19652	0.194673	6.83e-09	Brain_Cerebellum.NM_001283060.C14orf105
rs8008184	14	69567852	C	A	0.697468	0.085717	1.44e-13	Brain_Cerebellum.NM_001284208.DCAF5
rs2472304	15	75044238	G	A	0.42898	0.052468	1.16e-13	Brain_Cerebellum.NM_001284364.ULK3
rs936227	15	75131959	A	G	-0.436758	0.052193	3.79e-14	Brain_Cerebellum.NM_001284365.ULK3
rs4900071	14	91636395	T	C	0.938996	0.070806	4.72e-27	Brain_Cerebellum.NM_001286472.C14orf159
rs17145124	5	118639745	T	C	-0.974503	0.158414	6.65e-09	Brain_Cerebellum.NM_001286813.TNFAIP8
rs1424863	8	72602833	C	T	1.14309	0.16353	8.42e-11	Brain_Cerebellum.NM_001287259.XKR9
rs10090896	8	70680983	A	G	0.823044	0.118366	1.03e-10	Brain_Cerebellum.NM_001287259.XKR9
rs1772849	1	201280163	G	A	0.748674	0.126183	1.98e-08	Brain_Cerebellum.NM_001288568.TMEM9
rs8020410	14	94586005	T	C	-0.20296	0.034202	1.97e-08	Brain_Cerebellum.NM_001288956.IFI27
rs11623253	14	94585064	T	C	0.712086	0.100371	4.8e-11	Brain_Cerebellum.NM_001288960.IFI27
rs7141881	14	94583864	A	G	0.180461	0.028956	4.43e-09	Brain_Cerebellum.NM_001288995.IFI27
rs8139422	22	50315363	A	C	0.548363	0.086613	2.68e-09	Brain_Cerebellum.NM_001289922.C22orf34
rs241451	6	32796480	C	T	1.31717	0.088215	1.82e-31	Brain_Cerebellum.NM_001290043_3.TAP2
rs4149370	6	3019654	T	C	-1.33579	0.103827	5.38e-26	Brain_Cerebellum.NM_001290222.NQO2
rs1267658	15	83214154	C	T	-0.893725	0.080031	1.89e-21	Brain_Cerebellum.NM_001291420.GOLGA6L9
rs6510084	19	58002665	A	G	-0.991443	0.065803	7.97e-32	Brain_Cerebellum.NM_001291743.ZNF419
rs2066936	19	58018848	G	A	0.944475	0.091324	2.93e-19	Brain_Cerebellum.NM_001291744.ZNF419
rs1851426	7	99382936	A	G	0.786038	0.076206	3.46e-19	Brain_Cerebellum.NM_001291829.CYP3A5
rs1128097	7	98716813	A	G	0.466973	0.071784	1.11e-09	Brain_Cerebellum.NM_001291829.CYP3A5
rs2844463	6	31615167	A	G	-0.93044	0.16089	4.13e-08	Brain_Cerebellum.NM_001320_4.CSNK2B
rs1658347	3	58049391	C	A	0.703306	0.118291	1.87e-08	Brain_Cerebellum.NM_001457.FLNB
rs9508798	13	31131436	G	T	-0.983457	0.151789	1.27e-09	Brain_Cerebellum.NM_001629.ALOX5AP
rs6792471	3	185964764	C	T	-0.909461	0.124464	1.51e-11	Brain_Cerebellum.NM_001966.EHHADH
rs894276	3	185158409	G	A	-0.791124	0.125293	2.92e-09	Brain_Cerebellum.NM_001966.EHHADH
rs2432103	19	7466965	G	A	0.717493	0.119415	1.38e-08	Brain_Cerebellum.NM_002002.FCER2
rs254596	5	52456893	T	C	-0.605103	0.100928	1.46e-08	Brain_Cerebellum.NM_002203.ITGA2
rs6597398	6	980237	G	A	0.377969	0.062625	1.21e-08	Brain_Cerebellum.NM_002460.IRF4
rs10774671	12	113357193	G	A	0.955037	0.090807	1.01e-19	Brain_Cerebellum.NM_002534.OAS1
rs1697559	19	51784461	A	G	1.26718	0.202077	3.64e-09	Brain_Cerebellum.NM_002776.KLK10
rs3792557	3	46903043	T	C	0.822665	0.138551	1.94e-08	Brain_Cerebellum.NM_003212.TDGF1
rs4930152	11	64005412	A	G	-1.22092	0.060421	1.2e-44	Brain_Cerebellum.NM_003377.VEGFB
rs4984898	16	641164	T	G	0.630579	0.078448	2.51e-13	Brain_Cerebellum.NM_004204.PIGQ
rs129976	16	3796148	G	A	-1.58314	0.230801	1.71e-10	Brain_Cerebellum.NM_004380.CREBBP
rs1555745	1	39483129	A	G	1.52212	0.084433	2.25e-39	Brain_Cerebellum.NM_004552.NDUFS5
rs4673645	2	212859424	G	A	1.01254	0.156261	1.27e-09	Brain_Cerebellum.NM_005235.ERBB4
rs10423270	19	1310136	G	T	-0.730988	0.110308	5.79e-10	Brain_Cerebellum.NM_005317.GZMM
rs6884251	5	130475886	G	A	-0.946049	0.073727	6.62e-26	Brain_Cerebellum.NM_005340.HINT1
rs4499950	6	145102336	A	G	-1.06547	0.174755	8.75e-09	Brain_Cerebellum.NM_005670.EPM2A
rs4372735	17	48976232	C	A	0.640647	0.098593	1.15e-09	Brain_Cerebellum.NM_005749.TOB1
rs502518	12	3358345	A	G	0.978855	0.137677	4.42e-11	Brain_Cerebellum.NM_006675.TSPAN9
rs3782837	12	3121159	C	T	0.802001	0.125119	1.8e-09	Brain_Cerebellum.NM_006675.TSPAN9
rs6963104	7	102643152	C	A	-0.561437	0.085997	9.67e-10	Brain_Cerebellum.NM_006989.RASA4
rs268889	19	51461189	G	A	0.936961	0.159528	2.66e-08	Brain_Cerebellum.NM_007196.KLK8
rs17793542	11	17946939	A	G	0.64775	0.061719	1.17e-19	Brain_Cerebellum.NM_012139.SERGEF
rs7950865	11	78157401	G	A	-1.0995	0.124081	2.14e-15	Brain_Cerebellum.NM_012296.GAB2
rs8095794	18	60267933	T	G	0.709933	0.117027	1.02e-08	Brain_Cerebellum.NM_012327.PIGN
rs17409275	5	31514127	T	C	0.767652	0.102976	6.68e-12	Brain_Cerebellum.NM_013235.DROSHA
rs7017102	8	145118648	G	A	-1.12024	0.190075	2.41e-08	Brain_Cerebellum.NM_014665.LRRC14
rs17049383	3	8680116	T	C	-0.857802	0.133588	1.7e-09	Brain_Cerebellum.NM_014850.SRGAP3
rs9463274	6	46940263	A	C	0.76403	0.126299	1.13e-08	Brain_Cerebellum.NM_015234.GPR116
rs6993026	8	19426149	G	A	0.314337	0.050009	3.38e-09	Brain_Cerebellum.NM_015310.PSD3
rs2009609	19	58263999	A	G	1.07959	0.161886	4.65e-10	Brain_Cerebellum.NM_015363.ZIM2
rs12984414	19	57464349	G	A	0.640003	0.102577	4.28e-09	Brain_Cerebellum.NM_015363.ZIM2
rs6994935	8	102050512	T	C	0.87077	0.110434	6e-13	Brain_Cerebellum.NM_015435.RNF19A
rs6994682	8	101421798	C	T	0.674778	0.088045	2.09e-12	Brain_Cerebellum.NM_015435.RNF19A
rs662069	11	119003322	A	C	-0.42338	0.07353	4.66e-08	Brain_Cerebellum.NM_015517.HINFP
rs300269	1	55046392	G	A	0.444265	0.076246	3.34e-08	Brain_Cerebellum.NM_015547.ACOT11
rs9213	2	218386	A	G	1.02962	0.087663	5.35e-23	Brain_Cerebellum.NM_015677.SH3YL1
rs11110	11	66206169	T	C	1.02252	0.126307	1.83e-13	Brain_Cerebellum.NM_016050.MRPL11
rs195429	6	37354435	T	C	0.906129	0.137471	6.97e-10	Brain_Cerebellum.NM_016135.ETV7
rs6901410	6	35330030	C	T	0.889259	0.141729	3.58e-09	Brain_Cerebellum.NM_016135.ETV7
rs3019198	11	61179285	G	A	-0.459161	0.078146	2.63e-08	Brain_Cerebellum.NM_016464.TMEM138
rs10774671	12	113357193	G	A	-1.0539	0.087989	1.3e-23	Brain_Cerebellum.NM_016816.OAS1
rs3759115	12	123464279	T	C	1.04165	0.060979	5.21e-37	Brain_Cerebellum.NM_018694.ARL6IP4
rs7964186	12	124319101	C	T	1.08696	0.176163	6.06e-09	Brain_Cerebellum.NM_018694.ARL6IP4
rs17707155	17	3505233	T	C	1.11117	0.092798	1.33e-23	Brain_Cerebellum.NM_018727.TRPV1
rs241451	6	32796480	C	T	-1.31717	0.088215	1.82e-31	Brain_Cerebellum.NM_018833_3.TAP2
rs4710184	6	167515233	G	A	-1.19713	0.133189	1.01e-15	Brain_Cerebellum.NM_021135.RPS6KA2
rs2294323	6	166915537	A	C	-0.863339	0.127915	3.04e-10	Brain_Cerebellum.NM_021135.RPS6KA2
rs6903881	6	167556607	T	C	-1.2252	0.182957	4.01e-10	Brain_Cerebellum.NM_021135.RPS6KA2
rs3758223	9	37489298	C	T	0.878791	0.112333	8.51e-13	Brain_Cerebellum.NM_022490.POLR1E
rs9627789	22	50300562	G	A	-0.480836	0.077119	4.37e-09	Brain_Cerebellum.NM_024324.CRELD2
rs8079088	17	80780058	T	C	0.543533	0.092546	2.66e-08	Brain_Cerebellum.NM_024619.FN3KRP
rs3746222	19	58084930	A	G	-0.693931	0.111353	4.44e-09	Brain_Cerebellum.NM_024691.ZNF419
rs4900071	14	91636395	T	C	-0.69774	0.064756	2.09e-20	Brain_Cerebellum.NM_024952.C14orf159
rs4312356	17	36493203	T	C	-1.03067	0.122545	2.96e-14	Brain_Cerebellum.NM_032258_1.TBC1D3F
rs4312356	17	36493203	T	C	-1.03067	0.122545	2.96e-14	Brain_Cerebellum.NM_032258_2.TBC1D3F
rs4312356	17	36493203	T	C	0.756539	0.131698	4.97e-08	Brain_Cerebellum.NM_032258.TBC1D3F
rs883444	7	2057934	C	T	0.952885	0.133504	3.8e-11	Brain_Cerebellum.NM_032350.C7orf50
rs1404104	7	1243731	T	C	0.884486	0.135346	9.35e-10	Brain_Cerebellum.NM_032350.C7orf50
rs429150	6	32075563	C	T	-0.570766	0.085302	4.13e-10	Brain_Cerebellum.NM_032470_6.TNXB
rs3170368	19	3976321	G	T	0.737155	0.128098	4.74e-08	Brain_Cerebellum.NM_032607.CREB3L3
rs11191642	10	105055912	G	A	-0.961175	0.070008	2.69e-28	Brain_Cerebellum.NM_032747.USMG5
rs1059341	10	85976965	C	A	-0.45148	0.050701	1.66e-15	Brain_Cerebellum.NM_033100.CDHR1
rs4919641	10	104217503	T	G	-0.934281	0.144824	1.45e-09	Brain_Cerebellum.NM_033165.FGF8
rs3018886	8	95059683	G	A	-1.04383	0.145558	3.17e-11	Brain_Cerebellum.NM_033285.TP53INP1
rs5995481	22	38004202	T	G	-1.00276	0.163349	7.1e-09	Brain_Cerebellum.NM_052906.ELFN2
rs7950865	11	78157401	G	A	-1.0995	0.124081	2.14e-15	Brain_Cerebellum.NM_080491.GAB2
rs17707155	17	3505233	T	C	1.11117	0.092798	1.33e-23	Brain_Cerebellum.NM_080704.TRPV1
rs17707155	17	3505233	T	C	1.11117	0.092798	1.33e-23	Brain_Cerebellum.NM_080705.TRPV1
rs17707155	17	3505233	T	C	-1.11117	0.092798	1.33e-23	Brain_Cerebellum.NM_080706.TRPV1
rs12241937	10	72503069	C	T	0.413478	0.071416	3.99e-08	Brain_Cerebellum.NM_080801.COL13A1
rs11832567	12	110051486	A	G	1.08424	0.170521	2.34e-09	Brain_Cerebellum.NM_130466.UBE3B
rs5753027	22	30554204	G	A	0.80221	0.102375	7.92e-13	Brain_Cerebellum.NM_133455.EMID1
rs11485264	1	75197533	G	A	0.133852	0.022112	1.1e-08	Brain_Cerebellum.NM_138467.TYW3
rs2246979	1	26065286	A	G	1.01613	0.164749	6.13e-09	Brain_Cerebellum.NM_138616.RHCE
rs1589918	15	23749808	G	A	-1.00478	0.166468	1.21e-08	Brain_Cerebellum.NM_144599.NIPA1
rs3802509	10	35772402	A	G	-0.296434	0.031252	5.22e-17	Brain_Cerebellum.NM_145012.CCNY
rs6000229	22	36686159	C	T	1.15743	0.151866	2.65e-12	Brain_Cerebellum.NM_145642.APOL3
rs134300	22	35558414	A	G	0.94798	0.150819	3.38e-09	Brain_Cerebellum.NM_145642.APOL3
rs7844632	8	124156453	G	T	1.08847	0.066941	6.46e-35	Brain_Cerebellum.NM_145647.TBC1D31
rs300269	1	55046392	G	A	-0.444265	0.076246	3.34e-08	Brain_Cerebellum.NM_147161.ACOT11
rs921986	17	18227081	T	C	0.672223	0.064693	2.19e-19	Brain_Cerebellum.NM_148918.SHMT1
rs4984898	16	641164	T	G	-0.630085	0.078667	2.96e-13	Brain_Cerebellum.NM_148920.PIGQ
rs11168302	12	48312253	A	G	0.552912	0.095217	3.68e-08	Brain_Cerebellum.NM_152320.ZNF641
rs2236944	3	50292193	T	G	0.799132	0.12615	2.63e-09	Brain_Cerebellum.NM_153283.HYAL1
rs11110	11	66206169	T	C	-1.33208	0.116992	4.88e-22	Brain_Cerebellum.NM_170738.MRPL11
rs1424863	8	72602833	C	T	1.0932	0.140345	1.04e-12	Brain_Cerebellum.NM_172058.EYA1
rs11738358	5	96057891	T	C	0.695861	0.098253	5.12e-11	Brain_Cerebellum.NM_173060.CAST
rs8095794	18	60267933	T	G	-0.774195	0.116737	5.64e-10	Brain_Cerebellum.NM_176787.PIGN
rs540520	12	120911786	A	G	-0.617688	0.094924	1.09e-09	Brain_Cerebellum.NM_176818.GATC
rs2294520	1	24718075	C	T	-0.597067	0.042639	5.05e-29	Brain_Cerebellum.NM_178122.STPG1
rs4646458	7	99245013	G	T	0.619224	0.103824	1.71e-08	Brain_Cerebellum.NM_178273.PILRA
rs4436778	16	65762809	C	T	1.20853	0.196187	6.37e-09	Brain_Cerebellum.NM_181283.CMTM1
rs4436778	16	65762809	C	T	-1.16748	0.187969	4.93e-09	Brain_Cerebellum.NM_181296.CMTM1
rs3802509	10	35772402	A	G	0.503221	0.037762	3.18e-27	Brain_Cerebellum.NM_181698.CCNY
rs11832567	12	110051486	A	G	1.08424	0.170521	2.34e-09	Brain_Cerebellum.NM_183415.UBE3B
rs2071927	6	112016261	A	G	0.799087	0.134888	2.07e-08	Brain_Cerebellum.NM_198239.WISP3
rs7017102	8	145118648	G	A	-1.12024	0.190075	2.41e-08	Brain_Cerebellum.NM_201378.PLEC
rs7017102	8	145118648	G	A	-1.12024	0.190075	2.41e-08	Brain_Cerebellum.NM_201379.PLEC
rs7017102	8	145118648	G	A	-1.12024	0.190075	2.41e-08	Brain_Cerebellum.NM_201380.PLEC
rs7017102	8	145118648	G	A	-1.12024	0.190075	2.41e-08	Brain_Cerebellum.NM_201381.PLEC
rs7017102	8	145118648	G	A	-1.12024	0.190075	2.41e-08	Brain_Cerebellum.NM_201382.PLEC
rs7017102	8	145118648	G	A	-1.12024	0.190075	2.41e-08	Brain_Cerebellum.NM_201383.PLEC
rs7017102	8	145118648	G	A	-1.12024	0.190075	2.41e-08	Brain_Cerebellum.NM_201384.PLEC
rs7460992	8	17929475	C	T	1.09043	0.173013	3.1e-09	Brain_Cerebellum.NM_201553.FGL1
rs4921931	8	18361542	G	A	1.32191	0.215325	7.08e-09	Brain_Cerebellum.NM_201553.FGL1
rs16834361	1	161949874	T	C	-1.61146	0.209258	1.71e-12	Brain_Cerebellum.NM_201563.FCGR2C
rs11265498	1	160828285	T	C	-1.03589	0.138081	5.14e-12	Brain_Cerebellum.NM_201563.FCGR2C
rs211526	11	496116	A	G	-0.291517	0.039936	1.58e-11	Brain_Cerebellum.NM_203384.RNH1
rs211526	11	496116	A	G	-0.378928	0.061152	5.31e-09	Brain_Cerebellum.NM_203388.RNH1
rs211526	11	496116	A	G	-0.378928	0.061152	5.31e-09	Brain_Cerebellum.NM_203389.RNH1
rs6993026	8	19426149	G	A	-0.318738	0.050186	2.42e-09	Brain_Cerebellum.NM_206909.PSD3
rs4845651	1	154535527	C	T	1.12756	0.125385	9.78e-16	Brain_Cerebellum.NM_207191.ADAM15
rs12091348	1	154116872	T	C	0.816568	0.14035	3.48e-08	Brain_Cerebellum.NM_207191.ADAM15
rs11538871	16	89977745	T	C	-1.20782	0.138168	4.29e-15	Brain_Cerebellum.NM_207514.DEF8
rs788663	4	119155229	C	T	0.808842	0.072538	2.08e-21	Brain_Cerebellum.NR_003584.SNHG8
rs816677	9	98568543	C	T	0.519055	0.06752	1.84e-12	Brain_Cerebellum.NR_023389.LINC00476
rs816677	9	98568543	C	T	-0.519055	0.06752	1.84e-12	Brain_Cerebellum.NR_023390.LINC00476
rs6884251	5	130475886	G	A	1.26337	0.061355	1.47e-45	Brain_Cerebellum.NR_024611.HINT1
rs7498985	16	90103117	G	A	-1.13553	0.06251	1.02e-39	Brain_Cerebellum.NR_027335.URAHP
rs7498985	16	90103117	G	A	1.13885	0.062843	1.33e-39	Brain_Cerebellum.NR_027336.URAHP
rs11485264	1	75197533	G	A	-1.04478	0.123711	2.42e-14	Brain_Cerebellum.NR_027962.TYW3
rs540520	12	120911786	A	G	0.617688	0.094924	1.09e-09	Brain_Cerebellum.NR_033684.GATC
rs788663	4	119155229	C	T	-0.832728	0.05953	5.52e-29	Brain_Cerebellum.NR_034011.SNHG8
rs333953	1	110433623	A	G	0.857976	0.124749	1.54e-10	Brain_Cerebellum.NR_036437.KCNC4
rs2680701	17	56438301	A	G	0.951866	0.071101	2.19e-27	Brain_Cerebellum.NR_038411.BZRAP1-AS1
rs2680701	17	56438301	A	G	-1.35292	0.105538	7.15e-26	Brain_Cerebellum.NR_038412.BZRAP1-AS1
rs2680701	17	56438301	A	G	0.951866	0.071101	2.19e-27	Brain_Cerebellum.NR_038413.BZRAP1-AS1
rs2680701	17	56438301	A	G	0.951866	0.071101	2.19e-27	Brain_Cerebellum.NR_038417.BZRAP1-AS1
rs2680701	17	56438301	A	G	-1.35292	0.105538	7.15e-26	Brain_Cerebellum.NR_038418.BZRAP1-AS1
rs261728	13	21904824	G	A	-0.571396	0.096381	2.02e-08	Brain_Cerebellum.NR_038939.MIPEPP3
rs746655	15	74107677	A	G	0.410701	0.067434	9.04e-09	Brain_Cerebellum.NR_040066.LOXL1-AS1
rs6860301	5	109828383	T	C	1.11116	0.179111	5.11e-09	Brain_Cerebellum.NR_045089.TSLP
rs867921	1	156352974	C	T	0.738334	0.060324	2.54e-24	Brain_Cerebellum.NR_046115.RHBG
rs8079088	17	80780058	T	C	-0.55029	0.093199	2.29e-08	Brain_Cerebellum.NR_046408.FN3KRP
rs2587629	18	39127434	A	G	0.968361	0.167626	4.25e-08	Brain_Cerebellum.NR_046458.LINC00907
rs261728	13	21904824	G	A	0.574192	0.096664	1.92e-08	Brain_Cerebellum.NR_046461.MIPEPP3
rs16834361	1	161949874	T	C	-1.61146	0.209258	1.71e-12	Brain_Cerebellum.NR_047648.FCGR2C
rs11265498	1	160828285	T	C	-1.03589	0.138081	5.14e-12	Brain_Cerebellum.NR_047648.FCGR2C
rs2080816	14	78310762	G	T	-0.733911	0.085382	1.01e-14	Brain_Cerebellum.NR_052025.SLIRP
rs254596	5	52456893	T	C	-0.605103	0.100928	1.46e-08	Brain_Cerebellum.NR_073103.ITGA2
rs254596	5	52456893	T	C	0.605138	0.10093	1.46e-08	Brain_Cerebellum.NR_073104.ITGA2
rs254596	5	52456893	T	C	-0.605103	0.100928	1.46e-08	Brain_Cerebellum.NR_073105.ITGA2
rs254596	5	52456893	T	C	-0.605103	0.100928	1.46e-08	Brain_Cerebellum.NR_073106.ITGA2
rs254596	5	52456893	T	C	-0.605103	0.100928	1.46e-08	Brain_Cerebellum.NR_073107.ITGA2
rs1851426	7	99382936	A	G	0.761203	0.127661	1.72e-08	Brain_Cerebellum.NR_103869.CYP3A43
rs3755454	2	75078201	T	G	0.657979	0.097015	2.56e-10	Brain_Cerebellum.NR_104029.DGUOK-AS1
rs6705058	2	74630701	C	T	0.409668	0.070234	3.24e-08	Brain_Cerebellum.NR_104029.DGUOK-AS1
rs3755454	2	75078201	T	G	-0.656382	0.097	2.78e-10	Brain_Cerebellum.NR_104030.DGUOK-AS1
rs6705058	2	74630701	C	T	-0.409951	0.070144	3.06e-08	Brain_Cerebellum.NR_104030.DGUOK-AS1
rs17793542	11	17946939	A	G	-0.673291	0.071784	9.82e-17	Brain_Cerebellum.NR_104041.SERGEF
rs10255591	7	75746409	C	T	-0.554978	0.073705	4.41e-12	Brain_Cerebellum.NR_104165.MDH2
rs2290573	15	75129594	G	A	-1.59995	0.082948	1.85e-42	Brain_Cerebellum.NR_104307.ULK3
rs936227	15	75131959	A	G	1.50438	0.083603	2.71e-39	Brain_Cerebellum.NR_104308.ULK3
rs9504376	6	5298607	A	G	0.703292	0.106509	6.55e-10	Brain_Cerebellum.NR_104418.LYRM4
rs11963854	6	5626894	A	G	0.946546	0.150517	3.33e-09	Brain_Cerebellum.NR_104418.LYRM4
rs1432873	5	138397525	T	G	1.04911	0.181926	4.46e-08	Brain_Cerebellum.NR_109830.PAIP2
rs8058895	16	89814807	C	T	0.885632	0.135086	8.38e-10	Brain_Cerebellum.NR_110129.ZNF276
rs12134854	1	76137606	C	T	-0.581893	0.097172	1.5e-08	Brain_Cortex.NM_000016.ACADM
rs133380	22	42468910	C	T	-0.602459	0.072568	5.54e-14	Brain_Cortex.NM_000106.CYP2D6
rs12322585	12	115155554	G	A	1.20924	0.16603	1.73e-11	Brain_Cortex.NM_000192.TBX5
rs11066989	12	114646834	T	C	0.944394	0.13256	4.08e-11	Brain_Cortex.NM_000192.TBX5
rs2468802	11	18225742	A	G	0.555125	0.077702	3.67e-11	Brain_Cortex.NM_000352.ABCC8
rs6902493	6	32022898	T	C	-0.805375	0.138984	3.9e-08	Brain_Cortex.NM_000500_3.CYP21A2
rs514341	1	110652880	T	C	-0.591766	0.090659	9.73e-10	Brain_Cortex.NM_000849.GSTM3
rs495030	11	107360090	C	A	-0.865427	0.133845	1.36e-09	Brain_Cortex.NM_000855.GUCY1A2
rs4754152	11	106098828	C	T	-0.976038	0.166661	2.89e-08	Brain_Cortex.NM_000855.GUCY1A2
rs4149370	6	3019654	T	C	1.11715	0.133971	4.48e-14	Brain_Cortex.NM_000904.NQO2
rs11978272	7	80119690	T	G	1.05754	0.18359	4.6e-08	Brain_Cortex.NM_001001547.CD36
rs619616	11	77803631	A	G	-1.37071	0.163854	3.84e-14	Brain_Cortex.NM_001007027.ALG8
rs2711941	4	39064162	A	C	0.573558	0.088693	1.35e-09	Brain_Cortex.NM_001007075.KLHL5
rs10754343	1	117771515	C	T	1.24516	0.178222	8.58e-11	Brain_Cortex.NM_001007237.IGSF3
rs798014	1	117321205	C	T	0.951839	0.144053	6.4e-10	Brain_Cortex.NM_001007237.IGSF3
rs902003	4	169306106	A	C	1.01778	0.144493	6.31e-11	Brain_Cortex.NM_001012967.DDX60L
rs6429457	1	244422816	G	A	1.03844	0.159794	1.15e-09	Brain_Cortex.NM_001012970.C1orf100
rs9725312	1	245038818	A	C	0.919067	0.148103	5.07e-09	Brain_Cortex.NM_001012970.C1orf100
rs10736102	10	98095794	T	C	-1.01317	0.167017	1.02e-08	Brain_Cortex.NM_001017423.ALDH18A1
rs1840413	2	135236250	C	T	0.822203	0.103666	4.62e-13	Brain_Cortex.NM_001018047.MAP3K19
rs10179986	2	134864344	G	A	0.589446	0.100179	2.52e-08	Brain_Cortex.NM_001018047.MAP3K19
rs7187695	16	66886581	G	A	-0.959852	0.12381	1.29e-12	Brain_Cortex.NM_001018159.NAE1
rs590218	18	74069883	G	A	0.383462	0.064426	1.82e-08	Brain_Cortex.NM_001025101.MBP
rs133380	22	42468910	C	T	0.603354	0.073201	7.8e-14	Brain_Cortex.NM_001025161.CYP2D6
rs10774671	12	113357193	G	A	0.985788	0.142961	1.41e-10	Brain_Cortex.NM_001032409.OAS1
rs17049383	3	8680116	T	C	0.807322	0.128328	3.29e-09	Brain_Cortex.NM_001033117.SRGAP3
rs16949436	18	46058140	C	T	-0.910388	0.144493	3.13e-09	Brain_Cortex.NM_001035005.C18orf32
rs2584771	18	46513612	T	C	-1.08322	0.185182	2.98e-08	Brain_Cortex.NM_001035005.C18orf32
rs661968	15	34261069	C	T	-1.3338	0.188046	4.84e-11	Brain_Cortex.NM_001036.RYR3
rs3766398	1	28209305	A	G	-0.421076	0.06211	2.6e-10	Brain_Cortex.NM_001039477.THEMIS2
rs512202	8	102902865	G	A	-0.111425	0.012684	3.34e-15	Brain_Cortex.NM_001040624.NCALD
rs513159	8	102899476	T	C	-0.122688	0.019337	2.49e-09	Brain_Cortex.NM_001040625.NCALD
rs512202	8	102902865	G	A	-0.111425	0.012684	3.34e-15	Brain_Cortex.NM_001040626.NCALD
rs513159	8	102899476	T	C	-0.122688	0.019337	2.49e-09	Brain_Cortex.NM_001040627.NCALD
rs513159	8	102899476	T	C	-0.122688	0.019337	2.49e-09	Brain_Cortex.NM_001040628.NCALD
rs513159	8	102899476	T	C	-0.122688	0.019337	2.49e-09	Brain_Cortex.NM_001040629.NCALD
rs512202	8	102902865	G	A	0.411052	0.031619	2.36e-26	Brain_Cortex.NM_001040630.NCALD
rs709616	10	48631327	A	G	1.05595	0.119038	2.01e-15	Brain_Cortex.NM_001042357_1.PTPN20B
rs1881733	10	49478620	G	A	0.995062	0.150253	5.92e-10	Brain_Cortex.NM_001042357_1.PTPN20B
rs1902714	10	48446036	A	G	1.0988	0.168571	1.02e-09	Brain_Cortex.NM_001042357_1.PTPN20B
rs709616	10	48631327	A	G	1.05595	0.119038	2.01e-15	Brain_Cortex.NM_001042358_1.PTPN20B
rs1881733	10	49478620	G	A	0.995062	0.150253	5.92e-10	Brain_Cortex.NM_001042358_1.PTPN20B
rs1902714	10	48446036	A	G	1.0988	0.168571	1.02e-09	Brain_Cortex.NM_001042358_1.PTPN20B
rs709616	10	48631327	A	G	1.05595	0.119038	2.01e-15	Brain_Cortex.NM_001042360.PTPN20B
rs1881733	10	49478620	G	A	0.995062	0.150253	5.92e-10	Brain_Cortex.NM_001042360.PTPN20B
rs1902714	10	48446036	A	G	1.0988	0.168571	1.02e-09	Brain_Cortex.NM_001042360.PTPN20B
rs709616	10	48631327	A	G	1.05595	0.119038	2.01e-15	Brain_Cortex.NM_001042363_1.PTPN20B
rs1881733	10	49478620	G	A	0.995062	0.150253	5.92e-10	Brain_Cortex.NM_001042363_1.PTPN20B
rs1902714	10	48446036	A	G	1.0988	0.168571	1.02e-09	Brain_Cortex.NM_001042363_1.PTPN20B
rs2230808	9	107562804	T	C	-0.596803	0.102371	3.29e-08	Brain_Cortex.NM_001042551.SMC2
rs13429886	2	211506311	C	T	0.827466	0.132311	3.96e-09	Brain_Cortex.NM_001042599.ERBB4
rs10152371	15	41103293	G	A	-0.862163	0.078194	4.47e-21	Brain_Cortex.NM_001077268.ZFYVE19
rs2072346	16	4027423	C	T	-0.818073	0.141903	4.5e-08	Brain_Cortex.NM_001079846.CREBBP
rs7779997	7	103053435	G	A	0.720589	0.104137	1.25e-10	Brain_Cortex.NM_001079877.RASA4
rs2189336	17	5326162	G	A	0.759178	0.100804	4.37e-12	Brain_Cortex.NM_001083585.RABEP1
rs3825663	14	90429749	G	A	0.860359	0.111138	1.37e-12	Brain_Cortex.NM_001085471.FOXN3
rs1362663	2	206769589	C	A	-0.798508	0.134105	1.8e-08	Brain_Cortex.NM_001098199.GPR1
rs11081444	18	8970358	G	A	0.896329	0.14934	1.42e-08	Brain_Cortex.NM_001098529.TXNDC2
rs9951109	18	9762933	C	T	0.726646	0.124964	3.53e-08	Brain_Cortex.NM_001098529.TXNDC2
rs10934	2	101622728	T	C	0.753424	0.066564	7.38e-22	Brain_Cortex.NM_001098577.RPL31
rs12602	19	41889748	T	C	-0.505744	0.083962	1.29e-08	Brain_Cortex.NM_001098822.TMEM91
rs3757645	7	111426682	A	G	0.599036	0.080242	6.3e-12	Brain_Cortex.NM_001099660.LRRN3
rs11971933	7	111717031	C	T	0.549764	0.085901	1.89e-09	Brain_Cortex.NM_001099660.LRRN3
rs4792093	17	10939375	A	G	-1.07489	0.185923	4.16e-08	Brain_Cortex.NM_001100112.MYH2
rs4904753	14	91619960	T	G	-1.31407	0.070121	3.95e-41	Brain_Cortex.NM_001102367.C14orf159
rs4904753	14	91619960	T	G	1.0315	0.080043	4.72e-26	Brain_Cortex.NM_001102368.C14orf159
rs4904753	14	91619960	T	G	-0.665573	0.057401	1.37e-22	Brain_Cortex.NM_001102369.C14orf159
rs3766398	1	28209305	A	G	0.393209	0.068303	4.69e-08	Brain_Cortex.NM_001105556.THEMIS2
rs2235536	1	1689164	T	C	-0.562041	0.090788	5.46e-09	Brain_Cortex.NM_001110781.SLC35E2B
rs7645879	3	86630813	G	A	-0.70566	0.12025	2.73e-08	Brain_Cortex.NM_001122757.POU1F1
rs2847153	18	661647	A	G	0.992801	0.122879	1.99e-13	Brain_Cortex.NM_001126123.ENOSF1
rs16963744	15	50787871	G	T	-1.06307	0.132607	2.85e-13	Brain_Cortex.NM_001128610.USP8
rs3741147	11	73366751	G	T	-0.344126	0.052349	7.64e-10	Brain_Cortex.NM_001130034.PLEKHB1
rs4875	3	158320597	T	C	-0.96892	0.108285	1.3e-15	Brain_Cortex.NM_001130157.MLF1
rs2185653	10	70655702	C	A	-0.310963	0.04948	3.4e-09	Brain_Cortex.NM_001130161.STOX1
rs647975	11	118038741	T	C	-1.19813	0.195742	7.76e-09	Brain_Cortex.NM_001130991.HYOU1
rs6948971	7	1854263	G	A	-0.67252	0.099612	3.01e-10	Brain_Cortex.NM_001134395.C7orf50
rs1404104	7	1243731	T	C	-0.916906	0.147935	5.27e-09	Brain_Cortex.NM_001134395.C7orf50
rs6948971	7	1854263	G	A	-0.67252	0.099612	3.01e-10	Brain_Cortex.NM_001134396.C7orf50
rs1404104	7	1243731	T	C	-0.916906	0.147935	5.27e-09	Brain_Cortex.NM_001134396.C7orf50
rs9881149	3	71186626	T	C	-1.44114	0.19727	1.52e-11	Brain_Cortex.NM_001134649.EIF4E3
rs9881149	3	71186626	T	C	-1.44114	0.19727	1.52e-11	Brain_Cortex.NM_001134650.EIF4E3
rs9881149	3	71186626	T	C	-1.44114	0.19727	1.52e-11	Brain_Cortex.NM_001134651.EIF4E3
rs28376949	4	71492663	T	C	0.48678	0.080754	1.26e-08	Brain_Cortex.NM_001134742.SLC4A4
rs9839685	3	10448340	C	T	1.26895	0.185943	2.05e-10	Brain_Cortex.NM_001134945.GHRL
rs6442234	3	11213477	C	T	1.06997	0.166373	1.61e-09	Brain_Cortex.NM_001134945.GHRL
rs138880	22	50218611	C	A	0.989859	0.08594	2.18e-22	Brain_Cortex.NM_001135101.CRELD2
rs3018886	8	95059683	G	A	1.02125	0.111884	4.4e-16	Brain_Cortex.NM_001135733.TP53INP1
rs7591026	2	170271626	G	A	-0.69058	0.093935	1.2e-11	Brain_Cortex.NM_001142270.DHRS9
rs1589918	15	23749808	G	A	-1.04996	0.158355	5.68e-10	Brain_Cortex.NM_001142275.NIPA1
rs11076933	16	2954916	T	C	-0.602401	0.10439	4.38e-08	Brain_Cortex.NM_001142499.FLYWCH2
rs7232932	18	61860673	C	A	0.951828	0.14111	3.11e-10	Brain_Cortex.NM_001143818.SERPINB2
rs7233409	18	62170058	G	T	1.10802	0.191844	4.28e-08	Brain_Cortex.NM_001143818.SERPINB2
rs6502823	17	4691372	T	C	-0.883992	0.149212	2.07e-08	Brain_Cortex.NM_001144941.VMO1
rs1372996	18	3278475	A	G	0.530615	0.084581	3.59e-09	Brain_Cortex.NM_001144944.MYL12B
rs7844632	8	124156453	G	T	-1.16881	0.092984	3.32e-25	Brain_Cortex.NM_001145088.TBC1D31
rs2753311	1	25444814	T	C	0.480481	0.076417	3.35e-09	Brain_Cortex.NM_001145454.STMN1
rs6978012	7	30322341	G	A	-0.910758	0.152015	1.49e-08	Brain_Cortex.NM_001145515.SCRN1
rs11537660	7	30963769	C	T	-0.750211	0.129892	4.28e-08	Brain_Cortex.NM_001145515.SCRN1
rs11241895	5	125804811	C	A	-0.492103	0.06239	5.92e-13	Brain_Cortex.NM_001146321.GRAMD3
rs2009609	19	58263999	A	G	1.03159	0.173431	1.85e-08	Brain_Cortex.NM_001146326.ZIM2
rs12984414	19	57464349	G	A	0.646911	0.11132	3.6e-08	Brain_Cortex.NM_001146326.ZIM2
rs2009609	19	58263999	A	G	1.03159	0.173431	1.85e-08	Brain_Cortex.NM_001146327.ZIM2
rs12984414	19	57464349	G	A	0.646911	0.11132	3.6e-08	Brain_Cortex.NM_001146327.ZIM2
rs9213	2	218386	A	G	-0.955156	0.087007	5.99e-21	Brain_Cortex.NM_001159597.SH3YL1
rs10910648	1	232409847	G	A	1.04053	0.145495	3.52e-11	Brain_Cortex.NM_001164551.DISC1
rs10910648	1	232409847	G	A	1.04053	0.145495	3.52e-11	Brain_Cortex.NM_001164555.DISC1
rs1422198	5	123711334	C	T	-0.857375	0.137985	4.87e-09	Brain_Cortex.NM_001166226.CEP120
rs6792471	3	185964764	C	T	0.881905	0.130334	2.79e-10	Brain_Cortex.NM_001166415.EHHADH
rs34761249	2	242754192	A	G	-0.48173	0.059334	1.59e-13	Brain_Cortex.NM_001167600.NEU4
rs34761249	2	242754192	A	G	0.371261	0.04399	2.5e-14	Brain_Cortex.NM_001167601.NEU4
rs503554	12	3358206	C	A	-0.860459	0.115436	6.7e-12	Brain_Cortex.NM_001168320.TSPAN9
rs11062435	12	3076665	G	A	-0.667513	0.09361	3.94e-11	Brain_Cortex.NM_001168320.TSPAN9
rs807534	6	24551664	C	T	-0.462944	0.06451	3.08e-11	Brain_Cortex.NM_001168377.KIAA0319
rs2711941	4	39064162	A	C	-0.59593	0.095235	3.9e-09	Brain_Cortex.NM_001171654.KLHL5
rs1346898	8	102303785	A	G	-0.848459	0.141177	1.37e-08	Brain_Cortex.NM_001172477.RRM2B
rs1346898	8	102303785	A	G	0.981695	0.140105	7.7e-11	Brain_Cortex.NM_001172478.RRM2B
rs7086803	10	114498476	A	G	-0.203734	0.030027	2.52e-10	Brain_Cortex.NM_001177660.HABP2
rs12305042	12	101893326	T	G	-1.11072	0.173656	1.93e-09	Brain_Cortex.NM_001177948.SYCP3
rs10219562	12	101754703	C	T	-0.643558	0.109488	2.6e-08	Brain_Cortex.NM_001177948.SYCP3
rs12305042	12	101893326	T	G	1.06834	0.176837	1.18e-08	Brain_Cortex.NM_001177949.SYCP3
rs1555745	1	39483129	A	G	-1.15893	0.071942	1.59e-34	Brain_Cortex.NM_001184979.NDUFS5
rs9926561	16	15730655	C	T	-1.18939	0.206261	4.47e-08	Brain_Cortex.NM_001184998.KIAA0430
rs9926561	16	15730655	C	T	-1.18939	0.206261	4.47e-08	Brain_Cortex.NM_001184999.KIAA0430
rs13183352	5	96071780	G	A	-0.758084	0.080304	6.83e-17	Brain_Cortex.NM_001190442.CAST
rs1993488	10	48445554	G	A	-1.13634	0.165789	1.76e-10	Brain_Cortex.NM_001190810_1.AGAP9
rs1993488	10	48445554	G	A	1.05776	0.166644	2.46e-09	Brain_Cortex.NM_001190810.AGAP9
rs17118431	12	56667100	G	A	0.620157	0.10294	1.28e-08	Brain_Cortex.NM_001190991.CNPY2
rs12124527	1	144896319	C	T	1.06481	0.099083	2.48e-20	Brain_Cortex.NM_001195260.PDE4DIP
rs10242455	7	99240179	G	A	0.258547	0.041365	4.04e-09	Brain_Cortex.NM_001195541.GS1-259H13.2
rs4646450	7	99266318	A	G	-0.213646	0.031288	2e-10	Brain_Cortex.NM_001195543.GS1-259H13.2
rs585655	1	43597014	A	G	-0.602861	0.103705	3.56e-08	Brain_Cortex.NM_001195831.WDR65
rs7121316	11	120431744	A	G	-1.12752	0.180758	4.31e-09	Brain_Cortex.NM_001198665.ARHGEF12
rs261946	6	30271334	G	A	-0.9491	0.07656	9.65e-25	Brain_Cortex.NM_001199120.RPP21
rs1943676	18	47017820	G	A	-0.634694	0.107904	2.54e-08	Brain_Cortex.NM_001199345.RPL17
rs16949436	18	46058140	C	T	-0.910388	0.144493	3.13e-09	Brain_Cortex.NM_001199346.C18orf32
rs2584771	18	46513612	T	C	-1.08322	0.185182	2.98e-08	Brain_Cortex.NM_001199346.C18orf32
rs1052067	1	156206121	A	G	-0.805654	0.101131	3.79e-13	Brain_Cortex.NM_001199653.PMF1
rs8109248	19	11641375	T	C	-0.640091	0.080467	4.04e-13	Brain_Cortex.NM_001203250.ZNF20
rs1053805	19	12779170	A	G	-0.789783	0.124067	2.25e-09	Brain_Cortex.NM_001203250.ZNF20
rs7250961	19	12897816	G	A	-0.708037	0.119252	1.94e-08	Brain_Cortex.NM_001203250.ZNF20
rs6457816	6	35362848	C	T	1.06122	0.149605	4.83e-11	Brain_Cortex.NM_001204091.RPS10
rs1672879	12	125281102	T	G	-1.29577	0.223918	4.05e-08	Brain_Cortex.NM_001204298.ZNF664
rs2646077	4	140616462	A	G	0.762273	0.129827	2.69e-08	Brain_Cortex.NM_001204368.MGST2
rs9508798	13	31131436	G	T	0.997794	0.148891	3.91e-10	Brain_Cortex.NM_001204406.ALOX5AP
rs11191642	10	105055912	G	A	0.559365	0.081253	1.49e-10	Brain_Cortex.NM_001206426.USMG5
rs3843718	16	82439484	T	C	-0.362299	0.060945	1.88e-08	Brain_Cortex.NM_001220489.CDH13
rs7202245	16	82593537	T	C	0.729777	0.111269	8.27e-10	Brain_Cortex.NM_001220491.CDH13
rs929877	16	82433008	A	C	0.651678	0.086595	4.5e-12	Brain_Cortex.NM_001220492.CDH13
rs4947522	7	51005519	T	C	-0.656942	0.106622	6.33e-09	Brain_Cortex.NM_001242887.DDC
rs6459582	6	17968086	A	G	0.7793	0.103962	5.31e-12	Brain_Cortex.NM_001243423.KIF13A
rs4930152	11	64005412	A	G	1.21131	0.056598	1.94e-47	Brain_Cortex.NM_001243733.VEGFB
rs2279402	12	54581064	A	G	-0.488497	0.078817	5.27e-09	Brain_Cortex.NM_001243788.SMUG1
rs661968	15	34261069	C	T	-1.3338	0.188046	4.84e-11	Brain_Cortex.NM_001243996.RYR3
rs7895570	10	113103221	A	G	-1.17849	0.171881	1.74e-10	Brain_Cortex.NM_001244949.GPAM
rs2792722	10	113778103	T	C	-1.01167	0.159049	2.31e-09	Brain_Cortex.NM_001244949.GPAM
rs11852080	14	24412772	G	T	0.805741	0.136976	2.54e-08	Brain_Cortex.NM_001256321.THTPA
rs11852080	14	24412772	G	T	0.805741	0.136976	2.54e-08	Brain_Cortex.NM_001256323.THTPA
rs495030	11	107360090	C	A	-0.865427	0.133845	1.36e-09	Brain_Cortex.NM_001256424.GUCY1A2
rs4754152	11	106098828	C	T	-0.976038	0.166661	2.89e-08	Brain_Cortex.NM_001256424.GUCY1A2
rs10152371	15	41103293	G	A	0.775748	0.069036	1.25e-21	Brain_Cortex.NM_001258420.ZFYVE19
rs550510	17	46926615	A	G	-1.16596	0.117356	3.47e-18	Brain_Cortex.NM_001261393.CALCOCO2
rs1053046	6	35395578	A	G	1.40616	0.176477	3.76e-13	Brain_Cortex.NM_001261821.TCP11
rs2230808	9	107562804	T	C	-0.596803	0.102371	3.29e-08	Brain_Cortex.NM_001265602.SMC2
rs6139031	20	3189982	A	G	-1.03618	0.122628	2.36e-14	Brain_Cortex.NM_001267623.ITPA
rs5753027	22	30554204	G	A	-0.885712	0.109551	1.93e-13	Brain_Cortex.NM_001267895.EMID1
rs959071	17	19142226	T	C	0.741521	0.11463	1.34e-09	Brain_Cortex.NM_001270648.SLC5A10
rs12599130	16	772842	T	C	-0.41066	0.062397	7.34e-10	Brain_Cortex.NM_001271285.FAM173A
rs995000	1	63107526	T	C	-0.677395	0.062661	1.69e-20	Brain_Cortex.NM_001272002.DOCK7
rs9725312	1	245038818	A	C	-0.874128	0.148572	2.52e-08	Brain_Cortex.NM_001276348.C1orf100
rs6429457	1	244422816	G	A	-0.954672	0.16242	2.6e-08	Brain_Cortex.NM_001276348.C1orf100
rs11863214	16	15134375	A	C	1.07525	0.156204	1.49e-10	Brain_Cortex.NM_001277323_1.NPIPA3
rs11863214	16	15134375	A	C	-1.07574	0.156071	1.43e-10	Brain_Cortex.NM_001277323.NPIPA3
rs11863214	16	15134375	A	C	1.07525	0.156204	1.49e-10	Brain_Cortex.NM_001277324_1.NPIPA2
rs11863214	16	15134375	A	C	-1.07574	0.156071	1.43e-10	Brain_Cortex.NM_001277324.NPIPA2
rs1292938	20	37197701	C	A	1.05128	0.132909	5.22e-13	Brain_Cortex.NM_001281495.CTNNBL1
rs6019425	20	36193946	C	T	1.00247	0.169043	2e-08	Brain_Cortex.NM_001281495.CTNNBL1
rs13134917	4	158640682	C	T	1.05074	0.163827	1.77e-09	Brain_Cortex.NM_001281737.ETFDH
rs1042009	7	45703971	G	A	-0.412927	0.054077	2.44e-12	Brain_Cortex.NM_001281768.ADCY1
rs11070410	15	44057045	A	G	-0.700447	0.089463	8.22e-13	Brain_Cortex.NM_001282310.CATSPER2
rs9213	2	218386	A	G	-0.501775	0.061902	1.72e-13	Brain_Cortex.NM_001282682.SH3YL1
rs3758223	9	37489298	C	T	-0.55446	0.089901	6.14e-09	Brain_Cortex.NM_001282766.POLR1E
rs9881149	3	71186626	T	C	-1.44114	0.19727	1.52e-11	Brain_Cortex.NM_001282886.EIF4E3
rs16963744	15	50787871	G	T	1.05151	0.132046	3.86e-13	Brain_Cortex.NM_001283049.USP8
rs11622889	14	69610478	G	A	0.929864	0.1045	1.73e-15	Brain_Cortex.NM_001284208.DCAF5
rs12134854	1	76137606	C	T	0.765246	0.114186	3.91e-10	Brain_Cortex.NM_001286042.ACADM
rs10143851	14	105954335	C	T	-0.342914	0.055294	5.17e-09	Brain_Cortex.NM_001286389.TMEM179
rs7151177	14	105043819	G	A	-0.218823	0.035397	5.71e-09	Brain_Cortex.NM_001286389.TMEM179
rs4904753	14	91619960	T	G	0.818388	0.066685	2.08e-24	Brain_Cortex.NM_001286472.C14orf159
rs2765619	13	46912356	C	T	-0.424243	0.062497	2.48e-10	Brain_Cortex.NM_001286761.KIAA0226L
rs2765619	13	46912356	C	T	0.601901	0.103531	3.55e-08	Brain_Cortex.NM_001286765.KIAA0226L
rs6862297	5	118200452	G	A	-0.694711	0.108453	1.84e-09	Brain_Cortex.NM_001286813.TNFAIP8
rs11775188	8	72535162	T	C	0.731101	0.113692	1.62e-09	Brain_Cortex.NM_001287259.XKR9
rs1445402	8	72250298	T	C	1.08585	0.175585	5.65e-09	Brain_Cortex.NM_001287259.XKR9
rs1424863	8	72602833	C	T	0.840467	0.143455	2.86e-08	Brain_Cortex.NM_001287259.XKR9
rs2844463	6	31615167	A	G	0.87694	0.148259	2.17e-08	Brain_Cortex.NM_001287486_2.C6orf48
rs557549	10	115138169	T	C	0.836362	0.138488	1.19e-08	Brain_Cortex.NM_001287824.AFAP1L2
rs7141881	14	94583864	A	G	-0.705576	0.097064	1.87e-11	Brain_Cortex.NM_001288960.IFI27
rs4149370	6	3019654	T	C	-1.35014	0.138555	1.11e-17	Brain_Cortex.NM_001290222.NQO2
rs2877649	14	24954002	T	C	-1.51134	0.246318	7.21e-09	Brain_Cortex.NM_001290256.KHNYN
rs11852080	14	24412772	G	T	-1.03355	0.177057	3.17e-08	Brain_Cortex.NM_001290256.KHNYN
rs2877649	14	24954002	T	C	-1.51134	0.246318	7.21e-09	Brain_Cortex.NM_001290257.KHNYN
rs11852080	14	24412772	G	T	-1.03355	0.177057	3.17e-08	Brain_Cortex.NM_001290257.KHNYN
rs2235536	1	1689164	T	C	0.562041	0.090788	5.46e-09	Brain_Cortex.NM_001290264.SLC35E2B
rs902003	4	169306106	A	C	-1.01783	0.144496	6.3e-11	Brain_Cortex.NM_001291510.DDX60L
rs1058115	17	5323269	T	C	0.526821	0.085671	6.73e-09	Brain_Cortex.NM_001291581.RABEP1
rs7679296	4	156539639	T	C	0.977709	0.140105	8.96e-11	Brain_Cortex.NM_001291951.GUCY1B3
rs9655302	7	30271006	C	T	0.76682	0.129947	2.33e-08	Brain_Cortex.NM_001293070.CHN2
rs8074171	17	78925649	A	G	0.570349	0.084201	2.68e-10	Brain_Cortex.NM_001614.ACTG1
rs9508798	13	31131436	G	T	-1.05652	0.155019	2.15e-10	Brain_Cortex.NM_001629.ALOX5AP
rs6792471	3	185964764	C	T	-0.881897	0.130335	2.79e-10	Brain_Cortex.NM_001966.EHHADH
rs12610534	19	54538627	C	T	0.746969	0.12237	8.44e-09	Brain_Cortex.NM_002000.FCAR
rs10774671	12	113357193	G	A	1.18013	0.07509	1.64e-33	Brain_Cortex.NM_002534.OAS1
rs11648529	16	2725256	G	A	-0.727413	0.111208	9.06e-10	Brain_Cortex.NM_002613.PDPK1
rs10736102	10	98095794	T	C	-1.01317	0.167017	1.02e-08	Brain_Cortex.NM_002860.ALDH18A1
rs2911262	16	89515041	T	C	0.522251	0.075417	1.22e-10	Brain_Cortex.NM_003119.SPG7
rs4930152	11	64005412	A	G	-1.20843	0.056623	2.66e-47	Brain_Cortex.NM_003377.VEGFB
rs1805377	5	82648943	A	G	-1.8211	0.126813	5.72e-30	Brain_Cortex.NM_003401.XRCC4
rs7689609	4	72083374	C	T	-0.463387	0.064163	2.4e-11	Brain_Cortex.NM_003759.SLC4A4
rs2072346	16	4027423	C	T	-0.818073	0.141903	4.5e-08	Brain_Cortex.NM_004380.CREBBP
rs1555745	1	39483129	A	G	1.15893	0.071942	1.59e-34	Brain_Cortex.NM_004552.NDUFS5
rs2189336	17	5326162	G	A	-0.472053	0.075414	3.86e-09	Brain_Cortex.NM_004703.RABEP1
rs16963744	15	50787871	G	T	-1.0052	0.129533	1.24e-12	Brain_Cortex.NM_005154.USP8
rs3825663	14	90429749	G	A	-0.860359	0.111138	1.37e-12	Brain_Cortex.NM_005197.FOXN3
rs13429886	2	211506311	C	T	0.827466	0.132311	3.96e-09	Brain_Cortex.NM_005235.ERBB4
rs6884251	5	130475886	G	A	-1.31738	0.058863	1.18e-49	Brain_Cortex.NM_005340.HINT1
rs2075566	1	155224091	A	C	0.675219	0.11725	4.64e-08	Brain_Cortex.NM_005698.SCAMP3
rs563916	17	46930907	A	G	0.738646	0.125429	2.46e-08	Brain_Cortex.NM_005831.CALCOCO2
rs647975	11	118038741	T	C	-1.19813	0.195742	7.76e-09	Brain_Cortex.NM_006389.HYOU1
rs2230808	9	107562804	T	C	-0.596803	0.102371	3.29e-08	Brain_Cortex.NM_006444.SMC2
rs1866559	2	27335586	C	T	-0.52443	0.085224	6.59e-09	Brain_Cortex.NM_006569.CGREF1
rs503554	12	3358206	C	A	0.836577	0.114529	1.53e-11	Brain_Cortex.NM_006675.TSPAN9
rs11062435	12	3076665	G	A	0.64794	0.09289	9.12e-11	Brain_Cortex.NM_006675.TSPAN9
rs2849387	18	56973083	T	C	1.1537	0.136588	2.41e-14	Brain_Cortex.NM_006785.MALT1
rs1787774	18	55771823	C	T	0.989243	0.132655	6.58e-12	Brain_Cortex.NM_006785.MALT1
rs41390551	18	56546534	G	A	1.23602	0.171423	2.56e-11	Brain_Cortex.NM_006785.MALT1
rs12606330	18	57182339	A	G	1.09806	0.171041	1.71e-09	Brain_Cortex.NM_006785.MALT1
rs1858102	2	165737444	G	T	-0.464382	0.079542	3.16e-08	Brain_Cortex.NM_006922.SCN3A
rs7779997	7	103053435	G	A	-0.720589	0.104137	1.25e-10	Brain_Cortex.NM_006989.RASA4
rs17793542	11	17946939	A	G	0.726018	0.053404	6.11e-28	Brain_Cortex.NM_012139.SERGEF
rs10899545	11	78250371	C	T	-0.83919	0.131712	2.19e-09	Brain_Cortex.NM_012296.GAB2
rs12972417	19	17525314	T	C	-0.55266	0.092756	1.76e-08	Brain_Cortex.NM_012321.LSM4
rs279171	19	12136704	T	C	0.797716	0.136066	2.8e-08	Brain_Cortex.NM_013976.GCDH
rs17118431	12	56667100	G	A	-0.61825	0.102668	1.3e-08	Brain_Cortex.NM_014255.CNPY2
rs5999098	22	22048862	T	C	-1.07469	0.080641	3.17e-27	Brain_Cortex.NM_014337.PPIL2
rs101151	16	89649245	A	G	0.273431	0.045157	1.09e-08	Brain_Cortex.NM_014427.CPNE7
rs9926561	16	15730655	C	T	-1.18939	0.206261	4.47e-08	Brain_Cortex.NM_014647.KIAA0430
rs17049383	3	8680116	T	C	-0.807322	0.128328	3.29e-09	Brain_Cortex.NM_014850.SRGAP3
rs2877649	14	24954002	T	C	-1.51134	0.246318	7.21e-09	Brain_Cortex.NM_015299.KHNYN
rs11852080	14	24412772	G	T	-1.03355	0.177057	3.17e-08	Brain_Cortex.NM_015299.KHNYN
rs7121316	11	120431744	A	G	-1.12752	0.180758	4.31e-09	Brain_Cortex.NM_015313.ARHGEF12
rs2009609	19	58263999	A	G	1.03159	0.173431	1.85e-08	Brain_Cortex.NM_015363.ZIM2
rs12984414	19	57464349	G	A	0.646911	0.11132	3.6e-08	Brain_Cortex.NM_015363.ZIM2
rs6994682	8	101421798	C	T	0.761891	0.085169	1.32e-15	Brain_Cortex.NM_015435.RNF19A
rs12675103	8	102024812	C	T	0.727795	0.0897	1.65e-13	Brain_Cortex.NM_015435.RNF19A
rs3765000	2	44014301	G	A	-1.01859	0.155256	8.18e-10	Brain_Cortex.NM_015522.DYNC2LI1
rs9213	2	218386	A	G	1.1608	0.085912	1.02e-27	Brain_Cortex.NM_015677.SH3YL1
rs2711941	4	39064162	A	C	0.564738	0.091927	6.93e-09	Brain_Cortex.NM_015990.KLHL5
rs11110	11	66206169	T	C	0.851064	0.110271	1.54e-12	Brain_Cortex.NM_016050.MRPL11
rs10774671	12	113357193	G	A	-1.27463	0.083427	2.25e-32	Brain_Cortex.NM_016816.OAS1
rs2847153	18	661647	A	G	-0.788096	0.117079	3.35e-10	Brain_Cortex.NM_017512.ENOSF1
rs4792093	17	10939375	A	G	-1.07489	0.185923	4.16e-08	Brain_Cortex.NM_017534.MYH2
rs8076989	17	71211942	G	A	0.590358	0.095077	4.97e-09	Brain_Cortex.NM_017941.C17orf80
rs3759115	12	123464279	T	C	0.905129	0.054937	1.83e-35	Brain_Cortex.NM_018694.ARL6IP4
rs7137708	12	122471031	G	A	1.23031	0.15942	9.17e-12	Brain_Cortex.NM_018694.ARL6IP4
rs17772958	12	4419362	T	C	0.583624	0.098352	1.97e-08	Brain_Cortex.NM_019854.PRMT8
rs7895570	10	113103221	A	G	-1.17849	0.171881	1.74e-10	Brain_Cortex.NM_020918.GPAM
rs2792722	10	113778103	T	C	-1.01167	0.159049	2.31e-09	Brain_Cortex.NM_020918.GPAM
rs1042009	7	45703971	G	A	0.412927	0.054077	2.44e-12	Brain_Cortex.NM_021116.ADCY1
rs8109248	19	11641375	T	C	0.634498	0.078823	2.37e-13	Brain_Cortex.NM_021143.ZNF20
rs1053805	19	12779170	A	G	0.779328	0.121949	1.97e-09	Brain_Cortex.NM_021143.ZNF20
rs7250961	19	12897816	G	A	0.692966	0.117497	2.36e-08	Brain_Cortex.NM_021143.ZNF20
rs3935066	1	900730	G	A	-0.597607	0.103265	4.04e-08	Brain_Cortex.NM_021170.HES4
rs1805377	5	82648943	A	G	1.69713	0.129821	1.5e-26	Brain_Cortex.NM_022406.XRCC4
rs3758223	9	37489298	C	T	0.55446	0.089901	6.14e-09	Brain_Cortex.NM_022490.POLR1E
rs12599130	16	772842	T	C	0.402477	0.060693	5.65e-10	Brain_Cortex.NM_023933.FAM173A
rs619616	11	77803631	A	G	1.37071	0.163854	3.84e-14	Brain_Cortex.NM_024079.ALG8
rs11805654	1	156725653	G	T	-0.884318	0.130735	2.82e-10	Brain_Cortex.NM_024540.MRPL24
rs261946	6	30271334	G	A	0.949833	0.074655	1.32e-25	Brain_Cortex.NM_024839_6.RPP21
rs4904753	14	91619960	T	G	-0.807465	0.066013	2.67e-24	Brain_Cortex.NM_024952.C14orf159
rs9891421	17	8880878	G	A	-1.20272	0.193789	5.05e-09	Brain_Cortex.NM_025014.ARHGEF15
rs3803800	17	7462969	A	G	-0.747104	0.12918	4.12e-08	Brain_Cortex.NM_025014.ARHGEF15
rs2264980	13	46950332	T	C	-0.446161	0.064408	1.2e-10	Brain_Cortex.NM_025113.KIAA0226L
rs2080816	14	78310762	G	T	0.602412	0.064021	8.19e-17	Brain_Cortex.NM_031210.SLIRP
rs11648529	16	2725256	G	A	0.903234	0.109432	7.31e-14	Brain_Cortex.NM_031268.PDPK1
rs4312356	17	36493203	T	C	-1.19368	0.138751	9.66e-15	Brain_Cortex.NM_032258_1.TBC1D3F
rs4312356	17	36493203	T	C	-1.19368	0.138751	9.66e-15	Brain_Cortex.NM_032258_2.TBC1D3F
rs4312356	17	36493203	T	C	0.898205	0.138786	1.32e-09	Brain_Cortex.NM_032258.TBC1D3F
rs6948971	7	1854263	G	A	0.669573	0.097581	1.69e-10	Brain_Cortex.NM_032350.C7orf50
rs1404104	7	1243731	T	C	0.902386	0.145663	5.35e-09	Brain_Cortex.NM_032350.C7orf50
rs7145551	14	23842040	T	C	-0.532904	0.091048	2.93e-08	Brain_Cortex.NM_032459.EFS
rs11191642	10	105055912	G	A	-1.31947	0.080768	4.12e-35	Brain_Cortex.NM_032747.USMG5
rs276207	10	106065464	C	T	1.33623	0.197976	3.04e-10	Brain_Cortex.NM_032747.USMG5
rs3018886	8	95059683	G	A	-1.12489	0.134394	3.74e-14	Brain_Cortex.NM_033285.TP53INP1
rs2075566	1	155224091	A	C	-0.675219	0.11725	4.64e-08	Brain_Cortex.NM_052837.SCAMP3
rs11067030	12	109955317	T	C	1.54922	0.127989	5.85e-24	Brain_Cortex.NM_052845.MMAB
rs10899545	11	78250371	C	T	-0.83919	0.131712	2.19e-09	Brain_Cortex.NM_080491.GAB2
rs12610534	19	54538627	C	T	0.746969	0.12237	8.44e-09	Brain_Cortex.NM_133272.FCAR
rs5753027	22	30554204	G	A	0.875539	0.107477	1.37e-13	Brain_Cortex.NM_133455.EMID1
rs1589918	15	23749808	G	A	-1.04996	0.158355	5.68e-10	Brain_Cortex.NM_144599.NIPA1
rs7844632	8	124156453	G	T	1.16831	0.09296	3.37e-25	Brain_Cortex.NM_145647.TBC1D31
rs11805654	1	156725653	G	T	0.884318	0.130735	2.82e-10	Brain_Cortex.NM_145729.MRPL24
rs5999098	22	22048862	T	C	1.24607	0.091836	7.18e-28	Brain_Cortex.NM_148175.PPIL2
rs4660249	1	43688320	C	T	0.595373	0.099736	1.67e-08	Brain_Cortex.NM_152498.WDR65
rs7095976	10	70637445	A	G	0.214604	0.033481	1.8e-09	Brain_Cortex.NM_152709.STOX1
rs1422198	5	123711334	C	T	0.857375	0.137985	4.87e-09	Brain_Cortex.NM_153223.CEP120
rs101151	16	89649245	A	G	-0.29923	0.046517	1.6e-09	Brain_Cortex.NM_153636.CPNE7
rs7297253	12	132568660	G	A	0.785969	0.107699	1.59e-11	Brain_Cortex.NM_170682.P2RX2
rs11110	11	66206169	T	C	-1.09662	0.130481	3.07e-14	Brain_Cortex.NM_170738.MRPL11
rs13183352	5	96071780	G	A	0.730903	0.078746	1.78e-16	Brain_Cortex.NM_173060.CAST
rs9881149	3	71186626	T	C	-1.44114	0.19727	1.52e-11	Brain_Cortex.NM_173359.EIF4E3
rs1179605	7	75243991	A	G	-0.557434	0.095656	3.33e-08	Brain_Cortex.NM_173537.GTF2IRD2
rs9891421	17	8880878	G	A	-1.20272	0.193789	5.05e-09	Brain_Cortex.NM_173728.ARHGEF15
rs3803800	17	7462969	A	G	-0.747104	0.12918	4.12e-08	Brain_Cortex.NM_173728.ARHGEF15
rs1787773	18	55771799	A	G	-1.1603	0.160397	2.26e-11	Brain_Cortex.NM_173844.MALT1
rs8083100	18	56541943	A	G	-1.02289	0.155538	7.53e-10	Brain_Cortex.NM_173844.MALT1
rs205413	16	28065353	T	C	0.676744	0.112687	1.4e-08	Brain_Cortex.NM_177529.SULT1A1
rs4436778	16	65762809	C	T	1.03663	0.168598	6.76e-09	Brain_Cortex.NM_181283.CMTM1
rs1437198	16	66366554	A	G	1.09373	0.187591	3.28e-08	Brain_Cortex.NM_181283.CMTM1
rs4436778	16	65762809	C	T	-1.21226	0.155207	9.14e-13	Brain_Cortex.NM_181296.CMTM1
rs6499075	16	66387396	T	C	-1.19206	0.205355	3.71e-08	Brain_Cortex.NM_181296.CMTM1
rs11711197	3	24480882	T	C	0.687158	0.107352	1.88e-09	Brain_Cortex.NM_182666.UBE2E1
rs2071927	6	112016261	A	G	0.976925	0.14262	1.8e-10	Brain_Cortex.NM_198239.WISP3
rs2711941	4	39064162	A	C	0.564738	0.091927	6.93e-09	Brain_Cortex.NM_199039.KLHL5
rs2911262	16	89515041	T	C	-0.523421	0.073959	5.27e-11	Brain_Cortex.NM_199367.SPG7
rs7844662	8	18396405	T	C	0.795161	0.138426	4.97e-08	Brain_Cortex.NM_201553.FGL1
rs16834361	1	161949874	T	C	-1.4857	0.216048	1.55e-10	Brain_Cortex.NM_201563.FCGR2C
rs4074436	1	154531910	G	A	0.932149	0.108349	9.65e-15	Brain_Cortex.NM_207191.ADAM15
rs11264359	1	155282829	G	A	0.700972	0.107203	9.17e-10	Brain_Cortex.NM_207191.ADAM15
rs201733	3	137498659	A	G	0.686003	0.112575	8.89e-09	Brain_Cortex.NM_213654.ARMC8
rs9306441	22	27831461	T	C	-1.00841	0.139154	2.1e-11	Brain_Cortex.NR_003491.MIAT
rs9613100	22	26497107	A	G	-0.922097	0.139159	5.81e-10	Brain_Cortex.NR_003491.MIAT
rs6542170	2	114443351	G	T	-0.67781	0.11461	2.18e-08	Brain_Cortex.NR_024531.RPL23AP7
rs514341	1	110652880	T	C	0.591766	0.090659	9.73e-10	Brain_Cortex.NR_024537.GSTM3
rs6884251	5	130475886	G	A	1.48603	0.067022	3.41e-49	Brain_Cortex.NR_024611.HINT1
rs4342964	10	48318619	T	C	0.670427	0.104078	1.52e-09	Brain_Cortex.NR_033172_1.FRMPD2P1
rs9306441	22	27831461	T	C	-1.00841	0.139154	2.1e-11	Brain_Cortex.NR_033320.MIAT
rs9613100	22	26497107	A	G	-0.922097	0.139159	5.81e-10	Brain_Cortex.NR_033320.MIAT
rs7716699	5	71284450	C	T	0.575912	0.09652	1.69e-08	Brain_Cortex.NR_033968_1.GUSBP9
rs7716699	5	71284450	C	T	-0.575912	0.09652	1.69e-08	Brain_Cortex.NR_033968.GUSBP9
rs8074171	17	78925649	A	G	-0.528004	0.083593	2.89e-09	Brain_Cortex.NR_037688.ACTG1
rs11067030	12	109955317	T	C	-1.54922	0.127989	5.85e-24	Brain_Cortex.NR_038118.MMAB
rs2680701	17	56438301	A	G	0.852886	0.078979	1.81e-20	Brain_Cortex.NR_038411.BZRAP1-AS1
rs2680701	17	56438301	A	G	-1.41351	0.118371	1.61e-23	Brain_Cortex.NR_038412.BZRAP1-AS1
rs2680701	17	56438301	A	G	0.852886	0.078979	1.81e-20	Brain_Cortex.NR_038413.BZRAP1-AS1
rs2680701	17	56438301	A	G	0.852886	0.078979	1.81e-20	Brain_Cortex.NR_038417.BZRAP1-AS1
rs2680701	17	56438301	A	G	-1.41351	0.118371	1.61e-23	Brain_Cortex.NR_038418.BZRAP1-AS1
rs9506650	13	21907126	A	G	-0.989099	0.095368	2.45e-19	Brain_Cortex.NR_038939.MIPEPP3
rs6860301	5	109828383	T	C	1.05141	0.171952	8.01e-09	Brain_Cortex.NR_045089.TSLP
rs273654	19	51672067	C	T	1.20714	0.174663	1.31e-10	Brain_Cortex.NR_045763.KLK2
rs268889	19	51461189	G	A	1.34175	0.199312	3.34e-10	Brain_Cortex.NR_045763.KLK2
rs3773471	3	15303047	G	T	-0.358456	0.046797	2.14e-12	Brain_Cortex.NR_046251.FGD5-AS1
rs11925757	3	14241981	A	G	-0.439551	0.063975	1.61e-10	Brain_Cortex.NR_046251.FGD5-AS1
rs6785700	3	15601022	C	T	-0.329929	0.053242	5.3e-09	Brain_Cortex.NR_046251.FGD5-AS1
rs3773471	3	15303047	G	T	0.363363	0.047102	1.58e-12	Brain_Cortex.NR_046252.FGD5-AS1
rs11925757	3	14241981	A	G	0.448216	0.064247	9.06e-11	Brain_Cortex.NR_046252.FGD5-AS1
rs6785700	3	15601022	C	T	0.338179	0.053411	2.68e-09	Brain_Cortex.NR_046252.FGD5-AS1
rs3773471	3	15303047	G	T	0.363363	0.047102	1.58e-12	Brain_Cortex.NR_046253.FGD5-AS1
rs11925757	3	14241981	A	G	0.448216	0.064247	9.06e-11	Brain_Cortex.NR_046253.FGD5-AS1
rs6785700	3	15601022	C	T	0.338179	0.053411	2.68e-09	Brain_Cortex.NR_046253.FGD5-AS1
rs3773471	3	15303047	G	T	0.363363	0.047102	1.58e-12	Brain_Cortex.NR_046254.FGD5-AS1
rs11925757	3	14241981	A	G	0.448216	0.064247	9.06e-11	Brain_Cortex.NR_046254.FGD5-AS1
rs6785700	3	15601022	C	T	0.338179	0.053411	2.68e-09	Brain_Cortex.NR_046254.FGD5-AS1
rs9506650	13	21907126	A	G	0.989659	0.095372	2.38e-19	Brain_Cortex.NR_046461.MIPEPP3
rs16834361	1	161949874	T	C	-1.4857	0.216048	1.55e-10	Brain_Cortex.NR_047648.FCGR2C
rs2080816	14	78310762	G	T	-0.883465	0.076153	1.32e-22	Brain_Cortex.NR_052025.SLIRP
rs1046453	22	26840477	T	C	0.896885	0.119803	5.6e-12	Brain_Cortex.NR_073136.HPS4
rs17793542	11	17946939	A	G	-0.743226	0.055036	1.07e-27	Brain_Cortex.NR_104041.SERGEF
rs8058895	16	89814807	C	T	0.846706	0.141632	1.59e-08	Brain_Cortex.NR_110129.ZNF276
rs11070410	15	44057045	A	G	0.557177	0.085861	1.21e-09	Brain_Cortex.NR_110319.CATSPER2
rs640541	11	88684967	C	T	-0.712405	0.120521	2.22e-08	Brain_Cortex.NR_120406.NOX4
rs4646961	1	76217169	A	G	-0.905709	0.112121	2e-13	Brain_Frontal_Cortex_BA9.NM_000016.ACADM
rs760462	21	46328099	T	C	-1.16733	0.192372	1.01e-08	Brain_Frontal_Cortex_BA9.NM_000211.ITGB2
rs17055954	8	26623868	T	C	-0.906752	0.135349	3.96e-10	Brain_Frontal_Cortex_BA9.NM_000680.ADRA1A
rs4149370	6	3019654	T	C	1.09834	0.133715	9.19e-14	Brain_Frontal_Cortex_BA9.NM_000904.NQO2
rs11683877	2	101644855	A	G	-0.550219	0.095357	4.39e-08	Brain_Frontal_Cortex_BA9.NM_000993.RPL31
rs9459795	6	167311818	A	G	-1.13496	0.18641	9.13e-09	Brain_Frontal_Cortex_BA9.NM_001006932.RPS6KA2
rs4710184	6	167515233	G	A	-0.802173	0.136064	2.39e-08	Brain_Frontal_Cortex_BA9.NM_001006932.RPS6KA2
rs10923247	1	117778126	T	C	-1.28874	0.214141	1.32e-08	Brain_Frontal_Cortex_BA9.NM_001007237.IGSF3
rs1998447	1	116945161	G	T	-0.972521	0.166269	2.99e-08	Brain_Frontal_Cortex_BA9.NM_001007237.IGSF3
rs16932464	10	77410361	C	A	1.3459	0.163949	9.45e-14	Brain_Frontal_Cortex_BA9.NM_001007272.DUSP13
rs1891678	10	77126174	A	G	1.2542	0.21492	3.2e-08	Brain_Frontal_Cortex_BA9.NM_001007272.DUSP13
rs7143380	14	56433269	A	C	1.11112	0.17746	3.83e-09	Brain_Frontal_Cortex_BA9.NM_001008396.WDHD1
rs16921565	8	56207605	G	A	0.943759	0.153637	6.95e-09	Brain_Frontal_Cortex_BA9.NM_001011669.CHCHD7
rs4972973	2	231737798	A	G	0.369434	0.064201	4.74e-08	Brain_Frontal_Cortex_BA9.NM_001012514.ITM2C
rs9278019	6	33326434	T	C	-1.01798	0.111151	3.67e-16	Brain_Frontal_Cortex_BA9.NM_001014837.CUTA
rs17041053	2	87322042	G	A	-0.786362	0.107901	1.69e-11	Brain_Frontal_Cortex_BA9.NM_001032392_1.PLGLB1
rs17041053	2	87322042	G	A	0.786362	0.107901	1.69e-11	Brain_Frontal_Cortex_BA9.NM_001032392.PLGLB1
rs2270467	3	8856459	T	C	-0.908861	0.132724	1.82e-10	Brain_Frontal_Cortex_BA9.NM_001033117.SRGAP3
rs4796513	17	6469505	T	C	0.208693	0.028534	1.46e-11	Brain_Frontal_Cortex_BA9.NM_001033859.ACADVL
rs10145908	14	63753329	C	T	0.735984	0.121795	1.17e-08	Brain_Frontal_Cortex_BA9.NM_001040275.ESR2
rs2297616	14	20813289	A	G	1.22466	0.068473	5.05e-39	Brain_Frontal_Cortex_BA9.NM_001042618.PARP2
rs3743034	15	41101145	T	C	-0.892583	0.091975	1.41e-17	Brain_Frontal_Cortex_BA9.NM_001077268.ZFYVE19
rs4796693	17	39884583	G	A	0.486126	0.051902	1.07e-16	Brain_Frontal_Cortex_BA9.NM_001079870.HAP1
rs3895104	17	39888102	A	G	0.359605	0.038187	7.85e-17	Brain_Frontal_Cortex_BA9.NM_001079871.HAP1
rs8020585	14	75779889	C	T	0.93964	0.133663	6.8e-11	Brain_Frontal_Cortex_BA9.NM_001080408.PROX2
rs12589306	14	74881307	G	A	1.048	0.15489	2.79e-10	Brain_Frontal_Cortex_BA9.NM_001080408.PROX2
rs10148271	14	75921088	A	G	0.677202	0.111823	1.09e-08	Brain_Frontal_Cortex_BA9.NM_001080408.PROX2
rs12435026	14	89956828	A	G	-1.19321	0.144465	7.07e-14	Brain_Frontal_Cortex_BA9.NM_001085471.FOXN3
rs12433818	14	90887178	A	G	-0.955143	0.132157	2.34e-11	Brain_Frontal_Cortex_BA9.NM_001085471.FOXN3
rs7149330	14	90636206	A	G	-0.770698	0.127875	1.27e-08	Brain_Frontal_Cortex_BA9.NM_001085471.FOXN3
rs1533445	3	136510266	C	T	-0.579606	0.079252	1.46e-11	Brain_Frontal_Cortex_BA9.NM_001097599.SLC35G2
rs1362663	2	206769589	C	A	0.257292	0.027298	7.45e-17	Brain_Frontal_Cortex_BA9.NM_001098199.GPR1
rs2041915	2	206669214	A	G	0.173768	0.019558	1.86e-15	Brain_Frontal_Cortex_BA9.NM_001098199.GPR1
rs849552	2	206569334	A	G	0.247316	0.035898	1.45e-10	Brain_Frontal_Cortex_BA9.NM_001098199.GPR1
rs3739008	2	101612568	T	C	0.913059	0.075121	4.3e-24	Brain_Frontal_Cortex_BA9.NM_001098577.RPL31
rs11986055	8	42135178	C	A	-1.04679	0.1718	8.92e-09	Brain_Frontal_Cortex_BA9.NM_001099412.KAT6A
rs11986055	8	42135178	C	A	-1.04679	0.1718	8.92e-09	Brain_Frontal_Cortex_BA9.NM_001099413.KAT6A
rs936227	15	75131959	A	G	-1.51606	0.088512	3.98e-37	Brain_Frontal_Cortex_BA9.NM_001099436.ULK3
rs6504231	17	62484764	T	C	1.25003	0.203036	6.48e-09	Brain_Frontal_Cortex_BA9.NM_001099786.ICAM2
rs4900071	14	91636395	T	C	-0.793101	0.089101	1.7e-15	Brain_Frontal_Cortex_BA9.NM_001102367.C14orf159
rs4900071	14	91636395	T	C	0.824396	0.065483	2.94e-25	Brain_Frontal_Cortex_BA9.NM_001102368.C14orf159
rs4900071	14	91636395	T	C	-0.55346	0.091485	1.13e-08	Brain_Frontal_Cortex_BA9.NM_001102369.C14orf159
rs12727642	1	8046672	A	C	-0.862132	0.138789	4.91e-09	Brain_Frontal_Cortex_BA9.NM_001123377.PARK7
rs9532118	13	38363626	G	A	0.489444	0.077066	2.42e-09	Brain_Frontal_Cortex_BA9.NM_001127217.SMAD9
rs760462	21	46328099	T	C	1.16374	0.192592	1.17e-08	Brain_Frontal_Cortex_BA9.NM_001127491.ITGB2
rs3741147	11	73366751	G	T	-0.400072	0.056284	4.45e-11	Brain_Frontal_Cortex_BA9.NM_001130034.PLEKHB1
rs3741147	11	73366751	G	T	0.350872	0.055063	2.18e-09	Brain_Frontal_Cortex_BA9.NM_001130035.PLEKHB1
rs3741147	11	73366751	G	T	0.350872	0.055063	2.18e-09	Brain_Frontal_Cortex_BA9.NM_001130036.PLEKHB1
rs7141881	14	94583864	A	G	0.868303	0.092805	1.15e-16	Brain_Frontal_Cortex_BA9.NM_001130080.IFI27
rs4680449	3	158350118	T	C	-1.07791	0.102367	9.33e-20	Brain_Frontal_Cortex_BA9.NM_001130157.MLF1
rs9839685	3	10448340	C	T	1.31569	0.15967	7.91e-14	Brain_Frontal_Cortex_BA9.NM_001134944.GHRL
rs910799	22	50278568	A	G	0.702625	0.096267	1.59e-11	Brain_Frontal_Cortex_BA9.NM_001135101.CRELD2
rs7001472	8	96363415	A	G	-1.10776	0.17833	4.91e-09	Brain_Frontal_Cortex_BA9.NM_001135733.TP53INP1
rs7248108	19	35829381	G	A	0.881809	0.144807	9.08e-09	Brain_Frontal_Cortex_BA9.NM_001136009.FXYD3
rs4668077	2	169439848	A	G	0.902537	0.088632	7.71e-19	Brain_Frontal_Cortex_BA9.NM_001142270.DHRS9
rs2601084	2	169277487	A	C	1.10141	0.148638	8.54e-12	Brain_Frontal_Cortex_BA9.NM_001142270.DHRS9
rs4667591	2	170003432	T	G	0.685057	0.10542	1.15e-09	Brain_Frontal_Cortex_BA9.NM_001142270.DHRS9
rs4818826	21	47593443	G	A	0.404886	0.064683	3.86e-09	Brain_Frontal_Cortex_BA9.NM_001142854.SPATC1L
rs1452894	4	72050742	C	T	0.70196	0.107052	8.33e-10	Brain_Frontal_Cortex_BA9.NM_001144756.NPFFR2
rs10518102	4	73268874	T	G	0.781033	0.135945	4.95e-08	Brain_Frontal_Cortex_BA9.NM_001144756.NPFFR2
rs11668398	19	7782629	C	T	0.689123	0.107842	1.98e-09	Brain_Frontal_Cortex_BA9.NM_001144905.CLEC4M
rs8102587	19	8528310	A	G	1.14318	0.186414	7.33e-09	Brain_Frontal_Cortex_BA9.NM_001144905.CLEC4M
rs11668398	19	7782629	C	T	0.689123	0.107842	1.98e-09	Brain_Frontal_Cortex_BA9.NM_001144910.CLEC4M
rs8102587	19	8528310	A	G	1.14318	0.186414	7.33e-09	Brain_Frontal_Cortex_BA9.NM_001144910.CLEC4M
rs6502823	17	4691372	T	C	1.07745	0.182068	2.14e-08	Brain_Frontal_Cortex_BA9.NM_001144940.VMO1
rs2304969	17	4692559	T	G	-0.836943	0.135311	5.61e-09	Brain_Frontal_Cortex_BA9.NM_001144941.VMO1
rs1372996	18	3278475	A	G	0.602253	0.078897	2.47e-12	Brain_Frontal_Cortex_BA9.NM_001144944.MYL12B
rs12191917	6	26423090	T	C	-0.984355	0.142101	1.2e-10	Brain_Frontal_Cortex_BA9.NM_001145009.BTN3A1
rs7844632	8	124156453	G	T	-1.0643	0.100309	5.71e-20	Brain_Frontal_Cortex_BA9.NM_001145088.TBC1D31
rs3801324	7	30912007	A	C	0.780478	0.132894	2.67e-08	Brain_Frontal_Cortex_BA9.NM_001145515.SCRN1
rs4665675	2	24468132	T	C	0.484765	0.061824	7.7e-13	Brain_Frontal_Cortex_BA9.NM_001145710.FAM228B
rs4801676	19	56626448	A	C	-0.722062	0.113799	2.49e-09	Brain_Frontal_Cortex_BA9.NM_001146326.ZIM2
rs4801676	19	56626448	A	C	-0.722062	0.113799	2.49e-09	Brain_Frontal_Cortex_BA9.NM_001146327.ZIM2
rs2290911	2	224919	G	A	-1.10438	0.08166	9.43e-28	Brain_Frontal_Cortex_BA9.NM_001159597.SH3YL1
rs3793428	8	17144020	A	C	0.817617	0.136921	1.65e-08	Brain_Frontal_Cortex_BA9.NM_001160173.NAT1
rs9466141	6	21673993	T	C	-1.56262	0.270005	4.04e-08	Brain_Frontal_Cortex_BA9.NM_001163558.PRL
rs7772992	6	14521952	G	T	-0.17228	0.026115	6.77e-10	Brain_Frontal_Cortex_BA9.NM_001165034.RNF182
rs2500090	6	14787728	G	T	-0.154567	0.025602	1.2e-08	Brain_Frontal_Cortex_BA9.NM_001165034.RNF182
rs35512023	2	242764760	A	G	-0.534888	0.046311	1.8e-22	Brain_Frontal_Cortex_BA9.NM_001167600.NEU4
rs34761249	2	242754192	A	G	0.481133	0.04335	2.86e-21	Brain_Frontal_Cortex_BA9.NM_001167601.NEU4
rs807534	6	24551664	C	T	-0.468195	0.064663	2.18e-11	Brain_Frontal_Cortex_BA9.NM_001168377.KIAA0319
rs6585845	10	85975246	T	G	-0.316368	0.036721	8.97e-15	Brain_Frontal_Cortex_BA9.NM_001171971.CDHR1
rs231231	19	36270052	G	A	-0.458114	0.07416	5.84e-09	Brain_Frontal_Cortex_BA9.NM_001172630.ARHGAP33
rs7238987	18	71928150	T	C	-1.9868	0.115525	2.67e-37	Brain_Frontal_Cortex_BA9.NM_001190807.CYB5A
rs17118431	12	56667100	G	A	0.794855	0.123028	1.39e-09	Brain_Frontal_Cortex_BA9.NM_001190991.CNPY2
rs615381	4	1087531	C	T	-1.08587	0.147376	1.09e-11	Brain_Frontal_Cortex_BA9.NM_001193318.RNF212
rs749810	2	109539430	A	G	-0.717964	0.118576	1.09e-08	Brain_Frontal_Cortex_BA9.NM_001193482.LIMS1
rs749810	2	109539430	A	G	-0.717964	0.118576	1.09e-08	Brain_Frontal_Cortex_BA9.NM_001193483.LIMS1
rs749810	2	109539430	A	G	-0.717964	0.118576	1.09e-08	Brain_Frontal_Cortex_BA9.NM_001193484.LIMS1
rs749810	2	109539430	A	G	0.717964	0.118576	1.09e-08	Brain_Frontal_Cortex_BA9.NM_001193485.LIMS1
rs749810	2	109539430	A	G	-0.717964	0.118576	1.09e-08	Brain_Frontal_Cortex_BA9.NM_001193488.LIMS1
rs7094415	10	102776870	C	T	-0.435874	0.071137	7.52e-09	Brain_Frontal_Cortex_BA9.NM_001195263.PDZD7
rs2395019	7	98713663	C	T	-0.266716	0.040373	6.44e-10	Brain_Frontal_Cortex_BA9.NM_001195541.GS1-259H13.2
rs4729532	7	98978755	G	A	-0.218258	0.036439	1.49e-08	Brain_Frontal_Cortex_BA9.NM_001195541.GS1-259H13.2
rs7083585	10	91322096	C	T	1.77084	0.278832	2.42e-09	Brain_Frontal_Cortex_BA9.NM_001198830.LIPF
rs261946	6	30271334	G	A	-1.1056	0.069822	8.06e-34	Brain_Frontal_Cortex_BA9.NM_001199120.RPP21
rs1052067	1	156206121	A	G	-0.648947	0.080696	2.46e-13	Brain_Frontal_Cortex_BA9.NM_001199653.PMF1
rs10242657	7	25882917	T	C	0.435185	0.075222	4.08e-08	Brain_Frontal_Cortex_BA9.NM_001199835.SNX10
rs17606308	7	29818707	C	T	-0.947316	0.162649	3.38e-08	Brain_Frontal_Cortex_BA9.NM_001202481.CRHR2
rs16969853	17	43880159	C	A	0.578303	0.093273	5.21e-09	Brain_Frontal_Cortex_BA9.NM_001242376.GFAP
rs8020585	14	75779889	C	T	-0.914521	0.132679	1.43e-10	Brain_Frontal_Cortex_BA9.NM_001243007.PROX2
rs12589306	14	74881307	G	A	-0.99971	0.154979	1.46e-09	Brain_Frontal_Cortex_BA9.NM_001243007.PROX2
rs10148271	14	75921088	A	G	-0.646957	0.111518	3.78e-08	Brain_Frontal_Cortex_BA9.NM_001243007.PROX2
rs4930152	11	64005412	A	G	1.01436	0.065261	4.58e-33	Brain_Frontal_Cortex_BA9.NM_001243733.VEGFB
rs2279402	12	54581064	A	G	-0.480042	0.076569	3.67e-09	Brain_Frontal_Cortex_BA9.NM_001243788.SMUG1
rs10092898	8	97250925	G	A	-1.20217	0.187372	1.75e-09	Brain_Frontal_Cortex_BA9.NM_001254752.UQCRB
rs3861787	11	4647770	T	G	0.737679	0.113742	1.23e-09	Brain_Frontal_Cortex_BA9.NM_001256235.PGAP2
rs3743034	15	41101145	T	C	0.742254	0.081938	6.62e-16	Brain_Frontal_Cortex_BA9.NM_001258420.ZFYVE19
rs550510	17	46926615	A	G	-1.66486	0.155781	3.56e-20	Brain_Frontal_Cortex_BA9.NM_001261393.CALCOCO2
rs1362663	2	206769589	C	A	-0.684384	0.048055	1.2e-29	Brain_Frontal_Cortex_BA9.NM_001261454.GPR1
rs849268	2	206273704	G	A	-0.79294	0.077892	7.86e-19	Brain_Frontal_Cortex_BA9.NM_001261454.GPR1
rs1362663	2	206769589	C	A	-0.684384	0.048055	1.2e-29	Brain_Frontal_Cortex_BA9.NM_001261455.GPR1
rs849268	2	206273704	G	A	-0.79294	0.077892	7.86e-19	Brain_Frontal_Cortex_BA9.NM_001261455.GPR1
rs1822722	10	17339770	C	T	0.549269	0.090238	9.21e-09	Brain_Frontal_Cortex_BA9.NM_001261836.PTER
rs6139031	20	3189982	A	G	-0.85995	0.14715	3.06e-08	Brain_Frontal_Cortex_BA9.NM_001267623.ITPA
rs6430514	2	131768531	T	G	1.03529	0.097735	6.35e-20	Brain_Frontal_Cortex_BA9.NM_001270421.CFC1
rs7574824	2	130696074	A	G	1.16055	0.119147	1.14e-17	Brain_Frontal_Cortex_BA9.NM_001270421.CFC1
rs13017715	2	130500081	C	T	0.749738	0.109341	1.73e-10	Brain_Frontal_Cortex_BA9.NM_001270421.CFC1
rs16856298	2	131650535	A	G	0.906442	0.13658	5.49e-10	Brain_Frontal_Cortex_BA9.NM_001270421.CFC1
rs9321355	6	132942953	G	A	0.663319	0.099839	5.3e-10	Brain_Frontal_Cortex_BA9.NM_001270521.MED23
rs2066889	6	131992714	A	C	0.799927	0.132453	1.19e-08	Brain_Frontal_Cortex_BA9.NM_001270521.MED23
rs7762679	6	131115817	T	C	0.833183	0.144444	4.43e-08	Brain_Frontal_Cortex_BA9.NM_001270521.MED23
rs12599130	16	772842	T	C	-0.349148	0.059898	3.3e-08	Brain_Frontal_Cortex_BA9.NM_001271285.FAM173A
rs10159255	1	63020816	A	C	-0.749446	0.073748	8.75e-19	Brain_Frontal_Cortex_BA9.NM_001272002.DOCK7
rs13146622	4	176827364	T	C	0.983804	0.139361	5.8e-11	Brain_Frontal_Cortex_BA9.NM_001278126.ADAM29
rs13147328	4	176109669	G	A	1.10618	0.171712	1.51e-09	Brain_Frontal_Cortex_BA9.NM_001278126.ADAM29
rs9478100	6	169785152	C	T	0.973969	0.165216	2.39e-08	Brain_Frontal_Cortex_BA9.NM_001278533.ERMARD
rs2290911	2	224919	G	A	-0.48818	0.05795	2.74e-14	Brain_Frontal_Cortex_BA9.NM_001282682.SH3YL1
rs3802509	10	35772402	A	G	-0.428655	0.040893	1.27e-19	Brain_Frontal_Cortex_BA9.NM_001282852.CCNY
rs3802509	10	35772402	A	G	1.3128	0.096184	4.39e-28	Brain_Frontal_Cortex_BA9.NM_001282853.CCNY
rs3802509	10	35772402	A	G	-0.278746	0.016715	5.57e-36	Brain_Frontal_Cortex_BA9.NM_001282854.CCNY
rs8008184	14	69567852	C	A	0.798306	0.111523	3.4e-11	Brain_Frontal_Cortex_BA9.NM_001284208.DCAF5
rs936227	15	75131959	A	G	1.58972	0.072236	8.02e-49	Brain_Frontal_Cortex_BA9.NM_001284364.ULK3
rs1303870	1	76359535	G	T	-0.710278	0.097416	1.66e-11	Brain_Frontal_Cortex_BA9.NM_001286042.ACADM
rs6897511	5	118636227	G	A	0.960011	0.135244	4.7e-11	Brain_Frontal_Cortex_BA9.NM_001286813.TNFAIP8
rs10505834	12	19042227	C	T	0.549701	0.087463	3.39e-09	Brain_Frontal_Cortex_BA9.NM_001288774.PIK3C2G
rs7307141	12	19273967	C	T	0.882008	0.151681	3.53e-08	Brain_Frontal_Cortex_BA9.NM_001288774.PIK3C2G
rs8020410	14	94586005	C	T	-0.642506	0.105393	8.78e-09	Brain_Frontal_Cortex_BA9.NM_001288960.IFI27
rs4149370	6	3019654	T	C	-1.24194	0.113167	6.13e-21	Brain_Frontal_Cortex_BA9.NM_001290222.NQO2
rs4801676	19	56626448	A	C	0.956431	0.107102	1.43e-15	Brain_Frontal_Cortex_BA9.NM_001291774.TNNT1
rs3760873	19	55648270	A	G	1.24581	0.151797	9.57e-14	Brain_Frontal_Cortex_BA9.NM_001291774.TNNT1
rs7247677	19	56187097	T	C	0.755358	0.109304	1.31e-10	Brain_Frontal_Cortex_BA9.NM_001291774.TNNT1
rs12459217	19	55081592	C	T	0.807043	0.137736	2.85e-08	Brain_Frontal_Cortex_BA9.NM_001291774.TNNT1
rs7249635	19	56321517	C	T	1.24859	0.216201	4.29e-08	Brain_Frontal_Cortex_BA9.NM_001291774.TNNT1
rs6468720	8	86928990	A	G	1.14319	0.18798	9.47e-09	Brain_Frontal_Cortex_BA9.NM_001291967.CA1
rs750728	5	80529756	T	C	-0.430547	0.070194	1.75e-08	Brain_Frontal_Cortex_BA9.NM_001825.CKMT2
rs7238987	18	71928150	T	C	-1.46742	0.132553	3.4e-21	Brain_Frontal_Cortex_BA9.NM_001914.CYB5A
rs10774671	12	113357193	G	A	0.922033	0.078897	7.67e-23	Brain_Frontal_Cortex_BA9.NM_002534.OAS1
rs16844307	4	3418165	T	C	0.508775	0.088514	4.89e-08	Brain_Frontal_Cortex_BA9.NM_002926.RGS12
rs7193472	16	89605495	C	T	0.559687	0.07542	8.04e-12	Brain_Frontal_Cortex_BA9.NM_003119.SPG7
rs4930152	11	64005412	A	G	-1.01436	0.065156	3.95e-33	Brain_Frontal_Cortex_BA9.NM_003377.VEGFB
rs1805377	5	82648943	A	G	-1.22485	0.130467	9.32e-17	Brain_Frontal_Cortex_BA9.NM_003401.XRCC4
rs6031855	20	43522834	T	C	-0.506093	0.082327	6.8e-09	Brain_Frontal_Cortex_BA9.NM_003404.YWHAB
rs11264329	1	155095158	A	G	0.722437	0.108412	4.77e-10	Brain_Frontal_Cortex_BA9.NM_004428.EFNA1
rs749810	2	109539430	A	G	-0.717964	0.118576	1.09e-08	Brain_Frontal_Cortex_BA9.NM_004987.LIMS1
rs12435026	14	89956828	A	G	1.19321	0.144465	7.07e-14	Brain_Frontal_Cortex_BA9.NM_005197.FOXN3
rs12433818	14	90887178	A	G	0.955143	0.132157	2.34e-11	Brain_Frontal_Cortex_BA9.NM_005197.FOXN3
rs7149330	14	90636206	A	G	0.770698	0.127875	1.27e-08	Brain_Frontal_Cortex_BA9.NM_005197.FOXN3
rs6884251	5	130475886	G	A	-1.08009	0.066584	8.11e-35	Brain_Frontal_Cortex_BA9.NM_005340.HINT1
rs2297616	14	20813289	A	G	-1.22411	0.068336	4.31e-39	Brain_Frontal_Cortex_BA9.NM_005484.PARP2
rs7141881	14	94583864	A	G	-0.6538	0.095374	1.75e-10	Brain_Frontal_Cortex_BA9.NM_005532.IFI27
rs9532118	13	38363626	G	A	-0.489444	0.077066	2.42e-09	Brain_Frontal_Cortex_BA9.NM_005905.SMAD9
rs1124777	1	204438334	C	T	0.878291	0.138999	2.86e-09	Brain_Frontal_Cortex_BA9.NM_006338.LRRN2
rs882066	1	204690348	G	A	0.799084	0.131318	9.3e-09	Brain_Frontal_Cortex_BA9.NM_006338.LRRN2
rs11986055	8	42135178	C	A	-1.04679	0.1718	8.92e-09	Brain_Frontal_Cortex_BA9.NM_006766.KAT6A
rs1400531	18	56866037	G	A	-0.994535	0.167913	2.09e-08	Brain_Frontal_Cortex_BA9.NM_006785.MALT1
rs7143380	14	56433269	A	C	1.11112	0.17746	3.83e-09	Brain_Frontal_Cortex_BA9.NM_007086.WDHD1
rs12727642	1	8046672	A	C	0.862132	0.138789	4.91e-09	Brain_Frontal_Cortex_BA9.NM_007262.PARK7
rs211146	11	17981047	C	T	0.804794	0.054694	6.7e-31	Brain_Frontal_Cortex_BA9.NM_012139.SERGEF
rs4804	1	212619339	C	T	0.343707	0.058385	2.48e-08	Brain_Frontal_Cortex_BA9.NM_013349.NENF
rs17118431	12	56667100	G	A	-0.792736	0.122783	1.42e-09	Brain_Frontal_Cortex_BA9.NM_014255.CNPY2
rs11668398	19	7782629	C	T	0.689123	0.107842	1.98e-09	Brain_Frontal_Cortex_BA9.NM_014257.CLEC4M
rs8102587	19	8528310	A	G	1.14318	0.186414	7.33e-09	Brain_Frontal_Cortex_BA9.NM_014257.CLEC4M
rs5999098	22	22048862	T	C	-1.10356	0.096236	2.97e-22	Brain_Frontal_Cortex_BA9.NM_014337.PPIL2
rs2270467	3	8856459	T	C	0.908864	0.132723	1.82e-10	Brain_Frontal_Cortex_BA9.NM_014850.SRGAP3
rs4801676	19	56626448	A	C	-0.722062	0.113799	2.49e-09	Brain_Frontal_Cortex_BA9.NM_015363.ZIM2
rs6994935	8	102050512	T	C	-0.797266	0.082341	1.6e-17	Brain_Frontal_Cortex_BA9.NM_015435.RNF19A
rs6994682	8	101421798	C	T	-0.580856	0.089459	1.18e-09	Brain_Frontal_Cortex_BA9.NM_015435.RNF19A
rs1693543	8	101709538	C	T	0.43216	0.075217	4.94e-08	Brain_Frontal_Cortex_BA9.NM_015435.RNF19A
rs10208317	2	44027391	A	C	-0.894397	0.141153	2.61e-09	Brain_Frontal_Cortex_BA9.NM_015522.DYNC2LI1
rs2290911	2	224919	G	A	1.25964	0.084548	2.21e-31	Brain_Frontal_Cortex_BA9.NM_015677.SH3YL1
rs4808737	19	18117646	T	C	0.861607	0.148725	3.92e-08	Brain_Frontal_Cortex_BA9.NM_015683.ARRDC2
rs10774671	12	113357193	G	A	-0.942245	0.092352	6.84e-19	Brain_Frontal_Cortex_BA9.NM_016816.OAS1
rs3759115	12	123464279	T	C	0.58039	0.058891	5.62e-18	Brain_Frontal_Cortex_BA9.NM_018694.ARL6IP4
rs2742234	10	43612609	C	T	-0.363409	0.06172	2.47e-08	Brain_Frontal_Cortex_BA9.NM_020630.RET
rs2742234	10	43612609	C	T	0.365362	0.061667	2.06e-08	Brain_Frontal_Cortex_BA9.NM_020975.RET
rs9459795	6	167311818	A	G	1.12945	0.195232	4.08e-08	Brain_Frontal_Cortex_BA9.NM_021135.RPS6KA2
rs1805377	5	82648943	A	G	1.17086	0.130902	1.32e-15	Brain_Frontal_Cortex_BA9.NM_022406.XRCC4
rs12599130	16	772842	T	C	0.339071	0.057877	2.86e-08	Brain_Frontal_Cortex_BA9.NM_023933.FAM173A
rs7247474	19	57966462	A	C	-0.849228	0.112647	4.19e-12	Brain_Frontal_Cortex_BA9.NM_024691.ZNF419
rs261946	6	30271334	G	A	1.05686	0.07728	3.73e-28	Brain_Frontal_Cortex_BA9.NM_024839_6.RPP21
rs7094415	10	102776870	C	T	0.435874	0.071137	7.52e-09	Brain_Frontal_Cortex_BA9.NM_024895.PDZD7
rs4900071	14	91636395	T	C	-1.21207	0.069482	6.38e-38	Brain_Frontal_Cortex_BA9.NM_024952.C14orf159
rs2080816	14	78310762	G	T	0.685071	0.076367	1.13e-15	Brain_Frontal_Cortex_BA9.NM_031210.SLIRP
rs1047351	14	99876505	G	A	-0.604199	0.082525	1.41e-11	Brain_Frontal_Cortex_BA9.NM_032233.SETD3
rs4794778	17	36491376	G	T	-0.860235	0.111432	1.53e-12	Brain_Frontal_Cortex_BA9.NM_032258_1.TBC1D3F
rs4794778	17	36491376	G	T	-0.860235	0.111432	1.53e-12	Brain_Frontal_Cortex_BA9.NM_032258_2.TBC1D3F
rs11191642	10	105055912	G	A	-1.17433	0.072626	1.12e-34	Brain_Frontal_Cortex_BA9.NM_032747.USMG5
rs6585845	10	85975246	T	G	0.315185	0.036647	9.79e-15	Brain_Frontal_Cortex_BA9.NM_033100.CDHR1
rs11067030	12	109955317	T	C	1.71227	0.120502	1.44e-29	Brain_Frontal_Cortex_BA9.NM_052845.MMAB
rs231231	19	36270052	G	A	0.459576	0.074672	6.55e-09	Brain_Frontal_Cortex_BA9.NM_052948.ARHGAP33
rs7987204	13	21086558	C	T	1.0199	0.127589	3.25e-13	Brain_Frontal_Cortex_BA9.NM_130785.TPTE2
rs9506498	13	21060833	T	C	0.7246	0.118995	9.09e-09	Brain_Frontal_Cortex_BA9.NM_130785.TPTE2
rs6031855	20	43522834	T	C	0.506093	0.082327	6.8e-09	Brain_Frontal_Cortex_BA9.NM_139323.YWHAB
rs3802509	10	35772402	A	G	-0.428655	0.040893	1.27e-19	Brain_Frontal_Cortex_BA9.NM_145012.CCNY
rs7844632	8	124156453	G	T	1.06398	0.100109	5.11e-20	Brain_Frontal_Cortex_BA9.NM_145647.TBC1D31
rs2890604	9	34799535	T	C	1.02419	0.15853	1.39e-09	Brain_Frontal_Cortex_BA9.NM_147172.NUDT2
rs5999098	22	22048862	T	C	1.22396	0.110626	3.54e-21	Brain_Frontal_Cortex_BA9.NM_148175.PPIL2
rs12945597	17	18174681	A	G	0.742515	0.118403	3.64e-09	Brain_Frontal_Cortex_BA9.NM_148918.SHMT1
rs7238987	18	71928150	T	C	1.83272	0.111959	3.39e-35	Brain_Frontal_Cortex_BA9.NM_148923.CYB5A
rs1787771	18	55768995	C	T	0.958505	0.151458	2.72e-09	Brain_Frontal_Cortex_BA9.NM_173844.MALT1
rs1400531	18	56866037	G	A	0.944414	0.161749	3.15e-08	Brain_Frontal_Cortex_BA9.NM_173844.MALT1
rs3895104	17	39888102	A	G	-0.463896	0.044249	1.26e-19	Brain_Frontal_Cortex_BA9.NM_177977.HAP1
rs7200685	16	65640996	G	A	0.920011	0.147977	4.78e-09	Brain_Frontal_Cortex_BA9.NM_181296.CMTM1
rs3802509	10	35772402	A	G	-0.349449	0.026809	1.91e-26	Brain_Frontal_Cortex_BA9.NM_181698.CCNY
rs11264329	1	155095158	A	G	-0.722454	0.108413	4.77e-10	Brain_Frontal_Cortex_BA9.NM_182685.EFNA1
rs1346898	8	102303785	A	G	0.652913	0.113131	4.37e-08	Brain_Frontal_Cortex_BA9.NM_183419.RNF19A
rs1047351	14	99876505	G	A	0.603101	0.082438	1.44e-11	Brain_Frontal_Cortex_BA9.NM_199123.SETD3
rs2951754	12	11614777	C	A	0.826275	0.130959	2.99e-09	Brain_Frontal_Cortex_BA9.NM_199354.PRB1
rs7193472	16	89605495	C	T	-0.554938	0.075624	1.29e-11	Brain_Frontal_Cortex_BA9.NM_199367.SPG7
rs1415261	1	162041164	G	A	1.51985	0.183415	6.06e-14	Brain_Frontal_Cortex_BA9.NM_201563.FCGR2C
rs10918840	1	162161219	C	T	0.807443	0.132475	8.83e-09	Brain_Frontal_Cortex_BA9.NM_201563.FCGR2C
rs1124777	1	204438334	C	T	-0.737885	0.126028	2.91e-08	Brain_Frontal_Cortex_BA9.NM_201630.LRRN2
rs11538871	16	89977745	T	C	-2.06753	0.21504	2.4e-17	Brain_Frontal_Cortex_BA9.NM_207514.DEF8
rs6884251	5	130475886	G	A	1.13877	0.065827	1.48e-37	Brain_Frontal_Cortex_BA9.NR_024611.HINT1
rs4804	1	212619339	C	T	-0.343707	0.058385	2.48e-08	Brain_Frontal_Cortex_BA9.NR_026598.NENF
rs7498985	16	90103117	A	G	1.31846	0.078877	4.44e-36	Brain_Frontal_Cortex_BA9.NR_027335.URAHP
rs7498985	16	90103117	A	G	-1.32154	0.07936	6.41e-36	Brain_Frontal_Cortex_BA9.NR_027336.URAHP
rs11485264	1	75197533	G	A	-1.34507	0.137012	7.07e-18	Brain_Frontal_Cortex_BA9.NR_027962.TYW3
rs9749084	19	56995737	G	A	-0.736388	0.122744	1.44e-08	Brain_Frontal_Cortex_BA9.NR_036521.ZNF667-AS1
rs9749084	19	56995737	G	A	0.735713	0.122605	1.43e-08	Brain_Frontal_Cortex_BA9.NR_036522.ZNF667-AS1
rs11067030	12	109955317	T	C	-1.71227	0.120502	1.44e-29	Brain_Frontal_Cortex_BA9.NR_038118.MMAB
rs2680701	17	56438301	A	G	0.851923	0.10133	3.01e-14	Brain_Frontal_Cortex_BA9.NR_038411.BZRAP1-AS1
rs2680701	17	56438301	A	G	-1.08514	0.136153	3.71e-13	Brain_Frontal_Cortex_BA9.NR_038412.BZRAP1-AS1
rs2680701	17	56438301	A	G	0.851923	0.10133	3.01e-14	Brain_Frontal_Cortex_BA9.NR_038413.BZRAP1-AS1
rs2680701	17	56438301	A	G	0.851923	0.10133	3.01e-14	Brain_Frontal_Cortex_BA9.NR_038417.BZRAP1-AS1
rs2680701	17	56438301	A	G	-1.08514	0.136153	3.71e-13	Brain_Frontal_Cortex_BA9.NR_038418.BZRAP1-AS1
rs261728	13	21904824	G	A	-1.00865	0.092043	6.76e-21	Brain_Frontal_Cortex_BA9.NR_038939.MIPEPP3
rs261728	13	21904824	G	A	1.00755	0.092069	7.41e-21	Brain_Frontal_Cortex_BA9.NR_046461.MIPEPP3
rs2383209	9	22219365	T	C	1.25646	0.18763	4.02e-10	Brain_Frontal_Cortex_BA9.NR_047538.CDKN2B-AS1
rs1415261	1	162041164	G	A	1.51985	0.183415	6.06e-14	Brain_Frontal_Cortex_BA9.NR_047648.FCGR2C
rs10918840	1	162161219	C	T	0.807443	0.132475	8.83e-09	Brain_Frontal_Cortex_BA9.NR_047648.FCGR2C
rs2080816	14	78310762	G	T	-0.799418	0.067026	1.76e-23	Brain_Frontal_Cortex_BA9.NR_052025.SLIRP
rs7755135	6	43490809	T	C	0.846844	0.12685	4.47e-10	Brain_Frontal_Cortex_BA9.NR_072998.PTK7
rs11968152	6	43836930	A	C	0.945306	0.160728	2.55e-08	Brain_Frontal_Cortex_BA9.NR_072998.PTK7
rs11892046	2	45118273	C	A	0.966065	0.156634	6.14e-09	Brain_Frontal_Cortex_BA9.NR_103785.SIX3-AS1
rs211146	11	17981047	C	T	-0.83506	0.057351	1.72e-30	Brain_Frontal_Cortex_BA9.NR_104041.SERGEF
rs3861787	11	4647770	T	G	0.737679	0.113742	1.23e-09	Brain_Frontal_Cortex_BA9.NR_104271.PGAP2
rs7756164	6	132951025	C	A	1.07013	0.177372	1.23e-08	Brain_Frontal_Cortex_BA9.NR_110143.VNN2
rs533143	15	44188854	C	T	0.671697	0.097047	1.24e-10	Brain_Frontal_Cortex_BA9.NR_110319.CATSPER2
rs2288072	2	24390517	G	A	-0.722815	0.0734	5.89e-18	Brain_Frontal_Cortex_BA9.NR_111929.FAM228B
rs5996109	22	42493098	G	A	-0.605707	0.098107	1.45e-08	Brain_Hippocampus.NM_000106.CYP2D6
rs760462	21	46328099	T	C	-1.39162	0.155392	1.93e-14	Brain_Hippocampus.NM_000211.ITGB2
rs2445174	11	18263836	C	T	0.89425	0.123131	8.43e-11	Brain_Hippocampus.NM_000352.ABCC8
rs376152	11	16883854	C	T	0.729738	0.120202	2.31e-08	Brain_Hippocampus.NM_000352.ABCC8
rs7017102	8	145118648	G	A	-1.10653	0.186568	4.34e-08	Brain_Hippocampus.NM_000445.PLEC
rs7126969	11	106171877	G	A	-0.914654	0.153493	3.83e-08	Brain_Hippocampus.NM_000855.GUCY1A2
rs3823096	6	3014483	T	C	-0.742625	0.116738	6.06e-09	Brain_Hippocampus.NM_000904.NQO2
rs519417	6	31878433	A	G	1.13811	0.189304	3e-08	Brain_Hippocampus.NM_001002029_5.C4B
rs519417	6	31878433	A	G	-1.13867	0.189401	3.01e-08	Brain_Hippocampus.NM_001002029_6.C4B
rs557339	6	125475645	T	G	0.843104	0.121362	3.85e-10	Brain_Hippocampus.NM_001003395.TPD52L1
rs4710184	6	167515233	G	A	1.22526	0.163627	2.83e-11	Brain_Hippocampus.NM_001006932.RPS6KA2
rs7143380	14	56433269	A	C	-0.973875	0.155981	1.05e-08	Brain_Hippocampus.NM_001008396.WDHD1
rs7248735	19	14130215	C	T	-1.31514	0.206145	5.57e-09	Brain_Hippocampus.NM_001008701.LPHN1
rs902003	4	169306106	A	C	0.766306	0.117901	3.19e-09	Brain_Hippocampus.NM_001012967.DDX60L
rs9278027	6	33340510	C	T	-1.01602	0.141963	1.42e-10	Brain_Hippocampus.NM_001014837.CUTA
rs210197	6	33507991	C	T	0.462205	0.076033	2.23e-08	Brain_Hippocampus.NM_001014840.CUTA
rs5996109	22	42493098	G	A	0.607261	0.098409	1.46e-08	Brain_Hippocampus.NM_001025161.CYP2D6
rs17041053	2	87322042	G	A	-1.07226	0.166011	3.86e-09	Brain_Hippocampus.NM_001032392_1.PLGLB1
rs17041053	2	87322042	G	A	1.07226	0.166011	3.86e-09	Brain_Hippocampus.NM_001032392.PLGLB1
rs10774671	12	113357193	G	A	1.1688	0.15863	5.05e-11	Brain_Hippocampus.NM_001032409.OAS1
rs4796513	17	6469505	T	C	-0.236179	0.036519	3.71e-09	Brain_Hippocampus.NM_001033859.ACADVL
rs661968	15	34261069	C	T	-1.60057	0.223342	1.36e-10	Brain_Hippocampus.NM_001036.RYR3
rs3816092	15	33836055	T	C	-1.16901	0.192393	2.26e-08	Brain_Hippocampus.NM_001036.RYR3
rs2297616	14	20813289	A	G	1.33044	0.117483	1.29e-19	Brain_Hippocampus.NM_001042618.PARP2
rs129967	16	3789537	A	G	-2.01215	0.307849	2.7e-09	Brain_Hippocampus.NM_001079846.CREBBP
rs3895104	17	39888102	A	G	0.477374	0.063007	1.84e-11	Brain_Hippocampus.NM_001079870.HAP1
rs4796693	17	39884583	G	A	0.378355	0.039019	4.58e-16	Brain_Hippocampus.NM_001079871.HAP1
rs3823657	7	102091770	G	T	2.28114	0.322219	2.04e-10	Brain_Hippocampus.NM_001079877.RASA4
rs7212681	17	5191527	T	G	0.960625	0.128786	3.25e-11	Brain_Hippocampus.NM_001083585.RABEP1
rs3825663	14	90429749	G	A	0.888375	0.115786	1.16e-11	Brain_Hippocampus.NM_001085471.FOXN3
rs3739008	2	101612568	T	C	0.908843	0.105174	9.31e-14	Brain_Hippocampus.NM_001098577.RPL31
rs936227	15	75131959	A	G	0.409341	0.066619	1.66e-08	Brain_Hippocampus.NM_001099436.ULK3
rs11971933	7	111717031	C	T	0.844805	0.11557	6.71e-11	Brain_Hippocampus.NM_001099660.LRRN3
rs13259399	8	86162365	G	A	-1.25323	0.108335	3.76e-20	Brain_Hippocampus.NM_001099670.C8orf59
rs903896	8	86230316	A	G	-0.836036	0.117911	1.94e-10	Brain_Hippocampus.NM_001099671.C8orf59
rs13259399	8	86162365	G	A	0.845234	0.102586	6.93e-13	Brain_Hippocampus.NM_001099673.C8orf59
rs4904753	14	91619960	T	G	-1.1513	0.08533	3.01e-24	Brain_Hippocampus.NM_001102367.C14orf159
rs4900071	14	91636395	T	C	0.889247	0.073441	2.58e-21	Brain_Hippocampus.NM_001102368.C14orf159
rs10215942	7	139444024	T	C	-1.1708	0.181909	4.29e-09	Brain_Hippocampus.NM_001113239.HIPK2
rs2847153	18	661647	A	G	0.9836	0.103036	9.8e-16	Brain_Hippocampus.NM_001126123.ENOSF1
rs760462	21	46328099	T	C	1.38887	0.156503	2.9e-14	Brain_Hippocampus.NM_001127491.ITGB2
rs7631310	3	158296916	C	T	-0.793872	0.121654	2.83e-09	Brain_Hippocampus.NM_001130157.MLF1
rs9880362	3	71081585	G	A	-1.37956	0.173184	2.7e-12	Brain_Hippocampus.NM_001134649.EIF4E3
rs7615690	3	72278809	C	A	-1.41301	0.222583	6.44e-09	Brain_Hippocampus.NM_001134649.EIF4E3
rs6796438	3	70878343	T	C	-1.08458	0.174295	1.17e-08	Brain_Hippocampus.NM_001134649.EIF4E3
rs9880362	3	71081585	G	A	-1.37956	0.173184	2.7e-12	Brain_Hippocampus.NM_001134650.EIF4E3
rs7615690	3	72278809	C	A	-1.41301	0.222583	6.44e-09	Brain_Hippocampus.NM_001134650.EIF4E3
rs6796438	3	70878343	T	C	-1.08458	0.174295	1.17e-08	Brain_Hippocampus.NM_001134650.EIF4E3
rs9880362	3	71081585	G	A	-1.37956	0.173184	2.7e-12	Brain_Hippocampus.NM_001134651.EIF4E3
rs7615690	3	72278809	C	A	-1.41301	0.222583	6.44e-09	Brain_Hippocampus.NM_001134651.EIF4E3
rs6796438	3	70878343	T	C	-1.08458	0.174295	1.17e-08	Brain_Hippocampus.NM_001134651.EIF4E3
rs3018886	8	95059683	G	A	1.30249	0.177467	5.81e-11	Brain_Hippocampus.NM_001135733.TP53INP1
rs6694632	1	916834	G	A	0.786369	0.118902	1.88e-09	Brain_Hippocampus.NM_001142467.HES4
rs10050399	5	125810777	C	T	-0.620714	0.092499	1.21e-09	Brain_Hippocampus.NM_001146321.GRAMD3
rs2009609	19	58263999	A	G	1.12065	0.174073	4.26e-09	Brain_Hippocampus.NM_001146326.ZIM2
rs12984414	19	57464349	G	A	0.713873	0.11875	3.01e-08	Brain_Hippocampus.NM_001146326.ZIM2
rs2009609	19	58263999	A	G	1.12065	0.174073	4.26e-09	Brain_Hippocampus.NM_001146327.ZIM2
rs12984414	19	57464349	G	A	0.713873	0.11875	3.01e-08	Brain_Hippocampus.NM_001146327.ZIM2
rs17126609	14	53980230	C	T	-2.05605	0.329341	1.06e-08	Brain_Hippocampus.NM_001160047.TXNDC16
rs2898674	8	38110215	C	T	-0.655449	0.089961	7.53e-11	Brain_Hippocampus.NM_001164234.DDHD2
rs7635708	3	184901021	G	A	1.22737	0.187974	2.78e-09	Brain_Hippocampus.NM_001166415.EHHADH
rs6792471	3	185964764	C	T	1.01409	0.155826	3.07e-09	Brain_Hippocampus.NM_001166415.EHHADH
rs34761249	2	242754192	A	G	-0.532589	0.064068	4.81e-13	Brain_Hippocampus.NM_001167600.NEU4
rs34761249	2	242754192	A	G	0.460731	0.061695	3.11e-11	Brain_Hippocampus.NM_001167601.NEU4
rs11880539	19	41918949	C	A	-1.03681	0.080852	7.67e-23	Brain_Hippocampus.NM_001167867.ATP5SL
rs11879090	19	41917260	T	C	-1.02749	0.13161	5.9e-12	Brain_Hippocampus.NM_001167869.ATP5SL
rs3810174	19	41904165	C	T	0.966085	0.139848	4.63e-10	Brain_Hippocampus.NM_001167870.ATP5SL
rs11880539	19	41918949	C	A	-1.10109	0.080385	1.14e-24	Brain_Hippocampus.NM_001167871.ATP5SL
rs3825369	12	3109641	G	T	-0.852012	0.114382	3.42e-11	Brain_Hippocampus.NM_001168320.TSPAN9
rs6489363	12	2449838	A	C	-0.907869	0.147028	1.44e-08	Brain_Hippocampus.NM_001168320.TSPAN9
rs10505727	12	4000616	A	G	-1.43431	0.233307	1.63e-08	Brain_Hippocampus.NM_001168320.TSPAN9
rs10509491	10	85977175	A	G	0.447848	0.053006	2.44e-13	Brain_Hippocampus.NM_001171971.CDHR1
rs7297322	12	101991750	C	A	-0.929774	0.137149	8.54e-10	Brain_Hippocampus.NM_001177948.SYCP3
rs7312125	12	101922534	A	G	-0.705749	0.114483	1.5e-08	Brain_Hippocampus.NM_001177948.SYCP3
rs1555745	1	39483129	A	G	-1.43692	0.093915	6.07e-28	Brain_Hippocampus.NM_001184979.NDUFS5
rs903880	16	16130514	A	C	-0.797439	0.129238	1.47e-08	Brain_Hippocampus.NM_001184998.KIAA0430
rs8050881	16	16037261	A	G	-0.796909	0.13204	2.71e-08	Brain_Hippocampus.NM_001184998.KIAA0430
rs903880	16	16130514	A	C	-0.797439	0.129238	1.47e-08	Brain_Hippocampus.NM_001184999.KIAA0430
rs8050881	16	16037261	A	G	-0.796909	0.13204	2.71e-08	Brain_Hippocampus.NM_001184999.KIAA0430
rs593461	1	35709777	A	G	-0.894633	0.149067	3.16e-08	Brain_Hippocampus.NM_001190481.CLSPN
rs7238987	18	71928150	T	C	-1.55146	0.131387	1.16e-20	Brain_Hippocampus.NM_001190807.CYB5A
rs12124527	1	144896319	C	T	1.17114	0.137547	1.77e-13	Brain_Hippocampus.NM_001195260.PDE4DIP
rs2272934	1	24779855	C	T	0.666422	0.09725	6.03e-10	Brain_Hippocampus.NM_001199014.STPG1
rs261946	6	30271334	G	A	-1.08964	0.091632	7.53e-21	Brain_Hippocampus.NM_001199120.RPP21
rs1052067	1	156206121	A	G	-0.998985	0.122676	1.14e-12	Brain_Hippocampus.NM_001199653.PMF1
rs7967147	12	124377521	T	C	-1.22823	0.197198	1.14e-08	Brain_Hippocampus.NM_001204298.ZNF664
rs2967340	16	82257551	G	A	0.640171	0.091147	2.68e-10	Brain_Hippocampus.NM_001220491.CDH13
rs8049830	16	83122548	G	T	1.26288	0.19836	5.92e-09	Brain_Hippocampus.NM_001220491.CDH13
rs651134	10	27549961	T	C	1.04093	0.131467	3.42e-12	Brain_Hippocampus.NM_001242702.MKX
rs1785933	18	33719191	C	T	0.90156	0.117846	1.3e-11	Brain_Hippocampus.NM_001242875.ELP2
rs4930152	11	64005412	A	G	1.19049	0.062767	6.72e-35	Brain_Hippocampus.NM_001243733.VEGFB
rs2279402	12	54581064	A	G	-0.600837	0.094474	6.11e-09	Brain_Hippocampus.NM_001243788.SMUG1
rs661968	15	34261069	C	T	-1.60057	0.223342	1.36e-10	Brain_Hippocampus.NM_001243996.RYR3
rs3816092	15	33836055	T	C	-1.16901	0.192393	2.26e-08	Brain_Hippocampus.NM_001243996.RYR3
rs7895570	10	113103221	A	G	-1.3989	0.224206	1.08e-08	Brain_Hippocampus.NM_001244949.GPAM
rs251295	5	65264090	G	A	0.384016	0.047698	1.78e-12	Brain_Hippocampus.NM_001253699.ERBB2IP
rs7126969	11	106171877	G	A	-0.914654	0.153493	3.83e-08	Brain_Hippocampus.NM_001256424.GUCY1A2
rs6898675	5	142151659	T	C	0.752299	0.078853	1.01e-15	Brain_Hippocampus.NM_001257205.FGF1
rs13162227	5	142415898	T	C	0.420525	0.068345	1.59e-08	Brain_Hippocampus.NM_001257205.FGF1
rs6898675	5	142151659	T	C	0.752299	0.078853	1.01e-15	Brain_Hippocampus.NM_001257206.FGF1
rs13162227	5	142415898	T	C	0.420525	0.068345	1.59e-08	Brain_Hippocampus.NM_001257206.FGF1
rs550510	17	46926615	A	G	-1.24788	0.156302	2.47e-12	Brain_Hippocampus.NM_001261393.CALCOCO2
rs2076173	6	35442397	G	A	0.853838	0.118134	9.98e-11	Brain_Hippocampus.NM_001261821.TCP11
rs6139031	20	3189982	A	G	-1.00184	0.163193	1.7e-08	Brain_Hippocampus.NM_001267623.ITPA
rs5753027	22	30554204	G	A	-0.867664	0.124392	3.37e-10	Brain_Hippocampus.NM_001267895.EMID1
rs9495144	6	138900935	C	T	-1.19534	0.17701	9.69e-10	Brain_Hippocampus.NM_001270507.TNFAIP3
rs9495144	6	138900935	C	T	-1.19534	0.17701	9.69e-10	Brain_Hippocampus.NM_001270508.TNFAIP3
rs12599130	16	772842	C	T	0.432517	0.070027	1.43e-08	Brain_Hippocampus.NM_001271285.FAM173A
rs10159255	1	63020816	A	C	-0.716021	0.087574	9.5e-13	Brain_Hippocampus.NM_001272002.DOCK7
rs7017102	8	145118648	G	A	-1.10653	0.186568	4.34e-08	Brain_Hippocampus.NM_001272036.LRRC14
rs2905495	11	60841281	G	T	0.973207	0.151229	4.3e-09	Brain_Hippocampus.NM_001278242.MS4A15
rs4716398	6	170176407	A	G	-0.739768	0.117989	9.26e-09	Brain_Hippocampus.NM_001278533.ERMARD
rs6904120	6	29967742	C	T	-1.51885	0.252949	3.11e-08	Brain_Hippocampus.NM_001278785.ZNRD1
rs2412823	15	44227270	T	C	-0.873742	0.105819	6.35e-13	Brain_Hippocampus.NM_001282310.CATSPER2
rs903880	16	16130514	A	C	-0.797451	0.129239	1.47e-08	Brain_Hippocampus.NM_001282507_1.NPIPA7
rs8050881	16	16037261	A	G	-0.796934	0.132041	2.71e-08	Brain_Hippocampus.NM_001282507_1.NPIPA7
rs903880	16	16130514	A	C	-0.797451	0.129239	1.47e-08	Brain_Hippocampus.NM_001282507.NPIPA7
rs8050881	16	16037261	A	G	-0.796934	0.132041	2.71e-08	Brain_Hippocampus.NM_001282507.NPIPA7
rs9213	2	218386	A	G	-0.781386	0.09055	9.89e-14	Brain_Hippocampus.NM_001282682.SH3YL1
rs3802509	10	35772402	A	G	-0.528472	0.060003	4.05e-14	Brain_Hippocampus.NM_001282852.CCNY
rs3802509	10	35772402	A	G	0.734027	0.05689	5.22e-23	Brain_Hippocampus.NM_001282853.CCNY
rs9880362	3	71081585	G	A	-1.37956	0.173184	2.7e-12	Brain_Hippocampus.NM_001282886.EIF4E3
rs7615690	3	72278809	C	A	-1.41301	0.222583	6.44e-09	Brain_Hippocampus.NM_001282886.EIF4E3
rs6796438	3	70878343	T	C	-1.08458	0.174295	1.17e-08	Brain_Hippocampus.NM_001282886.EIF4E3
rs10083451	14	69579619	T	C	0.875172	0.128697	7.74e-10	Brain_Hippocampus.NM_001284208.DCAF5
rs7779859	7	151844487	C	T	0.891712	0.149886	3.99e-08	Brain_Hippocampus.NM_001284260.WDR86
rs12487	15	75136694	T	C	0.534349	0.07461	1.39e-10	Brain_Hippocampus.NM_001284364.ULK3
rs2111598	2	208086714	G	A	0.940042	0.131762	1.57e-10	Brain_Hippocampus.NM_001285549.ZDBF2
rs1362663	2	206769589	C	A	1.06659	0.16309	2.65e-09	Brain_Hippocampus.NM_001285549.ZDBF2
rs849268	2	206273704	G	A	1.45324	0.226859	4.93e-09	Brain_Hippocampus.NM_001285549.ZDBF2
rs7518038	1	76154430	A	G	0.738513	0.091254	1.44e-12	Brain_Hippocampus.NM_001286042.ACADM
rs1106157	16	10919418	A	G	-1.15467	0.175057	2.03e-09	Brain_Hippocampus.NM_001286359.PRM2
rs1424863	8	72602833	C	T	1.24374	0.185903	1.32e-09	Brain_Hippocampus.NM_001287259.XKR9
rs4379113	4	52685386	A	G	-0.740774	0.096724	1.25e-11	Brain_Hippocampus.NM_001287757.DCUN1D4
rs2965157	19	45176340	C	T	1.04522	0.168765	1.34e-08	Brain_Hippocampus.NM_001288763.LYPD5
rs7141881	14	94583864	A	G	0.77285	0.098949	5.8e-12	Brain_Hippocampus.NM_001288959.IFI27
rs10139429	14	94572431	T	G	0.742925	0.104218	1.62e-10	Brain_Hippocampus.NM_001288960.IFI27
rs2071767	22	38025821	G	T	1.19045	0.194494	1.85e-08	Brain_Hippocampus.NM_001289000.TMPRSS6
rs2736165	6	31596675	G	A	2.47769	0.399888	1.32e-08	Brain_Hippocampus.NM_001289152.MICA
rs9378352	6	3011149	C	T	-1.03228	0.112367	6e-15	Brain_Hippocampus.NM_001290222.NQO2
rs902003	4	169306106	A	C	-0.766306	0.117901	3.19e-09	Brain_Hippocampus.NM_001291510.DDX60L
rs7212681	17	5191527	T	G	-0.592802	0.08995	2.09e-09	Brain_Hippocampus.NM_001291581.RABEP1
rs2395019	7	98713663	C	T	1.07334	0.168764	6.1e-09	Brain_Hippocampus.NM_001291829.CYP3A5
rs10242455	7	99240179	G	A	1.03224	0.168605	1.84e-08	Brain_Hippocampus.NM_001291829.CYP3A5
rs7679296	4	156539639	T	C	1.045	0.143579	7.82e-11	Brain_Hippocampus.NM_001291951.GUCY1B3
rs7641849	3	187054412	C	T	0.207535	0.033665	1.5e-08	Brain_Hippocampus.NM_001346.DGKG
rs7238987	18	71928150	T	C	-1.46196	0.136621	2.9e-18	Brain_Hippocampus.NM_001914.CYB5A
rs7635708	3	184901021	G	A	-1.22739	0.187971	2.78e-09	Brain_Hippocampus.NM_001966.EHHADH
rs6792471	3	185964764	C	T	-1.0141	0.155824	3.07e-09	Brain_Hippocampus.NM_001966.EHHADH
rs10774671	12	113357193	G	A	1.1137	0.102584	1.35e-18	Brain_Hippocampus.NM_002534.OAS1
rs211526	11	496116	A	G	1.09868	0.115831	1.35e-15	Brain_Hippocampus.NM_002939.RNH1
rs8052076	16	89583809	T	C	0.670527	0.083542	2e-12	Brain_Hippocampus.NM_003119.SPG7
rs2755095	1	226199835	A	G	-0.839475	0.140075	3.28e-08	Brain_Hippocampus.NM_003240.LEFTY2
rs4930152	11	64005412	A	G	-1.18069	0.062487	9.05e-35	Brain_Hippocampus.NM_003377.VEGFB
rs1805377	5	82648943	A	G	-1.86648	0.164149	1.01e-19	Brain_Hippocampus.NM_003401.XRCC4
rs129967	16	3789537	A	G	-2.01215	0.307849	2.7e-09	Brain_Hippocampus.NM_004380.CREBBP
rs2119160	2	223765491	T	C	0.688923	0.114128	2.7e-08	Brain_Hippocampus.NM_004457.ACSL3
rs1555745	1	39483129	A	G	1.43692	0.093915	6.07e-28	Brain_Hippocampus.NM_004552.NDUFS5
rs7212681	17	5191527	T	G	-0.612891	0.088164	3.77e-10	Brain_Hippocampus.NM_004703.RABEP1
rs3825663	14	90429749	G	A	-0.888375	0.115786	1.16e-11	Brain_Hippocampus.NM_005197.FOXN3
rs6884251	5	130475886	G	A	-1.51829	0.091254	1.45e-30	Brain_Hippocampus.NM_005340.HINT1
rs1015565	5	129604219	G	T	-1.061	0.178398	4.03e-08	Brain_Hippocampus.NM_005340.HINT1
rs2297616	14	20813289	A	G	-1.33204	0.117618	1.29e-19	Brain_Hippocampus.NM_005484.PARP2
rs9495144	6	138900935	C	T	-1.19534	0.17701	9.69e-10	Brain_Hippocampus.NM_006290.TNFAIP3
rs3825369	12	3109641	G	T	0.818869	0.113803	1.19e-10	Brain_Hippocampus.NM_006675.TSPAN9
rs10505727	12	4000616	A	G	1.3919	0.230165	2.56e-08	Brain_Hippocampus.NM_006675.TSPAN9
rs3823657	7	102091770	G	T	-2.28114	0.322219	2.04e-10	Brain_Hippocampus.NM_006989.RASA4
rs7143380	14	56433269	A	C	-0.973875	0.155981	1.05e-08	Brain_Hippocampus.NM_007086.WDHD1
rs211146	11	17981047	C	T	0.753031	0.07316	2.27e-17	Brain_Hippocampus.NM_012139.SERGEF
rs5754727	22	22057273	A	G	-1.03128	0.122858	3.21e-13	Brain_Hippocampus.NM_014337.PPIL2
rs903880	16	16130514	A	C	-0.797439	0.129238	1.47e-08	Brain_Hippocampus.NM_014647.KIAA0430
rs8050881	16	16037261	A	G	-0.796909	0.13204	2.71e-08	Brain_Hippocampus.NM_014647.KIAA0430
rs7017102	8	145118648	G	A	-1.10653	0.186568	4.34e-08	Brain_Hippocampus.NM_014665.LRRC14
rs7248735	19	14130215	C	T	-1.31514	0.206145	5.57e-09	Brain_Hippocampus.NM_014921.LPHN1
rs2009609	19	58263999	A	G	1.12065	0.174073	4.26e-09	Brain_Hippocampus.NM_015363.ZIM2
rs12984414	19	57464349	G	A	0.713873	0.11875	3.01e-08	Brain_Hippocampus.NM_015363.ZIM2
rs9213	2	218386	A	G	1.10682	0.100673	6.63e-19	Brain_Hippocampus.NM_015677.SH3YL1
rs11110	11	66206169	T	C	0.991322	0.153869	4.16e-09	Brain_Hippocampus.NM_016050.MRPL11
rs10774671	12	113357193	G	A	-1.35039	0.100898	5.07e-24	Brain_Hippocampus.NM_016816.OAS1
rs9948583	18	675000	T	C	-0.712577	0.118646	3.09e-08	Brain_Hippocampus.NM_017512.ENOSF1
rs11880539	19	41918949	C	A	-1.03681	0.080852	7.67e-23	Brain_Hippocampus.NM_018035.ATP5SL
rs13294	1	150484987	A	G	-0.544022	0.08446	4.19e-09	Brain_Hippocampus.NM_018997.MRPS21
rs17126609	14	53980230	C	T	-2.05605	0.329341	1.06e-08	Brain_Hippocampus.NM_020784.TXNDC16
rs7895570	10	113103221	A	G	-1.3989	0.224206	1.08e-08	Brain_Hippocampus.NM_020918.GPAM
rs2111598	2	208086714	G	A	-0.940042	0.131762	1.57e-10	Brain_Hippocampus.NM_020923.ZDBF2
rs1362663	2	206769589	C	A	-1.06659	0.16309	2.65e-09	Brain_Hippocampus.NM_020923.ZDBF2
rs849268	2	206273704	G	A	-1.45324	0.226859	4.93e-09	Brain_Hippocampus.NM_020923.ZDBF2
rs4710184	6	167515233	G	A	-1.35226	0.16343	5.83e-13	Brain_Hippocampus.NM_021135.RPS6KA2
rs6694632	1	916834	G	A	-0.781796	0.118766	2.17e-09	Brain_Hippocampus.NM_021170.HES4
rs593461	1	35709777	A	G	0.894633	0.149067	3.16e-08	Brain_Hippocampus.NM_022111.CLSPN
rs1805377	5	82648943	A	G	1.78651	0.179205	1.18e-16	Brain_Hippocampus.NM_022406.XRCC4
rs10215942	7	139444024	T	C	-1.1708	0.181909	4.29e-09	Brain_Hippocampus.NM_022740.HIPK2
rs12599130	16	772842	C	T	-0.42737	0.069009	1.34e-08	Brain_Hippocampus.NM_023933.FAM173A
rs2273912	14	24649669	T	C	1.73147	0.265529	2.89e-09	Brain_Hippocampus.NM_024658.IPO4
rs261946	6	30271334	G	A	1.11499	0.09495	1.58e-20	Brain_Hippocampus.NM_024839_6.RPP21
rs4900071	14	91636395	T	C	-0.835017	0.09563	5.92e-14	Brain_Hippocampus.NM_024952.C14orf159
rs10215942	7	139444024	T	C	0.928734	0.156079	3.97e-08	Brain_Hippocampus.NM_030984.TBXAS1
rs2080816	14	78310762	G	T	0.532725	0.089731	4.23e-08	Brain_Hippocampus.NM_031210.SLIRP
rs11648529	16	2725256	G	A	0.877582	0.138391	6.65e-09	Brain_Hippocampus.NM_031268.PDPK1
rs13294	1	150484987	A	G	0.544022	0.08446	4.19e-09	Brain_Hippocampus.NM_031901.MRPS21
rs11624183	14	99867527	T	C	-0.577349	0.092323	9.97e-09	Brain_Hippocampus.NM_032233.SETD3
rs4312356	17	36493203	T	C	-1.48465	0.17812	4.31e-13	Brain_Hippocampus.NM_032258_1.TBC1D3F
rs4312356	17	36493203	T	C	-1.48465	0.17812	4.31e-13	Brain_Hippocampus.NM_032258_2.TBC1D3F
rs4794778	17	36491376	G	T	1.15836	0.162245	1.53e-10	Brain_Hippocampus.NM_032258.TBC1D3F
rs9922949	16	57955613	G	A	1.08317	0.139688	7.65e-12	Brain_Hippocampus.NM_032269.CCDC135
rs4671	14	23825713	A	G	-0.606248	0.091794	1.96e-09	Brain_Hippocampus.NM_032459.EFS
rs11191642	10	105055912	G	A	-1.27806	0.096512	1e-23	Brain_Hippocampus.NM_032747.USMG5
rs10509491	10	85977175	A	G	-0.447939	0.052913	2.26e-13	Brain_Hippocampus.NM_033100.CDHR1
rs3018886	8	95059683	G	A	-1.47289	0.199542	4.74e-11	Brain_Hippocampus.NM_033285.TP53INP1
rs11067030	12	109955317	T	C	1.49574	0.132954	1.85e-19	Brain_Hippocampus.NM_052845.MMAB
rs5753027	22	30554204	G	A	0.857975	0.127311	1.04e-09	Brain_Hippocampus.NM_133455.EMID1
rs4536451	15	101359476	T	G	1.19007	0.150337	3.45e-12	Brain_Hippocampus.NM_138324.PCSK6
rs8031463	15	51596539	C	T	-0.833093	0.139194	3.4e-08	Brain_Hippocampus.NM_138792.LEO1
rs3802509	10	35772402	A	G	-0.528472	0.060003	4.05e-14	Brain_Hippocampus.NM_145012.CCNY
rs5754727	22	22057273	A	G	1.11181	0.133245	4.12e-13	Brain_Hippocampus.NM_148175.PPIL2
rs7207123	17	18208544	A	G	0.877443	0.115345	1.58e-11	Brain_Hippocampus.NM_148918.SHMT1
rs7238987	18	71928150	T	C	1.54633	0.122338	1.89e-22	Brain_Hippocampus.NM_148923.CYB5A
rs11168302	12	48312253	A	G	0.756727	0.118488	5.4e-09	Brain_Hippocampus.NM_152320.ZNF641
rs869048	16	90112948	A	G	-0.415174	0.06963	3.77e-08	Brain_Hippocampus.NM_153636.CPNE7
rs11110	11	66206169	T	C	-1.09336	0.162226	1.04e-09	Brain_Hippocampus.NM_170738.MRPL11
rs10899795	10	43869097	A	C	0.464088	0.074463	1.12e-08	Brain_Hippocampus.NM_173160.FXYD4
rs9880362	3	71081585	G	A	-1.37956	0.173184	2.7e-12	Brain_Hippocampus.NM_173359.EIF4E3
rs7615690	3	72278809	C	A	-1.41301	0.222583	6.44e-09	Brain_Hippocampus.NM_173359.EIF4E3
rs6796438	3	70878343	T	C	-1.08458	0.174295	1.17e-08	Brain_Hippocampus.NM_173359.EIF4E3
rs12606330	18	57182339	A	G	-1.41693	0.193692	6.53e-11	Brain_Hippocampus.NM_173844.MALT1
rs1787773	18	55771799	A	G	-1.36598	0.187135	7.05e-11	Brain_Hippocampus.NM_173844.MALT1
rs2849387	18	56973083	T	C	-1.18722	0.187187	6.62e-09	Brain_Hippocampus.NM_173844.MALT1
rs4796693	17	39884583	G	A	-0.464172	0.048705	1.07e-15	Brain_Hippocampus.NM_177977.HAP1
rs12129892	1	24749377	G	A	-0.820849	0.098955	5.25e-13	Brain_Hippocampus.NM_178122.STPG1
rs6499075	16	66387396	T	C	1.70946	0.164846	1.54e-17	Brain_Hippocampus.NM_181283.CMTM1
rs4436778	16	65762809	C	T	1.1702	0.180055	3.2e-09	Brain_Hippocampus.NM_181283.CMTM1
rs355954	16	66696454	T	C	0.975695	0.159892	1.99e-08	Brain_Hippocampus.NM_181283.CMTM1
rs3802509	10	35772402	A	G	0.621479	0.046773	8.08e-24	Brain_Hippocampus.NM_181698.CCNY
rs7776346	6	111861365	A	G	0.63312	0.088515	1.44e-10	Brain_Hippocampus.NM_198239.WISP3
rs11624183	14	99867527	T	C	0.575505	0.092319	1.11e-08	Brain_Hippocampus.NM_199123.SETD3
rs8052076	16	89583809	T	C	-0.653544	0.07913	6.28e-13	Brain_Hippocampus.NM_199367.SPG7
rs7017102	8	145118648	G	A	-1.10653	0.186568	4.34e-08	Brain_Hippocampus.NM_201378.PLEC
rs7017102	8	145118648	G	A	-1.10653	0.186568	4.34e-08	Brain_Hippocampus.NM_201379.PLEC
rs7017102	8	145118648	G	A	-1.10653	0.186568	4.34e-08	Brain_Hippocampus.NM_201380.PLEC
rs7017102	8	145118648	G	A	-1.10653	0.186568	4.34e-08	Brain_Hippocampus.NM_201381.PLEC
rs7017102	8	145118648	G	A	-1.10653	0.186568	4.34e-08	Brain_Hippocampus.NM_201382.PLEC
rs7017102	8	145118648	G	A	-1.10653	0.186568	4.34e-08	Brain_Hippocampus.NM_201383.PLEC
rs7017102	8	145118648	G	A	-1.10653	0.186568	4.34e-08	Brain_Hippocampus.NM_201384.PLEC
rs12087446	1	162021058	C	T	-1.32705	0.179284	4.29e-11	Brain_Hippocampus.NM_201563.FCGR2C
rs2119160	2	223765491	T	C	-0.688923	0.114128	2.7e-08	Brain_Hippocampus.NM_203372.ACSL3
rs211526	11	496116	A	G	1.15657	0.124809	4.01e-15	Brain_Hippocampus.NM_203387.RNH1
rs4845651	1	154535527	C	T	1.30922	0.152833	1.37e-13	Brain_Hippocampus.NM_207191.ADAM15
rs6884251	5	130475886	G	A	1.7371	0.0914	5.73e-35	Brain_Hippocampus.NR_024611.HINT1
rs1015565	5	129604219	G	T	1.17913	0.198648	4.25e-08	Brain_Hippocampus.NR_024611.HINT1
rs7498985	16	90103117	A	G	1.17785	0.091566	6.32e-23	Brain_Hippocampus.NR_027335.URAHP
rs7498985	16	90103117	A	G	-1.18284	0.091894	6.07e-23	Brain_Hippocampus.NR_027336.URAHP
rs11163400	1	75252327	C	T	-1.53039	0.180726	2.23e-13	Brain_Hippocampus.NR_027962.TYW3
rs1623065	11	56648989	C	T	1.34073	0.225549	4.08e-08	Brain_Hippocampus.NR_027991.APLNR
rs9749084	19	56995737	G	A	-0.733598	0.109053	1.11e-09	Brain_Hippocampus.NR_036521.ZNF667-AS1
rs9749084	19	56995737	G	A	0.732919	0.109094	1.16e-09	Brain_Hippocampus.NR_036522.ZNF667-AS1
rs11067030	12	109955317	T	C	-1.49574	0.132954	1.85e-19	Brain_Hippocampus.NR_038118.MMAB
rs7068634	10	77422702	G	A	1.3743	0.12634	1.21e-18	Brain_Hippocampus.NR_038223.ZNF503-AS1
rs10824389	10	78056079	A	G	1.90265	0.222093	1.37e-13	Brain_Hippocampus.NR_038223.ZNF503-AS1
rs1898089	10	77949346	C	T	1.04686	0.139607	2.69e-11	Brain_Hippocampus.NR_038223.ZNF503-AS1
[truncated: 963 more rows]
