# Supplementary material for: Hidden Genetic Regulation of Human Complex Traits via Brain Isoforms
Source: Phenomics. 2023 Mar 20;3(3):217–27. doi: 10.1007/s43657-023-00100-6 (PMC10260721; doi:10.1007/s43657-023-00100-6)
Supplement: Supplementary file 11 — Supplementary Table 6 Summary of the significant MR results for UKB disease phenotypes. Significance was determined as a false discovery rate of less than 5%. Effect: irQTL effect; SE: standard error for the irQTL effect; beta: genetic effect on the complex trait; se: standard error for beta; MR effect: causal effect estimate of the isoform on the trait based on MR; MR se: standard error for the MR effect (XLSX 447 KB) [file 43657_2023_100_MOESM11_ESM.xlsx]

## Sheet: MR for UKB diseases, FDR < 0.05
Trait	Description	Tissue	Isoform	Gene	Name	IVW_estimate	IVW_se	SNP_num	IVW_Heter_P	egger_estimate	egger_se	egger_Int	egger_Int_se	egger_Heter_P	IVW_Z	IVW_P	FDR
L72	Diagnoses - main ICD10: L72 Follicular cysts of skin and subcutaneous tissue	Cerebellar Hemisphere	NM_001171172	CX3CR1	Brain_Cerebellar_Hemisphere.NM_001171172.CX3CR1	0.00690606	0.000576478	2	0.000317183	NA	NA	NA	NA	NA	11.9797	4.53814e-33	1.22379e-27
L72	Diagnoses - main ICD10: L72 Follicular cysts of skin and subcutaneous tissue	Cerebellar Hemisphere	NM_001171174	CX3CR1	Brain_Cerebellar_Hemisphere.NM_001171174.CX3CR1	-0.00704286	0.000587851	2	0.000321081	NA	NA	NA	NA	NA	-11.9807	4.48619e-33	1.22379e-27
L72	Diagnoses - main ICD10: L72 Follicular cysts of skin and subcutaneous tissue	Cerebellar Hemisphere	NM_001337	CX3CR1	Brain_Cerebellar_Hemisphere.NM_001337.CX3CR1	-0.00704286	0.000587851	2	0.000321081	NA	NA	NA	NA	NA	-11.9807	4.48619e-33	1.22379e-27
M06	Diagnoses - main ICD10: M06 Other rheumatoid arthritis	Cortex	NM_000500_3	CYP21A2	Brain_Cortex.NM_000500_3.CYP21A2	-0.00210975	0.000205113	1	NA	NA	NA	NA	NA	NA	-10.2858	8.16722e-25	1.65182e-19
K80	Diagnoses - main ICD10: K80 Cholelithiasis	Cortex	NM_015522	DYNC2LI1	Brain_Cortex.NM_015522.DYNC2LI1	-0.00826459	0.000836033	1	NA	NA	NA	NA	NA	NA	-9.88548	4.8126e-23	6.65482e-18
K80	Diagnoses - main ICD10: K80 Cholelithiasis	Frontal Cortex BA9	NM_015522	DYNC2LI1	Brain_Frontal_Cortex_BA9.NM_015522.DYNC2LI1	-0.00852867	0.000862968	1	NA	NA	NA	NA	NA	NA	-9.88295	4.93559e-23	6.65482e-18
R31	Diagnoses - main ICD10: R31 Unspecified haematuria	Caudate basal ganglia	NM_001002029_5	C4B	Brain_Caudate_basal_ganglia.NM_001002029_5.C4B	-0.00326147	0.000413825	1	NA	NA	NA	NA	NA	NA	-7.88128	3.24054e-15	2.6216e-10
R31	Diagnoses - main ICD10: R31 Unspecified haematuria	Caudate basal ganglia	NM_001002029_6	C4B	Brain_Caudate_basal_ganglia.NM_001002029_6.C4B	0.00326206	0.0004139	1	NA	NA	NA	NA	NA	NA	7.88128	3.24054e-15	2.6216e-10
R31	Diagnoses - main ICD10: R31 Unspecified haematuria	Hippocampus	NM_001002029_5	C4B	Brain_Hippocampus.NM_001002029_5.C4B	-0.00389656	0.000494407	1	NA	NA	NA	NA	NA	NA	-7.88128	3.24054e-15	2.6216e-10
R31	Diagnoses - main ICD10: R31 Unspecified haematuria	Hippocampus	NM_001002029_6	C4B	Brain_Hippocampus.NM_001002029_6.C4B	0.00389522	0.000494237	1	NA	NA	NA	NA	NA	NA	7.88128	3.24054e-15	2.6216e-10
R31	Diagnoses - main ICD10: R31 Unspecified haematuria	Hypothalamus	NM_001002029_5	C4B	Brain_Hypothalamus.NM_001002029_5.C4B	-0.00353231	0.00052069	1	NA	NA	NA	NA	NA	NA	-6.78391	1.16967e-11	7.8855e-07
R31	Diagnoses - main ICD10: R31 Unspecified haematuria	Hypothalamus	NM_001002029_6	C4B	Brain_Hypothalamus.NM_001002029_6.C4B	0.00353112	0.000520514	1	NA	NA	NA	NA	NA	NA	6.78391	1.16967e-11	7.8855e-07
C44	Diagnoses - main ICD10: C44 Other malignant neoplasms of skin	Cerebellar Hemisphere	NM_003119	SPG7	Brain_Cerebellar_Hemisphere.NM_003119.SPG7	-0.00505408	0.000757617	1	NA	NA	NA	NA	NA	NA	-6.67102	2.54028e-11	9.34131e-07
C44	Diagnoses - main ICD10: C44 Other malignant neoplasms of skin	Cerebellar Hemisphere	NM_199367	SPG7	Brain_Cerebellar_Hemisphere.NM_199367.SPG7	0.00501541	0.000751821	1	NA	NA	NA	NA	NA	NA	6.67102	2.54028e-11	9.34131e-07
C44	Diagnoses - main ICD10: C44 Other malignant neoplasms of skin	Frontal Cortex BA9	NM_003119	SPG7	Brain_Frontal_Cortex_BA9.NM_003119.SPG7	-0.0044836	0.000667452	1	NA	NA	NA	NA	NA	NA	-6.71748	1.84896e-11	9.34131e-07
C44	Diagnoses - main ICD10: C44 Other malignant neoplasms of skin	Frontal Cortex BA9	NM_199367	SPG7	Brain_Frontal_Cortex_BA9.NM_199367.SPG7	0.00452482	0.00067359	1	NA	NA	NA	NA	NA	NA	6.71748	1.84896e-11	9.34131e-07
C44	Diagnoses - main ICD10: C44 Other malignant neoplasms of skin	Hypothalamus	NM_003119	SPG7	Brain_Hypothalamus.NM_003119.SPG7	-0.00466079	0.000693831	1	NA	NA	NA	NA	NA	NA	-6.71748	1.84896e-11	9.34131e-07
C44	Diagnoses - main ICD10: C44 Other malignant neoplasms of skin	Hypothalamus	NM_199367	SPG7	Brain_Hypothalamus.NM_199367.SPG7	0.00458793	0.000682984	1	NA	NA	NA	NA	NA	NA	6.71748	1.84896e-11	9.34131e-07
C44	Diagnoses - main ICD10: C44 Other malignant neoplasms of skin	Spinal cord cervical c-1	NM_003119	SPG7	Brain_Spinal_cord_cervical_c-1.NM_003119.SPG7	-0.00369243	0.000553503	1	NA	NA	NA	NA	NA	NA	-6.67102	2.54028e-11	9.34131e-07
C44	Diagnoses - main ICD10: C44 Other malignant neoplasms of skin	Spinal cord cervical c-1	NM_199367	SPG7	Brain_Spinal_cord_cervical_c-1.NM_199367.SPG7	0.00377803	0.000566334	1	NA	NA	NA	NA	NA	NA	6.67102	2.54028e-11	9.34131e-07
C44	Diagnoses - main ICD10: C44 Other malignant neoplasms of skin	Substantia nigra	NM_003119	SPG7	Brain_Substantia_nigra.NM_003119.SPG7	-0.00370167	0.000554889	1	NA	NA	NA	NA	NA	NA	-6.67102	2.54028e-11	9.34131e-07
C44	Diagnoses - main ICD10: C44 Other malignant neoplasms of skin	Substantia nigra	NM_199367	SPG7	Brain_Substantia_nigra.NM_199367.SPG7	0.0036504	0.000547203	1	NA	NA	NA	NA	NA	NA	6.67102	2.54028e-11	9.34131e-07
C44	Diagnoses - main ICD10: C44 Other malignant neoplasms of skin	Anterior cingulate cortex BA24	NM_003119	SPG7	Brain_Anterior_cingulate_cortex_BA24.NM_003119.SPG7	-0.0038993	0.000605624	1	NA	NA	NA	NA	NA	NA	-6.43847	1.20682e-10	4.02263e-06
C44	Diagnoses - main ICD10: C44 Other malignant neoplasms of skin	Putamen basal ganglia	NM_003119	SPG7	Brain_Putamen_basal_ganglia.NM_003119.SPG7	-0.00422982	0.000657419	1	NA	NA	NA	NA	NA	NA	-6.43398	1.24309e-10	4.02263e-06
C44	Diagnoses - main ICD10: C44 Other malignant neoplasms of skin	Putamen basal ganglia	NM_199367	SPG7	Brain_Putamen_basal_ganglia.NM_199367.SPG7	0.00421446	0.000655032	1	NA	NA	NA	NA	NA	NA	6.43398	1.24309e-10	4.02263e-06
C44	Diagnoses - main ICD10: C44 Other malignant neoplasms of skin	Hippocampus	NM_003119	SPG7	Brain_Hippocampus.NM_003119.SPG7	-0.0036058	0.000562124	1	NA	NA	NA	NA	NA	NA	-6.41459	1.41202e-10	4.23082e-06
C44	Diagnoses - main ICD10: C44 Other malignant neoplasms of skin	Hippocampus	NM_199367	SPG7	Brain_Hippocampus.NM_199367.SPG7	0.00370974	0.000578329	1	NA	NA	NA	NA	NA	NA	6.41459	1.41202e-10	4.23082e-06
C44	Diagnoses - main ICD10: C44 Other malignant neoplasms of skin	Nucleus accumbens basal ganglia	NM_003119	SPG7	Brain_Nucleus_accumbens_basal_ganglia.NM_003119.SPG7	-0.0035629	0.000556505	1	NA	NA	NA	NA	NA	NA	-6.40228	1.53073e-10	4.2702e-06
C44	Diagnoses - main ICD10: C44 Other malignant neoplasms of skin	Nucleus accumbens basal ganglia	NM_199367	SPG7	Brain_Nucleus_accumbens_basal_ganglia.NM_199367.SPG7	0.00364115	0.000568727	1	NA	NA	NA	NA	NA	NA	6.40228	1.53073e-10	4.2702e-06
C44	Diagnoses - main ICD10: C44 Other malignant neoplasms of skin	Amygdala	NM_003119	SPG7	Brain_Amygdala.NM_003119.SPG7	-0.00357126	0.000566725	1	NA	NA	NA	NA	NA	NA	-6.30158	2.94632e-10	7.68896e-06
C44	Diagnoses - main ICD10: C44 Other malignant neoplasms of skin	Amygdala	NM_199367	SPG7	Brain_Amygdala.NM_199367.SPG7	0.00362027	0.000574502	1	NA	NA	NA	NA	NA	NA	6.30158	2.94632e-10	7.68896e-06
C44	Diagnoses - main ICD10: C44 Other malignant neoplasms of skin	Putamen basal ganglia	NM_207514	DEF8	Brain_Putamen_basal_ganglia.NM_207514.DEF8	-0.00204568	0.000335588	1	NA	NA	NA	NA	NA	NA	-6.0958	1.08894e-09	2.75297e-05
C44	Diagnoses - main ICD10: C44 Other malignant neoplasms of skin	Cerebellar Hemisphere	NR_027335	URAHP	Brain_Cerebellar_Hemisphere.NR_027335.URAHP	0.00202828	0.000334778	1	NA	NA	NA	NA	NA	NA	6.05857	1.37339e-09	3.26786e-05
C44	Diagnoses - main ICD10: C44 Other malignant neoplasms of skin	Cerebellar Hemisphere	NR_027336	URAHP	Brain_Cerebellar_Hemisphere.NR_027336.URAHP	-0.00202591	0.000334388	1	NA	NA	NA	NA	NA	NA	-6.05857	1.37339e-09	3.26786e-05
C44	Diagnoses - main ICD10: C44 Other malignant neoplasms of skin	Amygdala	NR_027335	URAHP	Brain_Amygdala.NR_027335.URAHP	0.00172757	0.000288459	1	NA	NA	NA	NA	NA	NA	5.98894	2.11211e-09	3.28596e-05
C44	Diagnoses - main ICD10: C44 Other malignant neoplasms of skin	Amygdala	NR_027336	URAHP	Brain_Amygdala.NR_027336.URAHP	-0.00172341	0.000287765	1	NA	NA	NA	NA	NA	NA	-5.98894	2.11211e-09	3.28596e-05
C44	Diagnoses - main ICD10: C44 Other malignant neoplasms of skin	Caudate basal ganglia	NR_027335	URAHP	Brain_Caudate_basal_ganglia.NR_027335.URAHP	0.00185375	0.000309528	1	NA	NA	NA	NA	NA	NA	5.98894	2.11211e-09	3.28596e-05
C44	Diagnoses - main ICD10: C44 Other malignant neoplasms of skin	Caudate basal ganglia	NR_027336	URAHP	Brain_Caudate_basal_ganglia.NR_027336.URAHP	-0.00185037	0.000308964	1	NA	NA	NA	NA	NA	NA	-5.98894	2.11211e-09	3.28596e-05
C44	Diagnoses - main ICD10: C44 Other malignant neoplasms of skin	Cerebellum	NR_027335	URAHP	Brain_Cerebellum.NR_027335.URAHP	0.00198309	0.000331126	1	NA	NA	NA	NA	NA	NA	5.98894	2.11211e-09	3.28596e-05
C44	Diagnoses - main ICD10: C44 Other malignant neoplasms of skin	Cerebellum	NR_027336	URAHP	Brain_Cerebellum.NR_027336.URAHP	-0.00197731	0.00033016	1	NA	NA	NA	NA	NA	NA	-5.98894	2.11211e-09	3.28596e-05
C44	Diagnoses - main ICD10: C44 Other malignant neoplasms of skin	Frontal Cortex BA9	NR_027335	URAHP	Brain_Frontal_Cortex_BA9.NR_027335.URAHP	0.00170795	0.000285184	1	NA	NA	NA	NA	NA	NA	5.98894	2.11211e-09	3.28596e-05
C44	Diagnoses - main ICD10: C44 Other malignant neoplasms of skin	Frontal Cortex BA9	NR_027336	URAHP	Brain_Frontal_Cortex_BA9.NR_027336.URAHP	-0.00170396	0.000284518	1	NA	NA	NA	NA	NA	NA	-5.98894	2.11211e-09	3.28596e-05
C44	Diagnoses - main ICD10: C44 Other malignant neoplasms of skin	Hippocampus	NR_027335	URAHP	Brain_Hippocampus.NR_027335.URAHP	0.00191183	0.000319227	1	NA	NA	NA	NA	NA	NA	5.98894	2.11211e-09	3.28596e-05
C44	Diagnoses - main ICD10: C44 Other malignant neoplasms of skin	Hippocampus	NR_027336	URAHP	Brain_Hippocampus.NR_027336.URAHP	-0.00190378	0.000317882	1	NA	NA	NA	NA	NA	NA	-5.98894	2.11211e-09	3.28596e-05
C44	Diagnoses - main ICD10: C44 Other malignant neoplasms of skin	Hypothalamus	NR_027335	URAHP	Brain_Hypothalamus.NR_027335.URAHP	0.00181648	0.000303306	1	NA	NA	NA	NA	NA	NA	5.98894	2.11211e-09	3.28596e-05
C44	Diagnoses - main ICD10: C44 Other malignant neoplasms of skin	Hypothalamus	NR_027336	URAHP	Brain_Hypothalamus.NR_027336.URAHP	-0.00181177	0.00030252	1	NA	NA	NA	NA	NA	NA	-5.98894	2.11211e-09	3.28596e-05
C44	Diagnoses - main ICD10: C44 Other malignant neoplasms of skin	Nucleus accumbens basal ganglia	NR_027335	URAHP	Brain_Nucleus_accumbens_basal_ganglia.NR_027335.URAHP	0.00193581	0.000323231	1	NA	NA	NA	NA	NA	NA	5.98894	2.11211e-09	3.28596e-05
C44	Diagnoses - main ICD10: C44 Other malignant neoplasms of skin	Nucleus accumbens basal ganglia	NR_027336	URAHP	Brain_Nucleus_accumbens_basal_ganglia.NR_027336.URAHP	-0.00192958	0.00032219	1	NA	NA	NA	NA	NA	NA	-5.98894	2.11211e-09	3.28596e-05
C44	Diagnoses - main ICD10: C44 Other malignant neoplasms of skin	Putamen basal ganglia	NR_027335	URAHP	Brain_Putamen_basal_ganglia.NR_027335.URAHP	0.00177122	0.000295749	1	NA	NA	NA	NA	NA	NA	5.98894	2.11211e-09	3.28596e-05
C44	Diagnoses - main ICD10: C44 Other malignant neoplasms of skin	Putamen basal ganglia	NR_027336	URAHP	Brain_Putamen_basal_ganglia.NR_027336.URAHP	-0.00176876	0.000295338	1	NA	NA	NA	NA	NA	NA	-5.98894	2.11211e-09	3.28596e-05
C44	Diagnoses - main ICD10: C44 Other malignant neoplasms of skin	Substantia nigra	NR_027335	URAHP	Brain_Substantia_nigra.NR_027335.URAHP	0.0017625	0.000294292	1	NA	NA	NA	NA	NA	NA	5.98894	2.11211e-09	3.28596e-05
C44	Diagnoses - main ICD10: C44 Other malignant neoplasms of skin	Substantia nigra	NR_027336	URAHP	Brain_Substantia_nigra.NR_027336.URAHP	-0.00176101	0.000294044	1	NA	NA	NA	NA	NA	NA	-5.98894	2.11211e-09	3.28596e-05
M06	Diagnoses - main ICD10: M06 Other rheumatoid arthritis	Cortex	NM_001287486_2	C6orf48	Brain_Cortex.NM_001287486_2.C6orf48	-0.0011689	0.000198009	1	NA	NA	NA	NA	NA	NA	-5.90326	3.56387e-09	5.43994e-05
K40	Diagnoses - main ICD10: K40 Inguinal hernia	Caudate basal ganglia	NM_001002029_5	C4B	Brain_Caudate_basal_ganglia.NM_001002029_5.C4B	-0.00244303	0.000436582	1	NA	NA	NA	NA	NA	NA	-5.5958	2.19602e-08	0.000311681
K40	Diagnoses - main ICD10: K40 Inguinal hernia	Caudate basal ganglia	NM_001002029_6	C4B	Brain_Caudate_basal_ganglia.NM_001002029_6.C4B	0.00244347	0.000436661	1	NA	NA	NA	NA	NA	NA	5.5958	2.19602e-08	0.000311681
K40	Diagnoses - main ICD10: K40 Inguinal hernia	Hippocampus	NM_001002029_5	C4B	Brain_Hippocampus.NM_001002029_5.C4B	-0.00291875	0.000521596	1	NA	NA	NA	NA	NA	NA	-5.5958	2.19602e-08	0.000311681
K40	Diagnoses - main ICD10: K40 Inguinal hernia	Hippocampus	NM_001002029_6	C4B	Brain_Hippocampus.NM_001002029_6.C4B	0.00291774	0.000521416	1	NA	NA	NA	NA	NA	NA	5.5958	2.19602e-08	0.000311681
M70	Diagnoses - main ICD10: M70 Soft tissue disorders related to use	0.000409586	Amygdala	NM_001291581	overuse and pressure	Brain_Amygdala.NM_001291581.RABEP1	0.00110354	0.000199009	1	NA	NA	NA	NA	NA	NA	5.54518	2.93647e-08	RABEP1
M72	Diagnoses - main ICD10: M72 Fibroblastic disorders	Cortex	NM_001098529	TXNDC2	Brain_Cortex.NM_001098529.TXNDC2	-0.00220553	0.000398602	2	0.0569985	NA	NA	NA	NA	NA	-5.53317	3.14494e-08	0.00043123
C43	Diagnoses - main ICD10: C43 Malignant melanoma of skin	Nucleus accumbens basal ganglia	NR_073516	SPATA33	Brain_Nucleus_accumbens_basal_ganglia.NR_073516.SPATA33	-0.00139391	0.000252228	1	NA	NA	NA	NA	NA	NA	-5.52637	3.26928e-08	0.000440808
C43	Diagnoses - main ICD10: C43 Malignant melanoma of skin	Putamen basal ganglia	NM_207514	DEF8	Brain_Putamen_basal_ganglia.NM_207514.DEF8	-0.000806888	0.000146344	1	NA	NA	NA	NA	NA	NA	-5.51364	3.51482e-08	0.000466146
J44	Diagnoses - main ICD10: J44 Other chronic obstructive pulmonary disease	Caudate basal ganglia	NM_001002029_5	C4B	Brain_Caudate_basal_ganglia.NM_001002029_5.C4B	0.000919767	0.000167546	1	NA	NA	NA	NA	NA	NA	5.48964	4.02744e-08	0.000501261
J44	Diagnoses - main ICD10: J44 Other chronic obstructive pulmonary disease	Caudate basal ganglia	NM_001002029_6	C4B	Brain_Caudate_basal_ganglia.NM_001002029_6.C4B	-0.000919934	0.000167576	1	NA	NA	NA	NA	NA	NA	-5.48964	4.02744e-08	0.000501261
J44	Diagnoses - main ICD10: J44 Other chronic obstructive pulmonary disease	Hippocampus	NM_001002029_5	C4B	Brain_Hippocampus.NM_001002029_5.C4B	0.00109887	0.000200171	1	NA	NA	NA	NA	NA	NA	5.48964	4.02744e-08	0.000501261
J44	Diagnoses - main ICD10: J44 Other chronic obstructive pulmonary disease	Hippocampus	NM_001002029_6	C4B	Brain_Hippocampus.NM_001002029_6.C4B	-0.00109849	0.000200102	1	NA	NA	NA	NA	NA	NA	-5.48964	4.02744e-08	0.000501261
D64	Diagnoses - main ICD10: D64 Other anaemias	Caudate basal ganglia	NM_001002029_5	C4B	Brain_Caudate_basal_ganglia.NM_001002029_5.C4B	0.00140131	0.000256625	1	NA	NA	NA	NA	NA	NA	5.46052	4.74743e-08	0.000556619
D64	Diagnoses - main ICD10: D64 Other anaemias	Caudate basal ganglia	NM_001002029_6	C4B	Brain_Caudate_basal_ganglia.NM_001002029_6.C4B	-0.00140156	0.000256672	1	NA	NA	NA	NA	NA	NA	-5.46052	4.74743e-08	0.000556619
D64	Diagnoses - main ICD10: D64 Other anaemias	Hippocampus	NM_001002029_5	C4B	Brain_Hippocampus.NM_001002029_5.C4B	0.00167418	0.000306597	1	NA	NA	NA	NA	NA	NA	5.46052	4.74743e-08	0.000556619
D64	Diagnoses - main ICD10: D64 Other anaemias	Hippocampus	NM_001002029_6	C4B	Brain_Hippocampus.NM_001002029_6.C4B	-0.0016736	0.000306491	1	NA	NA	NA	NA	NA	NA	-5.46052	4.74743e-08	0.000556619
M70	Diagnoses - main ICD10: M70 Soft tissue disorders related to use	0.000620015	Substantia nigra	NM_001291581	overuse and pressure	Brain_Substantia_nigra.NM_001291581.RABEP1	0.00103264	0.000189954	1	NA	NA	NA	NA	NA	NA	5.43625	5.44142e-08	RABEP1
M70	Diagnoses - main ICD10: M70 Soft tissue disorders related to use	0.000620015	Substantia nigra	NM_004703	overuse and pressure	Brain_Substantia_nigra.NM_004703.RABEP1	0.00113655	0.000209068	1	NA	NA	NA	NA	NA	NA	5.43625	5.44142e-08	RABEP1
R31	Diagnoses - main ICD10: R31 Unspecified haematuria	Cortex	NM_000500_3	CYP21A2	Brain_Cortex.NM_000500_3.CYP21A2	-0.00304724	0.000561171	1	NA	NA	NA	NA	NA	NA	-5.43014	5.63085e-08	0.000632689
M70	Diagnoses - main ICD10: M70 Soft tissue disorders related to use	0.000642127	Caudate basal ganglia	NM_004703	overuse and pressure	Brain_Caudate_basal_ganglia.NM_004703.RABEP1	0.00129488	0.000238685	1	NA	NA	NA	NA	NA	NA	5.42504	5.79423e-08	RABEP1
R31	Diagnoses - main ICD10: R31 Unspecified haematuria	Cerebellar Hemisphere	NM_000247	MICA	Brain_Cerebellar_Hemisphere.NM_000247.MICA	-0.00247929	0.00046148	1	NA	NA	NA	NA	NA	NA	-5.37248	7.76623e-08	0.000815959
R31	Diagnoses - main ICD10: R31 Unspecified haematuria	Cerebellar Hemisphere	NM_001177519	MICA	Brain_Cerebellar_Hemisphere.NM_001177519.MICA	0.00280407	0.000521933	1	NA	NA	NA	NA	NA	NA	5.37248	7.76623e-08	0.000815959
R31	Diagnoses - main ICD10: R31 Unspecified haematuria	Substantia nigra	NM_000247	MICA	Brain_Substantia_nigra.NM_000247.MICA	-0.0018799	0.000349914	1	NA	NA	NA	NA	NA	NA	-5.37248	7.76623e-08	0.000815959
R31	Diagnoses - main ICD10: R31 Unspecified haematuria	Substantia nigra	NM_001177519	MICA	Brain_Substantia_nigra.NM_001177519.MICA	0.00192744	0.000358763	1	NA	NA	NA	NA	NA	NA	5.37248	7.76623e-08	0.000815959
M70	Diagnoses - main ICD10: M70 Soft tissue disorders related to use	0.000848128	Spinal cord cervical c-1	NM_001083585	overuse and pressure	Brain_Spinal_cord_cervical_c-1.NM_001083585.RABEP1	-0.000763364	0.000142334	1	NA	NA	NA	NA	NA	NA	-5.36317	8.17726e-08	RABEP1
C44	Diagnoses - main ICD10: C44 Other malignant neoplasms of skin	Nucleus accumbens basal ganglia	NR_073516	SPATA33	Brain_Nucleus_accumbens_basal_ganglia.NR_073516.SPATA33	-0.00305804	0.000578402	1	NA	NA	NA	NA	NA	NA	-5.28706	1.24299e-07	0.00127289
M70	Diagnoses - main ICD10: M70 Soft tissue disorders related to use	0.0012998	Caudate basal ganglia	NM_001083585	overuse and pressure	Brain_Caudate_basal_ganglia.NM_001083585.RABEP1	-0.000776031	0.00014695	1	NA	NA	NA	NA	NA	NA	-5.28092	1.28534e-07	RABEP1
J44	Diagnoses - main ICD10: J44 Other chronic obstructive pulmonary disease	Hypothalamus	NM_001002029_5	C4B	Brain_Hypothalamus.NM_001002029_5.C4B	0.00110858	0.000210808	1	NA	NA	NA	NA	NA	NA	5.25871	1.45067e-07	0.00143121
J44	Diagnoses - main ICD10: J44 Other chronic obstructive pulmonary disease	Hypothalamus	NM_001002029_6	C4B	Brain_Hypothalamus.NM_001002029_6.C4B	-0.00110821	0.000210737	1	NA	NA	NA	NA	NA	NA	-5.25871	1.45067e-07	0.00143121
N40	Diagnoses - main ICD10: N40 Hyperplasia of prostate	Caudate basal ganglia	NM_001002029_5	C4B	Brain_Caudate_basal_ganglia.NM_001002029_5.C4B	-0.00144472	0.000277178	1	NA	NA	NA	NA	NA	NA	-5.21226	1.86554e-07	0.00175491
N40	Diagnoses - main ICD10: N40 Hyperplasia of prostate	Caudate basal ganglia	NM_001002029_6	C4B	Brain_Caudate_basal_ganglia.NM_001002029_6.C4B	0.00144498	0.000277228	1	NA	NA	NA	NA	NA	NA	5.21226	1.86554e-07	0.00175491
N40	Diagnoses - main ICD10: N40 Hyperplasia of prostate	Hippocampus	NM_001002029_5	C4B	Brain_Hippocampus.NM_001002029_5.C4B	-0.00172605	0.000331151	1	NA	NA	NA	NA	NA	NA	-5.21226	1.86554e-07	0.00175491
N40	Diagnoses - main ICD10: N40 Hyperplasia of prostate	Hippocampus	NM_001002029_6	C4B	Brain_Hippocampus.NM_001002029_6.C4B	0.00172545	0.000331037	1	NA	NA	NA	NA	NA	NA	5.21226	1.86554e-07	0.00175491
K40	Diagnoses - main ICD10: K40 Inguinal hernia	Hypothalamus	NM_001002029_5	C4B	Brain_Hypothalamus.NM_001002029_5.C4B	-0.00283374	0.000549316	1	NA	NA	NA	NA	NA	NA	-5.15867	2.48708e-07	0.00228642
K40	Diagnoses - main ICD10: K40 Inguinal hernia	Hypothalamus	NM_001002029_6	C4B	Brain_Hypothalamus.NM_001002029_6.C4B	0.00283278	0.00054913	1	NA	NA	NA	NA	NA	NA	5.15867	2.48708e-07	0.00228642
N40	Diagnoses - main ICD10: N40 Hyperplasia of prostate	Hypothalamus	NM_001002029_5	C4B	Brain_Hypothalamus.NM_001002029_5.C4B	-0.00179657	0.000348748	1	NA	NA	NA	NA	NA	NA	-5.15149	2.58426e-07	0.00232077
N40	Diagnoses - main ICD10: N40 Hyperplasia of prostate	Hypothalamus	NM_001002029_6	C4B	Brain_Hypothalamus.NM_001002029_6.C4B	0.00179597	0.000348631	1	NA	NA	NA	NA	NA	NA	5.15149	2.58426e-07	0.00232077
R31	Diagnoses - main ICD10: R31 Unspecified haematuria	Amygdala	NM_001199120	RPP21	Brain_Amygdala.NM_001199120.RPP21	-0.00224207	0.00043813	1	NA	NA	NA	NA	NA	NA	-5.11737	3.09818e-07	0.00232077
R31	Diagnoses - main ICD10: R31 Unspecified haematuria	Amygdala	NM_024839_6	RPP21	Brain_Amygdala.NM_024839_6.RPP21	0.00215415	0.000420948	1	NA	NA	NA	NA	NA	NA	5.11737	3.09818e-07	0.00232077
R31	Diagnoses - main ICD10: R31 Unspecified haematuria	Anterior cingulate cortex BA24	NM_001199120	RPP21	Brain_Anterior_cingulate_cortex_BA24.NM_001199120.RPP21	-0.00193724	0.000378561	1	NA	NA	NA	NA	NA	NA	-5.11737	3.09818e-07	0.00232077
R31	Diagnoses - main ICD10: R31 Unspecified haematuria	Anterior cingulate cortex BA24	NM_024839_6	RPP21	Brain_Anterior_cingulate_cortex_BA24.NM_024839_6.RPP21	0.00188966	0.000369263	1	NA	NA	NA	NA	NA	NA	5.11737	3.09818e-07	0.00232077
R31	Diagnoses - main ICD10: R31 Unspecified haematuria	Cortex	NM_001199120	RPP21	Brain_Cortex.NM_001199120.RPP21	-0.00250884	0.000490259	1	NA	NA	NA	NA	NA	NA	-5.11737	3.09818e-07	0.00232077
R31	Diagnoses - main ICD10: R31 Unspecified haematuria	Cortex	NM_024839_6	RPP21	Brain_Cortex.NM_024839_6.RPP21	0.0025069	0.000489881	1	NA	NA	NA	NA	NA	NA	5.11737	3.09818e-07	0.00232077
R31	Diagnoses - main ICD10: R31 Unspecified haematuria	Frontal Cortex BA9	NM_001199120	RPP21	Brain_Frontal_Cortex_BA9.NM_001199120.RPP21	-0.0021537	0.000420861	1	NA	NA	NA	NA	NA	NA	-5.11737	3.09818e-07	0.00232077
R31	Diagnoses - main ICD10: R31 Unspecified haematuria	Frontal Cortex BA9	NM_024839_6	RPP21	Brain_Frontal_Cortex_BA9.NM_024839_6.RPP21	0.00225303	0.000440271	1	NA	NA	NA	NA	NA	NA	5.11737	3.09818e-07	0.00232077
R31	Diagnoses - main ICD10: R31 Unspecified haematuria	Hippocampus	NM_001199120	RPP21	Brain_Hippocampus.NM_001199120.RPP21	-0.00218526	0.000427027	1	NA	NA	NA	NA	NA	NA	-5.11737	3.09818e-07	0.00232077
R31	Diagnoses - main ICD10: R31 Unspecified haematuria	Hippocampus	NM_024839_6	RPP21	Brain_Hippocampus.NM_024839_6.RPP21	0.00213556	0.000417316	1	NA	NA	NA	NA	NA	NA	5.11737	3.09818e-07	0.00232077
R31	Diagnoses - main ICD10: R31 Unspecified haematuria	Nucleus accumbens basal ganglia	NM_001199120	RPP21	Brain_Nucleus_accumbens_basal_ganglia.NM_001199120.RPP21	-0.00219934	0.000429779	1	NA	NA	NA	NA	NA	NA	-5.11737	3.09818e-07	0.00232077
R31	Diagnoses - main ICD10: R31 Unspecified haematuria	Nucleus accumbens basal ganglia	NM_024839_6	RPP21	Brain_Nucleus_accumbens_basal_ganglia.NM_024839_6.RPP21	0.00208582	0.000407595	1	NA	NA	NA	NA	NA	NA	5.11737	3.09818e-07	0.00232077
R31	Diagnoses - main ICD10: R31 Unspecified haematuria	Putamen basal ganglia	NM_001199120	RPP21	Brain_Putamen_basal_ganglia.NM_001199120.RPP21	-0.0019033	0.000371929	1	NA	NA	NA	NA	NA	NA	-5.11737	3.09818e-07	0.00232077
R31	Diagnoses - main ICD10: R31 Unspecified haematuria	Putamen basal ganglia	NM_024839_6	RPP21	Brain_Putamen_basal_ganglia.NM_024839_6.RPP21	0.00187856	0.000367095	1	NA	NA	NA	NA	NA	NA	5.11737	3.09818e-07	0.00232077
R31	Diagnoses - main ICD10: R31 Unspecified haematuria	Spinal cord cervical c-1	NM_001199120	RPP21	Brain_Spinal_cord_cervical_c-1.NM_001199120.RPP21	-0.00193905	0.000378915	1	NA	NA	NA	NA	NA	NA	-5.11737	3.09818e-07	0.00232077
R31	Diagnoses - main ICD10: R31 Unspecified haematuria	Spinal cord cervical c-1	NM_024839_6	RPP21	Brain_Spinal_cord_cervical_c-1.NM_024839_6.RPP21	0.00199648	0.000390138	1	NA	NA	NA	NA	NA	NA	5.11737	3.09818e-07	0.00232077
R31	Diagnoses - main ICD10: R31 Unspecified haematuria	Substantia nigra	NM_001199120	RPP21	Brain_Substantia_nigra.NM_001199120.RPP21	-0.00250587	0.000489679	1	NA	NA	NA	NA	NA	NA	-5.11737	3.09818e-07	0.00232077
R31	Diagnoses - main ICD10: R31 Unspecified haematuria	Substantia nigra	NM_024839_6	RPP21	Brain_Substantia_nigra.NM_024839_6.RPP21	0.00247537	0.000483718	1	NA	NA	NA	NA	NA	NA	5.11737	3.09818e-07	0.00232077
M20	Diagnoses - main ICD10: M20 Acquired deformities of fingers and toes	Cerebellar Hemisphere	NM_001145148	CRHR1	Brain_Cerebellar_Hemisphere.NM_001145148.CRHR1	-0.0130405	0.0025659	1	NA	NA	NA	NA	NA	NA	-5.08221	3.73061e-07	0.00276886
R31	Diagnoses - main ICD10: R31 Unspecified haematuria	Caudate basal ganglia	NM_001199120	RPP21	Brain_Caudate_basal_ganglia.NM_001199120.RPP21	-0.00198679	0.000391588	1	NA	NA	NA	NA	NA	NA	-5.07367	3.90217e-07	0.00284401
R31	Diagnoses - main ICD10: R31 Unspecified haematuria	Caudate basal ganglia	NM_024839_6	RPP21	Brain_Caudate_basal_ganglia.NM_024839_6.RPP21	0.00196388	0.000387073	1	NA	NA	NA	NA	NA	NA	5.07367	3.90217e-07	0.00284401
R31	Diagnoses - main ICD10: R31 Unspecified haematuria	Spinal cord cervical c-1	NM_206810	MOG	Brain_Spinal_cord_cervical_c-1.NM_206810.MOG	0.00300403	0.000596706	1	NA	NA	NA	NA	NA	NA	5.03436	4.79454e-07	0.0034632
M20	Diagnoses - main ICD10: M20 Acquired deformities of fingers and toes	Cerebellum	NM_001145146_1	CRHR1	Brain_Cerebellum.NM_001145146_1.CRHR1	0.0115781	0.00230771	1	NA	NA	NA	NA	NA	NA	5.01711	5.2454e-07	0.00375534
M20	Diagnoses - main ICD10: M20 Acquired deformities of fingers and toes	Nucleus accumbens basal ganglia	NM_001193465	KANSL1	Brain_Nucleus_accumbens_basal_ganglia.NM_001193465.KANSL1	-0.00208944	0.000417576	1	NA	NA	NA	NA	NA	NA	-5.00374	5.62282e-07	0.00395553
M20	Diagnoses - main ICD10: M20 Acquired deformities of fingers and toes	Nucleus accumbens basal ganglia	NM_015443_1	KANSL1	Brain_Nucleus_accumbens_basal_ganglia.NM_015443_1.KANSL1	0.00201728	0.000403154	1	NA	NA	NA	NA	NA	NA	5.00374	5.62282e-07	0.00395553
N20	Diagnoses - main ICD10: N20 Calculus of kidney and ureter	Hippocampus	NM_001113347	ECE1	Brain_Hippocampus.NM_001113347.ECE1	-0.00204134	0.000408529	1	NA	NA	NA	NA	NA	NA	-4.9968	5.82903e-07	0.00396276
N20	Diagnoses - main ICD10: N20 Calculus of kidney and ureter	Hippocampus	NM_001113348	ECE1	Brain_Hippocampus.NM_001113348.ECE1	0.00204134	0.000408529	1	NA	NA	NA	NA	NA	NA	4.9968	5.82903e-07	0.00396276
N20	Diagnoses - main ICD10: N20 Calculus of kidney and ureter	Hippocampus	NM_001113349	ECE1	Brain_Hippocampus.NM_001113349.ECE1	0.00204134	0.000408529	1	NA	NA	NA	NA	NA	NA	4.9968	5.82903e-07	0.00396276
N20	Diagnoses - main ICD10: N20 Calculus of kidney and ureter	Hippocampus	NM_001397	ECE1	Brain_Hippocampus.NM_001397.ECE1	0.00204134	0.000408529	1	NA	NA	NA	NA	NA	NA	4.9968	5.82903e-07	0.00396276
M16	Diagnoses - main ICD10: M16 Coxarthrosis [arthrosis of hip]	Cerebellar Hemisphere	NM_001145148	CRHR1	Brain_Cerebellar_Hemisphere.NM_001145148.CRHR1	-0.0139253	0.00278912	1	NA	NA	NA	NA	NA	NA	-4.99272	5.95355e-07	0.00401369
M20	Diagnoses - main ICD10: M20 Acquired deformities of fingers and toes	Frontal Cortex BA9	NM_001193465	KANSL1	Brain_Frontal_Cortex_BA9.NM_001193465.KANSL1	-0.00252245	0.00050641	1	NA	NA	NA	NA	NA	NA	-4.98104	6.32425e-07	0.00422836
M20	Diagnoses - main ICD10: M20 Acquired deformities of fingers and toes	Putamen basal ganglia	NM_001193465	KANSL1	Brain_Putamen_basal_ganglia.NM_001193465.KANSL1	-0.00207112	0.000415983	1	NA	NA	NA	NA	NA	NA	-4.97887	6.39572e-07	0.00424109
M16	Diagnoses - main ICD10: M16 Coxarthrosis [arthrosis of hip]	Cerebellum	NM_001145148	CRHR1	Brain_Cerebellum.NM_001145148.CRHR1	-0.0146473	0.00294296	1	NA	NA	NA	NA	NA	NA	-4.97705	6.45597e-07	0.00424624
K31	Diagnoses - main ICD10: K31 Other diseases of stomach and duodenum	Cerebellum	NM_001079846	CREBBP	Brain_Cerebellum.NM_001079846.CREBBP	-0.00308972	0.000622115	1	NA	NA	NA	NA	NA	NA	-4.96648	6.81778e-07	0.00441247
K31	Diagnoses - main ICD10: K31 Other diseases of stomach and duodenum	Cerebellum	NM_004380	CREBBP	Brain_Cerebellum.NM_004380.CREBBP	-0.00308972	0.000622115	1	NA	NA	NA	NA	NA	NA	-4.96648	6.81778e-07	0.00441247
M16	Diagnoses - main ICD10: M16 Coxarthrosis [arthrosis of hip]	Nucleus accumbens basal ganglia	NM_001193465	KANSL1	Brain_Nucleus_accumbens_basal_ganglia.NM_001193465.KANSL1	-0.00224161	0.000453902	1	NA	NA	NA	NA	NA	NA	-4.93853	7.87146e-07	0.00497501
M16	Diagnoses - main ICD10: M16 Coxarthrosis [arthrosis of hip]	Nucleus accumbens basal ganglia	NM_015443_1	KANSL1	Brain_Nucleus_accumbens_basal_ganglia.NM_015443_1.KANSL1	0.00216419	0.000438226	1	NA	NA	NA	NA	NA	NA	4.93853	7.87146e-07	0.00497501
M16	Diagnoses - main ICD10: M16 Coxarthrosis [arthrosis of hip]	Putamen basal ganglia	NM_001193465	KANSL1	Brain_Putamen_basal_ganglia.NM_001193465.KANSL1	-0.00223331	0.000452171	1	NA	NA	NA	NA	NA	NA	-4.93908	7.84931e-07	0.00497501
M20	Diagnoses - main ICD10: M20 Acquired deformities of fingers and toes	Cerebellum	NM_001145148	CRHR1	Brain_Cerebellum.NM_001145148.CRHR1	-0.0133499	0.00270743	1	NA	NA	NA	NA	NA	NA	-4.93084	8.18752e-07	0.00513465
D64	Diagnoses - main ICD10: D64 Other anaemias	Hypothalamus	NM_001002029_5	C4B	Brain_Hypothalamus.NM_001002029_5.C4B	0.00158769	0.000322891	1	NA	NA	NA	NA	NA	NA	4.91712	8.78256e-07	0.00538265
D64	Diagnoses - main ICD10: D64 Other anaemias	Hypothalamus	NM_001002029_6	C4B	Brain_Hypothalamus.NM_001002029_6.C4B	-0.00158716	0.000322782	1	NA	NA	NA	NA	NA	NA	-4.91712	8.78256e-07	0.00538265
M16	Diagnoses - main ICD10: M16 Coxarthrosis [arthrosis of hip]	Cerebellum	NM_001145146_1	CRHR1	Brain_Cerebellum.NM_001145146_1.CRHR1	0.0123367	0.00250847	1	NA	NA	NA	NA	NA	NA	4.91803	8.74216e-07	0.00538265
C43	Diagnoses - main ICD10: C43 Malignant melanoma of skin	Caudate basal ganglia	NM_207514	DEF8	Brain_Caudate_basal_ganglia.NM_207514.DEF8	-0.000918522	0.000187603	1	NA	NA	NA	NA	NA	NA	-4.8961	9.77585e-07	0.00559399
C43	Diagnoses - main ICD10: C43 Malignant melanoma of skin	Cerebellar Hemisphere	NM_001242816	DEF8	Brain_Cerebellar_Hemisphere.NM_001242816.DEF8	0.00184155	0.000376126	1	NA	NA	NA	NA	NA	NA	4.8961	9.77585e-07	0.00559399
C43	Diagnoses - main ICD10: C43 Malignant melanoma of skin	Cerebellar Hemisphere	NM_001242817	DEF8	Brain_Cerebellar_Hemisphere.NM_001242817.DEF8	0.00192243	0.000392646	1	NA	NA	NA	NA	NA	NA	4.8961	9.77585e-07	0.00559399
C43	Diagnoses - main ICD10: C43 Malignant melanoma of skin	Cerebellar Hemisphere	NM_001242818	DEF8	Brain_Cerebellar_Hemisphere.NM_001242818.DEF8	0.00192243	0.000392646	1	NA	NA	NA	NA	NA	NA	4.8961	9.77585e-07	0.00559399
C43	Diagnoses - main ICD10: C43 Malignant melanoma of skin	Cerebellar Hemisphere	NM_207514	DEF8	Brain_Cerebellar_Hemisphere.NM_207514.DEF8	-0.000806509	0.000164725	1	NA	NA	NA	NA	NA	NA	-4.8961	9.77585e-07	0.00559399
C43	Diagnoses - main ICD10: C43 Malignant melanoma of skin	Cerebellum	NM_207514	DEF8	Brain_Cerebellum.NM_207514.DEF8	-0.00113978	0.000232793	1	NA	NA	NA	NA	NA	NA	-4.8961	9.77585e-07	0.00559399
C43	Diagnoses - main ICD10: C43 Malignant melanoma of skin	Frontal Cortex BA9	NM_207514	DEF8	Brain_Frontal_Cortex_BA9.NM_207514.DEF8	-0.000649006	0.000132556	1	NA	NA	NA	NA	NA	NA	-4.8961	9.77585e-07	0.00559399
C43	Diagnoses - main ICD10: C43 Malignant melanoma of skin	Hypothalamus	NM_207514	DEF8	Brain_Hypothalamus.NM_207514.DEF8	-0.00107205	0.00021896	1	NA	NA	NA	NA	NA	NA	-4.8961	9.77585e-07	0.00559399
C43	Diagnoses - main ICD10: C43 Malignant melanoma of skin	Substantia nigra	NM_207514	DEF8	Brain_Substantia_nigra.NM_207514.DEF8	-0.000694051	0.000141756	1	NA	NA	NA	NA	NA	NA	-4.8961	9.77585e-07	0.00559399
M06	Diagnoses - main ICD10: M06 Other rheumatoid arthritis	Spinal cord cervical c-1	NR_029462	LST1	Brain_Spinal_cord_cervical_c-1.NR_029462.LST1	-0.00157932	0.000322624	1	NA	NA	NA	NA	NA	NA	-4.89523	9.81887e-07	0.00559399
M20	Diagnoses - main ICD10: M20 Acquired deformities of fingers and toes	Spinal cord cervical c-1	NM_001193465	KANSL1	Brain_Spinal_cord_cervical_c-1.NM_001193465.KANSL1	-0.00137123	0.000283253	1	NA	NA	NA	NA	NA	NA	-4.841	1.29185e-06	0.00730844
C43	Diagnoses - main ICD10: C43 Malignant melanoma of skin	Frontal Cortex BA9	NM_003119	SPG7	Brain_Frontal_Cortex_BA9.NM_003119.SPG7	-0.00140368	0.00029107	1	NA	NA	NA	NA	NA	NA	-4.82247	1.41793e-06	0.00775071
C43	Diagnoses - main ICD10: C43 Malignant melanoma of skin	Frontal Cortex BA9	NM_199367	SPG7	Brain_Frontal_Cortex_BA9.NM_199367.SPG7	0.00141658	0.000293747	1	NA	NA	NA	NA	NA	NA	4.82247	1.41793e-06	0.00775071
C43	Diagnoses - main ICD10: C43 Malignant melanoma of skin	Hypothalamus	NM_003119	SPG7	Brain_Hypothalamus.NM_003119.SPG7	-0.00145915	0.000302574	1	NA	NA	NA	NA	NA	NA	-4.82247	1.41793e-06	0.00775071
C43	Diagnoses - main ICD10: C43 Malignant melanoma of skin	Hypothalamus	NM_199367	SPG7	Brain_Hypothalamus.NM_199367.SPG7	0.00143634	0.000297844	1	NA	NA	NA	NA	NA	NA	4.82247	1.41793e-06	0.00775071
M16	Diagnoses - main ICD10: M16 Coxarthrosis [arthrosis of hip]	Spinal cord cervical c-1	NM_001193465	KANSL1	Brain_Spinal_cord_cervical_c-1.NM_001193465.KANSL1	-0.00148547	0.000307894	1	NA	NA	NA	NA	NA	NA	-4.82462	1.40272e-06	0.00775071
J45	Diagnoses - main ICD10: J45 Asthma	Hypothalamus	NM_001002029_5	C4B	Brain_Hypothalamus.NM_001002029_5.C4B	0.00102945	0.000213932	1	NA	NA	NA	NA	NA	NA	4.81205	1.49392e-06	0.00805722
J45	Diagnoses - main ICD10: J45 Asthma	Hypothalamus	NM_001002029_6	C4B	Brain_Hypothalamus.NM_001002029_6.C4B	-0.0010291	0.00021386	1	NA	NA	NA	NA	NA	NA	-4.81205	1.49392e-06	0.00805722
G56	Diagnoses - main ICD10: G56 Mononeuropathies of upper limb	Caudate basal ganglia	NM_001002029_5	C4B	Brain_Caudate_basal_ganglia.NM_001002029_5.C4B	0.00174267	0.000363573	1	NA	NA	NA	NA	NA	NA	4.79317	1.64166e-06	0.00853375
G56	Diagnoses - main ICD10: G56 Mononeuropathies of upper limb	Caudate basal ganglia	NM_001002029_6	C4B	Brain_Caudate_basal_ganglia.NM_001002029_6.C4B	-0.00174299	0.000363639	1	NA	NA	NA	NA	NA	NA	-4.79317	1.64166e-06	0.00853375
G56	Diagnoses - main ICD10: G56 Mononeuropathies of upper limb	Hippocampus	NM_001002029_5	C4B	Brain_Hippocampus.NM_001002029_5.C4B	0.00208201	0.000434371	1	NA	NA	NA	NA	NA	NA	4.79317	1.64166e-06	0.00853375
G56	Diagnoses - main ICD10: G56 Mononeuropathies of upper limb	Hippocampus	NM_001002029_6	C4B	Brain_Hippocampus.NM_001002029_6.C4B	-0.0020813	0.000434221	1	NA	NA	NA	NA	NA	NA	-4.79317	1.64166e-06	0.00853375
R63	Diagnoses - main ICD10: R63 Symptoms and signs concerning food and fluid intake	Hypothalamus	NM_001002029_5	C4B	Brain_Hypothalamus.NM_001002029_5.C4B	0.000863375	0.000180144	1	NA	NA	NA	NA	NA	NA	4.79269	1.64557e-06	0.00853375
R63	Diagnoses - main ICD10: R63 Symptoms and signs concerning food and fluid intake	Hypothalamus	NM_001002029_6	C4B	Brain_Hypothalamus.NM_001002029_6.C4B	-0.000863083	0.000180083	1	NA	NA	NA	NA	NA	NA	-4.79269	1.64557e-06	0.00853375
I47	Diagnoses - main ICD10: I47 Paroxysmal tachycardia	Nucleus accumbens basal ganglia	NM_001204747	RFC1	Brain_Nucleus_accumbens_basal_ganglia.NM_001204747.RFC1	0.0013588	0.000283884	1	NA	NA	NA	NA	NA	NA	4.78646	1.69747e-06	0.00869149
I47	Diagnoses - main ICD10: I47 Paroxysmal tachycardia	Nucleus accumbens basal ganglia	NM_002913	RFC1	Brain_Nucleus_accumbens_basal_ganglia.NM_002913.RFC1	-0.0013588	0.000283884	1	NA	NA	NA	NA	NA	NA	-4.78646	1.69747e-06	0.00869149
M70	Diagnoses - main ICD10: M70 Soft tissue disorders related to use	0.00892178	Substantia nigra	NM_001083585	overuse and pressure	Brain_Substantia_nigra.NM_001083585.RABEP1	-0.000607139	0.000127018	1	NA	NA	NA	NA	NA	NA	-4.77994	1.75348e-06	RABEP1
K43	Diagnoses - main ICD10: K43 Ventral hernia	Anterior cingulate cortex BA24	NR_110319	CATSPER2	Brain_Anterior_cingulate_cortex_BA24.NR_110319.CATSPER2	-0.00118142	0.00025026	1	NA	NA	NA	NA	NA	NA	-4.72076	2.34962e-06	0.0118803
K43	Diagnoses - main ICD10: K43 Ventral hernia	Cortex	NM_001282310	CATSPER2	Brain_Cortex.NM_001282310.CATSPER2	0.00143201	0.000303648	1	NA	NA	NA	NA	NA	NA	4.71601	2.40512e-06	0.0120854
C43	Diagnoses - main ICD10: C43 Malignant melanoma of skin	Amygdala	NM_003119	SPG7	Brain_Amygdala.NM_003119.SPG7	-0.00116161	0.000247142	1	NA	NA	NA	NA	NA	NA	-4.70017	2.59946e-06	0.0121909
C43	Diagnoses - main ICD10: C43 Malignant melanoma of skin	Amygdala	NM_199367	SPG7	Brain_Amygdala.NM_199367.SPG7	0.00117755	0.000250534	1	NA	NA	NA	NA	NA	NA	4.70017	2.59946e-06	0.0121909
C43	Diagnoses - main ICD10: C43 Malignant melanoma of skin	Amygdala	NR_027335	URAHP	Brain_Amygdala.NR_027335.URAHP	0.000588628	0.000125793	1	NA	NA	NA	NA	NA	NA	4.67933	2.8782e-06	0.0121909
C43	Diagnoses - main ICD10: C43 Malignant melanoma of skin	Amygdala	NR_027336	URAHP	Brain_Amygdala.NR_027336.URAHP	-0.000587211	0.000125491	1	NA	NA	NA	NA	NA	NA	-4.67933	2.8782e-06	0.0121909
C43	Diagnoses - main ICD10: C43 Malignant melanoma of skin	Caudate basal ganglia	NR_027335	URAHP	Brain_Caudate_basal_ganglia.NR_027335.URAHP	0.000631621	0.000134981	1	NA	NA	NA	NA	NA	NA	4.67933	2.8782e-06	0.0121909
C43	Diagnoses - main ICD10: C43 Malignant melanoma of skin	Caudate basal ganglia	NR_027336	URAHP	Brain_Caudate_basal_ganglia.NR_027336.URAHP	-0.00063047	0.000134735	1	NA	NA	NA	NA	NA	NA	-4.67933	2.8782e-06	0.0121909
C43	Diagnoses - main ICD10: C43 Malignant melanoma of skin	Cerebellum	NR_027335	URAHP	Brain_Cerebellum.NR_027335.URAHP	0.000675693	0.0001444	1	NA	NA	NA	NA	NA	NA	4.67933	2.8782e-06	0.0121909
C43	Diagnoses - main ICD10: C43 Malignant melanoma of skin	Cerebellum	NR_027336	URAHP	Brain_Cerebellum.NR_027336.URAHP	-0.000673723	0.000143979	1	NA	NA	NA	NA	NA	NA	-4.67933	2.8782e-06	0.0121909
C43	Diagnoses - main ICD10: C43 Malignant melanoma of skin	Frontal Cortex BA9	NR_027335	URAHP	Brain_Frontal_Cortex_BA9.NR_027335.URAHP	0.000581944	0.000124365	1	NA	NA	NA	NA	NA	NA	4.67933	2.8782e-06	0.0121909
C43	Diagnoses - main ICD10: C43 Malignant melanoma of skin	Frontal Cortex BA9	NR_027336	URAHP	Brain_Frontal_Cortex_BA9.NR_027336.URAHP	-0.000580586	0.000124075	1	NA	NA	NA	NA	NA	NA	-4.67933	2.8782e-06	0.0121909
C43	Diagnoses - main ICD10: C43 Malignant melanoma of skin	Hippocampus	NR_027335	URAHP	Brain_Hippocampus.NR_027335.URAHP	0.000651413	0.000139211	1	NA	NA	NA	NA	NA	NA	4.67933	2.8782e-06	0.0121909
C43	Diagnoses - main ICD10: C43 Malignant melanoma of skin	Hippocampus	NR_027336	URAHP	Brain_Hippocampus.NR_027336.URAHP	-0.000648668	0.000138624	1	NA	NA	NA	NA	NA	NA	-4.67933	2.8782e-06	0.0121909
C43	Diagnoses - main ICD10: C43 Malignant melanoma of skin	Hypothalamus	NR_027335	URAHP	Brain_Hypothalamus.NR_027335.URAHP	0.000618925	0.000132268	1	NA	NA	NA	NA	NA	NA	4.67933	2.8782e-06	0.0121909
C43	Diagnoses - main ICD10: C43 Malignant melanoma of skin	Hypothalamus	NR_027336	URAHP	Brain_Hypothalamus.NR_027336.URAHP	-0.00061732	0.000131925	1	NA	NA	NA	NA	NA	NA	-4.67933	2.8782e-06	0.0121909
C43	Diagnoses - main ICD10: C43 Malignant melanoma of skin	Nucleus accumbens basal ganglia	NM_003119	SPG7	Brain_Nucleus_accumbens_basal_ganglia.NM_003119.SPG7	-0.001143	0.000242686	1	NA	NA	NA	NA	NA	NA	-4.70979	2.47976e-06	0.0121909
C43	Diagnoses - main ICD10: C43 Malignant melanoma of skin	Nucleus accumbens basal ganglia	NM_199367	SPG7	Brain_Nucleus_accumbens_basal_ganglia.NM_199367.SPG7	0.0011681	0.000248015	1	NA	NA	NA	NA	NA	NA	4.70979	2.47976e-06	0.0121909
C43	Diagnoses - main ICD10: C43 Malignant melanoma of skin	Nucleus accumbens basal ganglia	NR_027335	URAHP	Brain_Nucleus_accumbens_basal_ganglia.NR_027335.URAHP	0.000659583	0.000140957	1	NA	NA	NA	NA	NA	NA	4.67933	2.8782e-06	0.0121909
C43	Diagnoses - main ICD10: C43 Malignant melanoma of skin	Nucleus accumbens basal ganglia	NR_027336	URAHP	Brain_Nucleus_accumbens_basal_ganglia.NR_027336.URAHP	-0.000657459	0.000140503	1	NA	NA	NA	NA	NA	NA	-4.67933	2.8782e-06	0.0121909
C43	Diagnoses - main ICD10: C43 Malignant melanoma of skin	Putamen basal ganglia	NM_003119	SPG7	Brain_Putamen_basal_ganglia.NM_003119.SPG7	-0.00134621	0.000286693	1	NA	NA	NA	NA	NA	NA	-4.69565	2.65762e-06	0.0121909
C43	Diagnoses - main ICD10: C43 Malignant melanoma of skin	Putamen basal ganglia	NM_199367	SPG7	Brain_Putamen_basal_ganglia.NM_199367.SPG7	0.00134132	0.000285652	1	NA	NA	NA	NA	NA	NA	4.69565	2.65762e-06	0.0121909
C43	Diagnoses - main ICD10: C43 Malignant melanoma of skin	Putamen basal ganglia	NR_027335	URAHP	Brain_Putamen_basal_ganglia.NR_027335.URAHP	0.000603503	0.000128972	1	NA	NA	NA	NA	NA	NA	4.67933	2.8782e-06	0.0121909
C43	Diagnoses - main ICD10: C43 Malignant melanoma of skin	Putamen basal ganglia	NR_027336	URAHP	Brain_Putamen_basal_ganglia.NR_027336.URAHP	-0.000602664	0.000128793	1	NA	NA	NA	NA	NA	NA	-4.67933	2.8782e-06	0.0121909
C43	Diagnoses - main ICD10: C43 Malignant melanoma of skin	Substantia nigra	NR_027335	URAHP	Brain_Substantia_nigra.NR_027335.URAHP	0.00060053	0.000128337	1	NA	NA	NA	NA	NA	NA	4.67933	2.8782e-06	0.0121909
C43	Diagnoses - main ICD10: C43 Malignant melanoma of skin	Substantia nigra	NR_027336	URAHP	Brain_Substantia_nigra.NR_027336.URAHP	-0.000600024	0.000128229	1	NA	NA	NA	NA	NA	NA	-4.67933	2.8782e-06	0.0121909
J45	Diagnoses - main ICD10: J45 Asthma	Caudate basal ganglia	NM_001002029_5	C4B	Brain_Caudate_basal_ganglia.NM_001002029_5.C4B	0.00080012	0.000170029	1	NA	NA	NA	NA	NA	NA	4.70579	2.52884e-06	0.0121909
J45	Diagnoses - main ICD10: J45 Asthma	Caudate basal ganglia	NM_001002029_6	C4B	Brain_Caudate_basal_ganglia.NM_001002029_6.C4B	-0.000800265	0.00017006	1	NA	NA	NA	NA	NA	NA	-4.70579	2.52884e-06	0.0121909
J45	Diagnoses - main ICD10: J45 Asthma	Hippocampus	NM_001002029_5	C4B	Brain_Hippocampus.NM_001002029_5.C4B	0.000955924	0.000203138	1	NA	NA	NA	NA	NA	NA	4.70579	2.52884e-06	0.0121909
J45	Diagnoses - main ICD10: J45 Asthma	Hippocampus	NM_001002029_6	C4B	Brain_Hippocampus.NM_001002029_6.C4B	-0.000955595	0.000203068	1	NA	NA	NA	NA	NA	NA	-4.70579	2.52884e-06	0.0121909
K43	Diagnoses - main ICD10: K43 Ventral hernia	Cortex	NR_110319	CATSPER2	Brain_Cortex.NR_110319.CATSPER2	-0.00169692	0.000360794	1	NA	NA	NA	NA	NA	NA	-4.7033	2.55989e-06	0.0121909
K43	Diagnoses - main ICD10: K43 Ventral hernia	Frontal Cortex BA9	NR_110319	CATSPER2	Brain_Frontal_Cortex_BA9.NR_110319.CATSPER2	-0.00147365	0.000313323	1	NA	NA	NA	NA	NA	NA	-4.7033	2.55989e-06	0.0121909
C43	Diagnoses - main ICD10: C43 Malignant melanoma of skin	Nucleus accumbens basal ganglia	NM_207514	DEF8	Brain_Nucleus_accumbens_basal_ganglia.NM_207514.DEF8	-0.000857676	0.0001837	1	NA	NA	NA	NA	NA	NA	-4.6689	3.02819e-06	0.0127594
N83	Diagnoses - main ICD10: N83 Noninflammatory disorders of ovary	0.013257	Putamen basal ganglia	NM_201563	Fallopian tube and broad ligament	Brain_Putamen_basal_ganglia.NM_201563.FCGR2C	0.000938181	0.000201374	2	0.309719	NA	NA	NA	NA	NA	4.6589	3.17906e-06	FCGR2C
N83	Diagnoses - main ICD10: N83 Noninflammatory disorders of ovary	0.013257	Putamen basal ganglia	NR_047648	Fallopian tube and broad ligament	Brain_Putamen_basal_ganglia.NR_047648.FCGR2C	0.000938181	0.000201374	2	0.309719	NA	NA	NA	NA	NA	4.6589	3.17906e-06	FCGR2C
C43	Diagnoses - main ICD10: C43 Malignant melanoma of skin	Hippocampus	NM_003119	SPG7	Brain_Hippocampus.NM_003119.SPG7	-0.00113738	0.000245136	1	NA	NA	NA	NA	NA	NA	-4.6398	3.48746e-06	0.0141777
C43	Diagnoses - main ICD10: C43 Malignant melanoma of skin	Hippocampus	NM_199367	SPG7	Brain_Hippocampus.NM_199367.SPG7	0.00117017	0.000252203	1	NA	NA	NA	NA	NA	NA	4.6398	3.48746e-06	0.0141777
D64	Diagnoses - main ICD10: D64 Other anaemias	Hypothalamus	NM_000120	EPHX1	Brain_Hypothalamus.NM_000120.EPHX1	0.0130956	0.00282208	1	NA	NA	NA	NA	NA	NA	4.64042	3.47699e-06	0.0141777
D64	Diagnoses - main ICD10: D64 Other anaemias	Putamen basal ganglia	NM_001277198	CNIH4	Brain_Putamen_basal_ganglia.NM_001277198.CNIH4	0.0204171	0.00439984	1	NA	NA	NA	NA	NA	NA	4.64042	3.47699e-06	0.0141777
I48	Diagnoses - main ICD10: I48 Atrial fibrillation and flutter	Putamen basal ganglia	NR_046292	MSTO1	Brain_Putamen_basal_ganglia.NR_046292.MSTO1	-0.00218802	0.000471467	1	NA	NA	NA	NA	NA	NA	-4.64088	3.46931e-06	0.0141777
L72	Diagnoses - main ICD10: L72 Follicular cysts of skin and subcutaneous tissue	Hippocampus	NM_001291951	GUCY1B3	Brain_Hippocampus.NM_001291951.GUCY1B3	-0.00189773	0.000410572	3	0.721014	7.98469e-05	0.00315178	-0.00166904	0.00263737	0.614477	-4.62217	3.79749e-06	0.0153608
G56	Diagnoses - main ICD10: G56 Mononeuropathies of upper limb	Hypothalamus	NM_001002029_5	C4B	Brain_Hypothalamus.NM_001002029_5.C4B	0.00211123	0.000457453	1	NA	NA	NA	NA	NA	NA	4.61518	3.9276e-06	0.0157298
G56	Diagnoses - main ICD10: G56 Mononeuropathies of upper limb	Hypothalamus	NM_001002029_6	C4B	Brain_Hypothalamus.NM_001002029_6.C4B	-0.00211051	0.000457298	1	NA	NA	NA	NA	NA	NA	-4.61518	3.9276e-06	0.0157298
C43	Diagnoses - main ICD10: C43 Malignant melanoma of skin	Cerebellar Hemisphere	NR_027335	URAHP	Brain_Cerebellar_Hemisphere.NR_027335.URAHP	0.000671703	0.000145992	1	NA	NA	NA	NA	NA	NA	4.60096	4.20557e-06	0.0165704
C43	Diagnoses - main ICD10: C43 Malignant melanoma of skin	Cerebellar Hemisphere	NR_027336	URAHP	Brain_Cerebellar_Hemisphere.NR_027336.URAHP	-0.00067092	0.000145822	1	NA	NA	NA	NA	NA	NA	-4.60096	4.20557e-06	0.0165704
N81	Diagnoses - main ICD10: N81 Female genital prolapse	Hypothalamus	NM_001143976	WEE1	Brain_Hypothalamus.NM_001143976.WEE1	-0.00171899	0.000373672	1	NA	NA	NA	NA	NA	NA	-4.60027	4.21942e-06	0.0165704
N81	Diagnoses - main ICD10: N81 Female genital prolapse	Hypothalamus	NM_003390	WEE1	Brain_Hypothalamus.NM_003390.WEE1	0.00172071	0.000374045	1	NA	NA	NA	NA	NA	NA	4.60027	4.21942e-06	0.0165704
K43	Diagnoses - main ICD10: K43 Ventral hernia	Cerebellar Hemisphere	NM_054020	CATSPER2	Brain_Cerebellar_Hemisphere.NM_054020.CATSPER2	0.00171856	0.00037416	1	NA	NA	NA	NA	NA	NA	4.5931	4.36701e-06	0.0170672
C43	Diagnoses - main ICD10: C43 Malignant melanoma of skin	Anterior cingulate cortex BA24	NM_003119	SPG7	Brain_Anterior_cingulate_cortex_BA24.NM_003119.SPG7	-0.00120949	0.000264107	1	NA	NA	NA	NA	NA	NA	-4.57955	4.65984e-06	0.0181241
C43	Diagnoses - main ICD10: C43 Malignant melanoma of skin	Cerebellar Hemisphere	NM_003119	SPG7	Brain_Cerebellar_Hemisphere.NM_003119.SPG7	-0.00150819	0.00033039	1	NA	NA	NA	NA	NA	NA	-4.56487	4.99807e-06	0.0188946
C43	Diagnoses - main ICD10: C43 Malignant melanoma of skin	Cerebellar Hemisphere	NM_199367	SPG7	Brain_Cerebellar_Hemisphere.NM_199367.SPG7	0.00149665	0.000327863	1	NA	NA	NA	NA	NA	NA	4.56487	4.99807e-06	0.0188946
C43	Diagnoses - main ICD10: C43 Malignant melanoma of skin	Spinal cord cervical c-1	NM_003119	SPG7	Brain_Spinal_cord_cervical_c-1.NM_003119.SPG7	-0.00110186	0.000241378	1	NA	NA	NA	NA	NA	NA	-4.56487	4.99807e-06	0.0188946
C43	Diagnoses - main ICD10: C43 Malignant melanoma of skin	Spinal cord cervical c-1	NM_199367	SPG7	Brain_Spinal_cord_cervical_c-1.NM_199367.SPG7	0.0011274	0.000246974	1	NA	NA	NA	NA	NA	NA	4.56487	4.99807e-06	0.0188946
C43	Diagnoses - main ICD10: C43 Malignant melanoma of skin	Substantia nigra	NM_003119	SPG7	Brain_Substantia_nigra.NM_003119.SPG7	-0.00110462	0.000241982	1	NA	NA	NA	NA	NA	NA	-4.56487	4.99807e-06	0.0188946
C43	Diagnoses - main ICD10: C43 Malignant melanoma of skin	Substantia nigra	NM_199367	SPG7	Brain_Substantia_nigra.NM_199367.SPG7	0.00108932	0.00023863	1	NA	NA	NA	NA	NA	NA	4.56487	4.99807e-06	0.0188946
C44	Diagnoses - main ICD10: C44 Other malignant neoplasms of skin	Cortex	NM_003119	SPG7	Brain_Cortex.NM_003119.SPG7	-0.00305757	0.000673245	1	NA	NA	NA	NA	NA	NA	-4.54154	5.58441e-06	0.0209157
C44	Diagnoses - main ICD10: C44 Other malignant neoplasms of skin	Cortex	NM_199367	SPG7	Brain_Cortex.NM_199367.SPG7	0.00304995	0.000671567	1	NA	NA	NA	NA	NA	NA	4.54154	5.58441e-06	0.0209157
J33	Diagnoses - main ICD10: J33 Nasal polyp	Cortex	NM_000500_3	CYP21A2	Brain_Cortex.NM_000500_3.CYP21A2	-0.00114354	0.000252801	1	NA	NA	NA	NA	NA	NA	-4.52348	6.08318e-06	0.0226788
M06	Diagnoses - main ICD10: M06 Other rheumatoid arthritis	Amygdala	NM_001199120	RPP21	Brain_Amygdala.NM_001199120.RPP21	-0.000710526	0.000160159	1	NA	NA	NA	NA	NA	NA	-4.43638	9.14848e-06	0.0310971
M06	Diagnoses - main ICD10: M06 Other rheumatoid arthritis	Amygdala	NM_024839_6	RPP21	Brain_Amygdala.NM_024839_6.RPP21	0.000682662	0.000153878	1	NA	NA	NA	NA	NA	NA	4.43638	9.14848e-06	0.0310971
M06	Diagnoses - main ICD10: M06 Other rheumatoid arthritis	Anterior cingulate cortex BA24	NM_001199120	RPP21	Brain_Anterior_cingulate_cortex_BA24.NM_001199120.RPP21	-0.000613921	0.000138383	1	NA	NA	NA	NA	NA	NA	-4.43638	9.14848e-06	0.0310971
M06	Diagnoses - main ICD10: M06 Other rheumatoid arthritis	Anterior cingulate cortex BA24	NM_024839_6	RPP21	Brain_Anterior_cingulate_cortex_BA24.NM_024839_6.RPP21	0.000598843	0.000134985	1	NA	NA	NA	NA	NA	NA	4.43638	9.14848e-06	0.0310971
M06	Diagnoses - main ICD10: M06 Other rheumatoid arthritis	Caudate basal ganglia	NM_001199120	RPP21	Brain_Caudate_basal_ganglia.NM_001199120.RPP21	-0.00063555	0.000143146	1	NA	NA	NA	NA	NA	NA	-4.43989	9.00058e-06	0.0310971
M06	Diagnoses - main ICD10: M06 Other rheumatoid arthritis	Caudate basal ganglia	NM_024839_6	RPP21	Brain_Caudate_basal_ganglia.NM_024839_6.RPP21	0.000628223	0.000141495	1	NA	NA	NA	NA	NA	NA	4.43989	9.00058e-06	0.0310971
M06	Diagnoses - main ICD10: M06 Other rheumatoid arthritis	Cortex	NM_001199120	RPP21	Brain_Cortex.NM_001199120.RPP21	-0.000795066	0.000179215	1	NA	NA	NA	NA	NA	NA	-4.43638	9.14848e-06	0.0310971
M06	Diagnoses - main ICD10: M06 Other rheumatoid arthritis	Cortex	NM_024839_6	RPP21	Brain_Cortex.NM_024839_6.RPP21	0.000794452	0.000179077	1	NA	NA	NA	NA	NA	NA	4.43638	9.14848e-06	0.0310971
M06	Diagnoses - main ICD10: M06 Other rheumatoid arthritis	Frontal Cortex BA9	NM_001199120	RPP21	Brain_Frontal_Cortex_BA9.NM_001199120.RPP21	-0.000682521	0.000153846	1	NA	NA	NA	NA	NA	NA	-4.43638	9.14848e-06	0.0310971
M06	Diagnoses - main ICD10: M06 Other rheumatoid arthritis	Frontal Cortex BA9	NM_024839_6	RPP21	Brain_Frontal_Cortex_BA9.NM_024839_6.RPP21	0.000713998	0.000160942	1	NA	NA	NA	NA	NA	NA	4.43638	9.14848e-06	0.0310971
M06	Diagnoses - main ICD10: M06 Other rheumatoid arthritis	Hippocampus	NM_001199120	RPP21	Brain_Hippocampus.NM_001199120.RPP21	-0.00069252	0.0001561	1	NA	NA	NA	NA	NA	NA	-4.43638	9.14848e-06	0.0310971
M06	Diagnoses - main ICD10: M06 Other rheumatoid arthritis	Hippocampus	NM_024839_6	RPP21	Brain_Hippocampus.NM_024839_6.RPP21	0.000676772	0.000152551	1	NA	NA	NA	NA	NA	NA	4.43638	9.14848e-06	0.0310971
M06	Diagnoses - main ICD10: M06 Other rheumatoid arthritis	Nucleus accumbens basal ganglia	NM_001199120	RPP21	Brain_Nucleus_accumbens_basal_ganglia.NM_001199120.RPP21	-0.000696984	0.000157107	1	NA	NA	NA	NA	NA	NA	-4.43638	9.14848e-06	0.0310971
M06	Diagnoses - main ICD10: M06 Other rheumatoid arthritis	Nucleus accumbens basal ganglia	NM_024839_6	RPP21	Brain_Nucleus_accumbens_basal_ganglia.NM_024839_6.RPP21	0.000661007	0.000148997	1	NA	NA	NA	NA	NA	NA	4.43638	9.14848e-06	0.0310971
M06	Diagnoses - main ICD10: M06 Other rheumatoid arthritis	Putamen basal ganglia	NM_001199120	RPP21	Brain_Putamen_basal_ganglia.NM_001199120.RPP21	-0.000603167	0.000135959	1	NA	NA	NA	NA	NA	NA	-4.43638	9.14848e-06	0.0310971
M06	Diagnoses - main ICD10: M06 Other rheumatoid arthritis	Putamen basal ganglia	NM_024839_6	RPP21	Brain_Putamen_basal_ganglia.NM_024839_6.RPP21	0.000595327	0.000134192	1	NA	NA	NA	NA	NA	NA	4.43638	9.14848e-06	0.0310971
M06	Diagnoses - main ICD10: M06 Other rheumatoid arthritis	Spinal cord cervical c-1	NM_001199120	RPP21	Brain_Spinal_cord_cervical_c-1.NM_001199120.RPP21	-0.000614496	0.000138513	1	NA	NA	NA	NA	NA	NA	-4.43638	9.14848e-06	0.0310971
M06	Diagnoses - main ICD10: M06 Other rheumatoid arthritis	Spinal cord cervical c-1	NM_024839_6	RPP21	Brain_Spinal_cord_cervical_c-1.NM_024839_6.RPP21	0.000632697	0.000142616	1	NA	NA	NA	NA	NA	NA	4.43638	9.14848e-06	0.0310971
M06	Diagnoses - main ICD10: M06 Other rheumatoid arthritis	Substantia nigra	NM_001199120	RPP21	Brain_Substantia_nigra.NM_001199120.RPP21	-0.000794125	0.000179003	1	NA	NA	NA	NA	NA	NA	-4.43638	9.14848e-06	0.0310971
M06	Diagnoses - main ICD10: M06 Other rheumatoid arthritis	Substantia nigra	NM_024839_6	RPP21	Brain_Substantia_nigra.NM_024839_6.RPP21	0.000784458	0.000176824	1	NA	NA	NA	NA	NA	NA	4.43638	9.14848e-06	0.0310971
M16	Diagnoses - main ICD10: M16 Coxarthrosis [arthrosis of hip]	Frontal Cortex BA9	NM_001193465	KANSL1	Brain_Frontal_Cortex_BA9.NM_001193465.KANSL1	-0.00245027	0.000550467	1	NA	NA	NA	NA	NA	NA	-4.45126	8.53673e-06	0.0310971
N35	Diagnoses - main ICD10: N35 Urethral stricture	Cerebellum	NM_001033117	SRGAP3	Brain_Cerebellum.NM_001033117.SRGAP3	0.00222785	0.000503396	3	0.917804	0.000805622	0.0045055	0.00138546	0.00436153	0.790409	4.42564	9.61568e-06	0.0324129
N35	Diagnoses - main ICD10: N35 Urethral stricture	Cerebellum	NM_014850	SRGAP3	Brain_Cerebellum.NM_014850.SRGAP3	-0.00222785	0.000503396	3	0.917804	-0.000805622	0.0045055	-0.00138546	0.00436153	0.790409	-4.42564	9.61568e-06	0.0324129
M70	Diagnoses - main ICD10: M70 Soft tissue disorders related to use	0.0347555	Amygdala	NM_004703	overuse and pressure	Brain_Amygdala.NM_004703.RABEP1	0.000839969	0.0001906	1	NA	NA	NA	NA	NA	NA	4.40697	1.04825e-05	RABEP1
M70	Diagnoses - main ICD10: M70 Soft tissue disorders related to use	0.0347555	Hippocampus	NM_001083585	overuse and pressure	Brain_Hippocampus.NM_001083585.RABEP1	-0.000625225	0.000141872	1	NA	NA	NA	NA	NA	NA	-4.40697	1.04825e-05	RABEP1
M70	Diagnoses - main ICD10: M70 Soft tissue disorders related to use	0.0347555	Hippocampus	NM_001291581	overuse and pressure	Brain_Hippocampus.NM_001291581.RABEP1	0.00100593	0.000228259	1	NA	NA	NA	NA	NA	NA	4.40697	1.04825e-05	RABEP1
M70	Diagnoses - main ICD10: M70 Soft tissue disorders related to use	0.0347555	Hippocampus	NM_004703	overuse and pressure	Brain_Hippocampus.NM_004703.RABEP1	0.000980638	0.00022252	1	NA	NA	NA	NA	NA	NA	4.40697	1.04825e-05	RABEP1
R31	Diagnoses - main ICD10: R31 Unspecified haematuria	Cerebellum	NM_032470_6	TNXB	Brain_Cerebellum.NM_032470_6.TNXB	-0.00308661	0.000707041	1	NA	NA	NA	NA	NA	NA	-4.36554	1.26811e-05	0.0418734
L72	Diagnoses - main ICD10: L72 Follicular cysts of skin and subcutaneous tissue	Spinal cord cervical c-1	NM_181283	CMTM1	Brain_Spinal_cord_cervical_c-1.NM_181283.CMTM1	0.00191923	0.000441682	2	0.708981	NA	NA	NA	NA	NA	4.34527	1.39108e-05	0.0450707
R04	Diagnoses - main ICD10: R04 Haemorrhage from respiratory passages	Caudate basal ganglia	NM_001002029_5	C4B	Brain_Caudate_basal_ganglia.NM_001002029_5.C4B	-0.000923713	0.000212592	1	NA	NA	NA	NA	NA	NA	-4.34499	1.39279e-05	0.0450707
R04	Diagnoses - main ICD10: R04 Haemorrhage from respiratory passages	Caudate basal ganglia	NM_001002029_6	C4B	Brain_Caudate_basal_ganglia.NM_001002029_6.C4B	0.00092388	0.000212631	1	NA	NA	NA	NA	NA	NA	4.34499	1.39279e-05	0.0450707
R04	Diagnoses - main ICD10: R04 Haemorrhage from respiratory passages	Hippocampus	NM_001002029_5	C4B	Brain_Hippocampus.NM_001002029_5.C4B	-0.00110358	0.00025399	1	NA	NA	NA	NA	NA	NA	-4.34499	1.39279e-05	0.0450707
R04	Diagnoses - main ICD10: R04 Haemorrhage from respiratory passages	Hippocampus	NM_001002029_6	C4B	Brain_Hippocampus.NM_001002029_6.C4B	0.0011032	0.000253902	1	NA	NA	NA	NA	NA	NA	4.34499	1.39279e-05	0.0450707

## Sheet: UKB diseases list
phenotype	description	variable_type	source	n_non_missing	n_missing	n_controls	n_cases
N47	Diagnoses - main ICD10: N47 Redundant prepuce, phimosis and paraphimosis	categorical	icd10	361194	0	359651	1543
R56	Diagnoses - main ICD10: R56 Convulsions, not elsewhere classified	categorical	icd10	361194	0	360117	1077
N63	Diagnoses - main ICD10: N63 Unspecified lump in breast	categorical	icd10	361194	0	359995	1199
M65	Diagnoses - main ICD10: M65 Synovitis and tenosynovitis	categorical	icd10	361194	0	358382	2812
Z03	Diagnoses - main ICD10: Z03 Medical observation and evaluation for suspected diseases and conditions	categorical	icd10	361194	0	356243	4951
N81	Diagnoses - main ICD10: N81 Female genital prolapse	categorical	icd10	361194	0	353683	7511
D05	Diagnoses - main ICD10: D05 Carcinoma in situ of breast	categorical	icd10	361194	0	359740	1454
I26	Diagnoses - main ICD10: I26 Pulmonary embolism	categorical	icd10	361194	0	359076	2118
A09	Diagnoses - main ICD10: A09 Diarrhoea and gastro-enteritis of presumed infectious origin	categorical	icd10	361194	0	359033	2161
R11	Diagnoses - main ICD10: R11 Nausea and vomiting	categorical	icd10	361194	0	358923	2271
Z53	Diagnoses - main ICD10: Z53 Persons encountering health services for specifie procedures, not carried out	categorical	icd10	361194	0	359440	1754
N13	Diagnoses - main ICD10: N13 Obstructive and reflux uropathy	categorical	icd10	361194	0	359835	1359
O36	Diagnoses - main ICD10: O36 Maternal care for other known or suspected foetal problems	categorical	icd10	361194	0	360045	1149
D24	Diagnoses - main ICD10: D24 Benign neoplasm of breast	categorical	icd10	361194	0	360105	1089
K57	Diagnoses - main ICD10: K57 Diverticular disease of intestine	categorical	icd10	361194	0	348532	12662
N20	Diagnoses - main ICD10: N20 Calculus of kidney and ureter	categorical	icd10	361194	0	357654	3540
K02	Diagnoses - main ICD10: K02 Dental caries	categorical	icd10	361194	0	359084	2110
C50	Diagnoses - main ICD10: C50 Malignant neoplasm of breast	categorical	icd10	361194	0	352890	8304
M25	Diagnoses - main ICD10: M25 Other joint disorders, not elsewhere classified	categorical	icd10	361194	0	353976	7218
M75	Diagnoses - main ICD10: M75 Shoulder lesions	categorical	icd10	361194	0	354154	7040
N23	Diagnoses - main ICD10: N23 Unspecified renal colic	categorical	icd10	361194	0	359786	1408
K80	Diagnoses - main ICD10: K80 Cholelithiasis	categorical	icd10	361194	0	350674	10520
T81	Diagnoses - main ICD10: T81 Complications of procedures, not elsewhere classified	categorical	icd10	361194	0	355644	5550
L72	Diagnoses - main ICD10: L72 Follicular cysts of skin and subcutaneous tissue	categorical	icd10	361194	0	354550	6644
M06	Diagnoses - main ICD10: M06 Other rheumatoid arthritis	categorical	icd10	361194	0	359793	1401
J33	Diagnoses - main ICD10: J33 Nasal polyp	categorical	icd10	361194	0	358987	2207
K52	Diagnoses - main ICD10: K52 Other non-infective gastro-enteritis and colitis	categorical	icd10	361194	0	352437	8757
N87	Diagnoses - main ICD10: N87 Dysplasia of cervix uteri	categorical	icd10	361194	0	360092	1102
R63	Diagnoses - main ICD10: R63 Symptoms and signs concerning food and fluid intake	categorical	icd10	361194	0	359915	1279
M72	Diagnoses - main ICD10: M72 Fibroblastic disorders	categorical	icd10	361194	0	358001	3193
K51	Diagnoses - main ICD10: K51 Ulcerative colitis	categorical	icd10	361194	0	359051	2143
R35	Diagnoses - main ICD10: R35 Polyuria	categorical	icd10	361194	0	359421	1773
K59	Diagnoses - main ICD10: K59 Other functional intestinal disorders	categorical	icd10	361194	0	357482	3712
G57	Diagnoses - main ICD10: G57 Mononeuropathies of lower limb	categorical	icd10	361194	0	360083	1111
C79	Diagnoses - main ICD10: C79 Secondary malignant neoplasm of other sites	categorical	icd10	361194	0	360095	1099
K08	Diagnoses - main ICD10: K08 Other disorders of teeth and supporting structures	categorical	icd10	361194	0	359356	1838
R51	Diagnoses - main ICD10: R51 Headache	categorical	icd10	361194	0	356923	4271
M17	Diagnoses - main ICD10: M17 Gonarthrosis [arthrosis of knee]	categorical	icd10	361194	0	349697	11497
G56	Diagnoses - main ICD10: G56 Mononeuropathies of upper limb	categorical	icd10	361194	0	353064	8130
K04	Diagnoses - main ICD10: K04 Diseases of pulp and periapical tissues	categorical	icd10	361194	0	359585	1609
J32	Diagnoses - main ICD10: J32 Chronic sinusitis	categorical	icd10	361194	0	360015	1179
Z12	Diagnoses - main ICD10: Z12 Special screening examination for neoplasms	categorical	icd10	361194	0	357042	4152
R07	Diagnoses - main ICD10: R07 Pain in throat and chest	categorical	icd10	361194	0	336664	24530
K20	Diagnoses - main ICD10: K20 Oesophagitis	categorical	icd10	361194	0	356395	4799
Z30	Diagnoses - main ICD10: Z30 Contraceptive management	categorical	icd10	361194	0	354802	6392
D50	Diagnoses - main ICD10: D50 Iron deficiency anaemia	categorical	icd10	361194	0	357972	3222
T84	Diagnoses - main ICD10: T84 Complications of internal orthopaedic prosthetic devices, implants and grafts	categorical	icd10	361194	0	357475	3719
S02	Diagnoses - main ICD10: S02 Fracture of skull and facial bones	categorical	icd10	361194	0	359843	1351
K60	Diagnoses - main ICD10: K60 Fissure and fistula of anal and rectal regions	categorical	icd10	361194	0	359085	2109
R10	Diagnoses - main ICD10: R10 Abdominal and pelvic pain	categorical	icd10	361194	0	340954	20240
O26	Diagnoses - main ICD10: O26 Maternal care for other conditions predominantly related to pregnancy	categorical	icd10	361194	0	359905	1289
L03	Diagnoses - main ICD10: L03 Cellulitis	categorical	icd10	361194	0	356947	4247
I83	Diagnoses - main ICD10: I83 Varicose veins of lower extremities	categorical	icd10	361194	0	352431	8763
M20	Diagnoses - main ICD10: M20 Acquired deformities of fingers and toes	categorical	icd10	361194	0	353421	7773
C43	Diagnoses - main ICD10: C43 Malignant melanoma of skin	categorical	icd10	361194	0	359522	1672
Z09	Diagnoses - main ICD10: Z09 Follow-up examination after treatment for conditions other than malignant neoplasms	categorical	icd10	361194	0	352730	8464
K21	Diagnoses - main ICD10: K21 Gastro-oesophageal reflux disease	categorical	icd10	361194	0	350451	10743
D12	Diagnoses - main ICD10: D12 Benign neoplasm of colon, rectum, anus and anal canal	categorical	icd10	361194	0	352317	8877
M84	Diagnoses - main ICD10: M84 Disorders of continuity of bone	categorical	icd10	361194	0	360129	1065
S61	Diagnoses - main ICD10: S61 Open wound of wrist and hand	categorical	icd10	361194	0	359329	1865
Z46	Diagnoses - main ICD10: Z46 Fitting and adjustment of other devices	categorical	icd10	361194	0	357580	3614
M67	Diagnoses - main ICD10: M67 Other disorders of synovium and tendon	categorical	icd10	361194	0	358581	2613
M70	Diagnoses - main ICD10: M70 Soft tissue disorders related to use, overuse and pressure	categorical	icd10	361194	0	360115	1079
K92	Diagnoses - main ICD10: K92 Other diseases of digestive system	categorical	icd10	361194	0	356175	5019
O70	Diagnoses - main ICD10: O70 Perineal laceration during delivery	categorical	icd10	361194	0	358117	3077
Z01	Diagnoses - main ICD10: Z01 Other special examinations and investigations of persons without complaint or reported diagnosis	categorical	icd10	361194	0	359824	1370
C67	Diagnoses - main ICD10: C67 Malignant neoplasm of bladder	categorical	icd10	361194	0	359640	1554
K61	Diagnoses - main ICD10: K61 Abscess of anal and rectal regions	categorical	icd10	361194	0	360141	1053
O63	Diagnoses - main ICD10: O63 Long labour	categorical	icd10	361194	0	360134	1060
S52	Diagnoses - main ICD10: S52 Fracture of forearm	categorical	icd10	361194	0	356114	5080
C61	Diagnoses - main ICD10: C61 Malignant neoplasm of prostate	categorical	icd10	361194	0	356852	4342
I84	Diagnoses - main ICD10: I84 Haemorrhoids	categorical	icd10	361194	0	349092	12102
R87	Diagnoses - main ICD10: R87 Abnormal findings in specimens from female genital organs	categorical	icd10	361194	0	360110	1084
N84	Diagnoses - main ICD10: N84 Polyp of female genital tract	categorical	icd10	361194	0	354208	6986
J38	Diagnoses - main ICD10: J38 Diseases of vocal cords and larynx, not elsewhere classified	categorical	icd10	361194	0	360026	1168
L57	Diagnoses - main ICD10: L57 Skin changes due to chronic exposure to nonionising radiation	categorical	icd10	361194	0	359747	1447
N90	Diagnoses - main ICD10: N90 Other noninflammatory disorders of vulva and perineum	categorical	icd10	361194	0	360117	1077
R22	Diagnoses - main ICD10: R22 Localised swelling, mass and lump of skin and subcutaneous tissue	categorical	icd10	361194	0	359836	1358
I20	Diagnoses - main ICD10: I20 Angina pectoris	categorical	icd10	361194	0	354948	6246
K85	Diagnoses - main ICD10: K85 Acute pancreatitis	categorical	icd10	361194	0	359902	1292
S72	Diagnoses - main ICD10: S72 Fracture of femur	categorical	icd10	361194	0	359391	1803
L82	Diagnoses - main ICD10: L82 Seborrhoeic keratosis	categorical	icd10	361194	0	359163	2031
S09	Diagnoses - main ICD10: S09 Other and unspecified injuries of head	categorical	icd10	361194	0	359861	1333
T82	Diagnoses - main ICD10: T82 Complications of cardiac and vascular prosthetic devices, implants and grafts	categorical	icd10	361194	0	360061	1133
H26	Diagnoses - main ICD10: H26 Other cataract	categorical	icd10	361194	0	349888	11306
S42	Diagnoses - main ICD10: S42 Fracture of shoulder and upper arm	categorical	icd10	361194	0	359403	1791
H04	Diagnoses - main ICD10: H04 Disorders of lachrymal system	categorical	icd10	361194	0	359718	1476
K31	Diagnoses - main ICD10: K31 Other diseases of stomach and duodenum	categorical	icd10	361194	0	358820	2374
N93	Diagnoses - main ICD10: N93 Other abnormal uterine and vaginal bleeding	categorical	icd10	361194	0	358739	2455
Z45	Diagnoses - main ICD10: Z45 Adjustment and management of implanted device	categorical	icd10	361194	0	358985	2209
R93	Diagnoses - main ICD10: R93 Abnormal findings on diagnostic imaging of other body structures	categorical	icd10	361194	0	359977	1217
J34	Diagnoses - main ICD10: J34 Other disorders of nose and nasal sinuses	categorical	icd10	361194	0	356756	4438
K25	Diagnoses - main ICD10: K25 Gastric ulcer	categorical	icd10	361194	0	359360	1834
R39	Diagnoses - main ICD10: R39 Other symptoms and signs involving the urinary system	categorical	icd10	361194	0	358496	2698
N95	Diagnoses - main ICD10: N95 Menopausal and other perimenopausal disorders	categorical	icd10	361194	0	354698	6496
R59	Diagnoses - main ICD10: R59 Enlarged lymph nodes	categorical	icd10	361194	0	360183	1011
C44	Diagnoses - main ICD10: C44 Other malignant neoplasms of skin	categorical	icd10	361194	0	352108	9086
N30	Diagnoses - main ICD10: N30 Cystitis	categorical	icd10	361194	0	359619	1575
T85	Diagnoses - main ICD10: T85 Complications of other internal prosthetic devices, implants and grafts	categorical	icd10	361194	0	359693	1501
D64	Diagnoses - main ICD10: D64 Other anaemias	categorical	icd10	361194	0	357492	3702
K44	Diagnoses - main ICD10: K44 Diaphragmatic hernia	categorical	icd10	361194	0	353152	8042
R06	Diagnoses - main ICD10: R06 Abnormalities of breathing	categorical	icd10	361194	0	357068	4126
K01	Diagnoses - main ICD10: K01 Embedded and impacted teeth	categorical	icd10	361194	0	359751	1443
K42	Diagnoses - main ICD10: K42 Umbilical hernia	categorical	icd10	361194	0	358666	2528
N39	Diagnoses - main ICD10: N39 Other disorders of urinary system	categorical	icd10	361194	0	350643	10551
K56	Diagnoses - main ICD10: K56 Paralytic ileus and intestinal obstruction without hernia	categorical	icd10	361194	0	359343	1851
C20	Diagnoses - main ICD10: C20 Malignant neoplasm of rectum	categorical	icd10	361194	0	360076	1118
R31	Diagnoses - main ICD10: R31 Unspecified haematuria	categorical	icd10	361194	0	349911	11283
M15	Diagnoses - main ICD10: M15 Polyarthrosis	categorical	icd10	361194	0	359930	1264
I25	Diagnoses - main ICD10: I25 Chronic ischaemic heart disease	categorical	icd10	361194	0	348425	12769
O02	Diagnoses - main ICD10: O02 Other abnormal products of conception	categorical	icd10	361194	0	360088	1106
N80	Diagnoses - main ICD10: N80 Endometriosis	categorical	icd10	361194	0	359698	1496
N50	Diagnoses - main ICD10: N50 Other disorders of male genital organs	categorical	icd10	361194	0	359365	1829
K63	Diagnoses - main ICD10: K63 Other diseases of intestine	categorical	icd10	361194	0	353153	8041
D25	Diagnoses - main ICD10: D25 Leiomyoma of uterus	categorical	icd10	361194	0	355687	5507
D23	Diagnoses - main ICD10: D23 Other benign neoplasms of skin	categorical	icd10	361194	0	358109	3085
H02	Diagnoses - main ICD10: H02 Other disorders of eyelid	categorical	icd10	361194	0	356900	4294
M24	Diagnoses - main ICD10: M24 Other specific joint derangements	categorical	icd10	361194	0	359926	1268
K26	Diagnoses - main ICD10: K26 Duodenal ulcer	categorical	icd10	361194	0	359903	1291
M19	Diagnoses - main ICD10: M19 Other arthrosis	categorical	icd10	361194	0	357029	4165
K22	Diagnoses - main ICD10: K22 Other diseases of oesophagus	categorical	icd10	361194	0	355700	5494
N85	Diagnoses - main ICD10: N85 Other noninflammatory disorders of uterus, except cervix	categorical	icd10	361194	0	359705	1489
D22	Diagnoses - main ICD10: D22 Melanocytic naevi	categorical	icd10	361194	0	357693	3501
J22	Diagnoses - main ICD10: J22 Unspecified acute lower respiratory infection	categorical	icd10	361194	0	358054	3140
G43	Diagnoses - main ICD10: G43 Migraine	categorical	icd10	361194	0	360122	1072
R04	Diagnoses - main ICD10: R04 Haemorrhage from respiratory passages	categorical	icd10	361194	0	358358	2836
M54	Diagnoses - main ICD10: M54 Dorsalgia	categorical	icd10	361194	0	352833	8361
M47	Diagnoses - main ICD10: M47 Spondylosis	categorical	icd10	361194	0	359190	2004
H00	Diagnoses - main ICD10: H00 Hordeolum and chalazion	categorical	icd10	361194	0	359727	1467
I48	Diagnoses - main ICD10: I48 Atrial fibrillation and flutter	categorical	icd10	361194	0	354838	6356
N83	Diagnoses - main ICD10: N83 Noninflammatory disorders of ovary, Fallopian tube and broad ligament	categorical	icd10	361194	0	358979	2215
C18	Diagnoses - main ICD10: C18 Malignant neoplasm of colon	categorical	icd10	361194	0	358968	2226
K35	Diagnoses - main ICD10: K35 Acute appendicitis	categorical	icd10	361194	0	358790	2404
R19	Diagnoses - main ICD10: R19 Other symptoms and signs involving the digestive system and abdomen	categorical	icd10	361194	0	352398	8796
Z13	Diagnoses - main ICD10: Z13 Special screening examination for other diseases and disorders	categorical	icd10	361194	0	358958	2236
H40	Diagnoses - main ICD10: H40 Glaucoma	categorical	icd10	361194	0	359479	1715
K40	Diagnoses - main ICD10: K40 Inguinal hernia	categorical	icd10	361194	0	348047	13147
J45	Diagnoses - main ICD10: J45 Asthma	categorical	icd10	361194	0	359501	1693
R42	Diagnoses - main ICD10: R42 Dizziness and giddiness	categorical	icd10	361194	0	359514	1680
I80	Diagnoses - main ICD10: I80 Phlebitis and thrombophlebitis	categorical	icd10	361194	0	358905	2289
H33	Diagnoses - main ICD10: H33 Retinal detachments and breaks	categorical	icd10	361194	0	358523	2671
R50	Diagnoses - main ICD10: R50 Fever of unknown origin	categorical	icd10	361194	0	360038	1156
G47	Diagnoses - main ICD10: G47 Sleep disorders	categorical	icd10	361194	0	358471	2723
R69	Diagnoses - main ICD10: R69 Unknown and unspecified causes of morbidity	categorical	icd10	361194	0	352914	8280
I21	Diagnoses - main ICD10: I21 Acute myocardial infarction	categorical	icd10	361194	0	355246	5948
M13	Diagnoses - main ICD10: M13 Other arthritis	categorical	icd10	361194	0	360084	1110
D17	Diagnoses - main ICD10: D17 Benign lipomatous neoplasm	categorical	icd10	361194	0	356880	4314
S82	Diagnoses - main ICD10: S82 Fracture of lower leg, including ankle	categorical	icd10	361194	0	356637	4557
Z08	Diagnoses - main ICD10: Z08 Follow-up examination after treatment for malignant neoplasm	categorical	icd10	361194	0	356980	4214
H25	Diagnoses - main ICD10: H25 Senile cataract	categorical	icd10	361194	0	354862	6332
M79	Diagnoses - main ICD10: M79 Other soft tissue disorders, not elsewhere classified	categorical	icd10	361194	0	354248	6946
R55	Diagnoses - main ICD10: R55 Syncope and collapse	categorical	icd10	361194	0	356011	5183
K13	Diagnoses - main ICD10: K13 Other diseases of lip and oral mucosa	categorical	icd10	361194	0	359037	2157
C34	Diagnoses - main ICD10: C34 Malignant neoplasm of bronchus and lung	categorical	icd10	361194	0	359767	1427
Z47	Diagnoses - main ICD10: Z47 Other orthopaedic follow-up care	categorical	icd10	361194	0	358420	2774
K43	Diagnoses - main ICD10: K43 Ventral hernia	categorical	icd10	361194	0	358945	2249
I50	Diagnoses - main ICD10: I50 Heart failure	categorical	icd10	361194	0	360106	1088
N40	Diagnoses - main ICD10: N40 Hyperplasia of prostate	categorical	icd10	361194	0	356085	5109
T39	Diagnoses - main ICD10: T39 Poisoning by nonopioid analgesics, antipyretics and antirheumatics	categorical	icd10	361194	0	360033	1161
K81	Diagnoses - main ICD10: K81 Cholecystitis	categorical	icd10	361194	0	359264	1930
K58	Diagnoses - main ICD10: K58 Irritable bowel syndrome	categorical	icd10	361194	0	360073	1121
M48	Diagnoses - main ICD10: M48 Other spondylopathies	categorical	icd10	361194	0	359304	1890
E04	Diagnoses - main ICD10: E04 Other non-toxic goitre	categorical	icd10	361194	0	360142	1052
C78	Diagnoses - main ICD10: C78 Secondary malignant neoplasm of respiratory and digestive organs	categorical	icd10	361194	0	359816	1378
N48	Diagnoses - main ICD10: N48 Other disorders of penis	categorical	icd10	361194	0	359877	1317
I63	Diagnoses - main ICD10: I63 Cerebral infarction	categorical	icd10	361194	0	358841	2353
R91	Diagnoses - main ICD10: R91 Abnormal findings on diagnostic imaging of lung	categorical	icd10	361194	0	360064	1130
R33	Diagnoses - main ICD10: R33 Retention of urine	categorical	icd10	361194	0	358830	2364
N35	Diagnoses - main ICD10: N35 Urethral stricture	categorical	icd10	361194	0	359157	2037
N31	Diagnoses - main ICD10: N31 Neuromuscular dysfunction of bladder, not elsewhere classified	categorical	icd10	361194	0	360180	1014
O80	Diagnoses - main ICD10: O80 Single spontaneous delivery	categorical	icd10	361194	0	359522	1672
S01	Diagnoses - main ICD10: S01 Open wound of head	categorical	icd10	361194	0	359500	1694
A41	Diagnoses - main ICD10: A41 Other septicaemia	categorical	icd10	361194	0	360098	1096
N60	Diagnoses - main ICD10: N60 Benign mammary dysplasia	categorical	icd10	361194	0	360037	1157
L02	Diagnoses - main ICD10: L02 Cutaneous abscess, furuncle and carbuncle	categorical	icd10	361194	0	359497	1697
H35	Diagnoses - main ICD10: H35 Other retinal disorders	categorical	icd10	361194	0	359643	1551
J18	Diagnoses - main ICD10: J18 Pneumonia, organism unspecified	categorical	icd10	361194	0	356564	4630
L90	Diagnoses - main ICD10: L90 Atrophic disorders of skin	categorical	icd10	361194	0	359511	1683
K29	Diagnoses - main ICD10: K29 Gastritis and duodenitis	categorical	icd10	361194	0	348516	12678
K30	Diagnoses - main ICD10: K30 Dyspepsia	categorical	icd10	361194	0	353608	7586
L98	Diagnoses - main ICD10: L98 Other disorders of skin and subcutaneous tissue, not elsewhere classified	categorical	icd10	361194	0	357159	4035
J44	Diagnoses - main ICD10: J44 Other chronic obstructive pulmonary disease	categorical	icd10	361194	0	359663	1531
Z42	Diagnoses - main ICD10: Z42 Follow-up care involving plastic surgery	categorical	icd10	361194	0	359231	1963
O68	Diagnoses - main ICD10: O68 Labour and delivery complicated by foetal stress [distress]	categorical	icd10	361194	0	359312	1882
R13	Diagnoses - main ICD10: R13 Dysphagia	categorical	icd10	361194	0	357723	3471
N94	Diagnoses - main ICD10: N94 Pain and other conditions associated with female genital organs and menstrual cycle	categorical	icd10	361194	0	359899	1295
N92	Diagnoses - main ICD10: N92 Excessive, frequent and irregular menstruation	categorical	icd10	361194	0	352719	8475
J90	Diagnoses - main ICD10: J90 Pleural effusion, not elsewhere classified	categorical	icd10	361194	0	360161	1033
Z43	Diagnoses - main ICD10: Z43 Attention to artificial openings	categorical	icd10	361194	0	359838	1356
M23	Diagnoses - main ICD10: M23 Internal derangement of knee	categorical	icd10	361194	0	349363	11831
R79	Diagnoses - main ICD10: R79 Other abnormal findings of blood chemistry	categorical	icd10	361194	0	358572	2622
M16	Diagnoses - main ICD10: M16 Coxarthrosis [arthrosis of hip]	categorical	icd10	361194	0	352058	9136
O03	Diagnoses - main ICD10: O03 Spontaneous abortion	categorical	icd10	361194	0	360044	1150
I47	Diagnoses - main ICD10: I47 Paroxysmal tachycardia	categorical	icd10	361194	0	359509	1685
N32	Diagnoses - main ICD10: N32 Other disorders of bladder	categorical	icd10	361194	0	356956	4238
R00	Diagnoses - main ICD10: R00 Abnormalities of heart beat	categorical	icd10	361194	0	358652	2542
S62	Diagnoses - main ICD10: S62 Fracture at wrist and hand level	categorical	icd10	361194	0	359431	1763
M51	Diagnoses - main ICD10: M51 Other intervertebral disk disorders	categorical	icd10	361194	0	356504	4690
K62	Diagnoses - main ICD10: K62 Other diseases of anus and rectum	categorical	icd10	361194	0	347312	13882
G45	Diagnoses - main ICD10: G45 Transient cerebral ischaemic attacks and related syndromes	categorical	icd10	361194	0	359450	1744

## Sheet: SNP instruments used
rsid	Chr	Pos	Effect allele	Ref allele	Beta	SE	P	Name
rs538895	6	125472226	G	A	-0.511451	0.080824	2.63e-08	Brain_Amygdala.NM_001003395.TPD52L1
rs7123027	11	77828680	T	C	-1.29127	0.196407	9.74e-09	Brain_Amygdala.NM_001007027.ALG8
rs3772143	3	39448581	T	G	1.17769	0.063318	1e-27	Brain_Amygdala.NM_001012321.RPSA
rs2403461	11	11189970	C	T	0.744259	0.107459	2.36e-09	Brain_Amygdala.NM_001025389.AMPD3
rs62146839	2	87142360	G	A	-1.06891	0.116948	2.82e-13	Brain_Amygdala.NM_001032392_1.PLGLB1
rs62146839	2	87142360	G	A	1.06891	0.116948	2.82e-13	Brain_Amygdala.NM_001032392.PLGLB1
rs3093882	14	20812467	A	C	1.07545	0.088446	2.14e-18	Brain_Amygdala.NM_001042618.PARP2
rs12916535	15	41112360	G	A	-0.864077	0.11435	1.81e-10	Brain_Amygdala.NM_001077268.ZFYVE19
rs4796601	17	39884091	G	C	0.294918	0.045833	1.73e-08	Brain_Amygdala.NM_001079871.HAP1
rs9789004	17	5301274	C	G	-1.1661	0.128291	3.45e-13	Brain_Amygdala.NM_001083585.RABEP1
rs242764	14	90077209	C	G	-1.34477	0.173884	8.68e-11	Brain_Amygdala.NM_001085471.FOXN3
rs12895068	14	90887278	T	A	-1.19536	0.17396	2.93e-09	Brain_Amygdala.NM_001085471.FOXN3
rs6575133	14	90876594	A	G	-1.53799	0.226299	3.97e-09	Brain_Amygdala.NM_001085471.FOXN3
rs9223	2	101609827	T	C	0.938743	0.107639	1.54e-12	Brain_Amygdala.NM_001098577.RPL31
rs12898397	15	75130093	T	C	0.582605	0.078311	2.9e-10	Brain_Amygdala.NM_001099436.ULK3
rs1496529	8	86260101	G	A	0.85624	0.136926	3.54e-08	Brain_Amygdala.NM_001099673.C8orf59
rs10148571	14	91621154	G	A	-0.849623	0.069303	1.47e-18	Brain_Amygdala.NM_001102367.C14orf159
rs10148571	14	91621154	G	A	0.660696	0.07922	7.28e-12	Brain_Amygdala.NM_001102368.C14orf159
rs10148571	14	91621154	G	A	-0.824424	0.09262	7.4e-13	Brain_Amygdala.NM_001102369.C14orf159
rs200672606	1	1669142	C	A	0.820782	0.123333	7.03e-09	Brain_Amygdala.NM_001110781.SLC35E2B
rs7209589	17	44369420	A	G	-1.08653	0.154474	1.51e-09	Brain_Amygdala.NM_001113738.ARL17A
rs12968285	18	692282	G	T	0.989553	0.141467	1.79e-09	Brain_Amygdala.NM_001126123.ENOSF1
rs12107643	3	158316650	G	A	-1.02217	0.127378	2.65e-11	Brain_Amygdala.NM_001130157.MLF1
rs58174206	19	35840896	C	T	1.05972	0.146221	6.34e-10	Brain_Amygdala.NM_001136009.FXYD3
rs35601737	19	13220703	G	C	-0.965859	0.128302	2.01e-10	Brain_Amygdala.NM_001142554.TRMT1
rs16912842	11	88789368	T	C	1.78598	0.262891	4.01e-09	Brain_Amygdala.NM_001143837.NOX4
rs11177848	12	70180892	G	A	-1.47739	0.226268	1.19e-08	Brain_Amygdala.NM_001145337.MDM2
rs4665675	2	24468132	T	C	0.511127	0.07786	1.01e-08	Brain_Amygdala.NM_001145710.FAM228B
rs62394179	5	125802027	A	G	-0.744168	0.068803	3.59e-16	Brain_Amygdala.NM_001146321.GRAMD3
rs11739942	5	179562369	T	G	1.35452	0.198796	3.71e-09	Brain_Amygdala.NM_001159707.BTNL8
rs34381460	2	242749764	C	T	-0.54472	0.068765	4.03e-11	Brain_Amygdala.NM_001167600.NEU4
rs2569400	19	41936608	C	A	1.12058	0.1511	3.19e-10	Brain_Amygdala.NM_001167870.ATP5SL
rs2744601	6	24533505	C	G	-0.597771	0.089631	6.64e-09	Brain_Amygdala.NM_001168377.KIAA0319
rs10509491	10	85977175	A	G	0.349737	0.055615	3.07e-08	Brain_Amygdala.NM_001171971.CDHR1
rs2038817	1	39518513	T	C	-1.08436	0.104189	1.79e-15	Brain_Amygdala.NM_001184979.NDUFS5
rs11738358	5	96057891	T	C	-0.883056	0.094731	1.37e-13	Brain_Amygdala.NM_001190442.CAST
rs7238987	18	71928150	T	C	-1.86882	0.152896	1.69e-18	Brain_Amygdala.NM_001190807.CYB5A
rs12124527	1	144896319	C	T	1.22691	0.141307	1.82e-12	Brain_Amygdala.NM_001195260.PDE4DIP
rs7093054	10	91053260	C	T	1.64734	0.239125	2.73e-09	Brain_Amygdala.NM_001198830.LIPF
rs9261639	6	30237859	A	G	-1.06203	0.097033	2.18e-16	Brain_Amygdala.NM_001199120.RPP21
rs1052067	1	156206121	A	G	-1.03709	0.153943	5.05e-09	Brain_Amygdala.NM_001199653.PMF1
rs28696368	8	97278741	C	A	1.51531	0.24078	3.01e-08	Brain_Amygdala.NM_001199975.UQCRB
rs74769500	17	75801587	T	G	0.823514	0.131517	3.42e-08	Brain_Amygdala.NM_001204211.TMEM235
rs138306	22	41194909	C	T	1.12542	0.1552	6.23e-10	Brain_Amygdala.NM_001204827.XPNPEP3
rs12089637	1	217508417	A	G	1.9002	0.224913	4.67e-12	Brain_Amygdala.NM_001243518.ESRRG
rs17043683	1	216923064	G	A	2.02929	0.31275	1.39e-08	Brain_Amygdala.NM_001243518.ESRRG
rs28758695	1	217636608	T	C	2.09377	0.327955	2.1e-08	Brain_Amygdala.NM_001243518.ESRRG
rs4930152	11	64005412	A	G	0.943794	0.079558	6.47e-18	Brain_Amygdala.NM_001243733.VEGFB
rs34021315	8	97278493	A	G	-1.59642	0.232848	3.12e-09	Brain_Amygdala.NM_001254752.UQCRB
rs11858010	15	41099163	C	T	0.713534	0.114277	3.68e-08	Brain_Amygdala.NM_001258420.ZFYVE19
rs550510	17	46926615	A	G	-1.59292	0.179785	8.74e-13	Brain_Amygdala.NM_001261393.CALCOCO2
rs10789113	1	63015199	T	A	-0.679222	0.087915	8.96e-11	Brain_Amygdala.NM_001272002.DOCK7
rs7786223	7	102378475	C	T	0.908614	0.136342	6.78e-09	Brain_Amygdala.NM_001277335_1.RASA4B
rs7786223	7	102378475	C	T	-0.907932	0.136186	6.7e-09	Brain_Amygdala.NM_001277335.RASA4B
rs62114506	2	242793	C	G	-0.945675	0.096496	1.98e-14	Brain_Amygdala.NM_001282682.SH3YL1
rs4559448	1	76203456	G	A	1.00608	0.119452	5.2e-12	Brain_Amygdala.NM_001286042.ACADM
rs9937483	16	10906547	T	G	1.82427	0.280347	1.3e-08	Brain_Amygdala.NM_001286359.PRM2
rs10148571	14	91621154	G	A	0.782237	0.105225	2.96e-10	Brain_Amygdala.NM_001286472.C14orf159
rs976586	5	118326072	T	C	1.64054	0.197934	8.98e-12	Brain_Amygdala.NM_001286813.TNFAIP8
rs6885532	5	117926778	G	A	1.36619	0.221312	4.87e-08	Brain_Amygdala.NM_001286813.TNFAIP8
rs75926928	10	116085639	A	G	-1.37218	0.139812	1.88e-14	Brain_Amygdala.NM_001287824.AFAP1L2
rs2239644	14	94578162	T	G	-1.10055	0.115439	5.75e-14	Brain_Amygdala.NM_001288960.IFI27
rs200672606	1	1669142	C	A	-0.820782	0.123333	7.03e-09	Brain_Amygdala.NM_001290264.SLC35E2B
rs62073753	17	5185041	C	T	-0.661652	0.085254	7.76e-11	Brain_Amygdala.NM_001291581.RABEP1
rs3864095	3	186937037	A	G	-0.203387	0.031801	2e-08	Brain_Amygdala.NM_001346.DGKG
rs56131220	17	79992401	C	T	-0.945851	0.131579	8.05e-10	Brain_Amygdala.NM_001614.ACTG1
rs59469505	17	80193655	G	A	-0.945851	0.131579	8.05e-10	Brain_Amygdala.NM_001614.ACTG1
rs4566235	17	80181073	T	C	-0.87507	0.132917	9.39e-09	Brain_Amygdala.NM_001614.ACTG1
rs3772143	3	39448581	T	G	-1.17769	0.063318	1e-27	Brain_Amygdala.NM_002295.RPSA
rs11821392	11	455008	A	G	0.781592	0.114239	3.31e-09	Brain_Amygdala.NM_002939.RNH1
rs12928752	16	89608342	T	C	0.674608	0.087475	9.5e-11	Brain_Amygdala.NM_003119.SPG7
rs4930152	11	64005412	A	G	-0.945319	0.079517	5.88e-18	Brain_Amygdala.NM_003377.VEGFB
rs10434637	5	82639670	C	T	-1.14758	0.13553	4.33e-12	Brain_Amygdala.NM_003401.XRCC4
rs2038817	1	39518513	T	C	1.08436	0.104189	1.79e-15	Brain_Amygdala.NM_004552.NDUFS5
rs1065483	17	5284770	A	G	0.702225	0.08462	8.61e-12	Brain_Amygdala.NM_004703.RABEP1
rs242764	14	90077209	C	G	1.34477	0.173884	8.68e-11	Brain_Amygdala.NM_005197.FOXN3
rs12895068	14	90887278	T	A	1.19536	0.17396	2.93e-09	Brain_Amygdala.NM_005197.FOXN3
rs6575133	14	90876594	A	G	1.53799	0.226299	3.97e-09	Brain_Amygdala.NM_005197.FOXN3
rs10036296	5	130499335	T	C	-1.17222	0.096159	1.9e-18	Brain_Amygdala.NM_005340.HINT1
rs3093882	14	20812467	A	C	-1.07574	0.088321	1.97e-18	Brain_Amygdala.NM_005484.PARP2
rs28696368	8	97278741	C	A	1.51531	0.24078	3.01e-08	Brain_Amygdala.NM_006294.UQCRB
rs57740413	6	43679923	G	A	1.46669	0.221037	7.61e-09	Brain_Amygdala.NM_006672.SLC22A7
rs11605018	11	17946975	G	A	0.599509	0.08416	1.06e-09	Brain_Amygdala.NM_012139.SERGEF
rs55742348	2	217563	A	T	1.11668	0.097445	2.99e-17	Brain_Amygdala.NM_015677.SH3YL1
rs11110	11	66206169	T	C	1.09996	0.176369	3.78e-08	Brain_Amygdala.NM_016050.MRPL11
rs959564	15	51513921	A	G	-1.64203	0.264553	4.26e-08	Brain_Amygdala.NM_016655.GABPB1
rs138306	22	41194909	C	T	-1.12542	0.1552	6.23e-10	Brain_Amygdala.NM_022098.XPNPEP3
rs12124527	1	144896319	C	T	-0.614279	0.09706	2.62e-08	Brain_Amygdala.NM_022359.PDE4DIP
rs10434637	5	82639670	C	T	1.1242	0.154731	5.88e-10	Brain_Amygdala.NM_022406.XRCC4
rs10192109	2	3464169	T	C	1.8877	0.163906	2.41e-17	Brain_Amygdala.NM_024027.COLEC11
rs1389583	2	4035184	G	T	2.29563	0.318684	7.58e-10	Brain_Amygdala.NM_024027.COLEC11
rs7123027	11	77828680	T	C	1.29127	0.196405	9.74e-09	Brain_Amygdala.NM_024079.ALG8
rs9261639	6	30237859	A	G	1.10537	0.099595	1.22e-16	Brain_Amygdala.NM_024839_6.RPP21
rs10148571	14	91621154	G	A	-0.811045	0.058253	3.56e-21	Brain_Amygdala.NM_024952.C14orf159
rs62075976	17	36407062	T	G	-1.19555	0.136422	1.32e-12	Brain_Amygdala.NM_032258_1.TBC1D3F
rs62075976	17	36407062	T	G	-1.19555	0.136422	1.32e-12	Brain_Amygdala.NM_032258_2.TBC1D3F
rs62075976	17	36407062	T	G	0.966433	0.145518	7.43e-09	Brain_Amygdala.NM_032258.TBC1D3F
rs3740381	10	105046689	C	G	-0.991716	0.1049	7.92e-14	Brain_Amygdala.NM_032747.USMG5
rs10509491	10	85977175	A	G	-0.349231	0.055542	3.09e-08	Brain_Amygdala.NM_033100.CDHR1
rs7965599	12	109953331	T	C	1.58819	0.157338	6.13e-15	Brain_Amygdala.NM_052845.MMAB
rs143893351	12	109887436	T	C	1.5273	0.243371	3.24e-08	Brain_Amygdala.NM_130466.UBE3B
rs7238987	18	71928150	T	C	1.43644	0.151573	7.22e-14	Brain_Amygdala.NM_148923.CYB5A
rs7813265	8	53919610	C	A	1.537	0.174662	1.14e-12	Brain_Amygdala.NM_170587.RGS20
rs16919658	8	54812468	T	C	1.18886	0.152831	7.22e-11	Brain_Amygdala.NM_170587.RGS20
rs11110	11	66206169	T	C	-1.23294	0.197798	3.83e-08	Brain_Amygdala.NM_170738.MRPL11
rs10515243	5	96056359	G	C	0.803883	0.113629	1.3e-09	Brain_Amygdala.NM_173060.CAST
rs4796601	17	39884091	G	C	-0.386378	0.049835	8.01e-11	Brain_Amygdala.NM_177977.HAP1
rs60217598	1	24732854	C	T	-0.675889	0.089314	1.73e-10	Brain_Amygdala.NM_178122.STPG1
rs959564	15	51513921	A	G	-1.64203	0.264553	4.26e-08	Brain_Amygdala.NM_181427.GABPB1
rs143893351	12	109887436	T	C	1.5273	0.243371	3.24e-08	Brain_Amygdala.NM_183415.UBE3B
rs12928752	16	89608342	T	C	-0.665475	0.085703	7.64e-11	Brain_Amygdala.NM_199367.SPG7
rs2279878	16	57611856	C	T	-1.22852	0.196466	3.54e-08	Brain_Amygdala.NM_199456.TEPP
rs11821392	11	455008	A	G	0.869205	0.12571	2.46e-09	Brain_Amygdala.NM_203387.RNH1
rs11589479	1	155033308	A	G	-1.46606	0.154293	6.53e-14	Brain_Amygdala.NM_207191.ADAM15
rs78879824	7	75289372	G	A	0.882752	0.128747	3.11e-09	Brain_Amygdala.NR_002206_1.GTF2IP1
rs78879824	7	75289372	G	A	-0.882752	0.128747	3.11e-09	Brain_Amygdala.NR_002206.GTF2IP1
rs7940032	11	105090711	C	G	2.12696	0.342353	4.16e-08	Brain_Amygdala.NR_024239.CASP5
rs10036296	5	130499335	T	C	1.2295	0.093303	5.05e-20	Brain_Amygdala.NR_024611.HINT1
rs12461613	19	3840157	T	C	-0.787107	0.085876	2.54e-13	Brain_Amygdala.NR_027149.ZFR2
rs4464078	16	90103087	C	T	-1.30349	0.101344	1.6e-19	Brain_Amygdala.NR_027335.URAHP
rs4464078	16	90103087	C	T	1.30663	0.102002	1.93e-19	Brain_Amygdala.NR_027336.URAHP
rs12034724	1	75242494	A	G	-1.77142	0.245711	7.4e-10	Brain_Amygdala.NR_027962.TYW3
rs35215648	19	56983716	C	T	-0.890631	0.132205	5.05e-09	Brain_Amygdala.NR_036521.ZNF667-AS1
rs35215648	19	56983716	C	T	0.889815	0.132359	5.35e-09	Brain_Amygdala.NR_036522.ZNF667-AS1
rs56131220	17	79992401	C	T	1.04199	0.12471	6.83e-12	Brain_Amygdala.NR_037688.ACTG1
rs59469505	17	80193655	G	A	1.04199	0.12471	6.83e-12	Brain_Amygdala.NR_037688.ACTG1
rs4566235	17	80181073	T	C	0.928298	0.131711	1.44e-09	Brain_Amygdala.NR_037688.ACTG1
rs7965599	12	109953331	T	C	-1.58819	0.157338	6.13e-15	Brain_Amygdala.NR_038118.MMAB
rs2526372	17	56440526	A	G	0.760739	0.121533	3.45e-08	Brain_Amygdala.NR_038411.BZRAP1-AS1
rs2526372	17	56440526	A	G	0.760739	0.121533	3.45e-08	Brain_Amygdala.NR_038413.BZRAP1-AS1
rs2526372	17	56440526	A	G	0.760739	0.121533	3.45e-08	Brain_Amygdala.NR_038417.BZRAP1-AS1
rs1076496	14	78176851	G	A	-0.72085	0.099153	5.78e-10	Brain_Amygdala.NR_052025.SLIRP
rs73550618	19	42418605	C	T	1.20267	0.175664	3.25e-09	Brain_Amygdala.NR_073049.DEDD2
rs10507281	12	118011769	G	A	1.68542	0.271091	4.09e-08	Brain_Amygdala.NR_073189.HRK
rs11605018	11	17946975	G	A	-0.596873	0.086499	2.61e-09	Brain_Amygdala.NR_104041.SERGEF
rs2290572	15	75130573	A	G	-1.11302	0.07998	3.64e-21	Brain_Amygdala.NR_104307.ULK3
rs12898397	15	75130093	T	C	1.29499	0.089867	6.51e-22	Brain_Amygdala.NR_104308.ULK3
rs2288072	2	24390517	G	A	-0.995046	0.090031	1.44e-16	Brain_Amygdala.NR_111929.FAM228B
rs11827565	11	88873908	C	T	1.60716	0.18917	3.86e-12	Brain_Amygdala.NR_120406.NOX4
rs760462	21	46328099	T	C	-1.32236	0.210516	8.77e-09	Brain_Anterior_cingulate_cortex_BA24.NM_000211.ITGB2
rs2203851	3	135620271	A	T	-1.59473	0.229513	3.83e-10	Brain_Anterior_cingulate_cortex_BA24.NM_000532.PCCB
rs986678	3	135321621	G	A	-1.18494	0.180151	2.23e-09	Brain_Anterior_cingulate_cortex_BA24.NM_000532.PCCB
rs61759706	8	26613851	T	A	-1.06804	0.148279	1.14e-10	Brain_Anterior_cingulate_cortex_BA24.NM_000680.ADRA1A
rs12315437	12	1438231	A	G	-1.44009	0.226602	6.24e-09	Brain_Anterior_cingulate_cortex_BA24.NM_000719.CACNA1C
rs527709	11	106251514	A	G	-1.23524	0.199494	1.35e-08	Brain_Anterior_cingulate_cortex_BA24.NM_000855.GUCY1A2
rs555761	6	125475515	G	C	0.842811	0.115213	6.53e-11	Brain_Anterior_cingulate_cortex_BA24.NM_001003395.TPD52L1
rs17053755	6	126383791	C	A	1.8324	0.275169	1.51e-09	Brain_Anterior_cingulate_cortex_BA24.NM_001003395.TPD52L1
rs9428084	1	116286286	A	G	0.855305	0.143802	4.02e-08	Brain_Anterior_cingulate_cortex_BA24.NM_001007237.IGSF3
rs1123538	4	169302750	C	T	-0.789714	0.09831	1.94e-12	Brain_Anterior_cingulate_cortex_BA24.NM_001012967.DDX60L
rs9278045	6	33368524	T	C	-0.867654	0.132532	2.56e-09	Brain_Anterior_cingulate_cortex_BA24.NM_001014837.CUTA
rs2442048	2	135043880	T	C	1.28315	0.21457	3.47e-08	Brain_Anterior_cingulate_cortex_BA24.NM_001018047.MAP3K19
rs74028108	16	72808530	C	T	-1.61539	0.269487	3.26e-08	Brain_Anterior_cingulate_cortex_BA24.NM_001030007.AP1G1
rs6760100	2	87170954	C	T	-1.203	0.120722	1.21e-16	Brain_Anterior_cingulate_cortex_BA24.NM_001032392_1.PLGLB1
rs6760100	2	87170954	C	T	1.203	0.120722	1.21e-16	Brain_Anterior_cingulate_cortex_BA24.NM_001032392.PLGLB1
rs78016569	3	9358035	T	C	1.77234	0.227031	5.91e-12	Brain_Anterior_cingulate_cortex_BA24.NM_001033117.SRGAP3
rs11871178	17	7995183	G	A	-0.414333	0.053682	9.13e-12	Brain_Anterior_cingulate_cortex_BA24.NM_001033859.ACADVL
rs7214084	17	6728083	T	C	-0.451437	0.05979	2.08e-11	Brain_Anterior_cingulate_cortex_BA24.NM_001033859.ACADVL
rs8089264	18	46221152	T	C	-1.4311	0.239758	3.66e-08	Brain_Anterior_cingulate_cortex_BA24.NM_001035005.C18orf32
rs592585	15	34271648	T	C	-1.82904	0.237107	9.33e-12	Brain_Anterior_cingulate_cortex_BA24.NM_001036.RYR3
rs4780035	15	33003258	G	A	-2.54421	0.36205	2.63e-10	Brain_Anterior_cingulate_cortex_BA24.NM_001036.RYR3
rs2932537	1	113230394	A	G	-0.942655	0.150356	9.27e-09	Brain_Anterior_cingulate_cortex_BA24.NM_001042678.RHOC
rs17657877	15	41104874	C	G	-0.876263	0.116981	2.79e-11	Brain_Anterior_cingulate_cortex_BA24.NM_001077268.ZFYVE19
rs2104091	14	39330739	G	T	-0.705004	0.113039	1.09e-08	Brain_Anterior_cingulate_cortex_BA24.NM_001079537.TRAPPC6B
rs4796601	17	39884091	G	C	0.41612	0.059383	2.89e-10	Brain_Anterior_cingulate_cortex_BA24.NM_001079870.HAP1
rs4796693	17	39884583	G	A	0.306459	0.040022	1.26e-11	Brain_Anterior_cingulate_cortex_BA24.NM_001079871.HAP1
rs16970734	15	40771097	G	A	1.61303	0.219197	5.29e-11	Brain_Anterior_cingulate_cortex_BA24.NM_001080792.C15orf57
rs3825663	14	90429749	G	A	0.961205	0.135374	1.86e-10	Brain_Anterior_cingulate_cortex_BA24.NM_001085471.FOXN3
rs6001269	22	39253421	C	G	-1.71096	0.231868	4.8e-11	Brain_Anterior_cingulate_cortex_BA24.NM_001098504.DDX17
rs73409263	22	38711683	T	C	-1.83794	0.284153	3.7e-09	Brain_Anterior_cingulate_cortex_BA24.NM_001098504.DDX17
rs9223	2	101609827	T	C	0.803139	0.098422	1.03e-12	Brain_Anterior_cingulate_cortex_BA24.NM_001098577.RPL31
rs936227	15	75131959	A	G	0.564792	0.059467	1.28e-15	Brain_Anterior_cingulate_cortex_BA24.NM_001099436.ULK3
rs7818163	8	86181870	T	C	0.729609	0.105416	4.35e-10	Brain_Anterior_cingulate_cortex_BA24.NM_001099673.C8orf59
rs10150260	14	91241820	C	T	1.30151	0.180567	1.11e-10	Brain_Anterior_cingulate_cortex_BA24.NM_001102366.C14orf159
rs2281175	1	1665702	C	T	0.78339	0.085787	7.91e-15	Brain_Anterior_cingulate_cortex_BA24.NM_001110781.SLC35E2B
rs11081272	18	689818	T	C	0.982475	0.140475	3.08e-10	Brain_Anterior_cingulate_cortex_BA24.NM_001126123.ENOSF1
rs2215367	7	23717271	G	C	-0.745482	0.093054	2.16e-12	Brain_Anterior_cingulate_cortex_BA24.NM_001127364.FAM221A
rs760462	21	46328099	T	C	1.3233	0.210916	9.08e-09	Brain_Anterior_cingulate_cortex_BA24.NM_001127491.ITGB2
rs74028108	16	72808530	C	T	-1.61539	0.269487	3.26e-08	Brain_Anterior_cingulate_cortex_BA24.NM_001128.AP1G1
rs9503425	6	3178056	T	C	-1.42949	0.153161	2.87e-15	Brain_Anterior_cingulate_cortex_BA24.NM_001128591.PSMG4
rs73349445	6	3211168	A	G	-2.75851	0.351727	4.95e-12	Brain_Anterior_cingulate_cortex_BA24.NM_001128591.PSMG4
rs56309913	6	4148612	C	T	-1.41881	0.190037	3.14e-11	Brain_Anterior_cingulate_cortex_BA24.NM_001128591.PSMG4
rs12315437	12	1438231	A	G	-1.44009	0.226602	6.24e-09	Brain_Anterior_cingulate_cortex_BA24.NM_001129827.CACNA1C
rs12315437	12	1438231	A	G	-1.44009	0.226602	6.24e-09	Brain_Anterior_cingulate_cortex_BA24.NM_001129829.CACNA1C
rs12315437	12	1438231	A	G	-1.44009	0.226602	6.24e-09	Brain_Anterior_cingulate_cortex_BA24.NM_001129830.CACNA1C
rs12315437	12	1438231	A	G	-1.44009	0.226602	6.24e-09	Brain_Anterior_cingulate_cortex_BA24.NM_001129831.CACNA1C
rs12315437	12	1438231	A	G	-1.44009	0.226602	6.24e-09	Brain_Anterior_cingulate_cortex_BA24.NM_001129832.CACNA1C
rs12315437	12	1438231	A	G	-1.44009	0.226602	6.24e-09	Brain_Anterior_cingulate_cortex_BA24.NM_001129833.CACNA1C
rs12315437	12	1438231	A	G	-1.44009	0.226602	6.24e-09	Brain_Anterior_cingulate_cortex_BA24.NM_001129834.CACNA1C
rs12315437	12	1438231	A	G	-1.44009	0.226602	6.24e-09	Brain_Anterior_cingulate_cortex_BA24.NM_001129835.CACNA1C
rs12315437	12	1438231	A	G	-1.44009	0.226602	6.24e-09	Brain_Anterior_cingulate_cortex_BA24.NM_001129836.CACNA1C
rs12315437	12	1438231	A	G	-1.44009	0.226602	6.24e-09	Brain_Anterior_cingulate_cortex_BA24.NM_001129837.CACNA1C
rs12315437	12	1438231	A	G	-1.44009	0.226602	6.24e-09	Brain_Anterior_cingulate_cortex_BA24.NM_001129838.CACNA1C
rs12315437	12	1438231	A	G	-1.44009	0.226602	6.24e-09	Brain_Anterior_cingulate_cortex_BA24.NM_001129839.CACNA1C
rs12315437	12	1438231	A	G	-1.44009	0.226602	6.24e-09	Brain_Anterior_cingulate_cortex_BA24.NM_001129840.CACNA1C
rs12315437	12	1438231	A	G	-1.44009	0.226602	6.24e-09	Brain_Anterior_cingulate_cortex_BA24.NM_001129841.CACNA1C
rs12315437	12	1438231	A	G	-1.44009	0.226602	6.24e-09	Brain_Anterior_cingulate_cortex_BA24.NM_001129842.CACNA1C
rs12315437	12	1438231	A	G	-1.44009	0.226602	6.24e-09	Brain_Anterior_cingulate_cortex_BA24.NM_001129843.CACNA1C
rs12315437	12	1438231	A	G	-1.44009	0.226602	6.24e-09	Brain_Anterior_cingulate_cortex_BA24.NM_001129844.CACNA1C
rs12315437	12	1438231	A	G	-1.44009	0.226602	6.24e-09	Brain_Anterior_cingulate_cortex_BA24.NM_001129846.CACNA1C
rs7141881	14	94583864	A	G	0.691094	0.06541	5.72e-18	Brain_Anterior_cingulate_cortex_BA24.NM_001130080.IFI27
rs1369563	3	158298005	C	G	-0.948959	0.122148	7.11e-12	Brain_Anterior_cingulate_cortex_BA24.NM_001130157.MLF1
rs73288707	7	1913525	C	T	-1.66798	0.174208	8.48e-16	Brain_Anterior_cingulate_cortex_BA24.NM_001134395.C7orf50
rs73267951	7	1092925	G	C	-1.2576	0.142596	3.82e-14	Brain_Anterior_cingulate_cortex_BA24.NM_001134395.C7orf50
rs112532532	7	595575	C	T	-1.39421	0.23306	3.44e-08	Brain_Anterior_cingulate_cortex_BA24.NM_001134395.C7orf50
rs73288707	7	1913525	C	T	-1.66798	0.174208	8.48e-16	Brain_Anterior_cingulate_cortex_BA24.NM_001134396.C7orf50
rs73267951	7	1092925	G	C	-1.2576	0.142596	3.82e-14	Brain_Anterior_cingulate_cortex_BA24.NM_001134396.C7orf50
rs112532532	7	595575	C	T	-1.39421	0.23306	3.44e-08	Brain_Anterior_cingulate_cortex_BA24.NM_001134396.C7orf50
rs5770728	22	50259984	G	A	1.20544	0.108705	4.12e-19	Brain_Anterior_cingulate_cortex_BA24.NM_001135101.CRELD2
rs6010123	22	50948391	G	A	1.63031	0.238086	6.18e-10	Brain_Anterior_cingulate_cortex_BA24.NM_001135101.CRELD2
rs12169586	22	49912350	A	G	1.34831	0.198598	8.15e-10	Brain_Anterior_cingulate_cortex_BA24.NM_001135101.CRELD2
rs28540936	22	50796296	A	G	1.39844	0.215671	3.43e-09	Brain_Anterior_cingulate_cortex_BA24.NM_001135101.CRELD2
rs3018883	8	95058838	T	G	1.20676	0.186756	3.81e-09	Brain_Anterior_cingulate_cortex_BA24.NM_001135733.TP53INP1
rs35601737	19	13220703	G	C	0.963385	0.110208	5.63e-14	Brain_Anterior_cingulate_cortex_BA24.NM_001136035.TRMT1
rs7179330	15	24082764	A	T	-1.79699	0.240228	2.93e-11	Brain_Anterior_cingulate_cortex_BA24.NM_001142275.NIPA1
rs7163255	15	23900834	G	A	-1.34987	0.207593	3.15e-09	Brain_Anterior_cingulate_cortex_BA24.NM_001142275.NIPA1
rs12102183	15	23075576	T	C	-1.86655	0.311489	3.29e-08	Brain_Anterior_cingulate_cortex_BA24.NM_001142275.NIPA1
rs34712273	1	924528	A	C	-0.733027	0.100804	8.06e-11	Brain_Anterior_cingulate_cortex_BA24.NM_001142467.HES4
rs35601737	19	13220703	G	C	-1.24627	0.107548	3.41e-20	Brain_Anterior_cingulate_cortex_BA24.NM_001142554.TRMT1
rs60743549	18	60704462	C	G	1.52838	0.209374	7.04e-11	Brain_Anterior_cingulate_cortex_BA24.NM_001143818.SERPINB2
rs55958273	18	61143485	T	C	1.60678	0.238803	1.1e-09	Brain_Anterior_cingulate_cortex_BA24.NM_001143818.SERPINB2
rs4133582	18	3262379	G	A	0.602871	0.091903	2.41e-09	Brain_Anterior_cingulate_cortex_BA24.NM_001144944.MYL12B
rs62394179	5	125802027	A	G	-0.529031	0.080224	2.05e-09	Brain_Anterior_cingulate_cortex_BA24.NM_001146321.GRAMD3
rs62114505	2	242426	G	A	-0.822965	0.110585	3.53e-11	Brain_Anterior_cingulate_cortex_BA24.NM_001159597.SH3YL1
rs8190907	8	30582623	G	T	1.04717	0.152625	5.8e-10	Brain_Anterior_cingulate_cortex_BA24.NM_001159996.NRG1
rs10108757	8	38039940	G	C	-0.568178	0.095406	3.89e-08	Brain_Anterior_cingulate_cortex_BA24.NM_001164234.DDHD2
rs16859317	3	184534639	T	C	1.58181	0.181342	6.19e-14	Brain_Anterior_cingulate_cortex_BA24.NM_001166415.EHHADH
rs62193092	2	242751691	T	A	-0.470526	0.058461	1.8e-12	Brain_Anterior_cingulate_cortex_BA24.NM_001167600.NEU4
rs12315437	12	1438231	A	G	-1.44009	0.226602	6.24e-09	Brain_Anterior_cingulate_cortex_BA24.NM_001167623.CACNA1C
rs12315437	12	1438231	A	G	-1.44009	0.226602	6.24e-09	Brain_Anterior_cingulate_cortex_BA24.NM_001167624.CACNA1C
rs12315437	12	1438231	A	G	-1.44009	0.226602	6.24e-09	Brain_Anterior_cingulate_cortex_BA24.NM_001167625.CACNA1C
rs12230535	12	2247432	G	A	-1.42184	0.163159	6.45e-14	Brain_Anterior_cingulate_cortex_BA24.NM_001168320.TSPAN9
rs933413	12	3150988	T	A	-1.68648	0.20833	1.43e-12	Brain_Anterior_cingulate_cortex_BA24.NM_001168320.TSPAN9
rs631912	12	3355408	C	T	-1.12312	0.158677	2.06e-10	Brain_Anterior_cingulate_cortex_BA24.NM_001168320.TSPAN9
rs2203851	3	135620271	A	T	1.59467	0.229542	3.85e-10	Brain_Anterior_cingulate_cortex_BA24.NM_001178014.PCCB
rs986678	3	135321621	G	A	1.18486	0.180176	2.24e-09	Brain_Anterior_cingulate_cortex_BA24.NM_001178014.PCCB
rs72940840	1	39499199	C	T	-1.30139	0.089987	2.99e-26	Brain_Anterior_cingulate_cortex_BA24.NM_001184979.NDUFS5
rs7548524	1	40368905	T	C	-1.8353	0.303102	2.47e-08	Brain_Anterior_cingulate_cortex_BA24.NM_001184979.NDUFS5
rs11738358	5	96057891	T	C	-0.867267	0.089524	4.8e-16	Brain_Anterior_cingulate_cortex_BA24.NM_001190442.CAST
rs7238987	18	71928150	T	C	-1.84788	0.124446	4.9e-27	Brain_Anterior_cingulate_cortex_BA24.NM_001190807.CYB5A
rs150955176	12	56706421	C	T	0.797652	0.13424	4.13e-08	Brain_Anterior_cingulate_cortex_BA24.NM_001190991.CNPY2
rs12124527	1	144896319	C	T	1.09058	0.134039	1.18e-12	Brain_Anterior_cingulate_cortex_BA24.NM_001195260.PDE4DIP
rs13077666	3	158687391	C	T	1.00952	0.156995	4.4e-09	Brain_Anterior_cingulate_cortex_BA24.NM_001197108.SCHIP1
rs71482367	10	97401282	C	G	0.780945	0.123062	6.51e-09	Brain_Anterior_cingulate_cortex_BA24.NM_001198853.CYP2C8
rs2425068	20	34214723	C	T	-2.41362	0.319232	1.98e-11	Brain_Anterior_cingulate_cortex_BA24.NM_001198863.CPNE1
rs9261639	6	30237859	A	G	-1.22914	0.104681	1.59e-20	Brain_Anterior_cingulate_cortex_BA24.NM_001199120.RPP21
rs8089264	18	46221152	T	C	-1.4311	0.239758	3.66e-08	Brain_Anterior_cingulate_cortex_BA24.NM_001199346.C18orf32
rs1052067	1	156206121	A	G	-0.86652	0.1413	1.75e-08	Brain_Anterior_cingulate_cortex_BA24.NM_001199653.PMF1
rs17700366	8	97238032	A	C	1.41937	0.238032	3.76e-08	Brain_Anterior_cingulate_cortex_BA24.NM_001199975.UQCRB
rs73503408	19	12885891	T	C	-0.782336	0.129872	2.86e-08	Brain_Anterior_cingulate_cortex_BA24.NM_001203250.ZNF20
rs1883097	11	8938819	C	T	-1.49302	0.248535	3.07e-08	Brain_Anterior_cingulate_cortex_BA24.NM_001206648.AKIP1
rs4789266	17	74275031	A	G	-1.10517	0.178483	1.34e-08	Brain_Anterior_cingulate_cortex_BA24.NM_001206986.METTL23
rs112503413	19	6920781	A	G	1.53197	0.211106	8.67e-11	Brain_Anterior_cingulate_cortex_BA24.NM_001220500.FCER2
rs140828783	10	27202375	A	C	1.52204	0.220988	5.11e-10	Brain_Anterior_cingulate_cortex_BA24.NM_001242702.MKX
rs1785933	18	33719191	C	T	0.790753	0.130908	2.65e-08	Brain_Anterior_cingulate_cortex_BA24.NM_001242875.ELP2
rs1991818	19	51485013	C	T	0.897487	0.11468	5.37e-12	Brain_Anterior_cingulate_cortex_BA24.NM_001243126.KLK7
rs73373199	6	17979853	A	G	0.971878	0.135492	1.32e-10	Brain_Anterior_cingulate_cortex_BA24.NM_001243423.KIF13A
rs4930152	11	64005412	A	G	1.18258	0.068579	1.01e-31	Brain_Anterior_cingulate_cortex_BA24.NM_001243733.VEGFB
rs592585	15	34271648	T	C	-1.82904	0.237107	9.33e-12	Brain_Anterior_cingulate_cortex_BA24.NM_001243996.RYR3
rs4780035	15	33003258	G	A	-2.54421	0.36205	2.63e-10	Brain_Anterior_cingulate_cortex_BA24.NM_001243996.RYR3
rs7908451	10	113105888	A	G	-1.90842	0.252734	2.08e-11	Brain_Anterior_cingulate_cortex_BA24.NM_001244949.GPAM
rs2792689	10	113840337	T	C	-1.50211	0.250775	3.33e-08	Brain_Anterior_cingulate_cortex_BA24.NM_001244949.GPAM
rs6666448	1	46825676	T	C	-0.827631	0.131825	8.9e-09	Brain_Anterior_cingulate_cortex_BA24.NM_001256127.NSUN4
rs527709	11	106251514	A	G	-1.23524	0.199494	1.35e-08	Brain_Anterior_cingulate_cortex_BA24.NM_001256424.GUCY1A2
rs8036842	15	41123681	G	A	0.808255	0.096346	3.29e-13	Brain_Anterior_cingulate_cortex_BA24.NM_001258420.ZFYVE19
rs550510	17	46926615	A	G	-1.24613	0.130421	9.39e-16	Brain_Anterior_cingulate_cortex_BA24.NM_001261393.CALCOCO2
rs6905035	6	33968128	C	T	1.34679	0.208192	3.68e-09	Brain_Anterior_cingulate_cortex_BA24.NM_001265595_2.PFDN6
rs73416177	6	33847397	G	A	2.08749	0.353504	4.87e-08	Brain_Anterior_cingulate_cortex_BA24.NM_001265595_2.PFDN6
rs67002563	20	3194173	A	G	-1.59912	0.24412	2.51e-09	Brain_Anterior_cingulate_cortex_BA24.NM_001267623.ITPA
rs270762	1	45029939	A	G	1.35999	0.199367	6.99e-10	Brain_Anterior_cingulate_cortex_BA24.NM_001270459.ST3GAL3
rs438098	6	137339320	G	T	-1.68831	0.27943	2.63e-08	Brain_Anterior_cingulate_cortex_BA24.NM_001270507.TNFAIP3
rs438098	6	137339320	G	T	-1.68831	0.27943	2.63e-08	Brain_Anterior_cingulate_cortex_BA24.NM_001270508.TNFAIP3
rs3809648	16	66398525	G	A	1.72126	0.263488	2.74e-09	Brain_Anterior_cingulate_cortex_BA24.NM_001276307.NOL3
rs115262118	7	9300304	A	C	-0.720541	0.119036	2.49e-08	Brain_Anterior_cingulate_cortex_BA24.NM_001276478.ICA1
rs2539366	7	102394358	C	G	0.862999	0.12967	1.54e-09	Brain_Anterior_cingulate_cortex_BA24.NM_001277335_1.RASA4B
rs2539366	7	102394358	C	G	-0.862811	0.129596	1.52e-09	Brain_Anterior_cingulate_cortex_BA24.NM_001277335.RASA4B
rs3823467	6	170190418	G	T	-0.621218	0.103059	2.81e-08	Brain_Anterior_cingulate_cortex_BA24.NM_001278533.ERMARD
rs4246830	8	144067650	C	T	0.881849	0.146675	3e-08	Brain_Anterior_cingulate_cortex_BA24.NM_001279352.JRK
rs59469505	17	80193655	G	A	1.21401	0.193341	8.86e-09	Brain_Anterior_cingulate_cortex_BA24.NM_001282279.PYCR1
rs2470135	15	43995789	T	C	-0.770711	0.117299	2.3e-09	Brain_Anterior_cingulate_cortex_BA24.NM_001282310.CATSPER2
rs7208840	17	58514399	C	T	-0.768388	0.109518	2.77e-10	Brain_Anterior_cingulate_cortex_BA24.NM_001282476.APPBP2
rs7503896	17	58836408	C	T	-0.612837	0.088301	3.97e-10	Brain_Anterior_cingulate_cortex_BA24.NM_001282476.APPBP2
rs62114506	2	242793	C	G	-0.762277	0.073746	1.83e-17	Brain_Anterior_cingulate_cortex_BA24.NM_001282682.SH3YL1
rs10764045	10	35768836	C	G	-0.728309	0.041861	5.16e-32	Brain_Anterior_cingulate_cortex_BA24.NM_001282852.CCNY
rs3802509	10	35772402	A	G	0.711371	0.032107	2.33e-40	Brain_Anterior_cingulate_cortex_BA24.NM_001282853.CCNY
rs8008184	14	69567852	C	A	0.780702	0.122473	5.71e-09	Brain_Anterior_cingulate_cortex_BA24.NM_001284208.DCAF5
rs936227	15	75131959	A	G	0.535473	0.073079	6.16e-11	Brain_Anterior_cingulate_cortex_BA24.NM_001284364.ULK3
rs12898397	15	75130093	T	C	-0.744264	0.114952	3.58e-09	Brain_Anterior_cingulate_cortex_BA24.NM_001284365.ULK3
rs4675545	2	206683854	G	A	1.52671	0.17415	4.96e-14	Brain_Anterior_cingulate_cortex_BA24.NM_001285549.ZDBF2
rs6740478	2	206758399	T	C	1.76176	0.267875	2.23e-09	Brain_Anterior_cingulate_cortex_BA24.NM_001285549.ZDBF2
rs13431055	2	207791501	G	A	1.45364	0.239238	2.26e-08	Brain_Anterior_cingulate_cortex_BA24.NM_001285549.ZDBF2
rs4559448	1	76203456	G	A	0.7769	0.112128	4.2e-10	Brain_Anterior_cingulate_cortex_BA24.NM_001286042.ACADM
rs2149081	13	32289878	T	A	1.55972	0.262519	4.14e-08	Brain_Anterior_cingulate_cortex_BA24.NM_001286461.N4BP2L1
rs74475276	16	85857938	T	C	0.744506	0.114128	2.86e-09	Brain_Anterior_cingulate_cortex_BA24.NM_001286566.KIAA0513
rs61794248	4	52680923	T	G	-0.701765	0.113943	1.54e-08	Brain_Anterior_cingulate_cortex_BA24.NM_001287757.DCUN1D4
rs75926928	10	116085639	A	G	-1.34866	0.196155	5.41e-10	Brain_Anterior_cingulate_cortex_BA24.NM_001287824.AFAP1L2
rs7141881	14	94583864	A	G	0.760348	0.119349	5.8e-09	Brain_Anterior_cingulate_cortex_BA24.NM_001288959.IFI27
rs2239644	14	94578162	T	G	-1.03075	0.102666	8.1e-17	Brain_Anterior_cingulate_cortex_BA24.NM_001288960.IFI27
rs4244342	10	95549595	C	A	1.89381	0.294614	4.45e-09	Brain_Anterior_cingulate_cortex_BA24.NM_001289075.HELLS
rs13071861	3	58371332	G	C	-1.12586	0.163336	4.98e-10	Brain_Anterior_cingulate_cortex_BA24.NM_001289095.PXK
rs2518581	6	3009944	A	G	-1.27852	0.131069	3.42e-16	Brain_Anterior_cingulate_cortex_BA24.NM_001290222.NQO2
rs2281175	1	1665702	C	T	-0.78339	0.085787	7.91e-15	Brain_Anterior_cingulate_cortex_BA24.NM_001290264.SLC35E2B
rs2288072	2	24390517	G	A	0.514814	0.069796	4.87e-11	Brain_Anterior_cingulate_cortex_BA24.NM_001291328.FAM228B
rs1123538	4	169302750	C	T	0.789714	0.09831	1.94e-12	Brain_Anterior_cingulate_cortex_BA24.NM_001291510.DDX60L
rs59021335	8	28280705	G	T	-1.07286	0.179648	3.61e-08	Brain_Anterior_cingulate_cortex_BA24.NM_001394.DUSP4
rs8109248	19	11641375	T	C	-0.762627	0.122449	1.14e-08	Brain_Anterior_cingulate_cortex_BA24.NM_001420.ELAVL3
rs7238987	18	71928150	T	C	-1.52323	0.162606	2.42e-15	Brain_Anterior_cingulate_cortex_BA24.NM_001914.CYB5A
rs16859317	3	184534639	T	C	-1.58181	0.181342	6.19e-14	Brain_Anterior_cingulate_cortex_BA24.NM_001966.EHHADH
rs10774671	12	113357193	G	A	1.23647	0.112919	8.27e-19	Brain_Anterior_cingulate_cortex_BA24.NM_002534.OAS1
rs12925045	16	2713402	C	T	-0.927617	0.119136	6.53e-12	Brain_Anterior_cingulate_cortex_BA24.NM_002613.PDPK1
rs8052076	16	89583809	T	C	0.630873	0.088144	1.42e-10	Brain_Anterior_cingulate_cortex_BA24.NM_003119.SPG7
rs4930152	11	64005412	A	G	-1.17987	0.068434	1.03e-31	Brain_Anterior_cingulate_cortex_BA24.NM_003377.VEGFB
rs10446507	4	71766612	A	T	-0.658369	0.109156	2.76e-08	Brain_Anterior_cingulate_cortex_BA24.NM_003759.SLC4A4
rs72940840	1	39499199	C	T	1.30139	0.089987	2.99e-26	Brain_Anterior_cingulate_cortex_BA24.NM_004552.NDUFS5
rs7548524	1	40368905	T	C	1.8353	0.303102	2.47e-08	Brain_Anterior_cingulate_cortex_BA24.NM_004552.NDUFS5
rs16825085	2	229390795	C	G	1.32109	0.220059	3.13e-08	Brain_Anterior_cingulate_cortex_BA24.NM_004591.CCL20
rs115262118	7	9300304	A	C	-0.549604	0.090611	2.37e-08	Brain_Anterior_cingulate_cortex_BA24.NM_004968.ICA1
rs3825663	14	90429749	G	A	-0.961205	0.135374	1.86e-10	Brain_Anterior_cingulate_cortex_BA24.NM_005197.FOXN3
rs10052042	5	130458134	T	G	-1.48824	0.081681	1.53e-33	Brain_Anterior_cingulate_cortex_BA24.NM_005340.HINT1
rs7141881	14	94583864	A	G	-0.601048	0.086528	3.86e-10	Brain_Anterior_cingulate_cortex_BA24.NM_005532.IFI27
rs438098	6	137339320	G	T	-1.68831	0.27943	2.63e-08	Brain_Anterior_cingulate_cortex_BA24.NM_006290.TNFAIP3
rs17700366	8	97238032	A	C	1.41937	0.238032	3.76e-08	Brain_Anterior_cingulate_cortex_BA24.NM_006294.UQCRB
rs7208840	17	58514399	C	T	0.768388	0.109518	2.77e-10	Brain_Anterior_cingulate_cortex_BA24.NM_006380.APPBP2
rs7503896	17	58836408	C	T	0.612837	0.088301	3.97e-10	Brain_Anterior_cingulate_cortex_BA24.NM_006380.APPBP2
rs6001269	22	39253421	C	G	-1.71096	0.231868	4.8e-11	Brain_Anterior_cingulate_cortex_BA24.NM_006386.DDX17
rs73409263	22	38711683	T	C	-1.83794	0.284153	3.7e-09	Brain_Anterior_cingulate_cortex_BA24.NM_006386.DDX17
rs12230535	12	2247432	G	A	1.39361	0.165423	2.76e-13	Brain_Anterior_cingulate_cortex_BA24.NM_006675.TSPAN9
rs933413	12	3150988	T	A	1.64562	0.211492	6.71e-12	Brain_Anterior_cingulate_cortex_BA24.NM_006675.TSPAN9
rs566601	12	3355910	C	A	1.33761	0.187269	1.5e-10	Brain_Anterior_cingulate_cortex_BA24.NM_006675.TSPAN9
rs112997245	16	30010353	G	A	-1.25283	0.196012	5.27e-09	Brain_Anterior_cingulate_cortex_BA24.NM_007317.KIF22
rs2041244	11	18012337	A	G	0.798115	0.068483	2.45e-20	Brain_Anterior_cingulate_cortex_BA24.NM_012139.SERGEF
rs2901733	10	95869759	C	T	-1.69187	0.23298	8.46e-11	Brain_Anterior_cingulate_cortex_BA24.NM_013451.MYOF
rs150955176	12	56706421	C	T	-0.794259	0.133862	4.29e-08	Brain_Anterior_cingulate_cortex_BA24.NM_014255.CNPY2
rs5999098	22	22048862	T	C	-0.828833	0.103393	2.1e-12	Brain_Anterior_cingulate_cortex_BA24.NM_014337.PPIL2
rs78016569	3	9358035	T	C	-1.77234	0.227031	5.91e-12	Brain_Anterior_cingulate_cortex_BA24.NM_014850.SRGAP3
rs7012929	8	101811997	G	T	0.996931	0.147731	9.9e-10	Brain_Anterior_cingulate_cortex_BA24.NM_015435.RNF19A
rs55742348	2	217563	A	T	1.18973	0.092636	6.97e-23	Brain_Anterior_cingulate_cortex_BA24.NM_015677.SH3YL1
rs7826878	8	145180067	G	A	1.3641	0.2117	4.14e-09	Brain_Anterior_cingulate_cortex_BA24.NM_016458_1.FAM203A
rs7826878	8	145180067	G	A	-1.3741	0.211386	3.18e-09	Brain_Anterior_cingulate_cortex_BA24.NM_016458.FAM203A
rs56212438	3	131373740	T	G	2.04919	0.321099	5.51e-09	Brain_Anterior_cingulate_cortex_BA24.NM_016557.ACKR4
rs74521229	17	44173215	C	T	-1.16249	0.145178	2.21e-12	Brain_Anterior_cingulate_cortex_BA24.NM_016632_4.ARL17A
rs10774671	12	113357193	G	A	-1.23911	0.115953	3.12e-18	Brain_Anterior_cingulate_cortex_BA24.NM_016816.OAS1
rs10434910	6	157554604	G	A	-1.35417	0.194635	3.66e-10	Brain_Anterior_cingulate_cortex_BA24.NM_017519.ARID1B
rs4870453	6	156735742	C	T	-1.34625	0.222544	2.54e-08	Brain_Anterior_cingulate_cortex_BA24.NM_017519.ARID1B
rs62525629	8	143861171	G	A	-1.18289	0.164534	1.23e-10	Brain_Anterior_cingulate_cortex_BA24.NM_017527.LY6K
rs28755851	12	123486282	A	T	0.843222	0.079002	3.33e-18	Brain_Anterior_cingulate_cortex_BA24.NM_018694.ARL6IP4
rs60810217	12	122713587	C	T	1.19515	0.187298	5.53e-09	Brain_Anterior_cingulate_cortex_BA24.NM_018694.ARL6IP4
rs12273564	11	126423476	A	T	1.09774	0.136747	1.99e-12	Brain_Anterior_cingulate_cortex_BA24.NM_020108.ACRV1
rs7935039	11	125315067	A	G	0.822211	0.118738	4.29e-10	Brain_Anterior_cingulate_cortex_BA24.NM_020108.ACRV1
rs1864400	10	43610366	G	A	-0.523604	0.087933	3.9e-08	Brain_Anterior_cingulate_cortex_BA24.NM_020630.RET
rs10434910	6	157554604	G	A	-1.35417	0.194635	3.66e-10	Brain_Anterior_cingulate_cortex_BA24.NM_020732.ARID1B
rs4870453	6	156735742	C	T	-1.34625	0.222544	2.54e-08	Brain_Anterior_cingulate_cortex_BA24.NM_020732.ARID1B
rs7908451	10	113105888	A	G	-1.90842	0.252734	2.08e-11	Brain_Anterior_cingulate_cortex_BA24.NM_020918.GPAM
rs2792689	10	113840337	T	C	-1.50211	0.250775	3.33e-08	Brain_Anterior_cingulate_cortex_BA24.NM_020918.GPAM
rs4675545	2	206683854	G	A	-1.52671	0.17415	4.96e-14	Brain_Anterior_cingulate_cortex_BA24.NM_020923.ZDBF2
rs6740478	2	206758399	T	C	-1.76176	0.267875	2.23e-09	Brain_Anterior_cingulate_cortex_BA24.NM_020923.ZDBF2
rs13431055	2	207791501	G	A	-1.45364	0.239238	2.26e-08	Brain_Anterior_cingulate_cortex_BA24.NM_020923.ZDBF2
rs1864400	10	43610366	G	A	0.524156	0.088246	4.17e-08	Brain_Anterior_cingulate_cortex_BA24.NM_020975.RET
rs10413266	19	12879545	C	T	0.798131	0.1302	1.77e-08	Brain_Anterior_cingulate_cortex_BA24.NM_021143.ZNF20
rs77169836	19	11279008	T	C	0.577989	0.097771	4.73e-08	Brain_Anterior_cingulate_cortex_BA24.NM_021143.ZNF20
rs34712273	1	924528	A	C	0.73056	0.100579	8.39e-11	Brain_Anterior_cingulate_cortex_BA24.NM_021170.HES4
rs3760873	19	55648270	A	G	1.16295	0.164087	1.97e-10	Brain_Anterior_cingulate_cortex_BA24.NM_024318.LILRA6
rs2273912	14	24649669	T	C	1.62439	0.268968	2.66e-08	Brain_Anterior_cingulate_cortex_BA24.NM_024658.IPO4
rs9261639	6	30237859	A	G	1.26009	0.099574	1.77e-22	Brain_Anterior_cingulate_cortex_BA24.NM_024839_6.RPP21
rs11871178	17	7995183	G	A	-1.81889	0.258094	2.39e-10	Brain_Anterior_cingulate_cortex_BA24.NM_025014.ARHGEF15
rs1076496	14	78176851	G	A	0.694235	0.075961	7.62e-15	Brain_Anterior_cingulate_cortex_BA24.NM_031210.SLIRP
rs7191657	16	2712928	A	G	1.07592	0.109205	2.1e-16	Brain_Anterior_cingulate_cortex_BA24.NM_031268.PDPK1
rs735137	10	102735835	G	C	1.13441	0.106281	3.33e-18	Brain_Anterior_cingulate_cortex_BA24.NM_032112.MRPL43
rs1047351	14	99876505	A	G	-0.672015	0.09715	4.43e-10	Brain_Anterior_cingulate_cortex_BA24.NM_032233.SETD3
rs62075976	17	36407062	T	G	-1.93959	0.169115	6.16e-20	Brain_Anterior_cingulate_cortex_BA24.NM_032258_1.TBC1D3F
rs62075976	17	36407062	T	G	-1.93959	0.169115	6.16e-20	Brain_Anterior_cingulate_cortex_BA24.NM_032258_2.TBC1D3F
rs62075976	17	36407062	T	G	1.48568	0.174134	1.62e-13	Brain_Anterior_cingulate_cortex_BA24.NM_032258.TBC1D3F
rs73288707	7	1913525	C	T	1.6251	0.173129	2.2e-15	Brain_Anterior_cingulate_cortex_BA24.NM_032350.C7orf50
rs73267951	7	1092925	G	C	1.22763	0.141223	7.19e-14	Brain_Anterior_cingulate_cortex_BA24.NM_032350.C7orf50
rs112532532	7	595575	C	T	1.38074	0.228414	2.6e-08	Brain_Anterior_cingulate_cortex_BA24.NM_032350.C7orf50
rs6485510	11	44356968	A	G	-1.59537	0.269604	4.61e-08	Brain_Anterior_cingulate_cortex_BA24.NM_032592.ACCS
rs2890604	9	34799535	T	C	0.876617	0.12601	3.68e-10	Brain_Anterior_cingulate_cortex_BA24.NM_032596.C9orf24
rs74789645	9	34893895	A	G	0.879444	0.134229	2.5e-09	Brain_Anterior_cingulate_cortex_BA24.NM_032596.C9orf24
rs4917384	10	104995788	T	C	-1.19082	0.095289	3.8e-22	Brain_Anterior_cingulate_cortex_BA24.NM_032747.USMG5
rs670283	10	105927110	G	A	1.50762	0.253663	4.1e-08	Brain_Anterior_cingulate_cortex_BA24.NM_032747.USMG5
rs7301541	12	110003672	A	G	1.38707	0.11958	3.22e-20	Brain_Anterior_cingulate_cortex_BA24.NM_052845.MMAB
rs75345914	15	40981455	G	C	-1.66712	0.180329	4.48e-15	Brain_Anterior_cingulate_cortex_BA24.NM_052849.C15orf57
rs59021335	8	28280705	G	T	1.07286	0.179648	3.61e-08	Brain_Anterior_cingulate_cortex_BA24.NM_057158.DUSP4
rs143893351	12	109887436	T	C	1.55024	0.243261	5.75e-09	Brain_Anterior_cingulate_cortex_BA24.NM_130466.UBE3B
rs8030118	15	26219941	G	C	0.579811	0.094246	1.6e-08	Brain_Anterior_cingulate_cortex_BA24.NM_130838.UBE3A
rs2901733	10	95869759	C	T	-1.69187	0.23298	8.46e-11	Brain_Anterior_cingulate_cortex_BA24.NM_133337.MYOF
rs8035599	15	101414657	A	C	1.28052	0.194634	2.21e-09	Brain_Anterior_cingulate_cortex_BA24.NM_138324.PCSK6
rs62020715	15	101250810	C	G	1.86106	0.302939	1.67e-08	Brain_Anterior_cingulate_cortex_BA24.NM_138324.PCSK6
rs10903036	1	25555672	T	C	1.58227	0.177696	2.49e-14	Brain_Anterior_cingulate_cortex_BA24.NM_138616.RHCE
rs4659439	1	26701901	G	C	1.57307	0.239685	2.38e-09	Brain_Anterior_cingulate_cortex_BA24.NM_138616.RHCE
rs7514332	1	25225675	C	G	1.30936	0.201843	3.38e-09	Brain_Anterior_cingulate_cortex_BA24.NM_138616.RHCE
rs1991818	19	51485013	C	T	-0.929208	0.140456	1.86e-09	Brain_Anterior_cingulate_cortex_BA24.NM_139277.KLK7
rs7179330	15	24082764	A	T	-1.79699	0.240228	2.93e-11	Brain_Anterior_cingulate_cortex_BA24.NM_144599.NIPA1
rs7163255	15	23900834	G	A	-1.34987	0.207593	3.15e-09	Brain_Anterior_cingulate_cortex_BA24.NM_144599.NIPA1
rs12102183	15	23075576	T	C	-1.86655	0.311489	3.29e-08	Brain_Anterior_cingulate_cortex_BA24.NM_144599.NIPA1
rs10764045	10	35768836	C	G	-0.728309	0.041861	5.16e-32	Brain_Anterior_cingulate_cortex_BA24.NM_145012.CCNY
rs5999098	22	22048862	T	C	0.917813	0.124223	4.58e-11	Brain_Anterior_cingulate_cortex_BA24.NM_148175.PPIL2
rs7238987	18	71928150	T	C	1.84495	0.134184	8.76e-25	Brain_Anterior_cingulate_cortex_BA24.NM_148923.CYB5A
rs1391528	10	70639453	C	G	0.231893	0.034699	1.37e-09	Brain_Anterior_cingulate_cortex_BA24.NM_152709.STOX1
rs73095515	20	34410064	A	G	2.31734	0.275215	2.82e-13	Brain_Anterior_cingulate_cortex_BA24.NM_152925.CPNE1
rs73095515	20	34410064	A	G	2.31734	0.275215	2.82e-13	Brain_Anterior_cingulate_cortex_BA24.NM_152926.CPNE1
rs73095515	20	34410064	A	G	2.31734	0.275215	2.82e-13	Brain_Anterior_cingulate_cortex_BA24.NM_152927.CPNE1
rs73095515	20	34410064	A	G	2.31734	0.275215	2.82e-13	Brain_Anterior_cingulate_cortex_BA24.NM_152928.CPNE1
rs58889676	16	89947862	T	A	-1.31313	0.135079	4.05e-16	Brain_Anterior_cingulate_cortex_BA24.NM_153636.CPNE7
rs4265805	16	89339437	A	G	-0.892546	0.107114	4.36e-13	Brain_Anterior_cingulate_cortex_BA24.NM_153636.CPNE7
rs9806827	16	89115688	C	A	-0.640336	0.105949	2.61e-08	Brain_Anterior_cingulate_cortex_BA24.NM_153636.CPNE7
rs7123875	11	66239147	T	C	-0.89006	0.141888	9.12e-09	Brain_Anterior_cingulate_cortex_BA24.NM_170738.MRPL11
rs11871178	17	7995183	G	A	-1.81889	0.258094	2.39e-10	Brain_Anterior_cingulate_cortex_BA24.NM_173728.ARHGEF15
rs3809648	16	66398525	G	A	1.14254	0.155476	5.56e-11	Brain_Anterior_cingulate_cortex_BA24.NM_173815.CES4A
rs41291462	10	102733407	A	C	-0.887691	0.115709	1.17e-11	Brain_Anterior_cingulate_cortex_BA24.NM_176792.MRPL43
rs735137	10	102735835	G	C	-1.09337	0.110122	1.43e-16	Brain_Anterior_cingulate_cortex_BA24.NM_176793.MRPL43
rs735137	10	102735835	G	C	-1.22684	0.133765	6.47e-15	Brain_Anterior_cingulate_cortex_BA24.NM_176794.MRPL43
rs2104091	14	39330739	G	T	0.705004	0.113039	1.09e-08	Brain_Anterior_cingulate_cortex_BA24.NM_177452.TRAPPC6B
rs7203982	16	28954860	C	T	1.91546	0.179019	2.92e-18	Brain_Anterior_cingulate_cortex_BA24.NM_177529.SULT1A1
rs8056419	16	29318077	A	G	1.28772	0.210745	1.93e-08	Brain_Anterior_cingulate_cortex_BA24.NM_177529.SULT1A1
rs4796601	17	39884091	G	C	-0.435813	0.045079	5.3e-16	Brain_Anterior_cingulate_cortex_BA24.NM_177977.HAP1
rs60217598	1	24732854	C	T	-0.599831	0.090929	2.02e-09	Brain_Anterior_cingulate_cortex_BA24.NM_178122.STPG1
rs56212438	3	131373740	T	G	-2.01134	0.321952	1.03e-08	Brain_Anterior_cingulate_cortex_BA24.NM_178445.ACKR4
rs10764045	10	35768836	C	G	0.655283	0.032098	1.92e-37	Brain_Anterior_cingulate_cortex_BA24.NM_181698.CCNY
rs143893351	12	109887436	T	C	1.55024	0.243261	5.75e-09	Brain_Anterior_cingulate_cortex_BA24.NM_183415.UBE3B
rs3800904	7	2146751	A	G	2.22616	0.300246	4.03e-11	Brain_Anterior_cingulate_cortex_BA24.NM_198952.NUDT1
rs10277376	7	1373880	C	T	1.45286	0.205452	2.13e-10	Brain_Anterior_cingulate_cortex_BA24.NM_198952.NUDT1
rs6951210	7	1960304	G	A	1.40441	0.21539	2.9e-09	Brain_Anterior_cingulate_cortex_BA24.NM_198952.NUDT1
rs4997705	7	3085227	A	C	1.24118	0.207392	3.41e-08	Brain_Anterior_cingulate_cortex_BA24.NM_198952.NUDT1
rs1047351	14	99876505	A	G	0.665913	0.096909	5.51e-10	Brain_Anterior_cingulate_cortex_BA24.NM_199123.SETD3
rs59865844	7	23733040	C	T	0.645114	0.059813	1.9e-18	Brain_Anterior_cingulate_cortex_BA24.NM_199136.FAM221A
rs12162245	19	36129216	A	G	0.76867	0.122754	9.61e-09	Brain_Anterior_cingulate_cortex_BA24.NM_199179.KIRREL2
rs12315437	12	1438231	A	G	-1.44009	0.226602	6.24e-09	Brain_Anterior_cingulate_cortex_BA24.NM_199460.CACNA1C
rs12087446	1	162021058	C	T	-1.53614	0.208197	4.81e-11	Brain_Anterior_cingulate_cortex_BA24.NM_201563.FCGR2C
rs7551159	1	160816786	C	A	-2.68128	0.41889	5.05e-09	Brain_Anterior_cingulate_cortex_BA24.NM_201563.FCGR2C
rs4845651	1	154535527	C	T	1.57482	0.176447	2.25e-14	Brain_Anterior_cingulate_cortex_BA24.NM_207191.ADAM15
rs11589479	1	155033308	A	G	-1.38586	0.198732	3.39e-10	Brain_Anterior_cingulate_cortex_BA24.NM_207191.ADAM15
rs12933990	16	57623601	G	A	1.2299	0.18685	2.18e-09	Brain_Anterior_cingulate_cortex_BA24.NR_003658.MT1DP
rs73547037	16	57598362	C	T	1.50782	0.240873	9.7e-09	Brain_Anterior_cingulate_cortex_BA24.NR_003658.MT1DP
rs10052042	5	130458134	T	G	1.62424	0.092116	1.89e-32	Brain_Anterior_cingulate_cortex_BA24.NR_024611.HINT1
rs17810048	19	3855477	C	T	-0.472242	0.067745	3.43e-10	Brain_Anterior_cingulate_cortex_BA24.NR_027149.ZFR2
rs9824791	3	171061886	A	G	-0.464514	0.077827	3.66e-08	Brain_Anterior_cingulate_cortex_BA24.NR_027767.TNIK
rs73547037	16	57598362	C	T	-1.48301	0.194959	1.59e-11	Brain_Anterior_cingulate_cortex_BA24.NR_027781.MT1DP
rs11487952	1	75195812	C	T	-1.68216	0.179588	2.43e-15	Brain_Anterior_cingulate_cortex_BA24.NR_027962.TYW3
rs12415972	10	91635714	C	T	1.26826	0.210711	2.92e-08	Brain_Anterior_cingulate_cortex_BA24.NR_028036.FAS
rs7539607	1	45146735	T	C	1.62887	0.160664	4.93e-17	Brain_Anterior_cingulate_cortex_BA24.NR_033298.CCDC163P
rs36147582	19	56991302	T	C	-0.863505	0.110675	6.04e-12	Brain_Anterior_cingulate_cortex_BA24.NR_036521.ZNF667-AS1
rs36147582	19	56991302	T	C	0.863572	0.110856	6.41e-12	Brain_Anterior_cingulate_cortex_BA24.NR_036522.ZNF667-AS1
rs73095515	20	34410064	A	G	2.31734	0.275215	2.82e-13	Brain_Anterior_cingulate_cortex_BA24.NR_037188.CPNE1
rs7301541	12	110003672	A	G	-1.38707	0.11958	3.22e-20	Brain_Anterior_cingulate_cortex_BA24.NR_038118.MMAB
rs9506648	13	21904902	C	T	-1.06758	0.113015	1.63e-15	Brain_Anterior_cingulate_cortex_BA24.NR_038939.MIPEPP3
rs7625522	3	14993212	T	C	0.508068	0.084239	2.76e-08	Brain_Anterior_cingulate_cortex_BA24.NR_046252.FGD5-AS1
rs7625522	3	14993212	T	C	0.508068	0.084239	2.76e-08	Brain_Anterior_cingulate_cortex_BA24.NR_046253.FGD5-AS1
rs7625522	3	14993212	T	C	0.508068	0.084239	2.76e-08	Brain_Anterior_cingulate_cortex_BA24.NR_046254.FGD5-AS1
rs55977327	7	129744275	T	C	1.06572	0.174623	1.99e-08	Brain_Anterior_cingulate_cortex_BA24.NR_046443.CEP41
rs9506648	13	21904902	C	T	1.06749	0.11337	1.9e-15	Brain_Anterior_cingulate_cortex_BA24.NR_046461.MIPEPP3
rs77216273	14	100428349	T	C	1.09269	0.148389	5.17e-11	Brain_Anterior_cingulate_cortex_BA24.NR_046470.MEG3
rs12087446	1	162021058	C	T	-1.53614	0.208197	4.81e-11	Brain_Anterior_cingulate_cortex_BA24.NR_047648.FCGR2C
rs7551159	1	160816786	C	A	-2.68128	0.41889	5.05e-09	Brain_Anterior_cingulate_cortex_BA24.NR_047648.FCGR2C
rs2273912	14	24649669	T	C	-1.62813	0.268672	2.42e-08	Brain_Anterior_cingulate_cortex_BA24.NR_051979.IPO4
rs1076496	14	78176851	G	A	-0.885699	0.072707	1.81e-21	Brain_Anterior_cingulate_cortex_BA24.NR_052025.SLIRP
rs2041244	11	18012337	A	G	-0.831267	0.068889	3.17e-21	Brain_Anterior_cingulate_cortex_BA24.NR_104041.SERGEF
rs3760873	19	55648270	A	G	-1.16295	0.164088	1.97e-10	Brain_Anterior_cingulate_cortex_BA24.NR_104098.LILRA6
rs12898397	15	75130093	T	C	-1.36387	0.086589	7.72e-29	Brain_Anterior_cingulate_cortex_BA24.NR_104307.ULK3
rs12898397	15	75130093	T	C	1.37034	0.092919	7.84e-27	Brain_Anterior_cingulate_cortex_BA24.NR_104308.ULK3
rs1119984	6	4545509	G	C	1.13398	0.167194	8.42e-10	Brain_Anterior_cingulate_cortex_BA24.NR_104418.LYRM4
rs56309913	6	4148612	C	T	1.02934	0.153384	1.2e-09	Brain_Anterior_cingulate_cortex_BA24.NR_104418.LYRM4
rs12427693	13	24600866	A	G	-0.747992	0.108764	5.37e-10	Brain_Anterior_cingulate_cortex_BA24.NR_104595.SPATA13
rs4924720	15	44019788	A	G	0.86975	0.109837	3.41e-12	Brain_Anterior_cingulate_cortex_BA24.NR_110319.CATSPER2
rs2288072	2	24390517	G	A	-0.988162	0.079085	3.84e-22	Brain_Anterior_cingulate_cortex_BA24.NR_111929.FAM228B
rs2837969	21	42588377	T	A	1.21977	0.200724	2.25e-08	Brain_Anterior_cingulate_cortex_BA24.NR_119385.ZNF295-AS1
rs12003714	9	21932366	G	A	-0.955799	0.135337	2.23e-10	Brain_Anterior_cingulate_cortex_BA24.NR_120536.CDKN2B-AS1
rs6475709	9	23096674	T	C	-0.731686	0.11481	5.75e-09	Brain_Anterior_cingulate_cortex_BA24.NR_120536.CDKN2B-AS1
rs211710	1	76109038	G	A	-0.74973	0.085853	4.52e-15	Brain_Caudate_basal_ganglia.NM_000016.ACADM
rs7170462	15	63345622	A	G	0.310857	0.050836	8e-09	Brain_Caudate_basal_ganglia.NM_000366.TPM1
rs7739519	6	129081977	T	C	1.5196	0.262876	4.17e-08	Brain_Caudate_basal_ganglia.NM_000426.LAMA2
rs2487982	6	22494568	A	G	1.28895	0.175995	1.39e-11	Brain_Caudate_basal_ganglia.NM_000948.PRL
rs113989215	6	21665766	C	A	1.01366	0.140711	2.66e-11	Brain_Caudate_basal_ganglia.NM_000948.PRL
rs58919806	6	21570038	A	G	1.02529	0.157693	1.13e-09	Brain_Caudate_basal_ganglia.NM_000948.PRL
rs16885225	6	21754368	C	A	0.839127	0.140806	1.75e-08	Brain_Caudate_basal_ganglia.NM_000948.PRL
rs9223	2	101609827	T	C	-0.571829	0.069638	9.33e-14	Brain_Caudate_basal_ganglia.NM_000993.RPL31
rs1265905	6	31909941	G	A	1.46999	0.160124	3.22e-16	Brain_Caudate_basal_ganglia.NM_001002029_5.C4B
rs1265905	6	31909941	G	A	-1.46972	0.160064	3.19e-16	Brain_Caudate_basal_ganglia.NM_001002029_6.C4B
rs555761	6	125475515	G	C	0.50319	0.062544	2.42e-13	Brain_Caudate_basal_ganglia.NM_001003395.TPD52L1
rs4438308	16	814307	A	G	1.07577	0.178855	1.34e-08	Brain_Caudate_basal_ganglia.NM_001005407.CACNA1H
rs78944275	1	117407104	A	G	-1.59538	0.236265	2.99e-10	Brain_Caudate_basal_ganglia.NM_001007237.IGSF3
rs17035850	1	117032022	T	A	-0.98422	0.155519	2.72e-09	Brain_Caudate_basal_ganglia.NM_001007237.IGSF3
rs74051560	14	56423470	T	C	1.27936	0.182492	7.54e-11	Brain_Caudate_basal_ganglia.NM_001008396.WDHD1
rs9321111	6	128425193	C	A	0.96478	0.157797	8.03e-09	Brain_Caudate_basal_ganglia.NM_001010923.THEMIS
rs570578681	6	34237379	C	G	0.29943	0.040649	1.1e-11	Brain_Caudate_basal_ganglia.NM_001014.RPS10
rs11912676	22	44693518	C	T	0.843226	0.134928	4.06e-09	Brain_Caudate_basal_ganglia.NM_001017530.PRR5
rs6007218	22	45019011	T	C	1.04098	0.175094	1.87e-08	Brain_Caudate_basal_ganglia.NM_001017530.PRR5
rs7138608	12	58085667	C	T	0.422265	0.051051	6.6e-14	Brain_Caudate_basal_ganglia.NM_001017958.OS9
rs7170462	15	63345622	A	G	0.310857	0.050836	8e-09	Brain_Caudate_basal_ganglia.NM_001018005.TPM1
rs17049636	3	8878324	C	G	-0.768253	0.118133	1.12e-09	Brain_Caudate_basal_ganglia.NM_001033117.SRGAP3
rs12633446	3	40505661	G	A	-0.526813	0.076249	1.32e-10	Brain_Caudate_basal_ganglia.NM_001034996.RPL14
rs73432460	18	47177608	A	C	1.16644	0.183818	2.48e-09	Brain_Caudate_basal_ganglia.NM_001035005.C18orf32
rs10930574	2	173889197	G	A	0.659652	0.097892	3.23e-10	Brain_Caudate_basal_ganglia.NM_001038493.DLX1
rs1432691	5	147665208	G	A	1.07783	0.150937	3.73e-11	Brain_Caudate_basal_ganglia.NM_001040169.HTR4
rs17108773	5	148179692	G	A	1.13959	0.194284	2.76e-08	Brain_Caudate_basal_ganglia.NM_001040169.HTR4
rs17108726	5	148162464	C	T	1.11233	0.192271	4.08e-08	Brain_Caudate_basal_ganglia.NM_001040169.HTR4
rs7141176	14	63828983	C	T	0.857342	0.119837	3.47e-11	Brain_Caudate_basal_ganglia.NM_001040275.ESR2
rs7153893	14	65574779	G	C	1.30789	0.187857	9.79e-11	Brain_Caudate_basal_ganglia.NM_001040275.ESR2
rs7148228	14	65661898	A	G	0.805049	0.120675	4.59e-10	Brain_Caudate_basal_ganglia.NM_001040275.ESR2
rs1473636	2	212882190	T	C	-1.04118	0.14382	2.19e-11	Brain_Caudate_basal_ganglia.NM_001042599.ERBB4
rs16846435	2	212425365	G	T	-1.36364	0.197331	1.31e-10	Brain_Caudate_basal_ganglia.NM_001042599.ERBB4
rs3770696	2	211310200	T	C	-0.784586	0.130766	1.43e-08	Brain_Caudate_basal_ganglia.NM_001042599.ERBB4
rs2932537	1	113230394	A	G	-0.96011	0.118668	1.88e-13	Brain_Caudate_basal_ganglia.NM_001042678.RHOC
rs10734823	12	10414798	C	T	-1.27438	0.197247	1.39e-09	Brain_Caudate_basal_ganglia.NM_001079815.TMEM52B
rs7296286	12	10820857	A	G	-1.66652	0.280348	1.88e-08	Brain_Caudate_basal_ganglia.NM_001079815.TMEM52B
rs7739519	6	129081977	T	C	1.5196	0.262876	4.17e-08	Brain_Caudate_basal_ganglia.NM_001079823.LAMA2
rs1231089	16	3391086	T	A	1.12826	0.169165	4.63e-10	Brain_Caudate_basal_ganglia.NM_001079846.CREBBP
rs4796601	17	39884091	G	C	0.440773	0.048429	5.14e-16	Brain_Caudate_basal_ganglia.NM_001079870.HAP1
rs4796601	17	39884091	G	C	0.334978	0.036151	1.94e-16	Brain_Caudate_basal_ganglia.NM_001079871.HAP1
rs2049822	14	75889233	G	A	0.897669	0.129723	1.25e-10	Brain_Caudate_basal_ganglia.NM_001080408.PROX2
rs2358798	14	75006657	T	C	0.961974	0.150869	2.13e-09	Brain_Caudate_basal_ganglia.NM_001080408.PROX2
rs55879801	14	75708714	A	T	0.651966	0.10361	3.27e-09	Brain_Caudate_basal_ganglia.NM_001080408.PROX2
rs2892923	2	165438473	C	T	-0.490497	0.078772	4.55e-09	Brain_Caudate_basal_ganglia.NM_001081676.SCN3A
rs2892923	2	165438473	C	T	-0.490497	0.078772	4.55e-09	Brain_Caudate_basal_ganglia.NM_001081677.SCN3A
rs4790767	17	5187873	T	C	0.895891	0.110162	1.47e-13	Brain_Caudate_basal_ganglia.NM_001083585.RABEP1
rs6863	11	62160725	T	G	-0.489751	0.074399	7.29e-10	Brain_Caudate_basal_ganglia.NM_001083926.ASRGL1
rs596619	4	38151588	G	C	-0.583771	0.079213	1.08e-11	Brain_Caudate_basal_ganglia.NM_001085399.RELL1
rs6839581	4	37576889	C	G	-0.678995	0.112621	1.25e-08	Brain_Caudate_basal_ganglia.NM_001085399.RELL1
rs596619	4	38151588	G	C	0.583771	0.079213	1.08e-11	Brain_Caudate_basal_ganglia.NM_001085400.RELL1
rs6839581	4	37576889	C	G	0.678995	0.112621	1.25e-08	Brain_Caudate_basal_ganglia.NM_001085400.RELL1
rs242764	14	90077209	C	G	-1.33152	0.15051	2.33e-15	Brain_Caudate_basal_ganglia.NM_001085471.FOXN3
rs6575133	14	90876594	A	G	-1.45514	0.169312	1.02e-14	Brain_Caudate_basal_ganglia.NM_001085471.FOXN3
rs11627831	14	90309475	C	T	-1.83945	0.250034	1.17e-11	Brain_Caudate_basal_ganglia.NM_001085471.FOXN3
rs9944144	14	89314161	G	A	-2.07941	0.308586	3.23e-10	Brain_Caudate_basal_ganglia.NM_001085471.FOXN3
rs12895068	14	90887278	T	A	-0.894523	0.142054	3.19e-09	Brain_Caudate_basal_ganglia.NM_001085471.FOXN3
rs4675545	2	206683854	G	A	0.677404	0.042401	3.47e-34	Brain_Caudate_basal_ganglia.NM_001098199.GPR1
rs6740478	2	206758399	T	C	0.728662	0.076661	4.63e-17	Brain_Caudate_basal_ganglia.NM_001098199.GPR1
rs2041915	2	206669214	A	G	0.403011	0.050266	2.84e-13	Brain_Caudate_basal_ganglia.NM_001098199.GPR1
rs10188369	2	207597647	A	G	0.453916	0.059707	2.94e-12	Brain_Caudate_basal_ganglia.NM_001098199.GPR1
rs75185555	2	101629986	T	G	0.826857	0.07637	1.52e-20	Brain_Caudate_basal_ganglia.NM_001098577.RPL31
rs6999392	8	42323980	G	T	-1.40303	0.201263	9.33e-11	Brain_Caudate_basal_ganglia.NM_001099412.KAT6A
rs6999392	8	42323980	G	T	-1.40303	0.201263	9.33e-11	Brain_Caudate_basal_ganglia.NM_001099413.KAT6A
rs3808538	8	86121311	G	T	-1.01575	0.080854	3.47e-25	Brain_Caudate_basal_ganglia.NM_001099670.C8orf59
rs1496529	8	86260101	G	A	0.837573	0.106548	6.87e-13	Brain_Caudate_basal_ganglia.NM_001099673.C8orf59
rs58439854	8	111414644	A	C	1.40659	0.108659	3.31e-26	Brain_Caudate_basal_ganglia.NM_001099745.SYBU
rs11998544	8	110777047	G	A	1.67837	0.162865	3.67e-19	Brain_Caudate_basal_ganglia.NM_001099745.SYBU
rs11987659	8	110442726	A	G	1.43982	0.175772	1.06e-13	Brain_Caudate_basal_ganglia.NM_001099745.SYBU
rs8071264	17	62505158	A	C	1.0852	0.165237	7.89e-10	Brain_Caudate_basal_ganglia.NM_001099786.ICAM2
rs9910457	17	61680530	A	C	1.41869	0.220466	1.58e-09	Brain_Caudate_basal_ganglia.NM_001099786.ICAM2
rs4904753	14	91619960	T	G	-0.829822	0.064179	3.63e-26	Brain_Caudate_basal_ganglia.NM_001102369.C14orf159
rs16842508	2	158912176	A	G	1.84546	0.255992	2.58e-11	Brain_Caudate_basal_ganglia.NM_001105.ACVR1
rs16841442	2	158121465	T	C	1.03827	0.145334	3.67e-11	Brain_Caudate_basal_ganglia.NM_001105.ACVR1
rs61938034	12	108477555	T	C	-0.496964	0.083048	1.54e-08	Brain_Caudate_basal_ganglia.NM_001105237.CORO1C
rs200672606	1	1669142	C	A	0.703605	0.083759	3.14e-14	Brain_Caudate_basal_ganglia.NM_001110781.SLC35E2B
rs16842508	2	158912176	A	G	-1.84547	0.255989	2.58e-11	Brain_Caudate_basal_ganglia.NM_001111067.ACVR1
rs16841442	2	158121465	T	C	-1.03828	0.145332	3.67e-11	Brain_Caudate_basal_ganglia.NM_001111067.ACVR1
rs12727642	1	8046672	A	C	-0.867353	0.113067	2e-12	Brain_Caudate_basal_ganglia.NM_001123377.PARK7
rs4795229	17	36213336	G	T	-1.12952	0.175323	1.51e-09	Brain_Caudate_basal_ganglia.NM_001123391_1.TBC1D3
rs4795229	17	36213336	G	T	1.12952	0.175323	1.51e-09	Brain_Caudate_basal_ganglia.NM_001123391.TBC1D3
rs2298581	18	677931	G	C	1.07714	0.120588	1.41e-15	Brain_Caudate_basal_ganglia.NM_001126123.ENOSF1
rs6592711	11	76895273	C	G	0.645957	0.107315	1.31e-08	Brain_Caudate_basal_ganglia.NM_001127179.MYO7A
rs11911023	21	35236435	G	A	1.47678	0.193498	2.49e-12	Brain_Caudate_basal_ganglia.NM_001127670.KCNE1
rs2409517	21	35512558	C	T	1.58233	0.275382	4.94e-08	Brain_Caudate_basal_ganglia.NM_001127670.KCNE1
rs77350454	15	50721108	C	G	-1.20568	0.156828	1.84e-12	Brain_Caudate_basal_ganglia.NM_001128610.USP8
rs36157022	8	85939779	G	A	1.36425	0.214975	2.48e-09	Brain_Caudate_basal_ganglia.NM_001128829.CA1
rs11539938	19	3062857	C	T	-0.467258	0.064397	1.99e-11	Brain_Caudate_basal_ganglia.NM_001130.AES
rs3741147	11	73366751	G	T	-0.399613	0.049198	1.56e-13	Brain_Caudate_basal_ganglia.NM_001130034.PLEKHB1
rs3741147	11	73366751	G	T	0.353525	0.048695	1.95e-11	Brain_Caudate_basal_ganglia.NM_001130035.PLEKHB1
rs3741147	11	73366751	G	T	0.353525	0.048695	1.95e-11	Brain_Caudate_basal_ganglia.NM_001130036.PLEKHB1
rs2276773	3	158287455	A	G	-0.944449	0.088182	3.1e-20	Brain_Caudate_basal_ganglia.NM_001130157.MLF1
rs7901402	10	70667878	G	A	-0.356352	0.052249	2.09e-10	Brain_Caudate_basal_ganglia.NM_001130161.STOX1
rs6549374	3	71088268	T	C	0.869756	0.149594	3.54e-08	Brain_Caudate_basal_ganglia.NM_001134649.EIF4E3
rs6549374	3	71088268	T	C	0.869756	0.149594	3.54e-08	Brain_Caudate_basal_ganglia.NM_001134650.EIF4E3
rs6549374	3	71088268	T	C	0.869756	0.149594	3.54e-08	Brain_Caudate_basal_ganglia.NM_001134651.EIF4E3
rs12639193	3	10551284	T	C	0.958109	0.148728	1.51e-09	Brain_Caudate_basal_ganglia.NM_001134944.GHRL
rs138861	22	50202276	G	A	0.679202	0.08384	1.77e-13	Brain_Caudate_basal_ganglia.NM_001135101.CRELD2
rs3102478	8	96746039	C	G	-1.17287	0.189215	5.25e-09	Brain_Caudate_basal_ganglia.NM_001135733.TP53INP1
rs3115916	8	94952851	G	A	-0.941644	0.157454	1.57e-08	Brain_Caudate_basal_ganglia.NM_001135733.TP53INP1
rs7817517	8	95178377	C	T	-1.27535	0.216905	2.57e-08	Brain_Caudate_basal_ganglia.NM_001135733.TP53INP1
rs35601737	19	13220703	G	C	0.922648	0.09337	4.8e-18	Brain_Caudate_basal_ganglia.NM_001136035.TRMT1
rs7565822	2	170047826	A	G	0.988307	0.133887	9.99e-12	Brain_Caudate_basal_ganglia.NM_001142270.DHRS9
rs11901933	2	169419130	G	A	0.7404	0.104762	5.55e-11	Brain_Caudate_basal_ganglia.NM_001142270.DHRS9
rs34712273	1	924528	A	C	-0.785413	0.074105	6.12e-20	Brain_Caudate_basal_ganglia.NM_001142467.HES4
rs35601737	19	13220703	G	C	-0.986759	0.090515	9.59e-21	Brain_Caudate_basal_ganglia.NM_001142554.TRMT1
rs226434	17	34043021	C	T	-0.698922	0.120538	3.83e-08	Brain_Caudate_basal_ganglia.NM_001142571.RAD51D
rs8043101	15	52987703	T	C	-0.882466	0.147228	1.47e-08	Brain_Caudate_basal_ganglia.NM_001142885.TMOD2
rs80200823	10	50817210	C	G	1.76214	0.221961	4.42e-13	Brain_Caudate_basal_ganglia.NM_001142933.CHAT
rs4838534	10	50825931	G	C	1.49805	0.192124	9.85e-13	Brain_Caudate_basal_ganglia.NM_001142933.CHAT
rs9645532	10	50433556	A	C	1.82473	0.25443	3.16e-11	Brain_Caudate_basal_ganglia.NM_001142933.CHAT
rs12257105	10	50114814	A	G	1.35138	0.197698	1.93e-10	Brain_Caudate_basal_ganglia.NM_001142933.CHAT
rs80200823	10	50817210	C	G	1.76214	0.221961	4.42e-13	Brain_Caudate_basal_ganglia.NM_001142934.CHAT
rs4838534	10	50825931	G	C	1.49805	0.192124	9.85e-13	Brain_Caudate_basal_ganglia.NM_001142934.CHAT
rs9645532	10	50433556	A	C	1.82473	0.25443	3.16e-11	Brain_Caudate_basal_ganglia.NM_001142934.CHAT
rs12257105	10	50114814	A	G	1.35138	0.197698	1.93e-10	Brain_Caudate_basal_ganglia.NM_001142934.CHAT
rs8100109	19	7159915	C	T	-0.804162	0.132089	9.16e-09	Brain_Caudate_basal_ganglia.NM_001144893.CD209
rs8100109	19	7159915	C	T	-0.804162	0.132089	9.16e-09	Brain_Caudate_basal_ganglia.NM_001144895.CD209
rs8100109	19	7159915	C	T	-0.804162	0.132089	9.16e-09	Brain_Caudate_basal_ganglia.NM_001144899.CD209
rs7844632	8	124156453	G	T	-1.12619	0.100106	1.15e-21	Brain_Caudate_basal_ganglia.NM_001145088.TBC1D31
rs2316776	17	43996933	T	C	1.14841	0.19021	1.2e-08	Brain_Caudate_basal_ganglia.NM_001145148.CRHR1
rs3801324	7	30912007	A	C	0.747139	0.115486	1.33e-09	Brain_Caudate_basal_ganglia.NM_001145515.SCRN1
rs2288072	2	24390517	G	A	0.509484	0.073271	1.03e-10	Brain_Caudate_basal_ganglia.NM_001145710.FAM228B
rs73272847	5	150455492	T	C	1.33035	0.195024	2.08e-10	Brain_Caudate_basal_ganglia.NM_001146040.GLRA1
rs62394179	5	125802027	A	G	-0.744825	0.061357	4.72e-24	Brain_Caudate_basal_ganglia.NM_001146321.GRAMD3
rs1007851	19	56604157	C	T	-0.772143	0.103084	5.48e-12	Brain_Caudate_basal_ganglia.NM_001146326.ZIM2
rs10425112	19	57392229	C	A	-0.929846	0.133657	1.01e-10	Brain_Caudate_basal_ganglia.NM_001146326.ZIM2
rs60531867	19	57408749	T	C	-0.79952	0.122398	9.5e-10	Brain_Caudate_basal_ganglia.NM_001146326.ZIM2
rs7254362	19	57610946	C	A	-1.04866	0.181896	4.49e-08	Brain_Caudate_basal_ganglia.NM_001146326.ZIM2
rs1007851	19	56604157	C	T	-0.772143	0.103084	5.48e-12	Brain_Caudate_basal_ganglia.NM_001146327.ZIM2
rs10425112	19	57392229	C	A	-0.929846	0.133657	1.01e-10	Brain_Caudate_basal_ganglia.NM_001146327.ZIM2
rs60531867	19	57408749	T	C	-0.79952	0.122398	9.5e-10	Brain_Caudate_basal_ganglia.NM_001146327.ZIM2
rs7254362	19	57610946	C	A	-1.04866	0.181896	4.49e-08	Brain_Caudate_basal_ganglia.NM_001146327.ZIM2
rs1895520	16	86582789	C	T	-0.999117	0.156745	2.16e-09	Brain_Caudate_basal_ganglia.NM_001159377.MTHFSD
rs1895520	16	86582789	C	T	1.10486	0.170326	1.22e-09	Brain_Caudate_basal_ganglia.NM_001159378.MTHFSD
rs1895520	16	86582789	C	T	1.10486	0.170326	1.22e-09	Brain_Caudate_basal_ganglia.NM_001159379.MTHFSD
rs1895520	16	86582789	C	T	-0.999117	0.156745	2.16e-09	Brain_Caudate_basal_ganglia.NM_001159380.MTHFSD
rs7595075	2	264019	A	C	-0.597068	0.088628	3.25e-10	Brain_Caudate_basal_ganglia.NM_001159597.SH3YL1
rs72920394	11	63990302	A	G	-1.00572	0.160908	4.04e-09	Brain_Caudate_basal_ganglia.NM_001160392.TRPT1
rs2487982	6	22494568	A	G	-1.44581	0.245448	2.44e-08	Brain_Caudate_basal_ganglia.NM_001163558.PRL
rs4569653	3	115675618	A	G	1.15727	0.197274	2.76e-08	Brain_Caudate_basal_ganglia.NM_001164344.ZBTB20
rs4569653	3	115675618	A	G	1.15727	0.197274	2.76e-08	Brain_Caudate_basal_ganglia.NM_001164345.ZBTB20
rs11589828	1	232669272	A	T	0.788203	0.134791	3.01e-08	Brain_Caudate_basal_ganglia.NM_001164552.DISC1
rs6565686	17	78397589	T	C	0.522653	0.077048	2.54e-10	Brain_Caudate_basal_ganglia.NM_001164637.ENDOV
rs735739	3	125993533	A	C	0.91035	0.146402	4.76e-09	Brain_Caudate_basal_ganglia.NM_001165974.UROC1
rs1382285	5	134760293	C	A	1.01812	0.169852	1.47e-08	Brain_Caudate_basal_ganglia.NM_001167577.TRPC7
rs62193092	2	242751691	T	A	-0.565772	0.050601	1.74e-21	Brain_Caudate_basal_ganglia.NM_001167600.NEU4
rs34334067	2	242750980	T	C	0.49808	0.051363	1.46e-17	Brain_Caudate_basal_ganglia.NM_001167601.NEU4
rs2744601	6	24533505	C	G	-0.408364	0.056933	3.14e-11	Brain_Caudate_basal_ganglia.NM_001168377.KIAA0319
rs1597302	8	93629660	C	G	0.329819	0.056554	3.26e-08	Brain_Caudate_basal_ganglia.NM_001171795.TRIQK
rs1597302	8	93629660	C	G	0.306896	0.05193	2.23e-08	Brain_Caudate_basal_ganglia.NM_001171797.TRIQK
rs1597302	8	93629660	C	G	0.329819	0.056554	3.26e-08	Brain_Caudate_basal_ganglia.NM_001171799.TRIQK
rs361452	7	142124170	C	T	0.940979	0.154755	9.52e-09	Brain_Caudate_basal_ganglia.NM_001171951.PRSS37
rs2070687	8	22021388	G	C	-0.625536	0.078996	4.96e-13	Brain_Caudate_basal_ganglia.NM_001172357.SFTPC
rs11994284	8	102288176	T	C	-1.17941	0.157265	5.21e-12	Brain_Caudate_basal_ganglia.NM_001172478.RRM2B
rs1346898	8	102303785	A	G	-0.797288	0.128929	5.65e-09	Brain_Caudate_basal_ganglia.NM_001172478.RRM2B
rs4917784	10	99502430	T	G	-0.697177	0.065895	6.85e-20	Brain_Caudate_basal_ganglia.NM_001174119.ZFYVE27
rs4917784	10	99502430	T	G	-0.634248	0.056097	7.98e-22	Brain_Caudate_basal_ganglia.NM_001174120.ZFYVE27
rs12718463	11	116706343	C	T	0.913959	0.139372	8.31e-10	Brain_Caudate_basal_ganglia.NM_001184747.PAFAH1B2
rs7125994	11	116183539	A	G	0.986641	0.156742	3.23e-09	Brain_Caudate_basal_ganglia.NM_001184747.PAFAH1B2
rs11215970	11	116379681	C	T	0.940789	0.158983	2.14e-08	Brain_Caudate_basal_ganglia.NM_001184747.PAFAH1B2
rs1555744	1	39482931	G	A	-1.00957	0.068909	9.84e-31	Brain_Caudate_basal_ganglia.NM_001184979.NDUFS5
rs59641478	16	16211514	G	C	1.39314	0.241466	4.4e-08	Brain_Caudate_basal_ganglia.NM_001184998.KIAA0430
rs59641478	16	16211514	G	C	1.39314	0.241466	4.4e-08	Brain_Caudate_basal_ganglia.NM_001184999.KIAA0430
rs7238987	18	71928150	T	C	-1.59657	0.109824	1.96e-30	Brain_Caudate_basal_ganglia.NM_001190807.CYB5A
rs80317430	12	56727705	A	G	0.68578	0.106052	1.35e-09	Brain_Caudate_basal_ganglia.NM_001190991.CNPY2
rs1597302	8	93629660	C	G	0.306896	0.05193	2.23e-08	Brain_Caudate_basal_ganglia.NM_001191035.TRIQK
rs1597302	8	93629660	C	G	0.306896	0.05193	2.23e-08	Brain_Caudate_basal_ganglia.NM_001191036.TRIQK
rs17165522	7	93140365	G	T	1.2641	0.210518	1.4e-08	Brain_Caudate_basal_ganglia.NM_001193307.SAMD9
rs7691553	4	1102518	T	C	-1.06548	0.120308	2.2e-15	Brain_Caudate_basal_ganglia.NM_001193318.RNF212
rs12124527	1	144896319	C	T	0.942876	0.103404	4.65e-16	Brain_Caudate_basal_ganglia.NM_001195260.PDE4DIP
rs6945370	7	98518524	A	G	0.717329	0.094214	2.77e-12	Brain_Caudate_basal_ganglia.NM_001195543.GS1-259H13.2
rs1124777	1	204438334	C	T	1.2733	0.150076	1.93e-14	Brain_Caudate_basal_ganglia.NM_001199051.LEMD1
rs6593893	1	204685295	T	C	1.1538	0.150317	1.95e-12	Brain_Caudate_basal_ganglia.NM_001199051.LEMD1
rs9261647	6	30254678	A	G	-1.18968	0.065626	1.28e-39	Brain_Caudate_basal_ganglia.NM_001199120.RPP21
rs6905839	6	7579436	A	G	-1.3542	0.211855	1.96e-09	Brain_Caudate_basal_ganglia.NM_001199323.BLOC1S5
rs6417105	18	47013723	T	A	-0.631852	0.100206	3.05e-09	Brain_Caudate_basal_ganglia.NM_001199345.RPL17
rs73432460	18	47177608	A	C	1.16644	0.183818	2.48e-09	Brain_Caudate_basal_ganglia.NM_001199346.C18orf32
rs570578681	6	34237379	C	G	-0.302295	0.040596	6.98e-12	Brain_Caudate_basal_ganglia.NM_001203245.RPS10
rs10405872	19	11856270	G	A	0.499573	0.075805	7.01e-10	Brain_Caudate_basal_ganglia.NM_001203250.ZNF20
rs318690	19	11439192	G	A	0.428935	0.069516	6.05e-09	Brain_Caudate_basal_ganglia.NM_001203250.ZNF20
rs2999479	1	204446313	T	C	-0.334681	0.053402	3.71e-09	Brain_Caudate_basal_ganglia.NM_001204171.MDM4
rs2999479	1	204446313	T	C	0.334676	0.053402	3.71e-09	Brain_Caudate_basal_ganglia.NM_001204172.MDM4
rs36023504	4	38698924	T	C	-0.598143	0.092055	1.15e-09	Brain_Caudate_basal_ganglia.NM_001204747.RFC1
rs2838955	21	46934518	C	T	0.538263	0.091518	2.55e-08	Brain_Caudate_basal_ganglia.NM_001205206.SLC19A1
rs8071351	17	80665322	A	G	-1.31892	0.207869	2.49e-09	Brain_Caudate_basal_ganglia.NM_001206951.SLC16A3
rs8018225	14	93619739	A	G	1.10747	0.162436	2.12e-10	Brain_Caudate_basal_ganglia.NM_001207072.FAM181A
rs6575343	14	94046975	T	C	0.830762	0.140395	2.15e-08	Brain_Caudate_basal_ganglia.NM_001207072.FAM181A
rs420306	6	29874165	A	T	-0.64983	0.110942	2.88e-08	Brain_Caudate_basal_ganglia.NM_001242758.HLA-A
rs10908462	1	155285854	C	T	0.655534	0.103552	2.69e-09	Brain_Caudate_basal_ganglia.NM_001242824.FDPS
rs2577169	7	51444722	T	C	0.995745	0.169376	2.59e-08	Brain_Caudate_basal_ganglia.NM_001242886.DDC
rs2049822	14	75889233	G	A	-0.859407	0.13027	6.76e-10	Brain_Caudate_basal_ganglia.NM_001243007.PROX2
rs8020585	14	75779889	C	T	-0.906479	0.145442	4.42e-09	Brain_Caudate_basal_ganglia.NM_001243007.PROX2
rs934997	14	75011541	G	A	-0.91626	0.151448	1.12e-08	Brain_Caudate_basal_ganglia.NM_001243007.PROX2
rs55879801	14	75708714	A	T	-0.618558	0.104103	1.9e-08	Brain_Caudate_basal_ganglia.NM_001243007.PROX2
rs10495046	1	217417902	A	G	0.85701	0.145868	2.64e-08	Brain_Caudate_basal_ganglia.NM_001243518.ESRRG
rs6604611	1	216655251	A	C	0.832174	0.144748	4.86e-08	Brain_Caudate_basal_ganglia.NM_001243518.ESRRG
rs12366035	11	64004692	T	C	1.00758	0.055173	5.88e-40	Brain_Caudate_basal_ganglia.NM_001243733.VEGFB
rs4779549	15	31990499	T	C	1.5298	0.236078	1.27e-09	Brain_Caudate_basal_ganglia.NM_001252030.TRPM1
rs8073890	17	73256533	T	C	0.960039	0.164634	3.27e-08	Brain_Caudate_basal_ganglia.NM_001252377.NT5C
rs76556748	3	238321	G	C	-0.578768	0.08492	2.15e-10	Brain_Caudate_basal_ganglia.NM_001253387.CHL1
rs76556748	3	238321	G	C	0.583073	0.094961	7.05e-09	Brain_Caudate_basal_ganglia.NM_001253388.CHL1
rs11933916	4	158466406	C	A	1.21521	0.1853	8.29e-10	Brain_Caudate_basal_ganglia.NM_001253732.RXFP1
rs11933916	4	158466406	C	A	1.21521	0.1853	8.29e-10	Brain_Caudate_basal_ganglia.NM_001253733.RXFP1
rs28420571	8	97308285	T	C	-1.11302	0.183909	1.11e-08	Brain_Caudate_basal_ganglia.NM_001254752.UQCRB
rs3792697	4	186434095	C	G	-0.692695	0.114523	1.13e-08	Brain_Caudate_basal_ganglia.NM_001257962.PDLIM3
rs2927485	19	45279974	G	C	0.879956	0.151283	3.5e-08	Brain_Caudate_basal_ganglia.NM_001260488.ZNF155
rs550510	17	46926615	A	G	-1.62748	0.157754	3.43e-19	Brain_Caudate_basal_ganglia.NM_001261393.CALCOCO2
rs4675545	2	206683854	G	A	-0.875529	0.061802	1.87e-29	Brain_Caudate_basal_ganglia.NM_001261454.GPR1
rs13000090	2	206762184	C	A	-1.07737	0.0766	3.46e-29	Brain_Caudate_basal_ganglia.NM_001261454.GPR1
rs1558847	2	206779362	T	C	-0.773285	0.09969	1.26e-12	Brain_Caudate_basal_ganglia.NM_001261454.GPR1
rs2041915	2	206669214	A	G	-0.502005	0.070311	3.76e-11	Brain_Caudate_basal_ganglia.NM_001261454.GPR1
rs4675545	2	206683854	G	A	-0.875529	0.061802	1.87e-29	Brain_Caudate_basal_ganglia.NM_001261455.GPR1
rs13000090	2	206762184	C	A	-1.07737	0.0766	3.46e-29	Brain_Caudate_basal_ganglia.NM_001261455.GPR1
rs1558847	2	206779362	T	C	-0.773285	0.09969	1.26e-12	Brain_Caudate_basal_ganglia.NM_001261455.GPR1
rs2041915	2	206669214	A	G	-0.502005	0.070311	3.76e-11	Brain_Caudate_basal_ganglia.NM_001261455.GPR1
rs11589479	1	155033308	A	G	-1.47477	0.156539	7.65e-17	Brain_Caudate_basal_ganglia.NM_001261465.ADAM15
rs11642342	16	2710415	C	T	-0.968628	0.121239	3.33e-13	Brain_Caudate_basal_ganglia.NM_001261816.PDPK1
rs67002563	20	3194173	A	G	-1.62254	0.252016	1.55e-09	Brain_Caudate_basal_ganglia.NM_001267623.ITPA
rs143893351	12	109887436	T	C	-1.48159	0.205518	2.58e-11	Brain_Caudate_basal_ganglia.NM_001270449.UBE3B
rs17060391	6	131884112	G	A	0.795679	0.122041	1.01e-09	Brain_Caudate_basal_ganglia.NM_001270521.MED23
rs55956436	16	772061	T	C	0.43973	0.059144	7.45e-12	Brain_Caudate_basal_ganglia.NM_001271285.FAM173A
rs62220411	21	45755808	A	G	0.539323	0.091711	2.56e-08	Brain_Caudate_basal_ganglia.NM_001271441.C21orf2
rs10889354	1	63129082	C	T	-0.604785	0.070952	1.54e-14	Brain_Caudate_basal_ganglia.NM_001272002.DOCK7
rs7499855	16	15084390	A	G	1.38787	0.211679	8.36e-10	Brain_Caudate_basal_ganglia.NM_001277323_1.NPIPA3
rs7499855	16	15084390	A	G	-1.38831	0.211726	8.33e-10	Brain_Caudate_basal_ganglia.NM_001277323.NPIPA3
rs10007507	4	40970912	G	T	1.0488	0.18228	4.76e-08	Brain_Caudate_basal_ganglia.NM_001278363.RHOH
rs10007507	4	40970912	G	T	1.05629	0.148349	4.17e-11	Brain_Caudate_basal_ganglia.NM_001278369.RHOH
rs2999479	1	204446313	T	C	-0.334681	0.053402	3.71e-09	Brain_Caudate_basal_ganglia.NM_001278516.MDM4
rs2999479	1	204446313	T	C	-0.334681	0.053402	3.71e-09	Brain_Caudate_basal_ganglia.NM_001278517.MDM4
rs2999479	1	204446313	T	C	0.334676	0.053402	3.71e-09	Brain_Caudate_basal_ganglia.NM_001278518.MDM4
rs2999479	1	204446313	T	C	0.334676	0.053402	3.71e-09	Brain_Caudate_basal_ganglia.NM_001278519.MDM4
rs9259853	6	29896466	T	C	-1.50496	0.233304	1.46e-09	Brain_Caudate_basal_ganglia.NM_001278785.ZNRD1
rs2960288	7	45698253	T	C	-0.6252	0.102858	9.62e-09	Brain_Caudate_basal_ganglia.NM_001281768.ADCY1
rs2470135	15	43995789	T	C	-0.788801	0.092958	1.92e-14	Brain_Caudate_basal_ganglia.NM_001282310.CATSPER2
rs6978726	7	105786095	G	C	0.534481	0.091647	3.26e-08	Brain_Caudate_basal_ganglia.NM_001282426.PIK3CG
rs6978726	7	105786095	G	C	0.534481	0.091647	3.26e-08	Brain_Caudate_basal_ganglia.NM_001282427.PIK3CG
rs62114506	2	242793	C	G	-0.915344	0.078955	1.38e-22	Brain_Caudate_basal_ganglia.NM_001282682.SH3YL1
rs72712611	1	171018263	G	A	0.48204	0.068153	5.39e-11	Brain_Caudate_basal_ganglia.NM_001282693.FMO1
rs10764045	10	35768836	C	G	-0.656219	0.03169	7.85e-46	Brain_Caudate_basal_ganglia.NM_001282852.CCNY
rs10764045	10	35768836	C	G	0.770088	0.038548	4.12e-44	Brain_Caudate_basal_ganglia.NM_001282853.CCNY
rs6549374	3	71088268	T	C	0.869756	0.149594	3.54e-08	Brain_Caudate_basal_ganglia.NM_001282886.EIF4E3
rs77350454	15	50721108	C	G	1.2018	0.156601	1.97e-12	Brain_Caudate_basal_ganglia.NM_001283049.USP8
rs8008184	14	69567852	C	A	0.781392	0.099311	6.6e-13	Brain_Caudate_basal_ganglia.NM_001284208.DCAF5
rs211710	1	76109038	G	A	0.717414	0.085703	3.73e-14	Brain_Caudate_basal_ganglia.NM_001286042.ACADM
rs4780999	16	10907363	G	A	1.09367	0.151638	2.53e-11	Brain_Caudate_basal_ganglia.NM_001286359.PRM2
rs365423	16	12047743	G	T	0.87675	0.12974	2.91e-10	Brain_Caudate_basal_ganglia.NM_001286359.PRM2
rs2071914	16	449554	C	G	-1.11985	0.180983	5.55e-09	Brain_Caudate_basal_ganglia.NM_001286435.NME4
rs7328722	13	33452348	C	T	1.06745	0.17998	2e-08	Brain_Caudate_basal_ganglia.NM_001286460.N4BP2L1
rs4904753	14	91619960	T	G	1.12881	0.070229	1.96e-34	Brain_Caudate_basal_ganglia.NM_001286472.C14orf159
rs9534390	13	47005678	G	T	-0.695176	0.092297	4.35e-12	Brain_Caudate_basal_ganglia.NM_001286761.KIAA0226L
rs75926928	10	116085639	A	G	-1.44101	0.124255	1.35e-22	Brain_Caudate_basal_ganglia.NM_001287824.AFAP1L2
rs10221200	17	15589734	A	G	0.77264	0.110083	7.22e-11	Brain_Caudate_basal_ganglia.NM_001288645.ZNF286A
rs7141881	14	94583864	A	G	0.519064	0.09006	4.53e-08	Brain_Caudate_basal_ganglia.NM_001288952.IFI27
rs7141881	14	94583864	A	G	0.860412	0.096855	1.88e-15	Brain_Caudate_basal_ganglia.NM_001288956.IFI27
rs2239644	14	94578162	T	G	-0.878259	0.102936	1.47e-14	Brain_Caudate_basal_ganglia.NM_001288960.IFI27
rs228701	1	7889804	C	G	0.389766	0.064589	1.22e-08	Brain_Caudate_basal_ganglia.NM_001289861.PER3
rs228701	1	7889804	C	G	0.389766	0.064589	1.22e-08	Brain_Caudate_basal_ganglia.NM_001289862.PER3
rs228701	1	7889804	C	G	0.389766	0.064589	1.22e-08	Brain_Caudate_basal_ganglia.NM_001289863.PER3
rs228701	1	7889804	C	G	-0.389766	0.064589	1.22e-08	Brain_Caudate_basal_ganglia.NM_001289864.PER3
rs200672606	1	1669142	C	A	-0.703605	0.083759	3.14e-14	Brain_Caudate_basal_ganglia.NM_001290264.SLC35E2B
rs1267658	15	83214154	C	T	-0.510181	0.087566	3.35e-08	Brain_Caudate_basal_ganglia.NM_001291420.GOLGA6L9
rs148234898	3	195682775	C	A	-0.907123	0.147841	7.2e-09	Brain_Caudate_basal_ganglia.NM_001291833.MUC20
rs3750099	7	29552213	C	T	1.11121	0.186632	1.8e-08	Brain_Caudate_basal_ganglia.NM_001293076.CHN2
rs7793010	7	30470153	C	T	0.97129	0.168989	4.9e-08	Brain_Caudate_basal_ganglia.NM_001293076.CHN2
rs7238987	18	71928150	T	C	-1.30437	0.102519	1.31e-25	Brain_Caudate_basal_ganglia.NM_001914.CYB5A
rs420306	6	29874165	A	T	-0.64983	0.110942	2.88e-08	Brain_Caudate_basal_ganglia.NM_002116_5.HLA-A
rs2999479	1	204446313	T	C	-0.334681	0.053402	3.71e-09	Brain_Caudate_basal_ganglia.NM_002393.MDM4
rs10774671	12	113357193	G	A	1.03351	0.084765	3.4e-24	Brain_Caudate_basal_ganglia.NM_002534.OAS1
rs11642342	16	2710415	C	T	-0.756692	0.098419	1.83e-12	Brain_Caudate_basal_ganglia.NM_002613.PDPK1
rs6978726	7	105786095	G	C	-0.534479	0.091646	3.26e-08	Brain_Caudate_basal_ganglia.NM_002649.PIK3CG
rs36023504	4	38698924	T	C	0.598143	0.092055	1.15e-09	Brain_Caudate_basal_ganglia.NM_002913.RFC1
rs12366035	11	64004692	T	C	-1.0083	0.055092	4.69e-40	Brain_Caudate_basal_ganglia.NM_003377.VEGFB
rs10434637	5	82639670	C	T	-1.26645	0.126509	2.21e-18	Brain_Caudate_basal_ganglia.NM_003401.XRCC4
rs12633446	3	40505661	G	A	0.526813	0.076249	1.32e-10	Brain_Caudate_basal_ganglia.NM_003973.RPL14
rs6951937	7	15136056	C	G	-1.34059	0.146366	3.65e-16	Brain_Caudate_basal_ganglia.NM_004080.DGKB
rs6945107	7	13230011	T	G	-1.3886	0.172863	2.6e-13	Brain_Caudate_basal_ganglia.NM_004080.DGKB
rs4624927	7	15319214	G	C	-0.916691	0.149149	6.84e-09	Brain_Caudate_basal_ganglia.NM_004080.DGKB
rs10170011	2	70187	A	G	1.1444	0.156201	1.37e-11	Brain_Caudate_basal_ganglia.NM_004300.ACP1
rs1231089	16	3391086	T	A	1.12826	0.169165	4.63e-10	Brain_Caudate_basal_ganglia.NM_004380.CREBBP
rs12474230	2	223772454	T	C	0.551806	0.090035	7.46e-09	Brain_Caudate_basal_ganglia.NM_004457.ACSL3
rs1555744	1	39482931	G	A	1.00957	0.068909	9.84e-31	Brain_Caudate_basal_ganglia.NM_004552.NDUFS5
rs9891728	17	5182061	C	T	-0.550822	0.085478	1.5e-09	Brain_Caudate_basal_ganglia.NM_004703.RABEP1
rs74014848	16	29035406	G	A	0.795078	0.136569	3.42e-08	Brain_Caudate_basal_ganglia.NM_005115.MVP
rs77350454	15	50721108	C	G	-1.17228	0.156294	5.18e-12	Brain_Caudate_basal_ganglia.NM_005154.USP8
rs242764	14	90077209	C	G	1.33152	0.15051	2.33e-15	Brain_Caudate_basal_ganglia.NM_005197.FOXN3
rs6575133	14	90876594	A	G	1.45514	0.169312	1.02e-14	Brain_Caudate_basal_ganglia.NM_005197.FOXN3
rs11627831	14	90309475	C	T	1.83945	0.250034	1.17e-11	Brain_Caudate_basal_ganglia.NM_005197.FOXN3
rs9944144	14	89314161	G	A	2.07941	0.308586	3.23e-10	Brain_Caudate_basal_ganglia.NM_005197.FOXN3
rs12895068	14	90887278	T	A	0.894523	0.142054	3.19e-09	Brain_Caudate_basal_ganglia.NM_005197.FOXN3
rs1473636	2	212882190	T	C	-1.04118	0.14382	2.19e-11	Brain_Caudate_basal_ganglia.NM_005235.ERBB4
rs16846435	2	212425365	G	T	-1.36364	0.197331	1.31e-10	Brain_Caudate_basal_ganglia.NM_005235.ERBB4
rs3770696	2	211310200	T	C	-0.784586	0.130766	1.43e-08	Brain_Caudate_basal_ganglia.NM_005235.ERBB4
rs10052042	5	130458134	T	G	-1.0945	0.063225	1.4e-37	Brain_Caudate_basal_ganglia.NM_005340.HINT1
rs2242576	1	155231545	G	T	0.805567	0.118427	2.31e-10	Brain_Caudate_basal_ganglia.NM_005698.SCAMP3
rs12060823	1	204987953	T	C	0.751572	0.114744	8.65e-10	Brain_Caudate_basal_ganglia.NM_006338.LRRN2
rs7146139	14	51251157	G	A	1.17084	0.192415	9.3e-09	Brain_Caudate_basal_ganglia.NM_006575.MAP4K5
rs76556748	3	238321	G	C	-0.642689	0.09328	1.45e-10	Brain_Caudate_basal_ganglia.NM_006614.CHL1
rs6999392	8	42323980	G	T	-1.40303	0.201263	9.33e-11	Brain_Caudate_basal_ganglia.NM_006766.KAT6A
rs319450	18	55359968	T	A	-0.747226	0.113487	7.23e-10	Brain_Caudate_basal_ganglia.NM_006785.MALT1
rs2892923	2	165438473	C	T	0.498157	0.080632	5.82e-09	Brain_Caudate_basal_ganglia.NM_006922.SCN3A
rs74051560	14	56423470	T	C	1.27936	0.182492	7.54e-11	Brain_Caudate_basal_ganglia.NM_007086.WDHD1
rs10170011	2	70187	A	G	-1.36809	0.206033	5.4e-10	Brain_Caudate_basal_ganglia.NM_007099.ACP1
rs12727642	1	8046672	A	C	0.867359	0.113067	2e-12	Brain_Caudate_basal_ganglia.NM_007262.PARK7
rs739916	11	17942831	G	T	0.688265	0.061342	1.37e-21	Brain_Caudate_basal_ganglia.NM_012139.SERGEF
rs6860761	5	162456150	C	T	1.37701	0.231342	1.81e-08	Brain_Caudate_basal_ganglia.NM_012484.HMMR
rs67960524	2	46684707	A	T	-0.838142	0.132933	3.06e-09	Brain_Caudate_basal_ganglia.NM_014011.SOCS5
rs80317430	12	56727705	A	G	-0.683674	0.105892	1.42e-09	Brain_Caudate_basal_ganglia.NM_014255.CNPY2
rs61938034	12	108477555	T	C	0.542706	0.09366	3.9e-08	Brain_Caudate_basal_ganglia.NM_014325.CORO1C
rs8043101	15	52987703	T	C	0.882466	0.147228	1.47e-08	Brain_Caudate_basal_ganglia.NM_014548.TMOD2
rs59641478	16	16211514	G	C	1.39314	0.241466	4.4e-08	Brain_Caudate_basal_ganglia.NM_014647.KIAA0430
rs17049636	3	8878324	C	G	0.768253	0.118133	1.12e-09	Brain_Caudate_basal_ganglia.NM_014850.SRGAP3
rs1007851	19	56604157	C	T	-0.772143	0.103084	5.48e-12	Brain_Caudate_basal_ganglia.NM_015363.ZIM2
rs10425112	19	57392229	C	A	-0.929846	0.133657	1.01e-10	Brain_Caudate_basal_ganglia.NM_015363.ZIM2
rs60531867	19	57408749	T	C	-0.79952	0.122398	9.5e-10	Brain_Caudate_basal_ganglia.NM_015363.ZIM2
rs7254362	19	57610946	C	A	-1.04866	0.181896	4.49e-08	Brain_Caudate_basal_ganglia.NM_015363.ZIM2
rs59496371	8	102036643	G	A	-0.833664	0.112549	8.68e-12	Brain_Caudate_basal_ganglia.NM_015435.RNF19A
rs7119384	11	118994357	T	A	-0.732043	0.090505	1.9e-13	Brain_Caudate_basal_ganglia.NM_015517.HINFP
rs3791223	2	222336	C	T	1.09058	0.080588	8.93e-28	Brain_Caudate_basal_ganglia.NM_015677.SH3YL1
rs7951189	11	66281270	A	G	0.965632	0.120883	3.35e-13	Brain_Caudate_basal_ganglia.NM_016050.MRPL11
rs74521229	17	44173215	C	T	-1.17234	0.142214	7.76e-14	Brain_Caudate_basal_ganglia.NM_016632_4.ARL17A
rs10774671	12	113357193	G	A	-0.972558	0.082192	3.12e-23	Brain_Caudate_basal_ganglia.NM_016816.OAS1
rs228701	1	7889804	C	G	0.389766	0.064589	1.22e-08	Brain_Caudate_basal_ganglia.NM_016831.PER3
rs28679800	2	178601893	G	A	0.837684	0.113269	9.26e-12	Brain_Caudate_basal_ganglia.NM_016953.PDE11A
rs78779101	2	178550307	T	C	0.896784	0.137707	1.06e-09	Brain_Caudate_basal_ganglia.NM_016953.PDE11A
rs7239738	18	680520	C	A	-0.872735	0.122693	4.34e-11	Brain_Caudate_basal_ganglia.NM_017512.ENOSF1
rs17165522	7	93140365	G	T	1.2641	0.210518	1.4e-08	Brain_Caudate_basal_ganglia.NM_017654.SAMD9
rs61955214	12	123482424	T	C	0.658569	0.062452	8.48e-20	Brain_Caudate_basal_ganglia.NM_018694.ARL6IP4
rs4475596	9	26571412	A	G	1.35072	0.200862	3.46e-10	Brain_Caudate_basal_ganglia.NM_020641.EQTN
rs10221200	17	15589734	A	G	0.77264	0.110083	7.22e-11	Brain_Caudate_basal_ganglia.NM_020652.ZNF286A
rs148234898	3	195682775	C	A	-0.907123	0.147841	7.2e-09	Brain_Caudate_basal_ganglia.NM_020790.MUC20
rs4438308	16	814307	A	G	1.07577	0.178855	1.34e-08	Brain_Caudate_basal_ganglia.NM_021098.CACNA1H
rs2960288	7	45698253	T	C	0.6252	0.102858	9.62e-09	Brain_Caudate_basal_ganglia.NM_021116.ADCY1
rs10405872	19	11856270	G	A	-0.510984	0.074214	1.48e-10	Brain_Caudate_basal_ganglia.NM_021143.ZNF20
rs77169836	19	11279008	T	C	-0.483514	0.076602	2.95e-09	Brain_Caudate_basal_ganglia.NM_021143.ZNF20
rs2298214	1	935222	A	C	0.777615	0.073205	5.3e-20	Brain_Caudate_basal_ganglia.NM_021170.HES4
rs10901395	10	127204268	A	C	0.588613	0.101986	4.36e-08	Brain_Caudate_basal_ganglia.NM_021641.ADAM12
rs16829878	3	119212998	G	T	-1.42613	0.237576	1.41e-08	Brain_Caudate_basal_ganglia.NM_022002.NR1I2
rs12124527	1	144896319	C	T	-0.422059	0.072068	2.89e-08	Brain_Caudate_basal_ganglia.NM_022359.PDE4DIP
rs10434637	5	82639670	C	T	1.25428	0.131832	4.38e-17	Brain_Caudate_basal_ganglia.NM_022406.XRCC4
rs112551002	17	62489805	A	G	1.68687	0.233901	2.54e-11	Brain_Caudate_basal_ganglia.NM_022560.GH1
rs1895520	16	86582789	C	T	-0.999117	0.156745	2.16e-09	Brain_Caudate_basal_ganglia.NM_022764.MTHFSD
rs55956436	16	772061	T	C	-0.437177	0.05873	7.09e-12	Brain_Caudate_basal_ganglia.NM_023933.FAM173A
rs901773	8	144418601	G	A	0.747447	0.113511	7.21e-10	Brain_Caudate_basal_ganglia.NM_023946.LYNX1
rs10166336	2	3690183	C	G	1.13609	0.173579	8.87e-10	Brain_Caudate_basal_ganglia.NM_024027.COLEC11
rs9261647	6	30254678	A	G	1.20356	0.070859	9.16e-37	Brain_Caudate_basal_ganglia.NM_024839_6.RPP21
rs56101311	19	1152152	T	C	1.10659	0.169217	9.14e-10	Brain_Caudate_basal_ganglia.NM_024888.LPPR3
rs28548905	14	91622583	A	G	-0.640334	0.064049	2.39e-18	Brain_Caudate_basal_ganglia.NM_024952.C14orf159
rs6863	11	62160725	T	G	0.489751	0.074399	7.29e-10	Brain_Caudate_basal_ganglia.NM_025080.ASRGL1
rs1339477	10	15994156	G	A	-1.56536	0.268279	3.21e-08	Brain_Caudate_basal_ganglia.NM_030664.PTER
rs1076496	14	78176851	G	A	0.479515	0.064964	1e-11	Brain_Caudate_basal_ganglia.NM_031210.SLIRP
rs11642342	16	2710415	C	T	1.01764	0.127124	3.04e-13	Brain_Caudate_basal_ganglia.NM_031268.PDPK1
rs62075976	17	36407062	T	G	-1.2145	0.116717	1.99e-19	Brain_Caudate_basal_ganglia.NM_032258_1.TBC1D3F
rs62075976	17	36407062	T	G	-1.2145	0.116717	1.99e-19	Brain_Caudate_basal_ganglia.NM_032258_2.TBC1D3F
rs62075976	17	36407062	T	G	0.938529	0.127606	1.18e-11	Brain_Caudate_basal_ganglia.NM_032258.TBC1D3F
rs311753	17	6843484	G	A	0.709017	0.113699	4.35e-09	Brain_Caudate_basal_ganglia.NM_032442.NEURL4
rs7917388	10	105054963	T	C	-0.96803	0.072685	3.34e-27	Brain_Caudate_basal_ganglia.NM_032747.USMG5
rs16829878	3	119212998	G	T	1.89548	0.267178	4.8e-11	Brain_Caudate_basal_ganglia.NM_033013.NR1I2
rs11697186	20	3185123	T	A	0.998054	0.155741	1.81e-09	Brain_Caudate_basal_ganglia.NM_033453.ITPA
rs2242576	1	155231545	G	T	-0.805567	0.118427	2.31e-10	Brain_Caudate_basal_ganglia.NM_052837.SCAMP3
rs7970557	12	110002133	T	C	1.55944	0.120845	4.24e-26	Brain_Caudate_basal_ganglia.NM_052845.MMAB
rs58859724	6	130415613	C	A	1.23954	0.154983	3.17e-13	Brain_Caudate_basal_ganglia.NM_052913.TMEM200A
rs143893351	12	109887436	T	C	1.70307	0.187197	5.26e-16	Brain_Caudate_basal_ganglia.NM_130466.UBE3B
rs67960524	2	46684707	A	T	0.838142	0.132933	3.06e-09	Brain_Caudate_basal_ganglia.NM_144949.SOCS5
rs10764045	10	35768836	C	G	-0.656219	0.03169	7.85e-46	Brain_Caudate_basal_ganglia.NM_145012.CCNY
rs666636	16	56601720	A	G	1.11175	0.182102	8.4e-09	Brain_Caudate_basal_ganglia.NM_145024.CES5A
rs7844632	8	124156453	G	T	1.1264	0.100078	1.11e-21	Brain_Caudate_basal_ganglia.NM_145647.TBC1D31
rs6951937	7	15136056	C	G	1.34059	0.146366	3.65e-16	Brain_Caudate_basal_ganglia.NM_145695.DGKB
rs6945107	7	13230011	T	G	1.3886	0.172863	2.6e-13	Brain_Caudate_basal_ganglia.NM_145695.DGKB
rs4624927	7	15319214	G	C	0.916691	0.149149	6.84e-09	Brain_Caudate_basal_ganglia.NM_145695.DGKB
rs7238987	18	71928150	T	C	1.46439	0.097064	7.07e-32	Brain_Caudate_basal_ganglia.NM_148923.CYB5A
rs7901973	10	70668488	C	G	0.338116	0.04674	2.26e-11	Brain_Caudate_basal_ganglia.NM_152709.STOX1
rs10734823	12	10414798	C	T	1.27438	0.197247	1.39e-09	Brain_Caudate_basal_ganglia.NM_153022.TMEM52B
rs7296286	12	10820857	A	G	1.66653	0.280348	1.88e-08	Brain_Caudate_basal_ganglia.NM_153022.TMEM52B
rs7951189	11	66281270	A	G	-1.14522	0.130552	3.59e-15	Brain_Caudate_basal_ganglia.NM_170738.MRPL11
rs6549374	3	71088268	T	C	0.869756	0.149594	3.54e-08	Brain_Caudate_basal_ganglia.NM_173359.EIF4E3
rs78496039	17	78392061	C	T	0.65797	0.099895	7.14e-10	Brain_Caudate_basal_ganglia.NM_173627.ENDOV
rs1400531	18	56866037	G	A	1.12508	0.175185	1.69e-09	Brain_Caudate_basal_ganglia.NM_173844.MALT1
rs319450	18	55359968	T	A	0.739689	0.125388	2.35e-08	Brain_Caudate_basal_ganglia.NM_173844.MALT1
rs2596890	3	3915789	A	C	1.50071	0.139726	2.58e-20	Brain_Caudate_basal_ganglia.NM_175728.IL5RA
rs9833240	3	2183131	T	G	1.21877	0.167683	1.87e-11	Brain_Caudate_basal_ganglia.NM_175728.IL5RA
rs1967248	3	3530224	C	T	0.86108	0.1337	1.53e-09	Brain_Caudate_basal_ganglia.NM_175728.IL5RA
rs2932537	1	113230394	A	G	0.751025	0.109282	1.59e-10	Brain_Caudate_basal_ganglia.NM_175744.RHOC
rs4796601	17	39884091	G	C	-0.427101	0.041699	5.37e-19	Brain_Caudate_basal_ganglia.NM_177977.HAP1
rs10203896	2	173864711	T	C	-0.67502	0.114552	2.42e-08	Brain_Caudate_basal_ganglia.NM_178120.DLX1
rs10764045	10	35768836	C	G	0.676319	0.032325	2.48e-46	Brain_Caudate_basal_ganglia.NM_181698.CCNY
rs143893351	12	109887436	T	C	1.70307	0.187197	5.26e-16	Brain_Caudate_basal_ganglia.NM_183415.UBE3B
rs7146139	14	51251157	G	A	1.17084	0.192415	9.3e-09	Brain_Caudate_basal_ganglia.NM_198794.MAP4K5
rs73288707	7	1913525	C	T	-1.18491	0.197295	1.4e-08	Brain_Caudate_basal_ganglia.NM_198952.NUDT1
rs11539938	19	3062857	C	T	0.633183	0.081718	1.32e-12	Brain_Caudate_basal_ganglia.NM_198969.AES
rs7119384	11	118994357	T	A	0.677021	0.093462	2.14e-11	Brain_Caudate_basal_ganglia.NM_198971.HINFP
rs7551159	1	160816786	C	A	1.64557	0.2484	5.86e-10	Brain_Caudate_basal_ganglia.NM_201563.FCGR2C
rs28505989	1	161941382	G	C	0.875058	0.134142	9.93e-10	Brain_Caudate_basal_ganglia.NM_201563.FCGR2C
rs12060823	1	204987953	T	C	-0.674972	0.108071	4.14e-09	Brain_Caudate_basal_ganglia.NM_201630.LRRN2
rs12474230	2	223772454	T	C	-0.551802	0.090035	7.46e-09	Brain_Caudate_basal_ganglia.NM_203372.ACSL3
rs11589479	1	155033308	A	G	-1.17778	0.119919	6.89e-18	Brain_Caudate_basal_ganglia.NM_207191.ADAM15
rs6500462	16	90015960	C	G	-1.47904	0.161953	4.28e-16	Brain_Caudate_basal_ganglia.NM_207514.DEF8
rs58546475	22	26091927	T	C	1.17668	0.197055	1.65e-08	Brain_Caudate_basal_ganglia.NR_003491.MIAT
rs10148822	14	24421152	T	C	0.891216	0.143265	4.69e-09	Brain_Caudate_basal_ganglia.NR_023921.DHRS4-AS1
rs10052042	5	130458134	T	G	1.12525	0.058558	2.76e-42	Brain_Caudate_basal_ganglia.NR_024611.HINT1
rs17810048	19	3855477	C	T	-0.633793	0.075578	3.41e-14	Brain_Caudate_basal_ganglia.NR_027149.ZFR2
rs4464078	16	90103087	C	T	-1.21476	0.063127	2.38e-42	Brain_Caudate_basal_ganglia.NR_027335.URAHP
rs4464078	16	90103087	C	T	1.21698	0.063292	2.58e-42	Brain_Caudate_basal_ganglia.NR_027336.URAHP
rs9824791	3	171061886	A	G	-0.412073	0.056136	1.28e-11	Brain_Caudate_basal_ganglia.NR_027767.TNIK
rs11487952	1	75195812	C	T	-1.58026	0.146019	1.57e-20	Brain_Caudate_basal_ganglia.NR_027962.TYW3
rs769009	10	49390449	G	T	-0.744021	0.085669	5.98e-15	Brain_Caudate_basal_ganglia.NR_033172_1.FRMPD2P1
rs769009	10	49390449	G	T	0.495002	0.061922	3.24e-13	Brain_Caudate_basal_ganglia.NR_033172.FRMPD2P1
rs58546475	22	26091927	T	C	1.17668	0.197055	1.65e-08	Brain_Caudate_basal_ganglia.NR_033320.MIAT
rs35520457	19	56993984	C	T	-0.834007	0.102717	1.59e-13	Brain_Caudate_basal_ganglia.NR_036521.ZNF667-AS1
rs35520457	19	56993984	C	T	0.833323	0.102758	1.69e-13	Brain_Caudate_basal_ganglia.NR_036522.ZNF667-AS1
rs72763994	9	114956054	A	G	0.932296	0.158924	2.76e-08	Brain_Caudate_basal_ganglia.NR_036651.HSDL2
rs7970557	12	110002133	T	C	-1.55944	0.120845	4.24e-26	Brain_Caudate_basal_ganglia.NR_038118.MMAB
rs45496500	21	37511829	A	G	-0.517645	0.087553	2.2e-08	Brain_Caudate_basal_ganglia.NR_038894.CBR3-AS1
rs4085568	13	21907250	G	A	-0.996067	0.096709	3.8e-19	Brain_Caudate_basal_ganglia.NR_038939.MIPEPP3
rs4910262	11	11173024	T	G	0.975207	0.135409	2.68e-11	Brain_Caudate_basal_ganglia.NR_046375.MRVI1-AS1
rs6484216	11	10390094	C	G	0.866412	0.14354	1.21e-08	Brain_Caudate_basal_ganglia.NR_046375.MRVI1-AS1
rs4085568	13	21907250	G	A	0.995721	0.096766	4.02e-19	Brain_Caudate_basal_ganglia.NR_046461.MIPEPP3
rs1800606	11	6416959	C	T	-0.59458	0.087889	2.8e-10	Brain_Caudate_basal_ganglia.NR_047512.APBB1
rs73649999	9	21922766	C	G	1.27029	0.178405	4.18e-11	Brain_Caudate_basal_ganglia.NR_047538.CDKN2B-AS1
rs62559462	9	22223666	A	G	1.10044	0.176037	4.02e-09	Brain_Caudate_basal_ganglia.NR_047538.CDKN2B-AS1
rs7551159	1	160816786	C	A	1.64557	0.2484	5.86e-10	Brain_Caudate_basal_ganglia.NR_047648.FCGR2C
rs28505989	1	161941382	G	C	0.875058	0.134142	9.93e-10	Brain_Caudate_basal_ganglia.NR_047648.FCGR2C
rs1076496	14	78176851	G	A	-0.798443	0.064879	1.7e-24	Brain_Caudate_basal_ganglia.NR_052025.SLIRP
rs7761792	6	42139510	C	T	0.751919	0.115762	1.17e-09	Brain_Caudate_basal_ganglia.NR_072998.PTK7
rs4426996	6	43887937	A	G	0.74426	0.124459	1.58e-08	Brain_Caudate_basal_ganglia.NR_072998.PTK7
rs8104928	19	42130284	G	A	1.03045	0.179374	4.96e-08	Brain_Caudate_basal_ganglia.NR_073049.DEDD2
rs739916	11	17942831	G	T	-0.700142	0.062689	1.87e-21	Brain_Caudate_basal_ganglia.NR_104041.SERGEF
rs10216079	7	75690988	C	A	-0.692129	0.091569	2e-11	Brain_Caudate_basal_ganglia.NR_104165.MDH2
rs10917323	1	23205113	G	A	0.892141	0.131235	2.36e-10	Brain_Caudate_basal_ganglia.NR_109760.LINC00339
rs61200828	1	22314444	A	C	0.643047	0.108181	1.88e-08	Brain_Caudate_basal_ganglia.NR_109760.LINC00339
rs9321355	6	132942953	G	A	1.22212	0.20115	9.74e-09	Brain_Caudate_basal_ganglia.NR_110143.VNN2
rs2016840	15	44211868	A	G	0.748638	0.103344	2.13e-11	Brain_Caudate_basal_ganglia.NR_110319.CATSPER2
rs2288072	2	24390517	G	A	-0.931477	0.079437	6.02e-23	Brain_Caudate_basal_ganglia.NR_111929.FAM228B
rs3750099	7	29552213	C	T	0.744035	0.121034	6.8e-09	Brain_Caudate_basal_ganglia.NR_120525.CHN2
rs2853981	6	31378768	A	G	0.891643	0.05584	2.9e-29	Brain_Cerebellar_Hemisphere.NM_000247.MICA
rs13332975	16	3052379	C	A	-1.52507	0.227646	1.27e-09	Brain_Cerebellar_Hemisphere.NM_000296.PKD1
rs2445174	11	18263836	C	T	0.860602	0.109308	4.26e-12	Brain_Cerebellar_Hemisphere.NM_000352.ABCC8
rs73428850	11	18273346	A	T	0.931806	0.157662	4.76e-08	Brain_Cerebellar_Hemisphere.NM_000352.ABCC8
rs13501	6	32793523	A	G	0.958116	0.113999	3.04e-13	Brain_Cerebellar_Hemisphere.NM_000544.TAP2
rs10848615	12	2219095	C	T	-1.32202	0.202761	2.9e-09	Brain_Cerebellar_Hemisphere.NM_000719.CACNA1C
rs216012	12	2727005	G	C	-1.2402	0.190756	3.17e-09	Brain_Cerebellar_Hemisphere.NM_000719.CACNA1C
rs1728491	7	137241197	T	C	1.2507	0.184678	8.83e-10	Brain_Cerebellar_Hemisphere.NM_000739.CHRM2
rs527709	11	106251514	A	G	-1.07664	0.148267	8.47e-11	Brain_Cerebellar_Hemisphere.NM_000855.GUCY1A2
rs10890643	11	106961222	T	C	-1.77718	0.297931	3.72e-08	Brain_Cerebellar_Hemisphere.NM_000855.GUCY1A2
rs1049115	6	3015790	A	G	0.819939	0.105376	6.7e-12	Brain_Cerebellar_Hemisphere.NM_000904.NQO2
rs3746992	21	47404043	C	G	0.640177	0.104726	1.91e-08	Brain_Cerebellar_Hemisphere.NM_001001438.LSS
rs57988109	7	80114607	G	A	1.44029	0.206462	3.35e-10	Brain_Cerebellar_Hemisphere.NM_001001547.CD36
rs75926928	10	116085639	A	G	0.792207	0.131552	2.88e-08	Brain_Cerebellar_Hemisphere.NM_001001936.AFAP1L2
rs57249416	12	76661543	C	G	-1.72422	0.264894	3.05e-09	Brain_Cerebellar_Hemisphere.NM_001003712.OSBPL8
rs1014998	8	37445273	A	G	1.129	0.161938	3.42e-10	Brain_Cerebellar_Hemisphere.NM_001003791.ERLIN2
rs1728491	7	137241197	T	C	1.2507	0.184678	8.83e-10	Brain_Cerebellar_Hemisphere.NM_001006628.CHRM2
rs1728491	7	137241197	T	C	1.2507	0.184678	8.83e-10	Brain_Cerebellar_Hemisphere.NM_001006631.CHRM2
rs609861	11	77842310	G	A	-0.933908	0.132462	2.36e-10	Brain_Cerebellar_Hemisphere.NM_001007027.ALG8
rs78944275	1	117407104	A	G	1.54174	0.221968	3.87e-10	Brain_Cerebellar_Hemisphere.NM_001007237.IGSF3
rs13332975	16	3052379	C	A	-1.52507	0.227646	1.27e-09	Brain_Cerebellar_Hemisphere.NM_001009944.PKD1
rs58960563	8	72535451	C	T	-1.38911	0.235322	4.92e-08	Brain_Cerebellar_Hemisphere.NM_001011720.XKR9
rs7546679	1	244742292	C	A	1.36905	0.180308	1.7e-11	Brain_Cerebellar_Hemisphere.NM_001012970.C1orf100
rs12727264	1	245114457	G	A	0.897035	0.131393	6.81e-10	Brain_Cerebellar_Hemisphere.NM_001012970.C1orf100
rs9277997	6	33317432	T	C	-1.54855	0.145051	3.29e-18	Brain_Cerebellar_Hemisphere.NM_001014837.CUTA
rs9277997	6	33317432	T	C	0.712165	0.118803	3.26e-08	Brain_Cerebellar_Hemisphere.NM_001014840.CUTA
rs78874207	12	57519432	A	G	0.829873	0.1339	1.31e-08	Brain_Cerebellar_Hemisphere.NM_001017958.OS9
rs9935576	16	66906385	G	A	-1.04713	0.121639	1.11e-13	Brain_Cerebellar_Hemisphere.NM_001018159.NAE1
rs74028108	16	72808530	C	T	-1.89897	0.27511	4.76e-10	Brain_Cerebellar_Hemisphere.NM_001030007.AP1G1
rs11871178	17	7995183	G	A	-0.333457	0.052956	8.17e-09	Brain_Cerebellar_Hemisphere.NM_001033859.ACADVL
rs11539046	3	40503809	G	A	-0.583124	0.080664	9.91e-11	Brain_Cerebellar_Hemisphere.NM_001034996.RPL14
rs2000900	18	47502338	T	G	-1.30681	0.210591	1.27e-08	Brain_Cerebellar_Hemisphere.NM_001035005.C18orf32
rs592585	15	34271648	T	C	-1.41853	0.197728	1.32e-10	Brain_Cerebellar_Hemisphere.NM_001036.RYR3
rs57297142	9	17602090	G	A	-1.35169	0.178263	1.79e-11	Brain_Cerebellar_Hemisphere.NM_001040272.ADAMTSL1
rs10757087	9	19740788	T	C	-0.818931	0.114893	1.63e-10	Brain_Cerebellar_Hemisphere.NM_001040272.ADAMTSL1
rs2383020	9	17477100	G	C	-0.685247	0.108983	8.52e-09	Brain_Cerebellar_Hemisphere.NM_001040272.ADAMTSL1
rs9421761	10	48541256	G	A	0.80738	0.084696	1.06e-15	Brain_Cerebellar_Hemisphere.NM_001042357_1.PTPN20B
rs709616	10	48631327	A	G	0.529442	0.071513	4.26e-11	Brain_Cerebellar_Hemisphere.NM_001042357_1.PTPN20B
rs73302224	10	49801412	C	T	0.694378	0.102227	8.02e-10	Brain_Cerebellar_Hemisphere.NM_001042357_1.PTPN20B
rs9421761	10	48541256	G	A	0.80738	0.084696	1.06e-15	Brain_Cerebellar_Hemisphere.NM_001042358_1.PTPN20B
rs709616	10	48631327	A	G	0.529442	0.071513	4.26e-11	Brain_Cerebellar_Hemisphere.NM_001042358_1.PTPN20B
rs73302224	10	49801412	C	T	0.694378	0.102227	8.02e-10	Brain_Cerebellar_Hemisphere.NM_001042358_1.PTPN20B
rs9421761	10	48541256	G	A	1.11315	0.120931	5.48e-15	Brain_Cerebellar_Hemisphere.NM_001042359.PTPN20B
rs7894907	10	47569859	G	C	1.24664	0.138034	1.33e-14	Brain_Cerebellar_Hemisphere.NM_001042359.PTPN20B
rs1993489	10	48449225	A	G	1.16456	0.145237	2.08e-12	Brain_Cerebellar_Hemisphere.NM_001042359.PTPN20B
rs9421761	10	48541256	G	A	0.80738	0.084696	1.06e-15	Brain_Cerebellar_Hemisphere.NM_001042360.PTPN20B
rs709616	10	48631327	A	G	0.529442	0.071513	4.26e-11	Brain_Cerebellar_Hemisphere.NM_001042360.PTPN20B
rs73302224	10	49801412	C	T	0.694378	0.102227	8.02e-10	Brain_Cerebellar_Hemisphere.NM_001042360.PTPN20B
rs9421761	10	48541256	G	A	1.11315	0.120931	5.48e-15	Brain_Cerebellar_Hemisphere.NM_001042361_1.PTPN20B
rs7894907	10	47569859	G	C	1.24664	0.138034	1.33e-14	Brain_Cerebellar_Hemisphere.NM_001042361_1.PTPN20B
rs1993489	10	48449225	A	G	1.16456	0.145237	2.08e-12	Brain_Cerebellar_Hemisphere.NM_001042361_1.PTPN20B
rs9421761	10	48541256	G	A	0.80738	0.084696	1.06e-15	Brain_Cerebellar_Hemisphere.NM_001042363_1.PTPN20B
rs709616	10	48631327	A	G	0.529442	0.071513	4.26e-11	Brain_Cerebellar_Hemisphere.NM_001042363_1.PTPN20B
rs73302224	10	49801412	C	T	0.694378	0.102227	8.02e-10	Brain_Cerebellar_Hemisphere.NM_001042363_1.PTPN20B
rs9421761	10	48541256	G	A	1.11315	0.120931	5.48e-15	Brain_Cerebellar_Hemisphere.NM_001042364_1.PTPN20B
rs7894907	10	47569859	G	C	1.24664	0.138034	1.33e-14	Brain_Cerebellar_Hemisphere.NM_001042364_1.PTPN20B
rs1993489	10	48449225	A	G	1.16456	0.145237	2.08e-12	Brain_Cerebellar_Hemisphere.NM_001042364_1.PTPN20B
rs13332975	16	3052379	C	A	-1.66509	0.223675	3.49e-11	Brain_Cerebellar_Hemisphere.NM_001079846.CREBBP
rs6500553	16	3868099	C	A	-2.02424	0.309399	2.61e-09	Brain_Cerebellar_Hemisphere.NM_001079846.CREBBP
rs56241519	7	102364101	G	A	-0.720552	0.105102	5.94e-10	Brain_Cerebellar_Hemisphere.NM_001079877.RASA4
rs28499142	14	89968426	T	C	1.09941	0.148831	4.61e-11	Brain_Cerebellar_Hemisphere.NM_001085471.FOXN3
rs3949966	14	89602928	G	A	0.873088	0.139443	9.63e-09	Brain_Cerebellar_Hemisphere.NM_001085471.FOXN3
rs17079601	18	66376889	A	G	-1.00497	0.15467	3.23e-09	Brain_Cerebellar_Hemisphere.NM_001093729.CCDC102B
rs7255481	19	58010642	T	C	1.09815	0.059661	6.96e-34	Brain_Cerebellar_Hemisphere.NM_001098491.ZNF419
rs7255481	19	58010642	T	C	1.09815	0.059661	6.96e-34	Brain_Cerebellar_Hemisphere.NM_001098492.ZNF419
rs7255481	19	58010642	T	C	1.08543	0.058737	5.12e-34	Brain_Cerebellar_Hemisphere.NM_001098493.ZNF419
rs4801490	19	58006239	A	C	-0.765172	0.05201	9.27e-27	Brain_Cerebellar_Hemisphere.NM_001098494.ZNF419
rs4801490	19	58006239	A	C	-0.753671	0.051239	9.4e-27	Brain_Cerebellar_Hemisphere.NM_001098495.ZNF419
rs4801490	19	58006239	A	C	-0.753671	0.051239	9.4e-27	Brain_Cerebellar_Hemisphere.NM_001098496.ZNF419
rs75185555	2	101629986	T	G	0.416446	0.046484	1.9e-14	Brain_Cerebellar_Hemisphere.NM_001098577.RPL31
rs12898397	15	75130093	T	C	0.356337	0.042688	4.04e-13	Brain_Cerebellar_Hemisphere.NM_001099436.ULK3
rs4730483	7	110821730	G	C	-0.367283	0.057609	5.68e-09	Brain_Cerebellar_Hemisphere.NM_001099658.LRRN3
rs4996100	16	29163708	G	A	-1.57714	0.264282	3.68e-08	Brain_Cerebellar_Hemisphere.NM_001099661_1.EIF3CL
rs4996100	16	29163708	G	A	-1.57714	0.264282	3.68e-08	Brain_Cerebellar_Hemisphere.NM_001099661.EIF3CL
rs1995056	8	86248362	T	C	-0.765571	0.098982	8.43e-12	Brain_Cerebellar_Hemisphere.NM_001099670.C8orf59
rs10520985	5	31524565	A	G	-0.901261	0.118182	1.44e-11	Brain_Cerebellar_Hemisphere.NM_001100412.DROSHA
rs4904753	14	91619960	T	G	-0.90612	0.075242	3.56e-21	Brain_Cerebellar_Hemisphere.NM_001102369.C14orf159
rs13011836	2	180240770	C	T	0.508986	0.080257	6.63e-09	Brain_Cerebellar_Hemisphere.NM_001113397.ZNF385B
rs74028108	16	72808530	C	T	-1.89897	0.27511	4.76e-10	Brain_Cerebellar_Hemisphere.NM_001128.AP1G1
rs4959788	6	3264526	C	T	0.91829	0.095456	6.75e-16	Brain_Cerebellar_Hemisphere.NM_001128592.PSMG4
rs9503608	6	3525695	C	T	1.64964	0.196042	2.9e-13	Brain_Cerebellar_Hemisphere.NM_001128592.PSMG4
rs9501925	6	3125703	G	A	1.19573	0.142649	3.4e-13	Brain_Cerebellar_Hemisphere.NM_001128592.PSMG4
rs9502036	6	3646968	C	G	0.784029	0.100045	5.1e-12	Brain_Cerebellar_Hemisphere.NM_001128592.PSMG4
rs56309913	6	4148612	C	T	1.2574	0.163115	9.58e-12	Brain_Cerebellar_Hemisphere.NM_001128592.PSMG4
rs9328202	6	3887339	A	C	0.850376	0.133692	6.08e-09	Brain_Cerebellar_Hemisphere.NM_001128592.PSMG4
rs3106318	8	24049625	C	T	-0.94036	0.15932	4.93e-08	Brain_Cerebellar_Hemisphere.NM_001128930.ENTPD4
rs10848615	12	2219095	C	T	-1.32202	0.202761	2.9e-09	Brain_Cerebellar_Hemisphere.NM_001129827.CACNA1C
rs216012	12	2727005	G	C	-1.2402	0.190756	3.17e-09	Brain_Cerebellar_Hemisphere.NM_001129827.CACNA1C
rs10848615	12	2219095	C	T	-1.32202	0.202761	2.9e-09	Brain_Cerebellar_Hemisphere.NM_001129829.CACNA1C
rs216012	12	2727005	G	C	-1.2402	0.190756	3.17e-09	Brain_Cerebellar_Hemisphere.NM_001129829.CACNA1C
rs10848615	12	2219095	C	T	-1.32202	0.202761	2.9e-09	Brain_Cerebellar_Hemisphere.NM_001129830.CACNA1C
rs216012	12	2727005	G	C	-1.2402	0.190756	3.17e-09	Brain_Cerebellar_Hemisphere.NM_001129830.CACNA1C
rs10848615	12	2219095	C	T	-1.32202	0.202761	2.9e-09	Brain_Cerebellar_Hemisphere.NM_001129831.CACNA1C
rs216012	12	2727005	G	C	-1.2402	0.190756	3.17e-09	Brain_Cerebellar_Hemisphere.NM_001129831.CACNA1C
rs10848615	12	2219095	C	T	-1.32202	0.202761	2.9e-09	Brain_Cerebellar_Hemisphere.NM_001129832.CACNA1C
rs216012	12	2727005	G	C	-1.2402	0.190756	3.17e-09	Brain_Cerebellar_Hemisphere.NM_001129832.CACNA1C
rs10848615	12	2219095	C	T	-1.32202	0.202761	2.9e-09	Brain_Cerebellar_Hemisphere.NM_001129833.CACNA1C
rs216012	12	2727005	G	C	-1.2402	0.190756	3.17e-09	Brain_Cerebellar_Hemisphere.NM_001129833.CACNA1C
rs10848615	12	2219095	C	T	-1.32202	0.202761	2.9e-09	Brain_Cerebellar_Hemisphere.NM_001129834.CACNA1C
rs216012	12	2727005	G	C	-1.2402	0.190756	3.17e-09	Brain_Cerebellar_Hemisphere.NM_001129834.CACNA1C
rs10848615	12	2219095	C	T	-1.32202	0.202761	2.9e-09	Brain_Cerebellar_Hemisphere.NM_001129835.CACNA1C
rs216012	12	2727005	G	C	-1.2402	0.190756	3.17e-09	Brain_Cerebellar_Hemisphere.NM_001129835.CACNA1C
rs10848615	12	2219095	C	T	-1.32202	0.202761	2.9e-09	Brain_Cerebellar_Hemisphere.NM_001129836.CACNA1C
rs216012	12	2727005	G	C	-1.2402	0.190756	3.17e-09	Brain_Cerebellar_Hemisphere.NM_001129836.CACNA1C
rs10848615	12	2219095	C	T	-1.32202	0.202761	2.9e-09	Brain_Cerebellar_Hemisphere.NM_001129837.CACNA1C
rs216012	12	2727005	G	C	-1.2402	0.190756	3.17e-09	Brain_Cerebellar_Hemisphere.NM_001129837.CACNA1C
rs10848615	12	2219095	C	T	-1.32202	0.202761	2.9e-09	Brain_Cerebellar_Hemisphere.NM_001129838.CACNA1C
rs216012	12	2727005	G	C	-1.2402	0.190756	3.17e-09	Brain_Cerebellar_Hemisphere.NM_001129838.CACNA1C
rs10848615	12	2219095	C	T	-1.32202	0.202761	2.9e-09	Brain_Cerebellar_Hemisphere.NM_001129839.CACNA1C
rs216012	12	2727005	G	C	-1.2402	0.190756	3.17e-09	Brain_Cerebellar_Hemisphere.NM_001129839.CACNA1C
rs10848615	12	2219095	C	T	-1.32202	0.202761	2.9e-09	Brain_Cerebellar_Hemisphere.NM_001129840.CACNA1C
rs216012	12	2727005	G	C	-1.2402	0.190756	3.17e-09	Brain_Cerebellar_Hemisphere.NM_001129840.CACNA1C
rs10848615	12	2219095	C	T	-1.32202	0.202761	2.9e-09	Brain_Cerebellar_Hemisphere.NM_001129841.CACNA1C
rs216012	12	2727005	G	C	-1.2402	0.190756	3.17e-09	Brain_Cerebellar_Hemisphere.NM_001129841.CACNA1C
rs10848615	12	2219095	C	T	-1.32202	0.202761	2.9e-09	Brain_Cerebellar_Hemisphere.NM_001129842.CACNA1C
rs216012	12	2727005	G	C	-1.2402	0.190756	3.17e-09	Brain_Cerebellar_Hemisphere.NM_001129842.CACNA1C
rs10848615	12	2219095	C	T	-1.32202	0.202761	2.9e-09	Brain_Cerebellar_Hemisphere.NM_001129843.CACNA1C
rs216012	12	2727005	G	C	-1.2402	0.190756	3.17e-09	Brain_Cerebellar_Hemisphere.NM_001129843.CACNA1C
rs10848615	12	2219095	C	T	-1.32202	0.202761	2.9e-09	Brain_Cerebellar_Hemisphere.NM_001129844.CACNA1C
rs216012	12	2727005	G	C	-1.2402	0.190756	3.17e-09	Brain_Cerebellar_Hemisphere.NM_001129844.CACNA1C
rs10848615	12	2219095	C	T	-1.32202	0.202761	2.9e-09	Brain_Cerebellar_Hemisphere.NM_001129846.CACNA1C
rs216012	12	2727005	G	C	-1.2402	0.190756	3.17e-09	Brain_Cerebellar_Hemisphere.NM_001129846.CACNA1C
rs7613814	3	158286103	C	T	-0.847899	0.125889	1.06e-09	Brain_Cerebellar_Hemisphere.NM_001130157.MLF1
rs645675	11	118039273	C	T	-1.70209	0.243842	3.29e-10	Brain_Cerebellar_Hemisphere.NM_001130991.HYOU1
rs4296047	11	119471243	T	C	-1.84816	0.285319	3.53e-09	Brain_Cerebellar_Hemisphere.NM_001130991.HYOU1
rs6774120	3	139481350	T	C	1.47642	0.204478	1.04e-10	Brain_Cerebellar_Hemisphere.NM_001130993.RBP1
rs12536235	7	2111555	C	A	-1.22978	0.139307	3.66e-14	Brain_Cerebellar_Hemisphere.NM_001134395.C7orf50
rs2272378	7	931660	A	G	-1.35289	0.173134	5.7e-12	Brain_Cerebellar_Hemisphere.NM_001134395.C7orf50
rs145237405	7	286634	C	G	-1.27747	0.188273	8.31e-10	Brain_Cerebellar_Hemisphere.NM_001134395.C7orf50
rs12536235	7	2111555	C	A	-1.22978	0.139307	3.66e-14	Brain_Cerebellar_Hemisphere.NM_001134396.C7orf50
rs2272378	7	931660	A	G	-1.35289	0.173134	5.7e-12	Brain_Cerebellar_Hemisphere.NM_001134396.C7orf50
rs145237405	7	286634	C	G	-1.27747	0.188273	8.31e-10	Brain_Cerebellar_Hemisphere.NM_001134396.C7orf50
rs28607748	3	72766296	C	A	-1.68763	0.265648	6.31e-09	Brain_Cerebellar_Hemisphere.NM_001134649.EIF4E3
rs1288979	3	71103136	C	T	-1.19757	0.198477	2.73e-08	Brain_Cerebellar_Hemisphere.NM_001134649.EIF4E3
rs28607748	3	72766296	C	A	-1.68763	0.265648	6.31e-09	Brain_Cerebellar_Hemisphere.NM_001134650.EIF4E3
rs1288979	3	71103136	C	T	-1.19757	0.198477	2.73e-08	Brain_Cerebellar_Hemisphere.NM_001134650.EIF4E3
rs28607748	3	72766296	C	A	-1.68763	0.265648	6.31e-09	Brain_Cerebellar_Hemisphere.NM_001134651.EIF4E3
rs1288979	3	71103136	C	T	-1.19757	0.198477	2.73e-08	Brain_Cerebellar_Hemisphere.NM_001134651.EIF4E3
rs138850	22	50193337	C	T	1.31679	0.109961	4.98e-21	Brain_Cerebellar_Hemisphere.NM_001135101.CRELD2
rs145185738	17	20534285	G	A	-0.936714	0.146172	4.88e-09	Brain_Cerebellar_Hemisphere.NM_001135167.ALDH3A1
rs3018883	8	95058838	T	G	1.05092	0.163157	4.19e-09	Brain_Cerebellar_Hemisphere.NM_001135733.TP53INP1
rs35601737	19	13220703	G	C	0.790468	0.076565	1.94e-17	Brain_Cerebellar_Hemisphere.NM_001136035.TRMT1
rs2064367	1	15472195	A	G	0.612109	0.079684	1.11e-11	Brain_Cerebellar_Hemisphere.NM_001136216.TMEM51
rs2064367	1	15472195	A	G	-0.310699	0.051532	2.79e-08	Brain_Cerebellar_Hemisphere.NM_001136217.TMEM51
rs9550621	13	20767383	A	G	0.53309	0.087778	2.29e-08	Brain_Cerebellar_Hemisphere.NM_001141968.TPTE2
rs1589918	15	23749808	G	A	-1.10885	0.174819	6.61e-09	Brain_Cerebellar_Hemisphere.NM_001142275.NIPA1
rs7182208	15	23756847	G	C	-1.48363	0.236476	9.08e-09	Brain_Cerebellar_Hemisphere.NM_001142275.NIPA1
rs35601737	19	13220703	G	C	-0.792056	0.074617	4.46e-18	Brain_Cerebellar_Hemisphere.NM_001142554.TRMT1
rs7118348	11	2588236	A	T	-1.31097	0.220959	4.3e-08	Brain_Cerebellar_Hemisphere.NM_001142946.C11orf21
rs17162927	7	141970946	A	G	1.24513	0.208548	3.63e-08	Brain_Cerebellar_Hemisphere.NM_001143680.GSTK1
rs12764209	10	135364100	C	T	-0.438816	0.065698	1.39e-09	Brain_Cerebellar_Hemisphere.NM_001143764.SYCE1
rs56161420	6	26405835	A	G	-1.02326	0.116109	3.94e-14	Brain_Cerebellar_Hemisphere.NM_001145009.BTN3A1
rs112637166	17	43751101	G	A	-0.160012	0.026684	3.23e-08	Brain_Cerebellar_Hemisphere.NM_001145148.CRHR1
rs74758916	7	30470323	G	T	-0.961432	0.160054	3.08e-08	Brain_Cerebellar_Hemisphere.NM_001145515.SCRN1
rs3828165	2	220889	A	G	-1.07397	0.09983	2.18e-18	Brain_Cerebellar_Hemisphere.NM_001159597.SH3YL1
rs73573664	8	31171042	T	C	1.19281	0.201033	4.29e-08	Brain_Cerebellar_Hemisphere.NM_001160007.NRG1
rs841457	2	129342870	T	C	0.774059	0.122201	6.87e-09	Brain_Cerebellar_Hemisphere.NM_001161415.GPR17
rs10501620	11	86155131	C	T	-1.21304	0.196469	1.45e-08	Brain_Cerebellar_Hemisphere.NM_001162953.SYTL2
rs10910648	1	232409847	G	A	1.42436	0.195932	8.14e-11	Brain_Cerebellar_Hemisphere.NM_001164551.DISC1
rs12029590	1	232199520	A	G	1.14458	0.188724	2.37e-08	Brain_Cerebellar_Hemisphere.NM_001164551.DISC1
rs10910648	1	232409847	G	A	1.42436	0.195932	8.14e-11	Brain_Cerebellar_Hemisphere.NM_001164555.DISC1
rs12029590	1	232199520	A	G	1.14458	0.188724	2.37e-08	Brain_Cerebellar_Hemisphere.NM_001164555.DISC1
rs61218687	1	232376187	G	C	1.04704	0.13753	1.53e-11	Brain_Cerebellar_Hemisphere.NM_001164556.DISC1
rs35131943	1	232193410	C	G	0.831485	0.130303	5.53e-09	Brain_Cerebellar_Hemisphere.NM_001164556.DISC1
rs10848615	12	2219095	C	T	-1.32202	0.202761	2.9e-09	Brain_Cerebellar_Hemisphere.NM_001167623.CACNA1C
rs216012	12	2727005	G	C	-1.2402	0.190756	3.17e-09	Brain_Cerebellar_Hemisphere.NM_001167623.CACNA1C
rs10848615	12	2219095	C	T	-1.32202	0.202761	2.9e-09	Brain_Cerebellar_Hemisphere.NM_001167624.CACNA1C
rs216012	12	2727005	G	C	-1.2402	0.190756	3.17e-09	Brain_Cerebellar_Hemisphere.NM_001167624.CACNA1C
rs10848615	12	2219095	C	T	-1.32202	0.202761	2.9e-09	Brain_Cerebellar_Hemisphere.NM_001167625.CACNA1C
rs216012	12	2727005	G	C	-1.2402	0.190756	3.17e-09	Brain_Cerebellar_Hemisphere.NM_001167625.CACNA1C
rs284660	19	41932084	G	T	-1.1924	0.071773	1.62e-30	Brain_Cerebellar_Hemisphere.NM_001167867.ATP5SL
rs284658	19	41929988	G	A	0.847613	0.117052	9.35e-11	Brain_Cerebellar_Hemisphere.NM_001167869.ATP5SL
rs284660	19	41932084	G	T	1.08956	0.101658	2.67e-18	Brain_Cerebellar_Hemisphere.NM_001167870.ATP5SL
rs284660	19	41932084	G	T	-1.22014	0.069835	3.76e-32	Brain_Cerebellar_Hemisphere.NM_001167871.ATP5SL
rs216012	12	2727005	G	C	-1.28169	0.131677	3.81e-16	Brain_Cerebellar_Hemisphere.NM_001168320.TSPAN9
rs933413	12	3150988	T	A	-1.35321	0.167935	1.72e-12	Brain_Cerebellar_Hemisphere.NM_001168320.TSPAN9
rs566601	12	3355910	C	A	-1.23054	0.156565	4.55e-12	Brain_Cerebellar_Hemisphere.NM_001168320.TSPAN9
rs11062132	12	2266073	G	A	-1.66091	0.226334	5.84e-11	Brain_Cerebellar_Hemisphere.NM_001168320.TSPAN9
rs699462	6	24551331	G	C	-0.517118	0.058935	4.78e-14	Brain_Cerebellar_Hemisphere.NM_001168377.KIAA0319
rs4676641	3	39440679	C	T	1.26354	0.170532	4.14e-11	Brain_Cerebellar_Hemisphere.NM_001171171.CX3CR1
rs1708016	3	39623334	C	T	1.90653	0.293412	3.22e-09	Brain_Cerebellar_Hemisphere.NM_001171171.CX3CR1
rs1708016	3	39623334	C	T	2.30695	0.313853	5.51e-11	Brain_Cerebellar_Hemisphere.NM_001171172.CX3CR1
rs194706	3	38355917	T	C	1.20325	0.181341	1.7e-09	Brain_Cerebellar_Hemisphere.NM_001171172.CX3CR1
rs1708016	3	39623334	C	T	-2.26043	0.28413	2.84e-12	Brain_Cerebellar_Hemisphere.NM_001171174.CX3CR1
rs194706	3	38355917	T	C	-1.18007	0.165016	1.45e-10	Brain_Cerebellar_Hemisphere.NM_001171174.CX3CR1
rs7895139	10	85970100	A	C	-0.478425	0.056436	2.12e-13	Brain_Cerebellar_Hemisphere.NM_001171971.CDHR1
rs10411772	19	54048951	C	A	0.919111	0.146721	9.5e-09	Brain_Cerebellar_Hemisphere.NM_001172675.ZNF347
rs158201	19	54504906	G	T	0.875173	0.143487	2.02e-08	Brain_Cerebellar_Hemisphere.NM_001172675.ZNF347
rs6508811	19	39115308	G	A	2.21847	0.351164	7.43e-09	Brain_Cerebellar_Hemisphere.NM_001172692.ZNF573
rs2246829	1	192547074	A	C	1.07865	0.174906	1.49e-08	Brain_Cerebellar_Hemisphere.NM_001173525.TROVE2
rs10786369	10	99497798	T	G	-1.06238	0.072462	1.2e-26	Brain_Cerebellar_Hemisphere.NM_001174120.ZFYVE27
rs2853981	6	31378768	A	G	-0.788368	0.073487	2.53e-18	Brain_Cerebellar_Hemisphere.NM_001177519.MICA
rs71630748	5	96060592	G	A	-0.933223	0.075212	5.87e-22	Brain_Cerebellar_Hemisphere.NM_001190442.CAST
rs1993488	10	48445554	G	A	-1.32037	0.206987	5.59e-09	Brain_Cerebellar_Hemisphere.NM_001190810_1.AGAP9
rs148874097	12	56747744	T	C	0.791065	0.131033	2.69e-08	Brain_Cerebellar_Hemisphere.NM_001190991.CNPY2
rs2032890	5	96121152	C	A	0.773577	0.108583	1.66e-10	Brain_Cerebellar_Hemisphere.NM_001198541.ERAP1
rs12140084	1	24716529	A	C	0.297258	0.042412	2.87e-10	Brain_Cerebellar_Hemisphere.NM_001199013.STPG1
rs10489443	1	24749706	A	G	0.652453	0.073859	3.54e-14	Brain_Cerebellar_Hemisphere.NM_001199014.STPG1
rs73493269	16	864123	G	A	0.634531	0.095933	1.87e-09	Brain_Cerebellar_Hemisphere.NM_001199097.BAIAP3
rs73493268	16	864097	G	A	-0.528158	0.08623	1.81e-08	Brain_Cerebellar_Hemisphere.NM_001199098.BAIAP3
rs73493268	16	864097	G	A	-0.528158	0.08623	1.81e-08	Brain_Cerebellar_Hemisphere.NM_001199099.BAIAP3
rs2000900	18	47502338	T	G	-1.30681	0.210591	1.27e-08	Brain_Cerebellar_Hemisphere.NM_001199346.C18orf32
rs1052067	1	156206121	A	G	-1.33916	0.134338	1.18e-16	Brain_Cerebellar_Hemisphere.NM_001199653.PMF1
rs707934	6	31735631	T	C	0.754369	0.126279	3.58e-08	Brain_Cerebellar_Hemisphere.NM_001204078_3.ATP6V1G2
rs6457816	6	35362848	C	T	1.31545	0.187282	2.67e-10	Brain_Cerebellar_Hemisphere.NM_001204091.RPS10
rs9924347	16	82025629	C	T	1.65488	0.265477	1.11e-08	Brain_Cerebellar_Hemisphere.NM_001220491.CDH13
rs9326852	5	111653519	A	G	0.402336	0.065595	1.75e-08	Brain_Cerebellar_Hemisphere.NM_001242377.DCP2
rs6500462	16	90015960	C	G	0.737711	0.107686	6.09e-10	Brain_Cerebellar_Hemisphere.NM_001242816.DEF8
rs6500462	16	90015960	C	G	0.706673	0.104315	8.74e-10	Brain_Cerebellar_Hemisphere.NM_001242817.DEF8
rs6500462	16	90015960	C	G	0.706673	0.104315	8.74e-10	Brain_Cerebellar_Hemisphere.NM_001242818.DEF8
rs12216504	6	17977225	T	C	0.58984	0.098082	2.98e-08	Brain_Cerebellar_Hemisphere.NM_001243423.KIF13A
rs4930152	11	64005412	A	G	1.23233	0.071126	7.06e-32	Brain_Cerebellar_Hemisphere.NM_001243733.VEGFB
rs592585	15	34271648	T	C	-1.41853	0.197728	1.32e-10	Brain_Cerebellar_Hemisphere.NM_001243996.RYR3
rs35717222	11	6483763	A	G	-0.390979	0.062456	9.69e-09	Brain_Cerebellar_Hemisphere.NM_001248006.TRIM3
rs867921	1	156352974	C	T	-0.589076	0.09861	3.58e-08	Brain_Cerebellar_Hemisphere.NM_001256395.RHBG
rs527709	11	106251514	A	G	-1.07664	0.148267	8.47e-11	Brain_Cerebellar_Hemisphere.NM_001256424.GUCY1A2
rs10890643	11	106961222	T	C	-1.77718	0.297931	3.72e-08	Brain_Cerebellar_Hemisphere.NM_001256424.GUCY1A2
rs17099709	5	142307908	A	G	0.741503	0.099026	2.83e-11	Brain_Cerebellar_Hemisphere.NM_001257205.FGF1
rs13186856	5	142418329	T	C	0.642288	0.102803	1.03e-08	Brain_Cerebellar_Hemisphere.NM_001257205.FGF1
rs17099709	5	142307908	A	G	0.741503	0.099026	2.83e-11	Brain_Cerebellar_Hemisphere.NM_001257206.FGF1
rs13186856	5	142418329	T	C	0.642288	0.102803	1.03e-08	Brain_Cerebellar_Hemisphere.NM_001257206.FGF1
rs7284918	22	20086737	C	T	-0.879471	0.116733	2.26e-11	Brain_Cerebellar_Hemisphere.NM_001257994.TRMT2A
rs12948116	17	4117988	T	A	-0.898366	0.151919	4.69e-08	Brain_Cerebellar_Hemisphere.NM_001258205.TRPV3
rs11589479	1	155033308	A	G	-1.64915	0.1453	1.14e-19	Brain_Cerebellar_Hemisphere.NM_001261465.ADAM15
rs4646925	6	34852546	G	A	1.3339	0.203772	2.57e-09	Brain_Cerebellar_Hemisphere.NM_001261821.TCP11
rs6905035	6	33968128	C	T	1.42342	0.207886	6.19e-10	Brain_Cerebellar_Hemisphere.NM_001265595_2.PFDN6
rs6051640	20	3182893	T	C	-1.24638	0.206215	2.61e-08	Brain_Cerebellar_Hemisphere.NM_001267623.ITPA
rs1190612	14	102520888	G	A	0.793329	0.13006	2.02e-08	Brain_Cerebellar_Hemisphere.NM_001267828.ZNF839
rs5753027	22	30554204	G	A	-0.903759	0.127163	1.8e-10	Brain_Cerebellar_Hemisphere.NM_001267895.EMID1
rs7561363	2	131817370	T	A	-0.697021	0.098685	2.22e-10	Brain_Cerebellar_Hemisphere.NM_001270421.CFC1
rs9495144	6	138900935	C	T	-1.19064	0.1951	1.99e-08	Brain_Cerebellar_Hemisphere.NM_001270507.TNFAIP3
rs276476	6	137341383	C	T	-1.18742	0.199513	3.95e-08	Brain_Cerebellar_Hemisphere.NM_001270507.TNFAIP3
rs9495144	6	138900935	C	T	-1.19064	0.1951	1.99e-08	Brain_Cerebellar_Hemisphere.NM_001270508.TNFAIP3
rs276476	6	137341383	C	T	-1.18742	0.199513	3.95e-08	Brain_Cerebellar_Hemisphere.NM_001270508.TNFAIP3
rs2126549	3	64331904	T	C	1.88507	0.289597	3.05e-09	Brain_Cerebellar_Hemisphere.NM_001271780.PSMD6
rs930519	14	96836973	T	C	-2.12935	0.154552	7.66e-25	Brain_Cerebellar_Hemisphere.NM_001271905.GSKIP
rs1015240	14	96851180	T	C	0.944166	0.074132	1.2e-22	Brain_Cerebellar_Hemisphere.NM_001271906.GSKIP
rs10889354	1	63129082	C	T	-0.673385	0.084536	2.71e-12	Brain_Cerebellar_Hemisphere.NM_001272002.DOCK7
rs9829892	3	169364085	A	G	1.56073	0.204916	1.5e-11	Brain_Cerebellar_Hemisphere.NM_001277127.LRRC31
rs7634654	3	169004819	C	T	1.73029	0.26248	2.07e-09	Brain_Cerebellar_Hemisphere.NM_001277127.LRRC31
rs7192563	16	15127986	T	C	-0.966188	0.141904	7.43e-10	Brain_Cerebellar_Hemisphere.NM_001277323_1.NPIPA3
rs7192563	16	15127986	T	C	0.967577	0.14272	8.53e-10	Brain_Cerebellar_Hemisphere.NM_001277323.NPIPA3
rs1790103	12	123705559	A	G	1.53494	0.208319	5.05e-11	Brain_Cerebellar_Hemisphere.NM_001278378.ARL6IP4
rs7137708	12	122471031	G	A	1.29871	0.216455	3.18e-08	Brain_Cerebellar_Hemisphere.NM_001278378.ARL6IP4
rs4716398	6	170176407	A	G	-1.17745	0.109316	2.04e-18	Brain_Cerebellar_Hemisphere.NM_001278533.ERMARD
rs28607748	3	72766296	C	A	-1.68763	0.265648	6.31e-09	Brain_Cerebellar_Hemisphere.NM_001282886.EIF4E3
rs1288979	3	71103136	C	T	-1.19757	0.198477	2.73e-08	Brain_Cerebellar_Hemisphere.NM_001282886.EIF4E3
rs8008184	14	69567852	C	A	0.743099	0.090434	7.75e-13	Brain_Cerebellar_Hemisphere.NM_001284208.DCAF5
rs435137	15	74550482	T	C	0.933109	0.115608	1.61e-12	Brain_Cerebellar_Hemisphere.NM_001284364.ULK3
rs4886670	15	75449674	T	G	0.48227	0.077782	1.3e-08	Brain_Cerebellar_Hemisphere.NM_001284364.ULK3
rs4675545	2	206683854	G	A	1.08126	0.178151	2.33e-08	Brain_Cerebellar_Hemisphere.NM_001285549.ZDBF2
rs9937483	16	10906547	T	G	-1.24545	0.198166	8.63e-09	Brain_Cerebellar_Hemisphere.NM_001286359.PRM2
rs8058852	16	11601209	A	T	-2.01601	0.321067	8.87e-09	Brain_Cerebellar_Hemisphere.NM_001286359.PRM2
rs9935625	16	10922939	T	C	-1.31822	0.214062	1.55e-08	Brain_Cerebellar_Hemisphere.NM_001286359.PRM2
rs73361819	14	105054044	T	C	-0.213066	0.034969	2.09e-08	Brain_Cerebellar_Hemisphere.NM_001286389.TMEM179
rs9481120	6	111175224	A	G	-1.77719	0.290015	1.79e-08	Brain_Cerebellar_Hemisphere.NM_001286431.REV3L
rs9481120	6	111175224	A	G	-1.77719	0.290015	1.79e-08	Brain_Cerebellar_Hemisphere.NM_001286432.REV3L
rs2541602	16	195732	T	C	-0.728989	0.114861	6.49e-09	Brain_Cerebellar_Hemisphere.NM_001286435.NME4
rs4904753	14	91619960	T	G	1.31243	0.089957	1.66e-26	Brain_Cerebellar_Hemisphere.NM_001286472.C14orf159
rs9461076	6	10714663	T	G	1.11987	0.155404	1.12e-10	Brain_Cerebellar_Hemisphere.NM_001286488.TMEM14B
rs57714378	6	10052771	T	C	1.27641	0.192452	1.73e-09	Brain_Cerebellar_Hemisphere.NM_001286488.TMEM14B
rs58960563	8	72535451	C	T	1.32131	0.22228	4.08e-08	Brain_Cerebellar_Hemisphere.NM_001287258.XKR9
rs112706538	8	72131205	C	T	1.45756	0.189495	1.05e-11	Brain_Cerebellar_Hemisphere.NM_001287259.XKR9
rs73296285	8	72600985	T	C	1.28615	0.172269	3.15e-11	Brain_Cerebellar_Hemisphere.NM_001287259.XKR9
rs58960563	8	72535451	C	T	1.65694	0.264967	9.98e-09	Brain_Cerebellar_Hemisphere.NM_001287259.XKR9
rs58960563	8	72535451	C	T	-1.38911	0.235322	4.92e-08	Brain_Cerebellar_Hemisphere.NM_001287260.XKR9
rs75926928	10	116085639	A	G	-1.55807	0.208628	3.11e-11	Brain_Cerebellar_Hemisphere.NM_001287824.AFAP1L2
rs7084514	10	116752306	T	C	0.894326	0.142894	9.75e-09	Brain_Cerebellar_Hemisphere.NM_001287824.AFAP1L2
rs11101466	10	49974631	T	C	-1.18316	0.191176	1.36e-08	Brain_Cerebellar_Hemisphere.NM_001288742.C10orf128
rs754411	2	47127513	A	G	0.789389	0.132947	4.21e-08	Brain_Cerebellar_Hemisphere.NM_001288951.TTC7A
rs7141881	14	94583864	A	G	0.757073	0.123788	1.89e-08	Brain_Cerebellar_Hemisphere.NM_001288959.IFI27
rs2239644	14	94578162	T	G	-0.873453	0.127015	5.38e-10	Brain_Cerebellar_Hemisphere.NM_001288960.IFI27
rs2898945	17	48553916	C	G	0.287039	0.041061	3.13e-10	Brain_Cerebellar_Hemisphere.NM_001288971.ACSF2
rs11857444	15	92267593	C	G	-1.06297	0.164372	3.72e-09	Brain_Cerebellar_Hemisphere.NM_001289823.FURIN
rs28419666	15	92094219	T	C	-1.74601	0.271834	4.55e-09	Brain_Cerebellar_Hemisphere.NM_001289823.FURIN
rs4360906	15	92340895	A	G	-0.895666	0.151218	4.49e-08	Brain_Cerebellar_Hemisphere.NM_001289823.FURIN
rs11857444	15	92267593	C	G	-1.06297	0.164372	3.72e-09	Brain_Cerebellar_Hemisphere.NM_001289824.FURIN
rs28419666	15	92094219	T	C	-1.74601	0.271834	4.55e-09	Brain_Cerebellar_Hemisphere.NM_001289824.FURIN
rs4360906	15	92340895	A	G	-0.895666	0.151218	4.49e-08	Brain_Cerebellar_Hemisphere.NM_001289824.FURIN
rs13501	6	32793523	A	G	0.958116	0.113999	3.04e-13	Brain_Cerebellar_Hemisphere.NM_001290043_3.TAP2
rs2518581	6	3009944	A	G	-1.32831	0.12369	2.4e-18	Brain_Cerebellar_Hemisphere.NM_001290222.NQO2
rs9624027	22	23448170	A	G	-1.05049	0.175171	3.23e-08	Brain_Cerebellar_Hemisphere.NM_001291717.PRAME
rs4801490	19	58006239	A	C	-0.765172	0.05201	9.27e-27	Brain_Cerebellar_Hemisphere.NM_001291743.ZNF419
rs11672136	19	58001512	A	T	0.812767	0.083412	3.61e-16	Brain_Cerebellar_Hemisphere.NM_001291744.ZNF419
rs1708016	3	39623334	C	T	-2.26043	0.28413	2.84e-12	Brain_Cerebellar_Hemisphere.NM_001337.CX3CR1
rs194706	3	38355917	T	C	-1.18007	0.165016	1.45e-10	Brain_Cerebellar_Hemisphere.NM_001337.CX3CR1
rs352854	6	109527841	C	T	-0.714854	0.117947	2.42e-08	Brain_Cerebellar_Hemisphere.NM_001455.FOXO3
rs3810168	19	55896709	C	T	0.574514	0.093713	1.77e-08	Brain_Cerebellar_Hemisphere.NM_002000.FCAR
rs10774671	12	113357193	G	A	0.852961	0.100676	2.18e-13	Brain_Cerebellar_Hemisphere.NM_002534.OAS1
rs11857444	15	92267593	C	G	-1.06297	0.164372	3.72e-09	Brain_Cerebellar_Hemisphere.NM_002569.FURIN
rs28419666	15	92094219	T	C	-1.74601	0.271834	4.55e-09	Brain_Cerebellar_Hemisphere.NM_002569.FURIN
rs4360906	15	92340895	A	G	-0.895666	0.151218	4.49e-08	Brain_Cerebellar_Hemisphere.NM_002569.FURIN
rs9481120	6	111175224	A	G	-1.77719	0.290015	1.79e-08	Brain_Cerebellar_Hemisphere.NM_002912.REV3L
rs1055711	4	3433782	A	T	0.607599	0.090541	1.21e-09	Brain_Cerebellar_Hemisphere.NM_002926.RGS12
rs647747	16	89603064	G	A	0.505109	0.076239	1.78e-09	Brain_Cerebellar_Hemisphere.NM_003119.SPG7
rs1975046	19	54802105	T	C	0.930698	0.119055	5.61e-12	Brain_Cerebellar_Hemisphere.NM_003283.TNNT1
rs73935308	19	55629327	G	A	1.46173	0.202837	1.12e-10	Brain_Cerebellar_Hemisphere.NM_003283.TNNT1
rs9749160	19	54911794	A	T	1.31893	0.191601	5.2e-10	Brain_Cerebellar_Hemisphere.NM_003283.TNNT1
rs4930152	11	64005412	A	G	-1.22749	0.070934	7.74e-32	Brain_Cerebellar_Hemisphere.NM_003377.VEGFB
rs9293337	5	82655109	T	C	-1.65169	0.148301	3.24e-19	Brain_Cerebellar_Hemisphere.NM_003401.XRCC4
rs3775289	4	71862674	T	C	-0.538386	0.08861	2.26e-08	Brain_Cerebellar_Hemisphere.NM_003759.SLC4A4
rs73493269	16	864123	G	A	0.634531	0.095933	1.87e-09	Brain_Cerebellar_Hemisphere.NM_003933.BAIAP3
rs11539046	3	40503809	G	A	0.583124	0.080664	9.91e-11	Brain_Cerebellar_Hemisphere.NM_003973.RPL14
rs35585285	16	641445	T	G	0.725098	0.120714	3.08e-08	Brain_Cerebellar_Hemisphere.NM_004204.PIGQ
rs12058607	1	118421109	T	C	0.909035	0.141014	4.09e-09	Brain_Cerebellar_Hemisphere.NM_004258.CD101
rs10170011	2	70187	A	G	0.906248	0.152053	3.81e-08	Brain_Cerebellar_Hemisphere.NM_004300.ACP1
rs13332975	16	3052379	C	A	-1.66509	0.223675	3.49e-11	Brain_Cerebellar_Hemisphere.NM_004380.CREBBP
rs6500553	16	3868099	C	A	-2.02424	0.309399	2.61e-09	Brain_Cerebellar_Hemisphere.NM_004380.CREBBP
rs6718830	2	223766127	G	A	0.670634	0.101129	1.73e-09	Brain_Cerebellar_Hemisphere.NM_004457.ACSL3
rs1661715	17	73567846	T	C	-0.486546	0.059679	1.08e-12	Brain_Cerebellar_Hemisphere.NM_004524.LLGL2
rs3106318	8	24049625	C	T	0.94036	0.15932	4.93e-08	Brain_Cerebellar_Hemisphere.NM_004901.ENTPD4
rs28499142	14	89968426	T	C	-1.09941	0.148831	4.61e-11	Brain_Cerebellar_Hemisphere.NM_005197.FOXN3
rs3949966	14	89602928	G	A	-0.873088	0.139443	9.63e-09	Brain_Cerebellar_Hemisphere.NM_005197.FOXN3
rs73494666	19	1253642	T	C	-1.10506	0.164046	1.06e-09	Brain_Cerebellar_Hemisphere.NM_005317.GZMM
rs11572899	19	644462	G	C	-0.685674	0.112879	2.28e-08	Brain_Cerebellar_Hemisphere.NM_005317.GZMM
rs11879837	19	1463265	C	A	-0.962238	0.161191	3.65e-08	Brain_Cerebellar_Hemisphere.NM_005317.GZMM
rs10036296	5	130499335	T	C	-0.985989	0.076911	7.81e-23	Brain_Cerebellar_Hemisphere.NM_005340.HINT1
rs76136527	1	40203515	T	C	-0.992517	0.142836	3.82e-10	Brain_Cerebellar_Hemisphere.NM_006112.PPIE
rs7904804	10	102539831	G	C	1.185	0.192458	1.56e-08	Brain_Cerebellar_Hemisphere.NM_006119.FGF8
rs9495144	6	138900935	C	T	-1.19064	0.1951	1.99e-08	Brain_Cerebellar_Hemisphere.NM_006290.TNFAIP3
rs276476	6	137341383	C	T	-1.18742	0.199513	3.95e-08	Brain_Cerebellar_Hemisphere.NM_006290.TNFAIP3
rs645675	11	118039273	C	T	-1.70209	0.243842	3.29e-10	Brain_Cerebellar_Hemisphere.NM_006389.HYOU1
rs4296047	11	119471243	T	C	-1.84816	0.285319	3.53e-09	Brain_Cerebellar_Hemisphere.NM_006389.HYOU1
rs216012	12	2727005	G	C	1.23412	0.132362	3.01e-15	Brain_Cerebellar_Hemisphere.NM_006675.TSPAN9
rs566601	12	3355910	C	A	1.20236	0.154876	7.31e-12	Brain_Cerebellar_Hemisphere.NM_006675.TSPAN9
rs933413	12	3150988	T	A	1.29602	0.168277	9.9e-12	Brain_Cerebellar_Hemisphere.NM_006675.TSPAN9
rs11062132	12	2266073	G	A	1.60848	0.224825	1.43e-10	Brain_Cerebellar_Hemisphere.NM_006675.TSPAN9
rs549351	18	56964887	T	C	1.38387	0.173525	2.58e-12	Brain_Cerebellar_Hemisphere.NM_006785.MALT1
rs12606330	18	57182339	A	G	1.21889	0.161723	2.23e-11	Brain_Cerebellar_Hemisphere.NM_006785.MALT1
rs1787774	18	55771823	C	T	0.965884	0.131921	6.33e-11	Brain_Cerebellar_Hemisphere.NM_006785.MALT1
rs1791279	18	57346405	C	T	1.30137	0.200176	3.17e-09	Brain_Cerebellar_Hemisphere.NM_006785.MALT1
rs2726481	4	106259572	C	T	0.411803	0.064573	5.63e-09	Brain_Cerebellar_Hemisphere.NM_006903.PPA2
rs1858102	2	165737444	G	T	-0.462817	0.077332	3.4e-08	Brain_Cerebellar_Hemisphere.NM_006922.SCN3A
rs56241519	7	102364101	G	A	0.720552	0.105102	5.94e-10	Brain_Cerebellar_Hemisphere.NM_006989.RASA4
rs7933052	11	78299863	T	G	-1.60263	0.244344	2.42e-09	Brain_Cerebellar_Hemisphere.NM_012296.GAB2
rs10520985	5	31524565	A	G	0.901261	0.118182	1.44e-11	Brain_Cerebellar_Hemisphere.NM_013235.DROSHA
rs148874097	12	56747744	T	C	-0.789303	0.131011	2.85e-08	Brain_Cerebellar_Hemisphere.NM_014255.CNPY2
rs5758780	22	42912904	G	A	0.50826	0.080478	7.49e-09	Brain_Cerebellar_Hemisphere.NM_014509.SERHL2
rs9920281	15	48514309	G	A	-1.31581	0.207567	6.72e-09	Brain_Cerebellar_Hemisphere.NM_014701.SECISBP2L
rs1532140	6	47013570	A	G	1.13522	0.190107	3.62e-08	Brain_Cerebellar_Hemisphere.NM_015234.GPR116
rs7012550	8	101421536	A	G	0.701255	0.09947	2.36e-10	Brain_Cerebellar_Hemisphere.NM_015435.RNF19A
rs61331260	8	102024501	T	A	0.820971	0.117819	3.48e-10	Brain_Cerebellar_Hemisphere.NM_015435.RNF19A
rs7016174	8	101811248	C	A	0.927276	0.143439	3.76e-09	Brain_Cerebellar_Hemisphere.NM_015435.RNF19A
rs199951506	11	119006760	T	A	-0.553263	0.090284	1.79e-08	Brain_Cerebellar_Hemisphere.NM_015517.HINFP
rs9421761	10	48541256	G	A	1.11315	0.120931	5.48e-15	Brain_Cerebellar_Hemisphere.NM_015605_1.PTPN20B
rs7894907	10	47569859	G	C	1.24664	0.138034	1.33e-14	Brain_Cerebellar_Hemisphere.NM_015605_1.PTPN20B
rs1993489	10	48449225	A	G	1.16456	0.145237	2.08e-12	Brain_Cerebellar_Hemisphere.NM_015605_1.PTPN20B
rs3828165	2	220889	A	G	1.05221	0.127511	6.51e-13	Brain_Cerebellar_Hemisphere.NM_015677.SH3YL1
rs11110	11	66206169	T	C	0.871385	0.120871	1.11e-10	Brain_Cerebellar_Hemisphere.NM_016050.MRPL11
rs13160562	5	96111371	A	G	-1.12586	0.076701	1.1e-26	Brain_Cerebellar_Hemisphere.NM_016442.ERAP1
rs1015240	14	96851180	T	C	0.630499	0.063686	1.65e-16	Brain_Cerebellar_Hemisphere.NM_016472.GSKIP
rs74521229	17	44173215	C	T	-1.05406	0.125589	3.23e-13	Brain_Cerebellar_Hemisphere.NM_016632_3.ARL17A
rs74521229	17	44173215	C	T	-0.812439	0.128649	7.5e-09	Brain_Cerebellar_Hemisphere.NM_016632_4.ARL17A
rs10774671	12	113357193	G	A	-1.08577	0.118485	6.74e-15	Brain_Cerebellar_Hemisphere.NM_016816.OAS1
rs284660	19	41932084	G	T	-1.1924	0.071773	1.62e-30	Brain_Cerebellar_Hemisphere.NM_018035.ATP5SL
rs73436217	7	111466461	A	G	-0.693114	0.105436	2.26e-09	Brain_Cerebellar_Hemisphere.NM_018334.LRRN3
rs883562	12	123460719	C	G	1.04327	0.083291	3.3e-22	Brain_Cerebellar_Hemisphere.NM_018694.ARL6IP4
rs7980763	12	122473828	C	T	1.13718	0.154887	5.74e-11	Brain_Cerebellar_Hemisphere.NM_018694.ARL6IP4
rs62069928	17	3514598	T	C	0.992327	0.102119	4.13e-16	Brain_Cerebellar_Hemisphere.NM_018727.TRPV1
rs13501	6	32793523	A	G	-0.958116	0.113999	3.04e-13	Brain_Cerebellar_Hemisphere.NM_018833_3.TAP2
rs7180160	15	89901347	A	G	-1.49031	0.237311	8.83e-09	Brain_Cerebellar_Hemisphere.NM_020210.SEMA4B
rs55888042	15	90494415	G	C	-1.53783	0.2589	4.17e-08	Brain_Cerebellar_Hemisphere.NM_020210.SEMA4B
rs57249416	12	76661543	C	G	-1.72422	0.264894	3.05e-09	Brain_Cerebellar_Hemisphere.NM_020841.OSBPL8
rs4675545	2	206683854	G	A	-1.08126	0.178151	2.33e-08	Brain_Cerebellar_Hemisphere.NM_020923.ZDBF2
rs56171280	6	166835794	T	C	-1.36129	0.159986	1.82e-13	Brain_Cerebellar_Hemisphere.NM_021135.RPS6KA2
rs6926589	6	167141015	G	C	-2.35895	0.31433	2.6e-11	Brain_Cerebellar_Hemisphere.NM_021135.RPS6KA2
rs655298	6	167187686	A	G	-1.31601	0.202218	3.07e-09	Brain_Cerebellar_Hemisphere.NM_021135.RPS6KA2
rs2281046	6	166881023	T	C	-0.855822	0.142293	2.97e-08	Brain_Cerebellar_Hemisphere.NM_021135.RPS6KA2
rs9293337	5	82655109	T	C	1.50947	0.160738	2.16e-15	Brain_Cerebellar_Hemisphere.NM_022406.XRCC4
rs609861	11	77842310	G	A	0.933908	0.132462	2.36e-10	Brain_Cerebellar_Hemisphere.NM_024079.ALG8
rs17079601	18	66376889	A	G	1.0982	0.156899	2.99e-10	Brain_Cerebellar_Hemisphere.NM_024781.CCDC102B
rs4904758	14	91643173	A	T	-0.528074	0.076366	4.48e-10	Brain_Cerebellar_Hemisphere.NM_024952.C14orf159
rs11871178	17	7995183	G	A	-1.58263	0.201643	4.81e-12	Brain_Cerebellar_Hemisphere.NM_025014.ARHGEF15
rs57851911	17	9206196	G	A	-1.78413	0.297143	3.12e-08	Brain_Cerebellar_Hemisphere.NM_025014.ARHGEF15
rs34552837	6	167865786	A	G	-0.316567	0.053378	4.34e-08	Brain_Cerebellar_Hemisphere.NM_030615.KIF25
rs3918022	14	99946512	G	C	-0.494327	0.079578	1.23e-08	Brain_Cerebellar_Hemisphere.NM_032233.SETD3
rs8066255	17	36410559	G	A	-1.64657	0.133157	7.24e-22	Brain_Cerebellar_Hemisphere.NM_032258_1.TBC1D3F
rs8066255	17	36410559	G	A	-1.64657	0.133157	7.24e-22	Brain_Cerebellar_Hemisphere.NM_032258_2.TBC1D3F
rs62075976	17	36407062	T	G	1.34738	0.146687	6.04e-15	Brain_Cerebellar_Hemisphere.NM_032258.TBC1D3F
rs12536235	7	2111555	C	A	1.1298	0.136898	6.48e-13	Brain_Cerebellar_Hemisphere.NM_032350.C7orf50
rs2272378	7	931660	A	G	1.23506	0.169694	7.82e-11	Brain_Cerebellar_Hemisphere.NM_032350.C7orf50
rs145237405	7	286634	C	G	1.19153	0.182434	2.76e-09	Brain_Cerebellar_Hemisphere.NM_032350.C7orf50
rs2284652	14	23831177	T	C	-0.581584	0.076494	1.62e-11	Brain_Cerebellar_Hemisphere.NM_032459.EFS
rs8109860	19	4673514	A	G	1.91649	0.297354	4.11e-09	Brain_Cerebellar_Hemisphere.NM_032607.CREB3L3
rs4917384	10	104995788	T	C	-1.08573	0.090991	6.15e-21	Brain_Cerebellar_Hemisphere.NM_032747.USMG5
rs670283	10	105927110	G	A	1.13303	0.167088	8.47e-10	Brain_Cerebellar_Hemisphere.NM_032747.USMG5
rs7895139	10	85970100	A	C	0.478595	0.056338	1.94e-13	Brain_Cerebellar_Hemisphere.NM_033100.CDHR1
rs13069637	3	8827667	A	AAG	1.41924	0.23029	1.51e-08	Brain_Cerebellar_Hemisphere.NM_033337.CAV3
rs7301541	12	110003672	A	G	1.05178	0.115748	9.93e-15	Brain_Cerebellar_Hemisphere.NM_052845.MMAB
rs7174732	15	44038463	C	A	-0.583437	0.086585	1.04e-09	Brain_Cerebellar_Hemisphere.NM_054020.CATSPER2
rs7933052	11	78299863	T	G	-1.60263	0.244344	2.42e-09	Brain_Cerebellar_Hemisphere.NM_080491.GAB2
rs62069928	17	3514598	T	C	0.992327	0.102119	4.13e-16	Brain_Cerebellar_Hemisphere.NM_080704.TRPV1
rs62069928	17	3514598	T	C	0.992327	0.102119	4.13e-16	Brain_Cerebellar_Hemisphere.NM_080705.TRPV1
rs62069928	17	3514598	T	C	-0.992327	0.102119	4.13e-16	Brain_Cerebellar_Hemisphere.NM_080706.TRPV1
rs10762276	10	71052469	C	T	0.86275	0.109671	4.4e-12	Brain_Cerebellar_Hemisphere.NM_080801.COL13A1
rs2812549	10	71350646	A	G	0.655193	0.107375	2e-08	Brain_Cerebellar_Hemisphere.NM_080801.COL13A1
rs3810168	19	55896709	C	T	0.574514	0.093713	1.77e-08	Brain_Cerebellar_Hemisphere.NM_133272.FCAR
rs5753027	22	30554204	G	A	0.870124	0.124281	2.97e-10	Brain_Cerebellar_Hemisphere.NM_133455.EMID1
rs5998832	22	33661960	T	C	0.627142	0.078929	2.98e-12	Brain_Cerebellar_Hemisphere.NM_133633.SYN3
rs1001223	22	33763247	C	T	0.701264	0.107848	3.15e-09	Brain_Cerebellar_Hemisphere.NM_133633.SYN3
rs1589918	15	23749808	G	A	-1.10885	0.174819	6.61e-09	Brain_Cerebellar_Hemisphere.NM_144599.NIPA1
rs7182208	15	23756847	G	C	-1.48363	0.236476	9.08e-09	Brain_Cerebellar_Hemisphere.NM_144599.NIPA1
rs6000227	22	36686108	G	A	1.11656	0.182903	1.98e-08	Brain_Cerebellar_Hemisphere.NM_145642.APOL3
rs916333	22	36422904	C	T	0.814815	0.134909	2.66e-08	Brain_Cerebellar_Hemisphere.NM_145642.APOL3
rs8068602	17	18209008	T	C	0.549994	0.074079	3.85e-11	Brain_Cerebellar_Hemisphere.NM_148918.SHMT1
rs35585285	16	641445	T	G	-0.724998	0.120883	3.22e-08	Brain_Cerebellar_Hemisphere.NM_148920.PIGQ
rs7966244	12	48284282	T	A	1.02899	0.132128	6.48e-12	Brain_Cerebellar_Hemisphere.NM_152320.ZNF641
rs11168302	12	48312253	A	G	0.824939	0.109946	2.63e-11	Brain_Cerebellar_Hemisphere.NM_152320.ZNF641
rs117420080	14	92973660	T	C	-1.81062	0.297211	2.1e-08	Brain_Cerebellar_Hemisphere.NM_152332.TC2N
rs9326852	5	111653519	A	G	0.402336	0.065595	1.75e-08	Brain_Cerebellar_Hemisphere.NM_152624.DCP2
rs28428559	3	50473164	G	A	1.03589	0.155297	1.44e-09	Brain_Cerebellar_Hemisphere.NM_153283.HYAL1
rs11110	11	66206169	T	C	-1.14653	0.130426	4.4e-14	Brain_Cerebellar_Hemisphere.NM_170738.MRPL11
rs112706538	8	72131205	C	T	1.26616	0.146189	8.43e-14	Brain_Cerebellar_Hemisphere.NM_172058.EYA1
rs7840881	8	72246578	G	A	1.29204	0.164599	4.79e-12	Brain_Cerebellar_Hemisphere.NM_172058.EYA1
rs58960563	8	72535451	C	T	1.53902	0.200407	1.12e-11	Brain_Cerebellar_Hemisphere.NM_172058.EYA1
rs73296285	8	72600985	T	C	0.994813	0.142587	3.34e-10	Brain_Cerebellar_Hemisphere.NM_172058.EYA1
rs34564343	2	87326671	A	G	1.146	0.186387	1.63e-08	Brain_Cerebellar_Hemisphere.NM_172102.CD8B
rs2667132	4	142927755	G	A	-0.487418	0.078638	1.31e-08	Brain_Cerebellar_Hemisphere.NM_172175.IL15
rs11135479	5	96062957	C	T	0.875652	0.111651	4.95e-12	Brain_Cerebellar_Hemisphere.NM_173060.CAST
rs28607748	3	72766296	C	A	-1.68763	0.265648	6.31e-09	Brain_Cerebellar_Hemisphere.NM_173359.EIF4E3
rs1288979	3	71103136	C	T	-1.19757	0.198477	2.73e-08	Brain_Cerebellar_Hemisphere.NM_173359.EIF4E3
rs11871178	17	7995183	G	A	-1.58263	0.201643	4.81e-12	Brain_Cerebellar_Hemisphere.NM_173728.ARHGEF15
rs57851911	17	9206196	G	A	-1.78413	0.297143	3.12e-08	Brain_Cerebellar_Hemisphere.NM_173728.ARHGEF15
rs7227501	18	55890479	A	G	-1.60473	0.219276	6.43e-11	Brain_Cerebellar_Hemisphere.NM_173844.MALT1
rs549351	18	56964887	T	C	-1.4644	0.224298	2.79e-09	Brain_Cerebellar_Hemisphere.NM_173844.MALT1
rs11859822	16	28995057	C	T	1.20502	0.146462	7.35e-13	Brain_Cerebellar_Hemisphere.NM_177529.SULT1A1
rs10489443	1	24749706	A	G	-0.507975	0.051596	2.17e-16	Brain_Cerebellar_Hemisphere.NM_178122.STPG1
rs75348008	7	100335872	C	T	0.486835	0.082445	4.88e-08	Brain_Cerebellar_Hemisphere.NM_178273.PILRA
rs7969596	12	99574547	T	C	1.50611	0.20777	9e-11	Brain_Cerebellar_Hemisphere.NM_181670.ANKS1B
rs61480121	12	99261467	T	C	1.4248	0.202911	2.7e-10	Brain_Cerebellar_Hemisphere.NM_181670.ANKS1B
rs7180160	15	89901347	A	G	-1.49031	0.237311	8.83e-09	Brain_Cerebellar_Hemisphere.NM_198925.SEMA4B
rs55888042	15	90494415	G	C	-1.53783	0.2589	4.17e-08	Brain_Cerebellar_Hemisphere.NM_198925.SEMA4B
rs73288707	7	1913525	C	T	1.83179	0.224085	9.57e-13	Brain_Cerebellar_Hemisphere.NM_198952.NUDT1
rs60491047	7	2538913	G	T	1.62206	0.230664	2.56e-10	Brain_Cerebellar_Hemisphere.NM_198952.NUDT1
rs11539938	19	3062857	C	T	0.607476	0.059909	4.89e-17	Brain_Cerebellar_Hemisphere.NM_198969.AES
rs1134734	11	118965479	A	G	0.578522	0.091065	6.31e-09	Brain_Cerebellar_Hemisphere.NM_198971.HINFP
rs3918022	14	99946512	G	C	0.492887	0.079661	1.37e-08	Brain_Cerebellar_Hemisphere.NM_199123.SETD3
rs647747	16	89603064	G	A	-0.509003	0.076089	1.33e-09	Brain_Cerebellar_Hemisphere.NM_199367.SPG7
rs10848615	12	2219095	C	T	-1.32202	0.202761	2.9e-09	Brain_Cerebellar_Hemisphere.NM_199460.CACNA1C
rs216012	12	2727005	G	C	-1.2402	0.190756	3.17e-09	Brain_Cerebellar_Hemisphere.NM_199460.CACNA1C
rs352854	6	109527841	C	T	0.714854	0.117947	2.42e-08	Brain_Cerebellar_Hemisphere.NM_201559.FOXO3
rs12087446	1	162021058	C	T	-1.19147	0.154099	8.53e-12	Brain_Cerebellar_Hemisphere.NM_201563.FCGR2C
rs469970	1	162446909	A	G	-1.19362	0.193848	1.56e-08	Brain_Cerebellar_Hemisphere.NM_201563.FCGR2C
rs7551159	1	160816786	C	A	-1.87489	0.308967	2.34e-08	Brain_Cerebellar_Hemisphere.NM_201563.FCGR2C
rs6718830	2	223766127	G	A	-0.670634	0.101129	1.73e-09	Brain_Cerebellar_Hemisphere.NM_203372.ACSL3
rs73179935	7	104065477	T	G	-0.547955	0.090875	2.78e-08	Brain_Cerebellar_Hemisphere.NM_206884.SLC26A5
rs6686197	1	154534617	G	C	1.4039	0.153058	6.45e-15	Brain_Cerebellar_Hemisphere.NM_207191.ADAM15
rs73010800	1	154085606	T	C	1.06378	0.168038	6.99e-09	Brain_Cerebellar_Hemisphere.NM_207191.ADAM15
rs6500462	16	90015960	C	G	-1.68446	0.169018	1.2e-16	Brain_Cerebellar_Hemisphere.NM_207514.DEF8
rs9306441	22	27831461	T	C	-1.00062	0.140966	1.88e-10	Brain_Cerebellar_Hemisphere.NR_003491.MIAT
rs5761992	22	27511748	C	T	-1.26954	0.194544	2.83e-09	Brain_Cerebellar_Hemisphere.NR_003491.MIAT
rs9613100	22	26497107	A	G	-0.922722	0.151575	2.14e-08	Brain_Cerebellar_Hemisphere.NR_003491.MIAT
rs35789417	4	119112057	C	A	0.90324	0.07945	1.02e-19	Brain_Cerebellar_Hemisphere.NR_003584.SNHG8
rs9863514	3	10449877	G	A	1.40184	0.205614	7.12e-10	Brain_Cerebellar_Hemisphere.NR_024138.GHRL
rs10212217	3	10549980	T	C	1.66292	0.245493	8.77e-10	Brain_Cerebellar_Hemisphere.NR_024138.GHRL
rs10036296	5	130499335	T	C	1.25028	0.064298	9.44e-36	Brain_Cerebellar_Hemisphere.NR_024611.HINT1
rs7932175	11	2601270	A	C	1.15337	0.184073	9.44e-09	Brain_Cerebellar_Hemisphere.NR_024621.C11orf21
rs4374173	16	90103246	G	C	1.12388	0.066096	2.89e-31	Brain_Cerebellar_Hemisphere.NR_027335.URAHP
rs4374173	16	90103246	G	C	-1.12519	0.066525	4.28e-31	Brain_Cerebellar_Hemisphere.NR_027336.URAHP
rs9804168	1	75249616	T	C	-1.27634	0.121271	7.02e-18	Brain_Cerebellar_Hemisphere.NR_027962.TYW3
rs7539607	1	45146735	T	C	1.42494	0.12343	4.23e-20	Brain_Cerebellar_Hemisphere.NR_033298.CCDC163P
rs9306441	22	27831461	T	C	-1.00062	0.140966	1.88e-10	Brain_Cerebellar_Hemisphere.NR_033320.MIAT
rs5761992	22	27511748	C	T	-1.26954	0.194544	2.83e-09	Brain_Cerebellar_Hemisphere.NR_033320.MIAT
rs9613100	22	26497107	A	G	-0.922722	0.151575	2.14e-08	Brain_Cerebellar_Hemisphere.NR_033320.MIAT
rs35789417	4	119112057	C	A	-0.926131	0.064144	3.35e-26	Brain_Cerebellar_Hemisphere.NR_034011.SNHG8
rs76136527	1	40203515	T	C	-0.992517	0.142836	3.82e-10	Brain_Cerebellar_Hemisphere.NR_036543.PPIE
rs7301541	12	110003672	A	G	-1.05178	0.115748	9.93e-15	Brain_Cerebellar_Hemisphere.NR_038118.MMAB
rs9326852	5	111653519	A	G	-0.402343	0.065595	1.74e-08	Brain_Cerebellar_Hemisphere.NR_038352.DCP2
rs12948345	17	56427656	T	C	0.204076	0.031368	3.1e-09	Brain_Cerebellar_Hemisphere.NR_038411.BZRAP1-AS1
rs12948345	17	56427656	T	C	0.175673	0.023463	2.84e-11	Brain_Cerebellar_Hemisphere.NR_038412.BZRAP1-AS1
rs12948345	17	56427656	T	C	0.204076	0.031368	3.1e-09	Brain_Cerebellar_Hemisphere.NR_038413.BZRAP1-AS1
rs12948345	17	56427656	T	C	-0.568333	0.070275	1.48e-12	Brain_Cerebellar_Hemisphere.NR_038415.BZRAP1-AS1
rs12948345	17	56427656	T	C	-0.568333	0.070275	1.48e-12	Brain_Cerebellar_Hemisphere.NR_038416.BZRAP1-AS1
rs12948345	17	56427656	T	C	0.204076	0.031368	3.1e-09	Brain_Cerebellar_Hemisphere.NR_038417.BZRAP1-AS1
rs12948345	17	56427656	T	C	0.175673	0.023463	2.84e-11	Brain_Cerebellar_Hemisphere.NR_038418.BZRAP1-AS1
rs6860301	5	109828383	T	C	1.20466	0.201354	3.43e-08	Brain_Cerebellar_Hemisphere.NR_045089.TSLP
rs1654514	19	51400044	C	T	2.02423	0.251092	1.69e-12	Brain_Cerebellar_Hemisphere.NR_045763.KLK2
rs8106173	19	51711600	C	T	1.57493	0.213869	5.16e-11	Brain_Cerebellar_Hemisphere.NR_045763.KLK2
rs268902	19	51451687	T	C	1.54738	0.220577	2.79e-10	Brain_Cerebellar_Hemisphere.NR_045763.KLK2
rs7256504	19	52351677	A	G	1.4545	0.219376	1.74e-09	Brain_Cerebellar_Hemisphere.NR_045763.KLK2
rs867921	1	156352974	C	T	0.850916	0.072561	1.72e-20	Brain_Cerebellar_Hemisphere.NR_046115.RHBG
rs7228992	18	40284595	G	T	1.15672	0.173578	1.48e-09	Brain_Cerebellar_Hemisphere.NR_046458.LINC00907
rs12087446	1	162021058	C	T	-1.19147	0.154099	8.53e-12	Brain_Cerebellar_Hemisphere.NR_047648.FCGR2C
rs469970	1	162446909	A	G	-1.19362	0.193848	1.56e-08	Brain_Cerebellar_Hemisphere.NR_047648.FCGR2C
rs7551159	1	160816786	C	A	-1.87489	0.308967	2.34e-08	Brain_Cerebellar_Hemisphere.NR_047648.FCGR2C
rs1076496	14	78176851	G	A	-0.586178	0.075001	5.66e-12	Brain_Cerebellar_Hemisphere.NR_052025.SLIRP
rs8029656	15	53466012	C	T	0.974748	0.154364	7.52e-09	Brain_Cerebellar_Hemisphere.NR_073510.ONECUT1
rs7578760	2	233533202	T	C	0.950236	0.13507	2.52e-10	Brain_Cerebellar_Hemisphere.NR_103494.GIGYF2
rs7578760	2	233533202	T	C	0.950236	0.13507	2.52e-10	Brain_Cerebellar_Hemisphere.NR_103495.GIGYF2
rs10225314	7	99203653	C	T	1.42232	0.150327	1.5e-15	Brain_Cerebellar_Hemisphere.NR_103869.CYP3A43
rs75348008	7	100335872	C	T	1.09492	0.141758	8.88e-12	Brain_Cerebellar_Hemisphere.NR_103869.CYP3A43
rs58666420	7	98456946	G	A	1.60129	0.211701	1.95e-11	Brain_Cerebellar_Hemisphere.NR_103869.CYP3A43
rs11205329	1	150097692	G	A	1.02924	0.127923	1.83e-12	Brain_Cerebellar_Hemisphere.NR_104086_1.RNVU1-19
rs11205329	1	150097692	G	A	-1.01795	0.127881	2.78e-12	Brain_Cerebellar_Hemisphere.NR_104086.RNVU1-19
rs59659102	7	75710114	A	G	-0.585591	0.080718	8.75e-11	Brain_Cerebellar_Hemisphere.NR_104165.MDH2
rs361452	7	142124170	C	T	1.08409	0.161021	1.08e-09	Brain_Cerebellar_Hemisphere.NR_104253.TMEM139
rs12898397	15	75130093	T	C	-1.64025	0.068254	2.45e-43	Brain_Cerebellar_Hemisphere.NR_104307.ULK3
rs12898397	15	75130093	T	C	1.56024	0.06719	4.51e-42	Brain_Cerebellar_Hemisphere.NR_104308.ULK3
rs60592704	5	138420785	A	C	1.15316	0.188716	1.93e-08	Brain_Cerebellar_Hemisphere.NR_109830.PAIP2
rs10483073	21	42577297	A	C	2.40531	0.390615	1.55e-08	Brain_Cerebellar_Hemisphere.NR_119385.ZNF295-AS1
rs225412	21	43643100	G	T	1.663	0.27028	1.59e-08	Brain_Cerebellar_Hemisphere.NR_119385.ZNF295-AS1
rs73297502	14	74253383	C	T	-1.2458	0.205059	9.76e-09	Brain_Cerebellum.NM_000021.PSEN1
rs2468802	11	18225742	A	G	0.49573	0.07627	1.14e-09	Brain_Cerebellum.NM_000352.ABCC8
rs7131610	11	18274403	T	C	0.768631	0.132775	4e-08	Brain_Cerebellum.NM_000352.ABCC8
rs6558302	8	145175173	C	T	-1.33563	0.216853	6.41e-09	Brain_Cerebellum.NM_000445.PLEC
rs241451	6	32796480	C	T	1.31717	0.088215	1.82e-31	Brain_Cerebellum.NM_000544.TAP2
rs6816247	4	143089502	T	G	0.669063	0.091945	1.79e-11	Brain_Cerebellum.NM_000585.IL15
rs73859330	4	141749955	T	C	0.699658	0.107736	1.18e-09	Brain_Cerebellum.NM_000585.IL15
rs354926	4	142114536	T	C	0.800204	0.128444	4.48e-09	Brain_Cerebellum.NM_000585.IL15
rs1849062	4	142974726	C	A	0.69534	0.118577	2.79e-08	Brain_Cerebellum.NM_000585.IL15
rs9223	2	101609827	T	C	-0.265316	0.038126	9.95e-11	Brain_Cerebellum.NM_000993.RPL31
rs16842049	1	159329581	T	A	0.742198	0.117013	2.52e-09	Brain_Cerebellum.NM_001001734.ATP1A4
rs4895751	6	125810798	G	C	0.959867	0.142985	3.69e-10	Brain_Cerebellum.NM_001003395.TPD52L1
rs9491396	6	125694227	C	T	0.704054	0.117548	1.5e-08	Brain_Cerebellum.NM_001003395.TPD52L1
rs73491530	16	1111860	C	T	-1.25688	0.191295	7.77e-10	Brain_Cerebellum.NM_001005407.CACNA1H
rs7205754	16	815413	A	C	-0.934719	0.1531	8.39e-09	Brain_Cerebellum.NM_001005407.CACNA1H
rs4710184	6	167515233	G	A	1.08758	0.131811	7.43e-14	Brain_Cerebellum.NM_001006932.RPS6KA2
rs58031677	6	166843216	G	C	1.32112	0.161541	1.15e-13	Brain_Cerebellum.NM_001006932.RPS6KA2
rs6926589	6	167141015	G	C	1.58912	0.216146	1.2e-11	Brain_Cerebellum.NM_001006932.RPS6KA2
rs9364880	6	167268832	C	CGAA	0.926848	0.134555	1.46e-10	Brain_Cerebellum.NM_001006932.RPS6KA2
rs2289235	2	231738168	A	G	0.514954	0.079895	1.49e-09	Brain_Cerebellum.NM_001012514.ITM2C
rs12029590	1	232199520	A	G	0.892322	0.150109	1.88e-08	Brain_Cerebellum.NM_001012958.DISC1
rs6679331	1	244420967	A	C	1.35569	0.17446	1.16e-12	Brain_Cerebellum.NM_001012970.C1orf100
rs10927092	1	244115000	G	A	1.43097	0.200995	4.19e-11	Brain_Cerebellum.NM_001012970.C1orf100
rs9935576	16	66906385	G	A	-0.930176	0.089035	1.55e-19	Brain_Cerebellum.NM_001018159.NAE1
rs13336793	16	67237343	G	A	-0.765197	0.114311	4.07e-10	Brain_Cerebellum.NM_001018159.NAE1
rs7727	15	34671438	G	T	0.739968	0.127289	3.56e-08	Brain_Cerebellum.NM_001023567.GOLGA8B
rs60725881	18	75588104	A	T	0.745344	0.106938	9.39e-11	Brain_Cerebellum.NM_001025101.MBP
rs12955859	18	75700562	G	A	0.634768	0.105687	1.39e-08	Brain_Cerebellum.NM_001025101.MBP
rs4788900	17	73557037	T	C	0.423479	0.055833	3.25e-12	Brain_Cerebellum.NM_001031803.LLGL2
rs9818195	3	8672133	G	A	1.07687	0.152522	5.77e-11	Brain_Cerebellum.NM_001033117.SRGAP3
rs17049383	3	8680116	T	C	0.857802	0.133588	1.7e-09	Brain_Cerebellum.NM_001033117.SRGAP3
rs9312029	3	8953866	C	T	1.05451	0.180467	3.08e-08	Brain_Cerebellum.NM_001033117.SRGAP3
rs7640228	3	40516190	G	A	-0.503145	0.086917	4.01e-08	Brain_Cerebellum.NM_001034996.RPL14
rs6553780	4	175236366	A	G	0.265817	0.038637	1.52e-10	Brain_Cerebellum.NM_001040157.CEP44
rs11858336	15	90086127	A	G	-1.22527	0.211951	4.17e-08	Brain_Cerebellum.NM_001042574.CRTC3
rs1402714	2	212868114	G	C	1.06507	0.159212	4.17e-10	Brain_Cerebellum.NM_001042599.ERBB4
rs754559	9	99212909	C	G	-0.70627	0.12116	3.3e-08	Brain_Cerebellum.NM_001045477.NUTM2G
rs129976	16	3796148	G	A	-1.58314	0.230801	1.71e-10	Brain_Cerebellum.NM_001079846.CREBBP
rs56241519	7	102364101	G	A	-0.668314	0.078813	1.98e-14	Brain_Cerebellum.NM_001079877.RASA4
rs9845460	3	136587117	A	G	-0.601696	0.097985	7.02e-09	Brain_Cerebellum.NM_001097599.SLC35G2
rs7253260	19	58001096	G	T	1.19258	0.069477	3.22e-37	Brain_Cerebellum.NM_001098491.ZNF419
rs7253260	19	58001096	G	T	1.19258	0.069477	3.22e-37	Brain_Cerebellum.NM_001098492.ZNF419
rs7253260	19	58001096	G	T	1.17086	0.067783	1.73e-37	Brain_Cerebellum.NM_001098493.ZNF419
rs12461717	19	58009020	A	G	-0.989302	0.065466	6.09e-32	Brain_Cerebellum.NM_001098494.ZNF419
rs12461717	19	58009020	A	G	-0.965391	0.063621	4.19e-32	Brain_Cerebellum.NM_001098495.ZNF419
rs12461717	19	58009020	A	G	-0.965391	0.063621	4.19e-32	Brain_Cerebellum.NM_001098496.ZNF419
rs9296517	6	46934881	T	C	-0.854397	0.136958	1.08e-08	Brain_Cerebellum.NM_001098518.GPR116
rs10934	2	101622728	T	C	0.44326	0.038786	3.77e-22	Brain_Cerebellum.NM_001098577.RPL31
rs7829563	8	41734824	C	A	1.12582	0.190943	2.38e-08	Brain_Cerebellum.NM_001099412.KAT6A
rs7829563	8	41734824	C	A	1.12582	0.190943	2.38e-08	Brain_Cerebellum.NM_001099413.KAT6A
rs12898397	15	75130093	T	C	0.380135	0.041796	5.34e-16	Brain_Cerebellum.NM_001099436.ULK3
rs6469277	8	110679170	T	C	-1.27261	0.156312	1.41e-13	Brain_Cerebellum.NM_001099745.SYBU
rs11998544	8	110777047	G	A	-0.877229	0.141564	5.3e-09	Brain_Cerebellum.NM_001099745.SYBU
rs59384986	17	10806754	G	A	-1.1795	0.196356	1.39e-08	Brain_Cerebellum.NM_001100112.MYH2
rs12513784	5	31518651	C	G	-0.786388	0.101689	1.42e-12	Brain_Cerebellum.NM_001100412.DROSHA
rs4900071	14	91636395	T	C	-1.03598	0.052027	5.88e-44	Brain_Cerebellum.NM_001102367.C14orf159
rs4900071	14	91636395	T	C	0.747832	0.067562	3.44e-21	Brain_Cerebellum.NM_001102368.C14orf159
rs28548905	14	91622583	A	G	-0.968192	0.054612	1.27e-38	Brain_Cerebellum.NM_001102369.C14orf159
rs73491530	16	1111860	C	T	-0.864595	0.147054	2.58e-08	Brain_Cerebellum.NM_001114331.CLCN7
rs1036645	15	90000008	C	T	-1.40009	0.215345	1.13e-09	Brain_Cerebellum.NM_001126131.POLG
rs56309913	6	4148612	C	T	-1.26909	0.187788	2.91e-10	Brain_Cerebellum.NM_001128591.PSMG4
rs7756175	6	3276745	T	G	-0.690207	0.107957	1.95e-09	Brain_Cerebellum.NM_001128591.PSMG4
rs7746648	6	3344765	G	C	-1.07007	0.17855	1.47e-08	Brain_Cerebellum.NM_001128591.PSMG4
rs4099340	16	68551052	A	G	1.18459	0.138771	1.44e-14	Brain_Cerebellum.NM_001129758.DPEP3
rs7184692	16	67180171	C	T	0.673524	0.10274	8.39e-10	Brain_Cerebellum.NM_001129758.DPEP3
rs7141881	14	94583864	A	G	0.655055	0.072699	8.81e-16	Brain_Cerebellum.NM_001130080.IFI27
rs8012262	14	103620614	G	A	0.408049	0.060561	3.24e-10	Brain_Cerebellum.NM_001130107.KLC1
rs73359830	14	105020845	G	A	0.508124	0.082356	6.07e-09	Brain_Cerebellum.NM_001130107.KLC1
rs8037531	15	74463656	G	A	0.573591	0.091595	3.81e-09	Brain_Cerebellum.NM_001130136.ISLR2
rs11871526	17	15220856	A	T	-0.130929	0.021929	1.66e-08	Brain_Cerebellum.NM_001130842.ZNF286A
rs4296047	11	119471243	T	C	-1.7569	0.265108	5.78e-10	Brain_Cerebellum.NM_001130991.HYOU1
rs645675	11	118039273	C	T	-1.19452	0.206768	4.25e-08	Brain_Cerebellum.NM_001130991.HYOU1
rs12530949	7	2111553	G	C	-1.09933	0.119608	3.02e-16	Brain_Cerebellum.NM_001134395.C7orf50
rs12702470	7	1247520	C	T	-0.924063	0.112077	7.69e-14	Brain_Cerebellum.NM_001134395.C7orf50
rs7786461	7	145185	C	G	-0.727051	0.118954	8.12e-09	Brain_Cerebellum.NM_001134395.C7orf50
rs28715444	7	647361	C	T	-0.877731	0.152592	4.79e-08	Brain_Cerebellum.NM_001134395.C7orf50
rs12530949	7	2111553	G	C	-1.09933	0.119608	3.02e-16	Brain_Cerebellum.NM_001134396.C7orf50
rs12702470	7	1247520	C	T	-0.924063	0.112077	7.69e-14	Brain_Cerebellum.NM_001134396.C7orf50
rs7786461	7	145185	C	G	-0.727051	0.118954	8.12e-09	Brain_Cerebellum.NM_001134396.C7orf50
rs28715444	7	647361	C	T	-0.877731	0.152592	4.79e-08	Brain_Cerebellum.NM_001134396.C7orf50
rs7439984	4	72830634	T	C	0.720858	0.09069	4.19e-13	Brain_Cerebellum.NM_001134742.SLC4A4
rs60080322	4	72553476	A	T	0.64982	0.083265	9.48e-13	Brain_Cerebellum.NM_001134742.SLC4A4
rs11931285	4	71733258	G	A	0.634775	0.098302	1.41e-09	Brain_Cerebellum.NM_001134742.SLC4A4
rs4694080	4	71697510	T	C	0.604631	0.102128	2.11e-08	Brain_Cerebellum.NM_001134742.SLC4A4
rs3018886	8	95059683	G	A	0.916257	0.123341	7.71e-12	Brain_Cerebellum.NM_001135733.TP53INP1
rs16917322	8	96107393	G	A	1.9044	0.267836	4.4e-11	Brain_Cerebellum.NM_001135733.TP53INP1
rs1350290	19	35553972	C	T	-0.754357	0.130507	4.18e-08	Brain_Cerebellum.NM_001136009.FXYD3
rs35601737	19	13220703	G	C	0.885506	0.059656	3.07e-31	Brain_Cerebellum.NM_001136035.TRMT1
rs112150646	8	67481557	T	C	1.74089	0.279002	1.07e-08	Brain_Cerebellum.NM_001136160.MCMDC2
rs4661586	1	15490577	T	C	0.590498	0.063472	1.55e-16	Brain_Cerebellum.NM_001136216.TMEM51
rs7555700	1	15477658	C	A	-0.435625	0.062504	9.41e-11	Brain_Cerebellum.NM_001136217.TMEM51
rs1589918	15	23749808	G	A	-1.00478	0.166468	1.21e-08	Brain_Cerebellum.NM_001142275.NIPA1
rs1392555	4	155827674	G	A	-0.530385	0.091612	3.99e-08	Brain_Cerebellum.NM_001142553.DCHS2
rs35601737	19	13220703	G	C	-0.899731	0.059758	8.5e-32	Brain_Cerebellum.NM_001142554.TRMT1
rs1372998	18	3265304	A	G	0.432656	0.06608	8.76e-10	Brain_Cerebellum.NM_001144944.MYL12B
rs9303917	18	3041345	A	G	0.956968	0.148652	1.55e-09	Brain_Cerebellum.NM_001144944.MYL12B
rs60750900	6	26406779	G	A	-0.902063	0.0988	4.34e-16	Brain_Cerebellum.NM_001145009.BTN3A1
rs7844632	8	124156453	G	T	-1.0884	0.066818	5.45e-35	Brain_Cerebellum.NM_001145088.TBC1D31
rs17564780	17	44005413	G	A	0.17777	0.025775	1.4e-10	Brain_Cerebellum.NM_001145146_1.CRHR1
rs34739559	17	43949342	A	G	-0.152001	0.021443	4.95e-11	Brain_Cerebellum.NM_001145148.CRHR1
rs6553780	4	175236366	A	G	-0.265817	0.038637	1.52e-10	Brain_Cerebellum.NM_001145314.CEP44
rs35609199	7	31013590	C	T	-1.17262	0.18269	1.72e-09	Brain_Cerebellum.NM_001145515.SCRN1
rs58114630	11	15927818	G	C	1.2153	0.180002	3e-10	Brain_Cerebellum.NM_001145819.SOX6
rs34996023	8	109236344	A	G	-0.886379	0.132844	4.56e-10	Brain_Cerebellum.NM_001146.ANGPT1
rs2619363	4	90759047	T	G	-0.199251	0.031986	4.49e-09	Brain_Cerebellum.NM_001146054.SNCA
rs7255638	19	58290009	C	T	1.18087	0.176641	4.27e-10	Brain_Cerebellum.NM_001146326.ZIM2
rs10405563	19	57099198	A	C	1.00634	0.154021	9.42e-10	Brain_Cerebellum.NM_001146326.ZIM2
rs12984414	19	57464349	G	A	0.640003	0.102577	4.28e-09	Brain_Cerebellum.NM_001146326.ZIM2
rs7255638	19	58290009	C	T	1.18087	0.176641	4.27e-10	Brain_Cerebellum.NM_001146327.ZIM2
rs10405563	19	57099198	A	C	1.00634	0.154021	9.42e-10	Brain_Cerebellum.NM_001146327.ZIM2
rs12984414	19	57464349	G	A	0.640003	0.102577	4.28e-09	Brain_Cerebellum.NM_001146327.ZIM2
rs9922082	16	86584198	C	T	-0.888431	0.150443	2.28e-08	Brain_Cerebellum.NM_001159377.MTHFSD
rs9922082	16	86584198	C	T	0.96142	0.162579	2.19e-08	Brain_Cerebellum.NM_001159378.MTHFSD
rs9922082	16	86584198	C	T	0.96142	0.162579	2.19e-08	Brain_Cerebellum.NM_001159379.MTHFSD
rs9922082	16	86584198	C	T	-0.888431	0.150443	2.28e-08	Brain_Cerebellum.NM_001159380.MTHFSD
rs55742348	2	217563	A	T	-1.01623	0.075936	2.25e-27	Brain_Cerebellum.NM_001159597.SH3YL1
rs10447953	8	31478718	T	C	0.865242	0.147843	2.94e-08	Brain_Cerebellum.NM_001160007.NRG1
rs10968204	9	27931734	T	C	1.23235	0.202074	8.68e-09	Brain_Cerebellum.NM_001161585.EQTN
rs6476032	9	27962993	A	G	1.37193	0.237091	4.05e-08	Brain_Cerebellum.NM_001161585.EQTN
rs57337941	3	58066755	G	A	-0.994254	0.156397	2.35e-09	Brain_Cerebellum.NM_001164317.FLNB
rs57337941	3	58066755	G	A	0.994258	0.156398	2.35e-09	Brain_Cerebellum.NM_001164318.FLNB
rs57337941	3	58066755	G	A	0.994258	0.156398	2.35e-09	Brain_Cerebellum.NM_001164319.FLNB
rs9851136	3	114811524	C	A	-0.544406	0.09275	2.71e-08	Brain_Cerebellum.NM_001164343.ZBTB20
rs9725742	1	232393286	A	G	1.16265	0.183831	2.78e-09	Brain_Cerebellum.NM_001164542.DISC1
rs9725742	1	232393286	A	G	1.16265	0.183831	2.78e-09	Brain_Cerebellum.NM_001164546.DISC1
rs10910648	1	232409847	G	A	0.838768	0.137	7.71e-09	Brain_Cerebellum.NM_001164551.DISC1
rs1888604	1	232195860	A	G	1.02764	0.174299	2.38e-08	Brain_Cerebellum.NM_001164551.DISC1
rs12029590	1	232199520	A	G	0.892322	0.150109	1.88e-08	Brain_Cerebellum.NM_001164553.DISC1
rs10910648	1	232409847	G	A	0.838768	0.137	7.71e-09	Brain_Cerebellum.NM_001164555.DISC1
rs1888604	1	232195860	A	G	1.02764	0.174299	2.38e-08	Brain_Cerebellum.NM_001164555.DISC1
rs61218687	1	232376187	G	C	1.12778	0.130089	6.55e-15	Brain_Cerebellum.NM_001164556.DISC1
rs6673901	1	230989297	C	G	1.24575	0.155314	2.79e-13	Brain_Cerebellum.NM_001164556.DISC1
rs56169225	1	233022124	T	C	0.736664	0.095607	1.67e-12	Brain_Cerebellum.NM_001164556.DISC1
rs73351957	17	78829069	A	C	0.092667	0.010615	4.61e-15	Brain_Cerebellum.NM_001166348.SLC26A11
rs73426863	17	77643946	C	G	0.083762	0.013193	2.44e-09	Brain_Cerebellum.NM_001166348.SLC26A11
rs9893780	17	78952116	G	C	0.085195	0.014237	1.54e-08	Brain_Cerebellum.NM_001166348.SLC26A11
rs112597118	17	78234920	A	G	0.084599	0.014281	2.07e-08	Brain_Cerebellum.NM_001166348.SLC26A11
rs9818066	3	184530138	C	G	0.931812	0.1202	1.29e-12	Brain_Cerebellum.NM_001166415.EHHADH
rs1992452	3	185162664	A	G	0.763918	0.103386	9.6e-12	Brain_Cerebellum.NM_001166415.EHHADH
rs73885262	3	184257849	G	C	1.2832	0.202971	2.81e-09	Brain_Cerebellum.NM_001166415.EHHADH
rs9821489	3	53575728	A	G	1.33264	0.188718	5.73e-11	Brain_Cerebellum.NM_001166435.ITIH1
rs6802583	3	51861947	G	A	1.03612	0.160876	1.53e-09	Brain_Cerebellum.NM_001166435.ITIH1
rs2710333	3	52834753	G	A	1.495	0.255366	2.92e-08	Brain_Cerebellum.NM_001166435.ITIH1
rs552959	1	43588246	A	G	1.53661	0.254158	1.15e-08	Brain_Cerebellum.NM_001167965.WDR65
rs216012	12	2727005	G	C	-1.14524	0.131183	4.59e-15	Brain_Cerebellum.NM_001168320.TSPAN9
rs676194	12	3358423	T	C	-1.03046	0.130398	5.44e-13	Brain_Cerebellum.NM_001168320.TSPAN9
rs2159410	12	3112729	C	G	-0.660663	0.095705	1.36e-10	Brain_Cerebellum.NM_001168320.TSPAN9
rs10744587	12	3151456	G	A	-0.979358	0.148922	7.54e-10	Brain_Cerebellum.NM_001168320.TSPAN9
rs807534	6	24551664	C	T	-0.386493	0.053268	2e-11	Brain_Cerebellum.NM_001168377.KIAA0319
rs754559	9	99212909	C	G	0.710002	0.122129	3.55e-08	Brain_Cerebellum.NM_001170741.NUTM2G
rs4676641	3	39440679	C	T	0.992318	0.169596	2.96e-08	Brain_Cerebellum.NM_001171171.CX3CR1
rs4933981	10	85979519	A	G	0.45125	0.050322	1.16e-15	Brain_Cerebellum.NM_001171971.CDHR1
rs1346898	8	102303785	A	G	-0.93551	0.150849	5.17e-09	Brain_Cerebellum.NM_001172477.RRM2B
rs1346898	8	102303785	A	G	1.05391	0.143325	1.19e-11	Brain_Cerebellum.NM_001172478.RRM2B
rs11994284	8	102288176	T	C	0.883984	0.153239	4.42e-08	Brain_Cerebellum.NM_001172478.RRM2B
rs2246829	1	192547074	A	C	0.906134	0.13431	3.09e-10	Brain_Cerebellum.NM_001173525.TROVE2
rs6692655	1	192432975	C	G	1.03711	0.162772	2.19e-09	Brain_Cerebellum.NM_001173525.TROVE2
rs57913184	3	46908706	T	C	-1.03107	0.155985	6.32e-10	Brain_Cerebellum.NM_001174136.TDGF1
rs3788053	21	44484723	A	G	0.614907	0.08696	5.44e-11	Brain_Cerebellum.NM_001178009.CBS
rs2038817	1	39518513	T	C	-1.53052	0.084326	1.13e-39	Brain_Cerebellum.NM_001184979.NDUFS5
rs2239321	16	16284809	C	G	-1.44425	0.239466	1.24e-08	Brain_Cerebellum.NM_001184998.KIAA0430
rs2239321	16	16284809	C	G	-1.44425	0.239466	1.24e-08	Brain_Cerebellum.NM_001184999.KIAA0430
rs11738358	5	96057891	T	C	-0.90045	0.070209	6.89e-26	Brain_Cerebellum.NM_001190442.CAST
rs1993488	10	48445554	G	A	-1.24697	0.155567	2.87e-13	Brain_Cerebellum.NM_001190810_1.AGAP9
rs7894907	10	47569859	G	C	-0.967775	0.135549	3.76e-11	Brain_Cerebellum.NM_001190810_1.AGAP9
rs1993488	10	48445554	G	A	1.15584	0.15969	2.21e-11	Brain_Cerebellum.NM_001190810.AGAP9
rs7894907	10	47569859	G	C	0.885378	0.138883	2.15e-09	Brain_Cerebellum.NM_001190810.AGAP9
rs12124527	1	144896319	C	T	0.568024	0.09696	2.86e-08	Brain_Cerebellum.NM_001195260.PDE4DIP
rs2237235	6	26391395	G	A	-0.790006	0.11446	1.37e-10	Brain_Cerebellum.NM_001197238.BTN2A2
rs12295741	11	120448463	T	G	-1.51578	0.215493	6.65e-11	Brain_Cerebellum.NM_001198665.ARHGEF12
rs4296047	11	119471243	T	C	-1.7569	0.265108	5.78e-10	Brain_Cerebellum.NM_001198665.ARHGEF12
rs2294522	1	24759059	C	T	0.33901	0.045327	5.83e-12	Brain_Cerebellum.NM_001199013.STPG1
rs12140084	1	24716529	A	C	0.754582	0.048759	6.86e-33	Brain_Cerebellum.NM_001199014.STPG1
rs74004818	16	1209925	A	C	0.734613	0.105556	9.92e-11	Brain_Cerebellum.NM_001199097.BAIAP3
rs73493269	16	864123	G	A	0.763939	0.113404	3.26e-10	Brain_Cerebellum.NM_001199097.BAIAP3
rs9923964	16	2125163	G	C	0.560046	0.090116	4.84e-09	Brain_Cerebellum.NM_001199097.BAIAP3
rs9304380	18	47045027	C	G	-0.709745	0.110987	1.94e-09	Brain_Cerebellum.NM_001199345.RPL17
rs1052067	1	156206121	A	G	-1.34843	0.102981	1.34e-26	Brain_Cerebellum.NM_001199653.PMF1
rs2844463	6	31615167	A	G	0.603046	0.090518	4.81e-10	Brain_Cerebellum.NM_001204078_3.ATP6V1G2
rs4713358	6	30716117	T	G	0.723085	0.125352	4.43e-08	Brain_Cerebellum.NM_001204078_3.ATP6V1G2
rs12060823	1	204987953	T	C	0.327741	0.052359	3.86e-09	Brain_Cerebellum.NM_001204171.MDM4
rs12060823	1	204987953	T	C	-0.327741	0.052359	3.86e-09	Brain_Cerebellum.NM_001204172.MDM4
rs11803917	1	156111578	T	C	1.65014	0.245064	3.31e-10	Brain_Cerebellum.NM_001204287.MUC1
rs9427089	1	154534766	G	A	0.740366	0.122258	1.09e-08	Brain_Cerebellum.NM_001204294.MUC1
rs11803917	1	156111578	T	C	1.60313	0.257094	4.36e-09	Brain_Cerebellum.NM_001204297.MUC1
rs9579606	13	31143391	G	A	1.0393	0.14563	3.82e-11	Brain_Cerebellum.NM_001204406.ALOX5AP
rs9508796	13	31130245	G	A	0.918709	0.155098	2.08e-08	Brain_Cerebellum.NM_001204406.ALOX5AP
rs4711416	6	35439393	T	G	0.898746	0.113486	4.94e-13	Brain_Cerebellum.NM_001207037.ETV7
rs369329	6	37352166	C	G	0.902894	0.130385	1.22e-10	Brain_Cerebellum.NM_001207037.ETV7
rs651134	10	27549961	T	C	0.934896	0.132162	5.36e-11	Brain_Cerebellum.NM_001242702.MKX
rs4930152	11	64005412	A	G	1.22695	0.060911	1.68e-44	Brain_Cerebellum.NM_001243733.VEGFB
rs7908451	10	113105888	A	G	-1.30831	0.227307	4.71e-08	Brain_Cerebellum.NM_001244949.GPAM
rs9783244	10	73729991	G	C	-0.490045	0.082153	1.7e-08	Brain_Cerebellum.NM_001244950.SPOCK2
rs10892170	11	117633470	G	A	0.846067	0.146483	4.27e-08	Brain_Cerebellum.NM_001244995.TMPRSS13
rs11607223	11	6494908	C	G	-0.513487	0.064788	4.77e-13	Brain_Cerebellum.NM_001248006.TRIM3
rs6682700	1	24543710	T	A	0.817498	0.133653	7.93e-09	Brain_Cerebellum.NM_001251982.RCAN3
rs56169236	3	228710	A	G	0.502873	0.07938	2.63e-09	Brain_Cerebellum.NM_001253388.CHL1
rs4661163	1	156355445	A	T	-0.514876	0.076858	3.96e-10	Brain_Cerebellum.NM_001256395.RHBG
rs1860230	5	142077863	C	T	0.471593	0.04715	2.33e-18	Brain_Cerebellum.NM_001257205.FGF1
rs6886059	5	142267614	A	G	0.561049	0.085415	7.85e-10	Brain_Cerebellum.NM_001257205.FGF1
rs1860230	5	142077863	C	T	0.471593	0.04715	2.33e-18	Brain_Cerebellum.NM_001257206.FGF1
rs6886059	5	142267614	A	G	0.561049	0.085415	7.85e-10	Brain_Cerebellum.NM_001257206.FGF1
rs10211343	2	219728518	G	A	0.831636	0.125497	5.79e-10	Brain_Cerebellum.NM_001257343.BCS1L
rs2560756	6	13458662	A	G	-1.52473	0.222205	1.69e-10	Brain_Cerebellum.NM_001258457.TBC1D7
rs6934946	6	14256641	A	G	-1.19447	0.202365	2.31e-08	Brain_Cerebellum.NM_001258457.TBC1D7
rs11589479	1	155033308	A	G	-1.51152	0.119765	2.43e-25	Brain_Cerebellum.NM_001261465.ADAM15
rs4711416	6	35439393	T	G	0.986102	0.112949	4.58e-15	Brain_Cerebellum.NM_001261821.TCP11
rs2495988	6	33957134	A	G	1.28808	0.216171	1.76e-08	Brain_Cerebellum.NM_001265595_2.PFDN6
rs76422013	19	58161757	T	C	-0.809914	0.133772	1.1e-08	Brain_Cerebellum.NM_001265597.ZNF211
rs76422013	19	58161757	T	C	-0.809914	0.133772	1.1e-08	Brain_Cerebellum.NM_001265598.ZNF211
rs76422013	19	58161757	T	C	-0.809914	0.133772	1.1e-08	Brain_Cerebellum.NM_001265599.ZNF211
rs12484547	22	30528221	C	T	-0.774397	0.101218	2.26e-12	Brain_Cerebellum.NM_001267895.EMID1
rs12567252	1	37041357	C	A	0.952932	0.159858	1.74e-08	Brain_Cerebellum.NM_001270895.TRAPPC3
rs1524691	4	58172350	T	C	0.960545	0.160358	1.49e-08	Brain_Cerebellum.NM_001271721.SPINK2
rs10789113	1	63015199	T	A	-0.734414	0.080454	4.38e-16	Brain_Cerebellum.NM_001272002.DOCK7
rs6558302	8	145175173	C	T	-1.33563	0.216853	6.41e-09	Brain_Cerebellum.NM_001272036.LRRC14
rs4658752	1	245491399	G	A	-1.02617	0.153617	4.38e-10	Brain_Cerebellum.NM_001276348.C1orf100
rs9876754	3	169003634	C	T	1.39468	0.140283	3.34e-18	Brain_Cerebellum.NM_001277127.LRRC31
rs9870311	3	169641062	A	G	1.60394	0.211519	3.28e-12	Brain_Cerebellum.NM_001277127.LRRC31
rs60045059	3	170167669	T	A	1.778	0.240772	9.83e-12	Brain_Cerebellum.NM_001277127.LRRC31
rs149039273	16	15184257	C	T	1.07966	0.14788	1.56e-11	Brain_Cerebellum.NM_001277323_1.NPIPA3
rs149039273	16	15184257	C	T	-1.07944	0.147389	1.39e-11	Brain_Cerebellum.NM_001277323.NPIPA3
rs7980406	12	123932719	A	T	1.34485	0.201898	4.84e-10	Brain_Cerebellum.NM_001278378.ARL6IP4
rs4296047	11	119471243	T	C	-1.69131	0.268741	3.25e-09	Brain_Cerebellum.NM_001278431.C1QTNF5
rs12060823	1	204987953	T	C	0.327741	0.052359	3.86e-09	Brain_Cerebellum.NM_001278516.MDM4
rs12060823	1	204987953	T	C	0.327741	0.052359	3.86e-09	Brain_Cerebellum.NM_001278517.MDM4
rs12060823	1	204987953	T	C	-0.327741	0.052359	3.86e-09	Brain_Cerebellum.NM_001278518.MDM4
rs12060823	1	204987953	T	C	-0.327741	0.052359	3.86e-09	Brain_Cerebellum.NM_001278519.MDM4
rs9501677	6	29497002	A	G	1.10268	0.1792	6.59e-09	Brain_Cerebellum.NM_001278786_6.ZNRD1
rs62114506	2	242793	C	G	-0.391752	0.060098	1.02e-09	Brain_Cerebellum.NM_001282682.SH3YL1
rs3758223	9	37489298	C	T	-0.878791	0.112333	8.51e-13	Brain_Cerebellum.NM_001282766.POLR1E
rs10764045	10	35768836	C	G	-0.296434	0.031252	5.22e-17	Brain_Cerebellum.NM_001282852.CCNY
rs11010224	10	35843296	G	T	0.582942	0.045251	4.85e-26	Brain_Cerebellum.NM_001282853.CCNY
rs11010224	10	35843296	G	T	-0.422847	0.031135	6.66e-28	Brain_Cerebellum.NM_001282854.CCNY
rs6573130	14	57653198	C	A	1.29774	0.119286	1.12e-20	Brain_Cerebellum.NM_001283058.C14orf105
rs7141396	14	57466559	G	A	2.06913	0.279455	8.82e-12	Brain_Cerebellum.NM_001283058.C14orf105
rs10137663	14	57894922	T	C	0.880868	0.127429	1.3e-10	Brain_Cerebellum.NM_001283058.C14orf105
rs6573130	14	57653198	C	A	1.27561	0.150506	2.03e-14	Brain_Cerebellum.NM_001283059.C14orf105
rs73291460	14	58304586	C	A	1.7802	0.272603	9.58e-10	Brain_Cerebellum.NM_001283059.C14orf105
rs6573130	14	57653198	C	A	1.30891	0.13118	2.69e-18	Brain_Cerebellum.NM_001283060.C14orf105
rs10137663	14	57894922	T	C	1.00227	0.129464	1.37e-12	Brain_Cerebellum.NM_001283060.C14orf105
rs7141396	14	57466559	G	A	2.15201	0.296387	1.95e-11	Brain_Cerebellum.NM_001283060.C14orf105
rs8008184	14	69567852	C	A	0.697468	0.085717	1.44e-13	Brain_Cerebellum.NM_001284208.DCAF5
rs12898397	15	75130093	T	C	0.456489	0.051232	1.6e-15	Brain_Cerebellum.NM_001284364.ULK3
rs12898397	15	75130093	T	C	-0.425232	0.050714	3.43e-14	Brain_Cerebellum.NM_001284365.ULK3
rs73132956	3	11839931	T	C	0.684813	0.116588	2.65e-08	Brain_Cerebellum.NM_001284407.TMEM40
rs76590542	16	68788331	G	A	0.594384	0.094143	2.93e-09	Brain_Cerebellum.NM_001286137.NQO1
rs11844158	14	104987452	T	C	-0.125446	0.021394	2.79e-08	Brain_Cerebellum.NM_001286389.TMEM179
rs28548905	14	91622583	A	G	0.944762	0.07011	1.29e-27	Brain_Cerebellum.NM_001286472.C14orf159
rs150868293	8	21684298	A	G	-0.1981	0.03368	2.55e-08	Brain_Cerebellum.NM_001286680.NPM2
rs7986506	13	113972114	C	T	0.56764	0.098128	4.09e-08	Brain_Cerebellum.NM_001286733.GRTP1
rs7995488	13	47657864	C	T	1.02216	0.15832	1.42e-09	Brain_Cerebellum.NM_001286762.KIAA0226L
rs35113297	5	118643300	G	A	-0.811744	0.12839	2.81e-09	Brain_Cerebellum.NM_001286813.TNFAIP8
rs2086469	8	71329708	C	T	1.04689	0.118753	2.79e-15	Brain_Cerebellum.NM_001287259.XKR9
rs4565489	8	72389262	C	A	1.14502	0.140798	1.47e-13	Brain_Cerebellum.NM_001287259.XKR9
rs854509	1	201296678	T	A	0.799257	0.133219	1.43e-08	Brain_Cerebellum.NM_001288568.TMEM9
rs11804558	1	201176651	T	C	1.19105	0.206856	4.66e-08	Brain_Cerebellum.NM_001288568.TMEM9
rs11871526	17	15220856	A	T	-0.130929	0.021929	1.66e-08	Brain_Cerebellum.NM_001288642.ZNF286A
rs10409954	19	44689764	T	G	0.711562	0.092859	2.1e-12	Brain_Cerebellum.NM_001288763.LYPD5
rs10416418	19	45234105	G	A	0.816617	0.125236	1.01e-09	Brain_Cerebellum.NM_001288763.LYPD5
rs7594161	2	46625608	C	T	0.838706	0.144763	3.92e-08	Brain_Cerebellum.NM_001288951.TTC7A
rs2239644	14	94578162	T	G	0.249291	0.037669	6.07e-10	Brain_Cerebellum.NM_001288956.IFI27
rs2239644	14	94578162	T	G	-1.05397	0.100793	1.46e-19	Brain_Cerebellum.NM_001288960.IFI27
rs2239644	14	94578162	T	G	0.22343	0.031152	3.15e-11	Brain_Cerebellum.NM_001288995.IFI27
rs7084268	10	97159841	A	G	1.26991	0.189036	3.59e-10	Brain_Cerebellum.NM_001289075.HELLS
rs10882338	10	95558773	T	A	1.41209	0.234257	1.26e-08	Brain_Cerebellum.NM_001289075.HELLS
rs8135120	22	50315228	C	T	0.548363	0.086613	2.68e-09	Brain_Cerebellum.NM_001289922.C22orf34
rs241451	6	32796480	C	T	1.31717	0.088215	1.82e-31	Brain_Cerebellum.NM_001290043_3.TAP2
rs2518581	6	3009944	A	G	-1.35313	0.100853	1.83e-27	Brain_Cerebellum.NM_001290222.NQO2
rs2004448	14	25272562	G	A	-1.06065	0.175859	1.24e-08	Brain_Cerebellum.NM_001290256.KHNYN
rs2004448	14	25272562	G	A	-1.06065	0.175859	1.24e-08	Brain_Cerebellum.NM_001290257.KHNYN
rs28594294	19	55071888	T	C	0.669129	0.114857	3.35e-08	Brain_Cerebellum.NM_001290270.LILRA2
rs2004448	14	25272562	G	A	-1.0606	0.175856	1.24e-08	Brain_Cerebellum.NM_001290292.SDR39U1
rs2004448	14	25272562	G	A	-1.0606	0.175856	1.24e-08	Brain_Cerebellum.NM_001290293.SDR39U1
rs1267658	15	83214154	C	T	-0.893725	0.080031	1.89e-21	Brain_Cerebellum.NM_001291420.GOLGA6L9
rs79509077	17	68111189	C	T	0.700969	0.119242	2.59e-08	Brain_Cerebellum.NM_001291622.KCNJ16
rs12461717	19	58009020	A	G	-0.989302	0.065466	6.09e-32	Brain_Cerebellum.NM_001291743.ZNF419
rs11672136	19	58001512	A	T	0.944475	0.091324	2.93e-19	Brain_Cerebellum.NM_001291744.ZNF419
rs58666420	7	98456946	G	A	1.41273	0.100377	3.27e-29	Brain_Cerebellum.NM_001291829.CYP3A5
rs10225314	7	99203653	C	T	1.06923	0.100042	3.55e-20	Brain_Cerebellum.NM_001291829.CYP3A5
rs112230726	7	98422447	A	G	1.05822	0.17559	1.27e-08	Brain_Cerebellum.NM_001291829.CYP3A5
rs6768928	3	195329888	G	A	-0.765493	0.107954	4.89e-11	Brain_Cerebellum.NM_001291833.MUC20
rs707931	6	31740003	G	A	-1.04743	0.180327	3.65e-08	Brain_Cerebellum.NM_001320_4.CSNK2B
rs11153100	6	108331837	G	T	-0.96449	0.15708	7.05e-09	Brain_Cerebellum.NM_001455.FOXO3
rs57337941	3	58066755	G	A	0.994258	0.156398	2.35e-09	Brain_Cerebellum.NM_001457.FLNB
rs9579606	13	31143391	G	A	-1.00072	0.148301	3.06e-10	Brain_Cerebellum.NM_001629.ALOX5AP
rs9508796	13	31130245	G	A	-0.983457	0.151789	1.27e-09	Brain_Cerebellum.NM_001629.ALOX5AP
rs9818066	3	184530138	C	G	-0.931827	0.120199	1.29e-12	Brain_Cerebellum.NM_001966.EHHADH
rs1992452	3	185162664	A	G	-0.763968	0.103383	9.57e-12	Brain_Cerebellum.NM_001966.EHHADH
rs73885262	3	184257849	G	C	-1.28319	0.202971	2.81e-09	Brain_Cerebellum.NM_001966.EHHADH
rs8111756	19	54413257	C	T	0.787436	0.122981	1.86e-09	Brain_Cerebellum.NM_002000.FCAR
rs4804801	19	7807482	T	A	0.67628	0.104302	1.24e-09	Brain_Cerebellum.NM_002002.FCER2
rs58466313	19	8564288	T	C	0.895024	0.139196	1.62e-09	Brain_Cerebellum.NM_002002.FCER2
rs2547523	5	52457383	C	T	-0.664143	0.102714	1.36e-09	Brain_Cerebellum.NM_002203.ITGA2
rs12060823	1	204987953	T	C	0.327741	0.052359	3.86e-09	Brain_Cerebellum.NM_002393.MDM4
rs6597398	6	980237	G	A	0.377969	0.062625	1.21e-08	Brain_Cerebellum.NM_002460.IRF4
rs73384082	6	927608	A	G	0.546256	0.093197	2.82e-08	Brain_Cerebellum.NM_002460.IRF4
rs10774671	12	113357193	G	A	0.955037	0.090807	1.01e-19	Brain_Cerebellum.NM_002534.OAS1
rs1036645	15	90000008	C	T	-1.40009	0.215345	1.13e-09	Brain_Cerebellum.NM_002693.POLG
rs1697559	19	51784461	A	G	1.26718	0.202077	3.64e-09	Brain_Cerebellum.NM_002776.KLK10
rs1055711	4	3433782	A	T	0.667033	0.09152	1.68e-11	Brain_Cerebellum.NM_002926.RGS12
rs57913184	3	46908706	T	C	1.03107	0.155984	6.32e-10	Brain_Cerebellum.NM_003212.TDGF1
rs3815931	19	54801650	C	T	0.652334	0.101676	1.75e-09	Brain_Cerebellum.NM_003283.TNNT1
rs4930152	11	64005412	A	G	-1.22092	0.060421	1.2e-44	Brain_Cerebellum.NM_003377.VEGFB
rs74004818	16	1209925	A	C	0.734613	0.105556	9.92e-11	Brain_Cerebellum.NM_003933.BAIAP3
rs73493269	16	864123	G	A	0.763939	0.113404	3.26e-10	Brain_Cerebellum.NM_003933.BAIAP3
rs9923964	16	2125163	G	C	0.560046	0.090116	4.84e-09	Brain_Cerebellum.NM_003933.BAIAP3
rs7640228	3	40516190	G	A	0.503145	0.086917	4.01e-08	Brain_Cerebellum.NM_003973.RPL14
rs62030902	16	638264	G	C	0.639136	0.077617	8.17e-14	Brain_Cerebellum.NM_004204.PIGQ
rs10170011	2	70187	A	G	0.939452	0.142276	6.56e-10	Brain_Cerebellum.NM_004300.ACP1
rs129976	16	3796148	G	A	-1.58314	0.230801	1.71e-10	Brain_Cerebellum.NM_004380.CREBBP
rs1661728	17	73556777	G	A	-0.397138	0.068133	3.3e-08	Brain_Cerebellum.NM_004524.LLGL2
rs2038817	1	39518513	T	C	1.53053	0.084326	1.13e-39	Brain_Cerebellum.NM_004552.NDUFS5
rs1402714	2	212868114	G	C	1.06507	0.159212	4.17e-10	Brain_Cerebellum.NM_005235.ERBB4
rs7255734	19	440005	G	A	-0.870496	0.103384	2.81e-14	Brain_Cerebellum.NM_005317.GZMM
rs73494666	19	1253642	T	C	-0.840587	0.115071	1.53e-11	Brain_Cerebellum.NM_005317.GZMM
rs11572899	19	644462	G	C	-0.611188	0.102771	1.86e-08	Brain_Cerebellum.NM_005317.GZMM
rs10404540	19	1319640	A	G	-0.615623	0.104154	2.22e-08	Brain_Cerebellum.NM_005317.GZMM
rs10036296	5	130499335	T	C	-0.953925	0.073418	2.46e-26	Brain_Cerebellum.NM_005340.HINT1
rs540749	6	145518128	C	T	-0.980564	0.14868	6.83e-10	Brain_Cerebellum.NM_005670.EPM2A
rs4372735	17	48976232	C	A	0.640647	0.098593	1.15e-09	Brain_Cerebellum.NM_005749.TOB1
rs36000545	17	79093822	G	A	0.267043	0.045224	2.28e-08	Brain_Cerebellum.NM_006340.BAIAP2
rs4296047	11	119471243	T	C	-1.7569	0.265108	5.78e-10	Brain_Cerebellum.NM_006389.HYOU1
rs645675	11	118039273	C	T	-1.19452	0.206768	4.25e-08	Brain_Cerebellum.NM_006389.HYOU1
rs76556748	3	238321	G	C	-0.524562	0.087437	1.44e-08	Brain_Cerebellum.NM_006614.CHL1
rs216012	12	2727005	G	C	1.0819	0.130992	7.08e-14	Brain_Cerebellum.NM_006675.TSPAN9
rs676194	12	3358423	T	C	0.982614	0.129091	2.8e-12	Brain_Cerebellum.NM_006675.TSPAN9
rs2159410	12	3112729	C	G	0.637605	0.093998	2.54e-10	Brain_Cerebellum.NM_006675.TSPAN9
rs10744587	12	3151456	G	A	0.921694	0.147528	4.1e-09	Brain_Cerebellum.NM_006675.TSPAN9
rs7829563	8	41734824	C	A	1.12582	0.190943	2.38e-08	Brain_Cerebellum.NM_006766.KAT6A
rs56241519	7	102364101	G	A	0.668314	0.078813	1.98e-14	Brain_Cerebellum.NM_006989.RASA4
rs10170011	2	70187	A	G	-1.14062	0.175025	1.03e-09	Brain_Cerebellum.NM_007099.ACP1
rs1654514	19	51400044	C	T	1.32349	0.175389	4.02e-12	Brain_Cerebellum.NM_007196.KLK8
rs7256504	19	52351677	A	G	1.19723	0.191586	4.07e-09	Brain_Cerebellum.NM_007196.KLK8
rs268889	19	51461189	G	A	0.936961	0.159528	2.66e-08	Brain_Cerebellum.NM_007196.KLK8
rs17793542	11	17946939	A	G	0.64775	0.061719	1.17e-19	Brain_Cerebellum.NM_012139.SERGEF
rs908002	11	78144753	A	T	-1.0995	0.124081	2.14e-15	Brain_Cerebellum.NM_012296.GAB2
rs56761328	19	18019205	C	T	-1.08925	0.173237	3.35e-09	Brain_Cerebellum.NM_012321.LSM4
rs609605	18	59624270	G	A	0.567458	0.089421	2.48e-09	Brain_Cerebellum.NM_012327.PIGN
rs12513784	5	31518651	C	G	0.786389	0.101688	1.42e-12	Brain_Cerebellum.NM_013235.DROSHA
rs4461072	16	90077661	G	C	0.939087	0.145915	1.57e-09	Brain_Cerebellum.NM_014427.CPNE7
rs2239321	16	16284809	C	G	-1.44425	0.239466	1.24e-08	Brain_Cerebellum.NM_014647.KIAA0430
rs6558302	8	145175173	C	T	-1.33563	0.216853	6.41e-09	Brain_Cerebellum.NM_014665.LRRC14
rs9783244	10	73729991	G	C	-0.490045	0.082153	1.7e-08	Brain_Cerebellum.NM_014767.SPOCK2
rs9818195	3	8672133	G	A	-1.07687	0.152522	5.77e-11	Brain_Cerebellum.NM_014850.SRGAP3
rs17049383	3	8680116	T	C	-0.857802	0.133588	1.7e-09	Brain_Cerebellum.NM_014850.SRGAP3
rs9312029	3	8953866	C	T	-1.05451	0.180467	3.08e-08	Brain_Cerebellum.NM_014850.SRGAP3
rs9296517	6	46934881	T	C	0.863198	0.136392	7.05e-09	Brain_Cerebellum.NM_015234.GPR116
rs2004448	14	25272562	G	A	-1.06065	0.175859	1.24e-08	Brain_Cerebellum.NM_015299.KHNYN
rs6993026	8	19426149	G	A	0.314337	0.050009	3.38e-09	Brain_Cerebellum.NM_015310.PSD3
rs12295741	11	120448463	T	G	-1.51578	0.215493	6.65e-11	Brain_Cerebellum.NM_015313.ARHGEF12
rs4296047	11	119471243	T	C	-1.7569	0.265108	5.78e-10	Brain_Cerebellum.NM_015313.ARHGEF12
rs7255638	19	58290009	C	T	1.18087	0.176641	4.27e-10	Brain_Cerebellum.NM_015363.ZIM2
rs10405563	19	57099198	A	C	1.00634	0.154021	9.42e-10	Brain_Cerebellum.NM_015363.ZIM2
rs12984414	19	57464349	G	A	0.640003	0.102577	4.28e-09	Brain_Cerebellum.NM_015363.ZIM2
rs6994935	8	102050512	T	C	0.87077	0.110434	6e-13	Brain_Cerebellum.NM_015435.RNF19A
rs7012550	8	101421536	A	G	0.668338	0.084852	6.3e-13	Brain_Cerebellum.NM_015435.RNF19A
rs7016174	8	101811248	C	A	0.859103	0.11021	9.97e-13	Brain_Cerebellum.NM_015435.RNF19A
rs199951506	11	119006760	T	A	-0.459159	0.070562	1.09e-09	Brain_Cerebellum.NM_015517.HINFP
rs300268	1	55046446	A	G	0.455648	0.074909	9.41e-09	Brain_Cerebellum.NM_015547.ACOT11
rs55742348	2	217563	A	T	1.02962	0.087663	5.35e-23	Brain_Cerebellum.NM_015677.SH3YL1
rs11110	11	66206169	T	C	1.02252	0.126307	1.83e-13	Brain_Cerebellum.NM_016050.MRPL11
rs4711416	6	35439393	T	G	0.898746	0.113486	4.94e-13	Brain_Cerebellum.NM_016135.ETV7
rs369329	6	37352166	C	G	0.902894	0.130385	1.22e-10	Brain_Cerebellum.NM_016135.ETV7
rs3019199	11	61176805	G	A	-0.464397	0.078179	1.92e-08	Brain_Cerebellum.NM_016464.TMEM138
rs74521229	17	44173215	C	T	-0.857913	0.10674	2.53e-13	Brain_Cerebellum.NM_016632_3.ARL17A
rs74521229	17	44173215	C	T	-0.855911	0.137315	4.41e-09	Brain_Cerebellum.NM_016632_4.ARL17A
rs197941	17	44979305	C	T	1.13052	0.195999	4.44e-08	Brain_Cerebellum.NM_016632_4.ARL17A
rs10774671	12	113357193	G	A	-1.0539	0.087989	1.3e-23	Brain_Cerebellum.NM_016816.OAS1
rs59384986	17	10806754	G	A	-1.1795	0.196356	1.39e-08	Brain_Cerebellum.NM_017534.MYH2
rs883562	12	123460719	C	G	1.04165	0.060979	5.21e-37	Brain_Cerebellum.NM_018694.ARL6IP4
rs7980763	12	122473828	C	T	0.974787	0.140835	1.24e-10	Brain_Cerebellum.NM_018694.ARL6IP4
rs62069928	17	3514598	T	C	1.35867	0.082646	2.26e-35	Brain_Cerebellum.NM_018727.TRPV1
rs241451	6	32796480	C	T	-1.31717	0.088215	1.82e-31	Brain_Cerebellum.NM_018833_3.TAP2
rs251352	5	140227876	G	A	-0.261438	0.04328	1.18e-08	Brain_Cerebellum.NM_018902.PCDHA11
rs2004448	14	25272562	G	A	-1.0606	0.175856	1.24e-08	Brain_Cerebellum.NM_020195.SDR39U1
rs1036645	15	90000008	C	T	-1.31103	0.218071	1.36e-08	Brain_Cerebellum.NM_020210.SEMA4B
rs6768928	3	195329888	G	A	-0.765493	0.107954	4.89e-11	Brain_Cerebellum.NM_020790.MUC20
rs7908451	10	113105888	A	G	-1.30831	0.227307	4.71e-08	Brain_Cerebellum.NM_020918.GPAM
rs73491530	16	1111860	C	T	-1.25688	0.191295	7.77e-10	Brain_Cerebellum.NM_021098.CACNA1H
rs7205754	16	815413	A	C	-0.934719	0.1531	8.39e-09	Brain_Cerebellum.NM_021098.CACNA1H
rs4710184	6	167515233	G	A	-1.19713	0.133189	1.01e-15	Brain_Cerebellum.NM_021135.RPS6KA2
rs58031677	6	166843216	G	C	-1.42118	0.165905	1.22e-14	Brain_Cerebellum.NM_021135.RPS6KA2
rs6926589	6	167141015	G	C	-1.69071	0.224034	4.01e-12	Brain_Cerebellum.NM_021135.RPS6KA2
rs9364880	6	167268832	C	CGAA	-1.00237	0.138509	2.22e-11	Brain_Cerebellum.NM_021135.RPS6KA2
rs4099340	16	68551052	A	G	-1.24563	0.179851	1.21e-10	Brain_Cerebellum.NM_022357.DPEP3
rs3758223	9	37489298	C	T	0.878791	0.112333	8.51e-13	Brain_Cerebellum.NM_022490.POLR1E
rs9922082	16	86584198	C	T	-0.888431	0.150443	2.28e-08	Brain_Cerebellum.NM_022764.MTHFSD
rs11858336	15	90086127	A	G	-1.22527	0.211951	4.17e-08	Brain_Cerebellum.NM_022769.CRTC3
rs9627789	22	50300562	G	A	-0.480836	0.077119	4.37e-09	Brain_Cerebellum.NM_024324.CRELD2
rs74530485	17	80828281	T	C	0.578932	0.095645	1.11e-08	Brain_Cerebellum.NM_024619.FN3KRP
rs73062587	19	58113074	A	G	-0.73408	0.108241	2.56e-10	Brain_Cerebellum.NM_024691.ZNF419
rs4900071	14	91636395	T	C	-0.69774	0.064756	2.09e-20	Brain_Cerebellum.NM_024952.C14orf159
rs251352	5	140227876	G	A	0.305638	0.048193	2.53e-09	Brain_Cerebellum.NM_031861.PCDHA11
rs56256748	5	141256315	C	T	-0.515595	0.082651	4.3e-09	Brain_Cerebellum.NM_032092.PCDHGA11
rs62075976	17	36407062	T	G	-1.32214	0.120283	5.5e-21	Brain_Cerebellum.NM_032258_1.TBC1D3F
rs62075976	17	36407062	T	G	-1.32214	0.120283	5.5e-21	Brain_Cerebellum.NM_032258_2.TBC1D3F
rs8080063	17	36448760	G	A	0.906053	0.128642	6.33e-11	Brain_Cerebellum.NM_032258.TBC1D3F
rs12530949	7	2111553	G	C	1.04598	0.116812	1.25e-15	Brain_Cerebellum.NM_032350.C7orf50
rs12702470	7	1247520	C	T	0.879618	0.109194	2.29e-13	Brain_Cerebellum.NM_032350.C7orf50
rs7786461	7	145185	C	G	0.694699	0.115306	1.28e-08	Brain_Cerebellum.NM_032350.C7orf50
rs204893	6	32094593	C	T	-0.587294	0.084294	9.53e-11	Brain_Cerebellum.NM_032470_6.TNXB
rs112653750	19	3932461	G	A	1.1669	0.17918	1.06e-09	Brain_Cerebellum.NM_032607.CREB3L3
rs7917388	10	105054963	T	C	-0.961175	0.070008	2.69e-28	Brain_Cerebellum.NM_032747.USMG5
rs670283	10	105927110	G	A	0.878881	0.137255	1.86e-09	Brain_Cerebellum.NM_032747.USMG5
rs28520893	1	167494928	A	G	1.02804	0.177248	3.8e-08	Brain_Cerebellum.NM_032858.MAEL
rs4933981	10	85979519	A	G	-0.45248	0.050393	1.07e-15	Brain_Cerebellum.NM_033100.CDHR1
rs4919641	10	104217503	T	G	-0.934281	0.144824	1.45e-09	Brain_Cerebellum.NM_033165.FGF8
rs3018886	8	95059683	G	A	-1.04383	0.145558	3.17e-11	Brain_Cerebellum.NM_033285.TP53INP1
rs16917322	8	96107393	G	A	-2.17372	0.315525	1.45e-10	Brain_Cerebellum.NM_033285.TP53INP1
rs58114630	11	15927818	G	C	1.2153	0.180002	3e-10	Brain_Cerebellum.NM_033326.SOX6
rs73409263	22	38711683	T	C	-1.22689	0.195286	3.43e-09	Brain_Cerebellum.NM_052906.ELFN2
rs5995481	22	38004202	T	G	-1.00276	0.163349	7.1e-09	Brain_Cerebellum.NM_052906.ELFN2
rs6945370	7	98518524	A	G	-0.989426	0.16562	1.63e-08	Brain_Cerebellum.NM_057096.CYP3A43
rs6916748	6	70083244	G	A	-0.73525	0.12422	2.13e-08	Brain_Cerebellum.NM_078485.COL9A1
rs908002	11	78144753	A	T	-1.0995	0.124081	2.14e-15	Brain_Cerebellum.NM_080491.GAB2
rs62069928	17	3514598	T	C	1.35867	0.082646	2.26e-35	Brain_Cerebellum.NM_080704.TRPV1
rs62069928	17	3514598	T	C	1.35867	0.082646	2.26e-35	Brain_Cerebellum.NM_080705.TRPV1
rs62069928	17	3514598	T	C	-1.35867	0.082646	2.26e-35	Brain_Cerebellum.NM_080706.TRPV1
rs12241937	10	72503069	C	T	0.413478	0.071416	3.99e-08	Brain_Cerebellum.NM_080801.COL13A1
rs73194230	12	109858074	T	C	1.34708	0.157313	1.24e-14	Brain_Cerebellum.NM_130466.UBE3B
rs8111756	19	54413257	C	T	0.728504	0.118487	6.76e-09	Brain_Cerebellum.NM_133269.FCAR
rs8111756	19	54413257	C	T	0.787436	0.122981	1.86e-09	Brain_Cerebellum.NM_133272.FCAR
rs12484547	22	30528221	C	T	0.811875	0.101205	2.77e-13	Brain_Cerebellum.NM_133455.EMID1
rs56388624	15	101409161	C	A	1.03775	0.14611	4.59e-11	Brain_Cerebellum.NM_138324.PCSK6
rs28886995	15	101351893	C	T	1.36885	0.210475	1.12e-09	Brain_Cerebellum.NM_138324.PCSK6
rs28575168	1	75187963	C	A	0.129449	0.02121	8.48e-09	Brain_Cerebellum.NM_138467.TYW3
rs139120631	1	25592695	A	G	2.04123	0.232195	4.4e-14	Brain_Cerebellum.NM_138616.RHCE
rs60315846	1	25318121	T	G	1.58574	0.204171	1.19e-12	Brain_Cerebellum.NM_138616.RHCE
rs112702191	1	25296560	C	A	1.25766	0.2003	3.49e-09	Brain_Cerebellum.NM_138616.RHCE
rs7156044	14	36945739	A	C	0.454791	0.078188	3.5e-08	Brain_Cerebellum.NM_138731.MIPOL1
rs1589918	15	23749808	G	A	-1.00478	0.166468	1.21e-08	Brain_Cerebellum.NM_144599.NIPA1
rs10764045	10	35768836	C	G	-0.296434	0.031252	5.22e-17	Brain_Cerebellum.NM_145012.CCNY
rs6000227	22	36686108	G	A	1.15743	0.151866	2.65e-12	Brain_Cerebellum.NM_145642.APOL3
rs134317	22	35560444	A	G	0.980362	0.14669	4.31e-10	Brain_Cerebellum.NM_145642.APOL3
rs11089794	22	36894283	C	T	0.982922	0.163461	1.35e-08	Brain_Cerebellum.NM_145642.APOL3
rs7844632	8	124156453	G	T	1.08847	0.066941	6.46e-35	Brain_Cerebellum.NM_145647.TBC1D31
rs300268	1	55046446	A	G	-0.455648	0.074909	9.41e-09	Brain_Cerebellum.NM_147161.ACOT11
rs921986	17	18227081	T	C	0.672223	0.064693	2.19e-19	Brain_Cerebellum.NM_148918.SHMT1
rs62030902	16	638264	G	C	-0.638561	0.077772	9.38e-14	Brain_Cerebellum.NM_148920.PIGQ
rs11835272	12	49619364	C	T	0.648763	0.109061	1.85e-08	Brain_Cerebellum.NM_152320.ZNF641
rs9814874	3	50534635	A	G	0.979575	0.152674	1.75e-09	Brain_Cerebellum.NM_153283.HYAL1
rs67634527	17	77415705	T	C	0.527095	0.090483	3.36e-08	Brain_Cerebellum.NM_153372.C1QTNF1
rs4461072	16	90077661	G	C	-0.852333	0.141326	1.24e-08	Brain_Cerebellum.NM_153636.CPNE7
rs708087	1	18678758	G	A	1.01243	0.157568	1.66e-09	Brain_Cerebellum.NM_170726.ALDH4A1
rs11110	11	66206169	T	C	-1.33208	0.116992	4.88e-22	Brain_Cerebellum.NM_170738.MRPL11
rs7840881	8	72246578	G	A	1.36463	0.171483	3.97e-13	Brain_Cerebellum.NM_172058.EYA1
rs73296285	8	72600985	T	C	0.979436	0.124884	7.62e-13	Brain_Cerebellum.NM_172058.EYA1
rs112706538	8	72131205	C	T	1.03185	0.159818	1.42e-09	Brain_Cerebellum.NM_172058.EYA1
rs7736193	5	96056119	T	G	0.679779	0.093361	1.75e-11	Brain_Cerebellum.NM_173060.CAST
rs609605	18	59624270	G	A	-0.621331	0.08884	8.26e-11	Brain_Cerebellum.NM_176787.PIGN
rs8089273	18	60739764	A	G	-0.681068	0.109673	4.95e-09	Brain_Cerebellum.NM_176787.PIGN
rs1167719	12	120978739	G	A	0.644385	0.098407	8.73e-10	Brain_Cerebellum.NM_176818.GATC
rs7203982	16	28954860	C	T	0.787615	0.119673	7.34e-10	Brain_Cerebellum.NM_177529.SULT1A1
rs8056419	16	29318077	A	G	0.805038	0.135188	1.79e-08	Brain_Cerebellum.NM_177529.SULT1A1
rs12140084	1	24716529	A	C	-0.597067	0.042639	5.05e-29	Brain_Cerebellum.NM_178122.STPG1
rs4646458	7	99245013	G	T	0.619224	0.103824	1.71e-08	Brain_Cerebellum.NM_178273.PILRA
rs666459	9	90589016	A	G	-0.598682	0.0951	3.22e-09	Brain_Cerebellum.NM_178432.CDK20
rs4436778	16	65762809	C	T	1.20853	0.196187	6.37e-09	Brain_Cerebellum.NM_181283.CMTM1
rs4436778	16	65762809	C	T	-1.16748	0.187969	4.93e-09	Brain_Cerebellum.NM_181296.CMTM1
rs11010224	10	35843296	G	T	0.503804	0.037355	1.21e-27	Brain_Cerebellum.NM_181698.CCNY
rs10409954	19	44689764	T	G	-0.480612	0.079787	1.29e-08	Brain_Cerebellum.NM_182573.LYPD5
rs73194230	12	109858074	T	C	1.34708	0.157313	1.24e-14	Brain_Cerebellum.NM_183415.UBE3B
rs73539570	6	112354399	A	G	0.809358	0.120141	3.26e-10	Brain_Cerebellum.NM_198239.WISP3
rs1036645	15	90000008	C	T	-1.31103	0.218071	1.36e-08	Brain_Cerebellum.NM_198925.SEMA4B
rs199951506	11	119006760	T	A	0.432142	0.071753	1.29e-08	Brain_Cerebellum.NM_198971.HINFP
rs35507377	18	24549063	A	C	0.645628	0.111437	3.92e-08	Brain_Cerebellum.NM_198991.KCTD1
rs6558302	8	145175173	C	T	-1.33563	0.216853	6.41e-09	Brain_Cerebellum.NM_201378.PLEC
rs6558302	8	145175173	C	T	-1.33563	0.216853	6.41e-09	Brain_Cerebellum.NM_201379.PLEC
rs6558302	8	145175173	C	T	-1.33563	0.216853	6.41e-09	Brain_Cerebellum.NM_201380.PLEC
rs6558302	8	145175173	C	T	-1.33563	0.216853	6.41e-09	Brain_Cerebellum.NM_201381.PLEC
rs6558302	8	145175173	C	T	-1.33563	0.216853	6.41e-09	Brain_Cerebellum.NM_201382.PLEC
rs6558302	8	145175173	C	T	-1.33563	0.216853	6.41e-09	Brain_Cerebellum.NM_201383.PLEC
rs6558302	8	145175173	C	T	-1.33563	0.216853	6.41e-09	Brain_Cerebellum.NM_201384.PLEC
rs2720475	8	17453539	G	A	1.11622	0.153369	1.78e-11	Brain_Cerebellum.NM_201553.FGL1
rs28499061	8	17236201	A	C	0.826757	0.126159	8.5e-10	Brain_Cerebellum.NM_201553.FGL1
rs4921931	8	18361542	G	A	1.32191	0.215325	7.08e-09	Brain_Cerebellum.NM_201553.FGL1
rs11153100	6	108331837	G	T	0.96449	0.15708	7.05e-09	Brain_Cerebellum.NM_201559.FOXO3
rs357037	1	162453420	T	C	-1.71771	0.200909	1.34e-14	Brain_Cerebellum.NM_201563.FCGR2C
rs16834361	1	161949874	T	C	-1.61146	0.209258	1.71e-12	Brain_Cerebellum.NM_201563.FCGR2C
rs7725652	5	179837513	A	G	0.647888	0.107169	1.15e-08	Brain_Cerebellum.NM_203293.TRIM7
rs56142722	11	467720	A	G	-0.311059	0.039018	3.66e-13	Brain_Cerebellum.NM_203384.RNH1
rs56142722	11	467720	A	G	-0.409728	0.059918	1.91e-10	Brain_Cerebellum.NM_203388.RNH1
rs56142722	11	467720	A	G	-0.409728	0.059918	1.91e-10	Brain_Cerebellum.NM_203389.RNH1
rs6993026	8	19426149	G	A	-0.318738	0.050186	2.42e-09	Brain_Cerebellum.NM_206909.PSD3
rs6686197	1	154534617	G	C	1.13261	0.113302	2.4e-18	Brain_Cerebellum.NM_207191.ADAM15
rs2275073	1	156030820	C	A	0.663592	0.102194	1.18e-09	Brain_Cerebellum.NM_207191.ADAM15
rs12091348	1	154116872	T	C	0.816568	0.14035	3.48e-08	Brain_Cerebellum.NM_207191.ADAM15
rs6500462	16	90015960	C	G	-1.19193	0.125247	4.32e-17	Brain_Cerebellum.NM_207514.DEF8
rs12533442	7	117597969	A	G	1.43541	0.245538	3.03e-08	Brain_Cerebellum.NR_002331.ST7-AS2
rs623035	4	119204851	A	G	0.826667	0.071332	1.41e-22	Brain_Cerebellum.NR_003584.SNHG8
rs816677	9	98568543	C	T	0.519055	0.06752	1.84e-12	Brain_Cerebellum.NR_023389.LINC00476
rs816677	9	98568543	C	T	-0.519055	0.06752	1.84e-12	Brain_Cerebellum.NR_023390.LINC00476
rs10052042	5	130458134	T	G	1.26337	0.061355	1.47e-45	Brain_Cerebellum.NR_024611.HINT1
rs4464078	16	90103087	C	T	-1.13553	0.06251	1.02e-39	Brain_Cerebellum.NR_027335.URAHP
rs4464078	16	90103087	C	T	1.13885	0.062843	1.33e-39	Brain_Cerebellum.NR_027336.URAHP
rs7727	15	34671438	G	T	-0.739968	0.127289	3.56e-08	Brain_Cerebellum.NR_027410.GOLGA8B
rs28575168	1	75187963	C	A	-1.00672	0.118719	1.98e-14	Brain_Cerebellum.NR_027962.TYW3
rs3019199	11	61176805	G	A	0.453536	0.078132	3.71e-08	Brain_Cerebellum.NR_028473.TMEM138
rs1167719	12	120978739	G	A	-0.644385	0.098407	8.73e-10	Brain_Cerebellum.NR_033684.GATC
rs788667	4	119219187	A	G	-0.859554	0.059036	1.72e-30	Brain_Cerebellum.NR_034011.SNHG8
rs9481169	6	111929862	T	G	0.572218	0.086806	6.95e-10	Brain_Cerebellum.NR_034109.TRAF3IP2-AS1
rs333953	1	110433623	A	G	0.857976	0.124749	1.54e-10	Brain_Cerebellum.NR_036437.KCNC4
rs12948345	17	56427656	T	C	0.967196	0.069873	1.37e-28	Brain_Cerebellum.NR_038411.BZRAP1-AS1
rs12948345	17	56427656	T	C	-1.38661	0.102475	9.02e-28	Brain_Cerebellum.NR_038412.BZRAP1-AS1
rs12948345	17	56427656	T	C	0.967196	0.069873	1.37e-28	Brain_Cerebellum.NR_038413.BZRAP1-AS1
rs12948345	17	56427656	T	C	0.967196	0.069873	1.37e-28	Brain_Cerebellum.NR_038417.BZRAP1-AS1
rs12948345	17	56427656	T	C	-1.38661	0.102475	9.02e-28	Brain_Cerebellum.NR_038418.BZRAP1-AS1
rs261729	13	21904752	T	C	-0.571396	0.096381	2.02e-08	Brain_Cerebellum.NR_038939.MIPEPP3
rs7170484	15	74453873	G	A	0.537436	0.080728	4.93e-10	Brain_Cerebellum.NR_040066.LOXL1-AS1
rs8034178	15	73230849	C	T	0.513623	0.087154	2.41e-08	Brain_Cerebellum.NR_040066.LOXL1-AS1
rs184338	5	109823217	C	G	1.1164	0.177345	3.22e-09	Brain_Cerebellum.NR_045089.TSLP
rs10413356	19	51861346	G	C	1.67075	0.224199	6.77e-12	Brain_Cerebellum.NR_045763.KLK2
rs11882824	19	51675632	C	T	1.69121	0.238667	5.02e-11	Brain_Cerebellum.NR_045763.KLK2
rs7248691	19	52139927	A	C	1.53744	0.225864	2.25e-10	Brain_Cerebellum.NR_045763.KLK2
rs55898246	19	52283612	G	A	1.65571	0.249786	5.74e-10	Brain_Cerebellum.NR_045763.KLK2
rs4618959	1	156352870	A	G	0.738334	0.060324	2.54e-24	Brain_Cerebellum.NR_046115.RHBG
rs74530485	17	80828281	T	C	-0.586094	0.096315	9.29e-09	Brain_Cerebellum.NR_046408.FN3KRP
rs2587629	18	39127434	A	G	0.968361	0.167626	4.25e-08	Brain_Cerebellum.NR_046458.LINC00907
rs261729	13	21904752	T	C	0.574192	0.096664	1.92e-08	Brain_Cerebellum.NR_046461.MIPEPP3
rs73357457	14	100848915	C	T	0.712178	0.119728	1.85e-08	Brain_Cerebellum.NR_046470.MEG3
rs357037	1	162453420	T	C	-1.71771	0.200909	1.34e-14	Brain_Cerebellum.NR_047648.FCGR2C
rs16834361	1	161949874	T	C	-1.61146	0.209258	1.71e-12	Brain_Cerebellum.NR_047648.FCGR2C
rs76422013	19	58161757	T	C	-0.809914	0.133772	1.1e-08	Brain_Cerebellum.NR_049752.ZNF211
rs1076496	14	78176851	G	A	-0.75787	0.083823	7.34e-16	Brain_Cerebellum.NR_052025.SLIRP
rs2547523	5	52457383	C	T	-0.664143	0.102714	1.36e-09	Brain_Cerebellum.NR_073103.ITGA2
rs2547523	5	52457383	C	T	0.664181	0.102716	1.36e-09	Brain_Cerebellum.NR_073104.ITGA2
rs2547523	5	52457383	C	T	-0.664143	0.102714	1.36e-09	Brain_Cerebellum.NR_073105.ITGA2
rs2547523	5	52457383	C	T	-0.664143	0.102714	1.36e-09	Brain_Cerebellum.NR_073106.ITGA2
rs2547523	5	52457383	C	T	-0.664143	0.102714	1.36e-09	Brain_Cerebellum.NR_073107.ITGA2
rs9508294	13	20089760	A	G	0.646714	0.107445	1.31e-08	Brain_Cerebellum.NR_073486.TPTE2
rs2731983	5	38469349	T	C	0.854873	0.145458	2.61e-08	Brain_Cerebellum.NR_103553.LIFR-AS1
rs2961891	5	38393781	G	T	0.699895	0.120277	3.46e-08	Brain_Cerebellum.NR_103553.LIFR-AS1
rs2731983	5	38469349	T	C	-0.854864	0.145459	2.61e-08	Brain_Cerebellum.NR_103554.LIFR-AS1
rs2961891	5	38393781	G	T	-0.699898	0.120277	3.46e-08	Brain_Cerebellum.NR_103554.LIFR-AS1
rs34880695	7	99348055	A	G	1.40278	0.171855	1.26e-13	Brain_Cerebellum.NR_103869.CYP3A43
rs6945370	7	98518524	A	G	1.2433	0.156616	4.43e-13	Brain_Cerebellum.NR_103869.CYP3A43
rs10413356	19	51861346	G	C	-1.23845	0.199306	4.86e-09	Brain_Cerebellum.NR_104008.KLK8
rs3755454	2	75078201	T	G	0.657979	0.097015	2.56e-10	Brain_Cerebellum.NR_104029.DGUOK-AS1
rs6705058	2	74630701	C	T	0.409668	0.070234	3.24e-08	Brain_Cerebellum.NR_104029.DGUOK-AS1
rs3755454	2	75078201	T	G	-0.656382	0.097	2.78e-10	Brain_Cerebellum.NR_104030.DGUOK-AS1
rs6705058	2	74630701	C	T	-0.409951	0.070144	3.06e-08	Brain_Cerebellum.NR_104030.DGUOK-AS1
rs17793542	11	17946939	A	G	-0.673291	0.071784	9.82e-17	Brain_Cerebellum.NR_104041.SERGEF
rs10954762	7	75739571	T	C	-0.581111	0.076697	3.4e-12	Brain_Cerebellum.NR_104165.MDH2
rs12898397	15	75130093	T	C	-1.74682	0.058613	8.5e-65	Brain_Cerebellum.NR_104307.ULK3
rs12898397	15	75130093	T	C	1.57533	0.059652	5.11e-58	Brain_Cerebellum.NR_104308.ULK3
rs9504376	6	5298607	A	G	0.703292	0.106509	6.55e-10	Brain_Cerebellum.NR_104418.LYRM4
rs60597164	6	5631330	G	A	0.920463	0.141464	1.1e-09	Brain_Cerebellum.NR_104418.LYRM4
rs10069980	5	138412393	T	C	1.12419	0.190056	2.17e-08	Brain_Cerebellum.NR_109830.PAIP2
rs8056353	16	89789311	A	G	0.917965	0.132048	1.04e-10	Brain_Cerebellum.NR_110129.ZNF276
rs73409263	22	38711683	T	C	1.55282	0.240708	1.45e-09	Brain_Cerebellum.NR_110512.ELFN2
rs11913996	22	36981407	G	A	1.76503	0.287034	6.73e-09	Brain_Cerebellum.NR_110512.ELFN2
rs7276454	21	43440838	T	C	1.28706	0.206723	4.57e-09	Brain_Cerebellum.NR_119385.ZNF295-AS1
rs2837969	21	42588377	T	A	0.894928	0.150556	1.88e-08	Brain_Cerebellum.NR_119385.ZNF295-AS1
rs12134854	1	76137606	C	T	-0.581893	0.097172	1.5e-08	Brain_Cortex.NM_000016.ACADM
rs2526936	14	73073456	A	G	-0.951489	0.16378	3.63e-08	Brain_Cortex.NM_000021.PSEN1
rs73787375	5	111097698	A	G	-1.07627	0.167462	1.65e-09	Brain_Cortex.NM_000038.APC
rs4627978	5	112379083	A	G	-0.978051	0.16911	4.12e-08	Brain_Cortex.NM_000038.APC
rs28605764	22	42468246	C	T	-0.602459	0.072568	5.54e-14	Brain_Cortex.NM_000106.CYP2D6
rs111509229	12	115150801	C	T	1.23563	0.168952	1.46e-11	Brain_Cortex.NM_000192.TBX5
rs11066989	12	114646834	T	C	0.944394	0.13256	4.08e-11	Brain_Cortex.NM_000192.TBX5
rs3858622	12	114929523	G	C	1.55404	0.225983	1.55e-10	Brain_Cortex.NM_000192.TBX5
rs12305665	12	114106366	T	G	0.807911	0.139148	3.69e-08	Brain_Cortex.NM_000192.TBX5
rs74004818	16	1209925	A	C	-1.43113	0.232446	6.48e-09	Brain_Cortex.NM_000296.PKD1
rs2468802	11	18225742	A	G	0.555125	0.077702	3.67e-11	Brain_Cortex.NM_000352.ABCC8
rs7131610	11	18274403	T	C	0.911805	0.137212	5.26e-10	Brain_Cortex.NM_000352.ABCC8
rs2857009	6	32019746	C	G	-0.805375	0.138984	3.9e-08	Brain_Cortex.NM_000500_3.CYP21A2
rs2203851	3	135620271	A	T	-1.35557	0.190616	4.38e-11	Brain_Cortex.NM_000532.PCCB
rs55773654	12	1695677	G	A	-1.40927	0.207809	2.57e-10	Brain_Cortex.NM_000719.CACNA1C
rs587784	1	110661223	C	T	-0.579498	0.082397	6.69e-11	Brain_Cortex.NM_000849.GSTM3
rs427760	1	110432467	G	A	-0.851364	0.147739	4.55e-08	Brain_Cortex.NM_000849.GSTM3
rs527709	11	106251514	A	G	-1.03531	0.131209	5.82e-13	Brain_Cortex.NM_000855.GUCY1A2
rs2518581	6	3009944	A	G	1.14217	0.128898	2.14e-15	Brain_Cortex.NM_000904.NQO2
rs76408279	21	47608710	T	C	1.02771	0.158224	1.17e-09	Brain_Cortex.NM_001001438.LSS
rs11978272	7	80119690	T	G	1.05754	0.18359	4.6e-08	Brain_Cortex.NM_001001547.CD36
rs4573517	1	159509251	T	C	0.64725	0.102226	2.68e-09	Brain_Cortex.NM_001001734.ATP1A4
rs78085991	12	123632264	A	G	-1.06269	0.154943	1.72e-10	Brain_Cortex.NM_001002251.ARL6IP4
rs6582320	12	76350306	G	A	-1.27239	0.202782	3.57e-09	Brain_Cortex.NM_001003712.OSBPL8
rs73491530	16	1111860	C	T	-1.36972	0.198826	1.46e-10	Brain_Cortex.NM_001005407.CACNA1H
rs73493268	16	864097	G	A	-1.42665	0.221869	1.62e-09	Brain_Cortex.NM_001005407.CACNA1H
rs28440903	12	6217104	G	T	-1.50691	0.24203	4.57e-09	Brain_Cortex.NM_001007026.ATN1
rs607423	11	77803180	T	C	-1.14013	0.12912	2.56e-15	Brain_Cortex.NM_001007027.ALG8
rs2711957	4	39054994	T	A	0.573558	0.088693	1.35e-09	Brain_Cortex.NM_001007075.KLHL5
rs1818454	1	117779249	T	C	1.0394	0.133582	1.09e-12	Brain_Cortex.NM_001007237.IGSF3
rs17035850	1	117032022	T	A	0.844237	0.122909	1.62e-10	Brain_Cortex.NM_001007237.IGSF3
rs798014	1	117321205	C	T	0.951839	0.144053	6.4e-10	Brain_Cortex.NM_001007237.IGSF3
rs9836192	3	37243566	T	C	-1.26943	0.187322	2.64e-10	Brain_Cortex.NM_001008392.CTDSPL
rs17127549	14	54879962	T	A	-1.84273	0.240592	2.15e-12	Brain_Cortex.NM_001008396.WDHD1
rs74004818	16	1209925	A	C	-1.43113	0.232446	6.48e-09	Brain_Cortex.NM_001009944.PKD1
rs4692656	4	169314327	T	C	1.03577	0.14466	3.37e-11	Brain_Cortex.NM_001012967.DDX60L
rs6679331	1	244420967	A	C	1.23815	0.162937	3e-12	Brain_Cortex.NM_001012970.C1orf100
rs9725312	1	245038818	A	C	0.919067	0.148103	5.07e-09	Brain_Cortex.NM_001012970.C1orf100
rs10927092	1	244115000	G	A	1.08479	0.186362	3.43e-08	Brain_Cortex.NM_001012970.C1orf100
rs4256853	1	245520118	C	T	0.976402	0.167981	3.57e-08	Brain_Cortex.NM_001012970.C1orf100
rs10786276	10	98077526	A	G	-0.959059	0.157536	9.16e-09	Brain_Cortex.NM_001017423.ALDH18A1
rs7606210	2	135225935	C	G	0.843498	0.102008	6.7e-14	Brain_Cortex.NM_001018047.MAP3K19
rs11883531	2	135578084	T	C	0.686812	0.108144	2.42e-09	Brain_Cortex.NM_001018047.MAP3K19
[truncated: 3,285 more rows]
