# Supplementary material for: Hidden Genetic Regulation of Human Complex Traits via Brain Isoforms
Source: Phenomics. 2023 Mar 20;3(3):217–27. doi: 10.1007/s43657-023-00100-6 (PMC10260721; doi:10.1007/s43657-023-00100-6)
Supplement: Supplementary file 12 — Supplementary Table 7 Comparison of heritability enrichment at irQTL genes and other coding genes for the traits with significant S-LDSC discoveries. Results for irQTL genes annotations are labeled with “irQTL”. Results for the other coding genes annotations are labeled with “other”. The last three columns give the enrichment fold estimates at irQTL genes relative to the other coding genes, where the standard errors were computed using the Delta method.2 (XLSX 14 KB) [file 43657_2023_100_MOESM12_ESM.xlsx]

## Sheet: h2 enrichment irQTL v.s. Others
Tissue	Trait_name	Prop._SNPs_irQTL	Prop._h2_irQTL	Prop._h2_std_error_irQTL	Enrichment_irQTL	Enrichment_std_error_irQTL	Enrichment_p_irQTL	Coefficient_irQTL	Coefficient_std_error_irQTL	Coefficient_z.score_irQTL	Enrichment_p_1s_irQTL	Prop._SNPs_others	Prop._h2_others	Prop._h2_std_error_others	Enrichment_others	Enrichment_std_error_others	Enrichment_p_others	Coefficient_others	Coefficient_std_error_others	Coefficient_z.score_others	Enrichment_p_1s_others	Enrichment_fold_irQTL_vs_others	Enrichment_fold_std_error_irQTL_vs_others	Enrichment_fold_p_irQTL_vs_others
Brain_Frontal_Cortex_BA9	Sleep duration	0.00701944	0.0187893	0.00355738	2.67675	0.50679	0.00083726	1.13043e-08	5.12061e-09	2.20761	0.00041863	0.384832	0.541078	0.0205282	1.40601	0.0533432	9.95103e-12	-2.97213e-10	2.39698e-09	-0.123995	4.97551e-12	1.90379	0.367611	2.23298e-07
Brain_Frontal_Cortex_BA9	Mother having Alzheimer's disease or dementia	0.00701944	0.0716659	0.026587	10.2096	3.78763	0.000400239	7.83049e-09	2.27774e-09	3.43783	0.00020012	0.384832	0.887839	0.233964	2.30708	0.607964	0.000431827	-2.04914e-10	1.27648e-09	-0.16053	0.000215913	4.42534	2.01377	0.0279817
Brain_Frontal_Cortex_BA9	Sensitivity or hurt feelings	0.00701944	0.0146519	0.00280291	2.08733	0.399307	0.00592464	6.21977e-09	3.61359e-09	1.72122	0.00296232	0.384832	0.470645	0.0241599	1.22299	0.0627804	0.000302809	9.02199e-10	1.829e-09	0.493274	0.000151405	1.70675	0.338052	4.44637e-07
Brain_Cortex	Alcohol usually taken with meals	0.00840189	0.0195722	0.00369022	2.3295	0.439213	0.00237121	1.5415e-08	7.07547e-09	2.17866	0.00118561	0.383888	0.514523	0.0229009	1.34029	0.0596552	1.09211e-07	9.20695e-10	3.7043e-09	0.248547	5.46053e-08	1.73806	0.336707	2.44419e-07
Brain_Frontal_Cortex_BA9	Nervous feelings	0.00701944	0.0166419	0.00291602	2.37083	0.41542	0.000773666	7.79321e-09	4.0035e-09	1.9466	0.000386833	0.384832	0.533194	0.0255064	1.38553	0.0662793	5.25024e-11	1.28426e-09	2.06382e-09	0.62227	2.62512e-11	1.71114	0.310802	3.67964e-08
Brain_Frontal_Cortex_BA9	Mood swings	0.00701944	0.0207158	0.00398103	2.9512	0.567143	0.000574763	1.47893e-08	5.70494e-09	2.59236	0.000287381	0.384832	0.512137	0.0207837	1.33081	0.0540072	7.57897e-09	5.98142e-09	2.66128e-09	2.24758	3.78949e-09	2.2176	0.435564	3.55541e-07
Brain_Cortex	Fluid intelligence score	0.00840189	0.0188055	0.00322808	2.23824	0.384209	0.00180164	3.32025e-08	1.37296e-08	2.41832	0.00090082	0.383888	0.490464	0.019491	1.27762	0.0507727	8.1231e-08	-5.68454e-09	5.86305e-09	-0.969554	4.06155e-08	1.75188	0.308675	1.38295e-08
Brain_Frontal_Cortex_BA9	Ever taken oral contraceptive pill	0.00701944	0.0359215	0.0112625	5.11743	1.60447	0.0054524	1.17916e-08	4.79792e-09	2.45765	0.0027262	0.384832	0.473136	0.071225	1.22946	0.185081	0.203682	-3.81475e-09	1.8375e-09	-2.07606	0.101841	4.16233	1.44765	0.00403727
Brain_Spinal_cord_cervical_c-1	Seen a psychiatrist for nerves, anxiety, tension or depression	0.00772031	0.0251987	0.00510033	3.26394	0.660637	0.000391591	8.05102e-09	2.76882e-09	2.90775	0.000195795	0.385566	0.490514	0.0388561	1.27219	0.100777	0.00508915	1.84042e-10	1.513e-09	0.12164	0.00254457	2.5656	0.557644	4.20882e-06
Brain_Cortex	Years of schooling	0.00840189	0.0165191	0.00277476	1.96612	0.330255	0.00363521	1.10316e-08	6.19613e-09	1.7804	0.0018176	0.383888	0.499883	0.0151049	1.30216	0.0393472	9.2644e-13	-2.19184e-09	2.47206e-09	-0.886647	4.6322e-13	1.50989	0.257692	4.64879e-09
Brain_Cortex	College or university degree qualification	0.00840189	0.0200776	0.00372576	2.38966	0.443444	0.00210759	2.76989e-08	1.15212e-08	2.40415	0.0010538	0.383888	0.500276	0.0151198	1.30318	0.039386	1.37064e-13	2.51636e-10	3.57531e-09	0.0703817	6.85319e-14	1.83371	0.344761	1.04465e-07
Brain_Cortex	Knee pain for 3+ months	0.00840189	0.108537	0.0329144	12.9181	3.9175	0.000607048	6.18894e-08	1.81591e-08	3.40817	0.000303524	0.383888	0.411999	0.10375	1.07323	0.27026	0.785223	-7.19449e-09	5.69213e-09	-1.26394	0.392611	12.0367	4.74463	0.0111834
Brain_Cortex	Alcohol intake frequency	0.00840189	0.0188412	0.0032424	2.2425	0.385913	0.00143403	1.16626e-08	4.8077e-09	2.42582	0.000717017	0.383888	0.49867	0.0170242	1.299	0.0443468	1.81378e-10	-2.22253e-09	2.17705e-09	-1.02089	9.06888e-11	1.72633	0.302874	1.19935e-08
